# Supplementary material for: Circulating microbial RNA and health
Source: Sci Rep. 2015 Nov 18;5:16814. doi: 10.1038/srep16814 (PMC4649493; doi:10.1038/srep16814)
Supplement: Supplementary dataset 1 [file srep16814-s2.xls]

## Sheet: #base of reference phix gene
Table S1:	Total number of base of phix gene in reference phix data
	390-848_Enterobacteria_phage_phiX174_sensu_lato	2931-3917_Enterobacteria_phage_phiX174_sensu_lato	51-221_Enterobacteria_phage_phiX174_sensu_lato	848-964_Enterobacteria_phage_phiX174_sensu_lato	1001-2284_Enterobacteria_phage_phiX174_sensu_lato	5075-5386_1-51_Enterobacteria_phage_phiX174_sensu_lato	133-393_Enterobacteria_phage_phiX174_sensu_lato	3981-5386_1-136_Enterobacteria_phage_phiX174_sensu_lato	4497-5386_1-136_Enterobacteria_phage_phiX174_sensu_lato	2395-2922_Enterobacteria_phage_phiX174_sensu_lato	568-843_Enterobacteria_phage_phiX174_sensu_lato
	protein D	protein H	protein K	protein J	protein F	protein B	protein C	protein A	protein A*	protein G	protein E
ERR011381	2603708	6331062	1071701	697786	7147497	2198017	1552939	9047934	5931491	2932544	1617958
ERR011423	3296189	7360520	1174361	834453	9866012	2674067	2018283	11229787	7359536	3883046	2070831
ERR011436	3089839	6993289	928695	794034	9672550	2484567	1687380	11019112	6997573	3904889	1865425

## Sheet: Pipeline validation result
Circulating microbial RNA and health
Ross Ka-Kit Leung and Ying-Kit Wu
Table S1. Read mapping assessment by the three sequencing data from Lappalainen, T. et al.’s study 28, simulated sequencing reads with 0 or 2 mismatch incorporation by Grinder 52 and the number of bases mapped onto different categories of reference sequences before and after non-unique mapping removal
	% of Phix inside Viral data in reference phix datasets
Tissue	Subject	Total viral related base	Phix related base	% of Phix
Transcriptome	ERR011381	41169286	41162646	0.999839
Transcriptome	ERR011423	52648909	52609565	0.999253
Transcriptome	ERR011436	49477954	49474936	0.999939

## Sheet: Simulated read
Table S1. Read mapping assessment by the three sequencing data from Lappalainen, T. et al.’s study 28, simulated sequencing reads with 0 or 2 mismatch incorporation by Grinder 52 and the number of bases mapped onto different categories of reference sequences before and after non-unique mapping removal
number of mismatches incorporated	species	number of reads	unmapped	unmapped read characteristics
0	homo sapiens	28977137	2222	all polyT or polyA
	mus musculus	39239170
	bos taurus	26752048
	saccharomyces cerevisiae	907876
2	homo sapiens	28977137	149	129 polyT or polyA
	mus musculus	39239170
	bos taurus	26752048
	saccharomyces cerevisiae	907876

## Sheet: Data QC before list production
Table S1. Read mapping assessment by the three sequencing data from Lappalainen, T. et al.’s study 28, simulated sequencing reads with 0 or 2 mismatch incorporation by Grinder 52 and the number of bases mapped onto different categories of reference sequences before and after non-unique mapping removal
	Number of base mapped onto different categories of reference sequences before/after non-unique mapping removal
			number of base
			hsa	bact	fungi	other*	virus	unresolved#
iPOP	SRR353635	before blast QC	5854807639	337624	33360	9603	7928	0
		after QC	5854807639	287751	6912	899	7928	85025
	SRR353636	before blast QC	8377016313	129261	43404	4772	13113	0
		after QC	8377016313	124442	12904	1583	13113	38508
	SRR353637	before blast QC	11974147634	478499	22439	2794	7971	0
		after QC	11974147634	442841	8846	603	7971	51442
	SRR353638	before blast QC	14297144213	247954	2766	604	6363	0
		after QC	14297144213	177253	2089	202	6363	71780
	SRR353639	before blast QC	9719190852	344056	27607	3638	5382	0
		after QC	9719190852	308407	12760	3505	5382	50629
	SRR353640	before blast QC	13976498670	252353	20475	8363	4700	0
		after QC	13976498670	234172	12047	1772	4700	33200
	SRR353641	before blast QC	14943330121	731170	19027	6167	30229	0
		after QC	14943330121	491049	4804	3320	30229	257191
	SRR353642	before blast QC	9645730762	614173	15081	2858	47658839	0
		after QC	9645730762	602488	3437	2060	47658839	24127
	SRR353643	before blast QC	10180721787	708352	9084	2345	47258357	0
		after QC	10180721787	676237	6495	2244	47258357	34805
	SRR353644	before blast QC	9385914092	644287	1130	1972	47685997	0
		after QC	9385914092	626137	1130	1770	47685997	18352
	SRR353645	before blast QC	10325028010	748652	10352	1529	47572866	0
		after QC	10325028010	704975	3484	923	47572866	51151
	SRR353646	before blast QC	11074316526	824582	33791	10041	44551492	0
		after QC	11074316526	757265	12792	709	44551492	97648
	SRR353647	before blast QC	9890484755	572298	3355	867	46340133	0
		after QC	9890484755	555657	1541	664	46340133	18658
	SRR353648	before blast QC	7522801843	1715349	56316	22248	14730	0
		after QC	7522801843	1446458	16543	14626	14730	316286
	SRR353649	before blast QC	12008128086	474423	1029	553	4648	0
		after QC	12008128086	443748	530	553	4648	31174
	SRR353650	before blast QC	9793814741	731264	66473	76558	3434	0
		after QC	9793814741	652075	16874	1516	3434	203830
	SRR353651	before blast QC	8031660198	764386	56814	61020	4233	0
		after QC	8031660198	682223	8117	401	4233	191479
	SRR353652	before blast QC	7574469277	1619201	921078	28007	5423	0
		after QC	7574469277	1246943	30448	1690	5423	1289205
	SRR353653	before blast QC	6322769488	1481813	43818	30095	2622	0
		after QC	6322769488	917540	17157	1040	2622	619989
	SRR353654	before blast QC	7357812402	4221689	76199	71371	2825	0
		after QC	7357812402	1473650	17110	706	2825	2877793
LVAD	SRR846935	before blast QC	2059137099	971367	22243	6688	60160	0
		after QC	2059137099	751795	2140	0	60160	246363
	SRR846936	before blast QC	1964595603	3819967	44546	14699	58372	0
		after QC	1964595603	2688598	3182	200	58372	1187232
	SRR846937	before blast QC	3523150289	31461286	307156	762576	51725922	0
		after QC	3523150289	25408419	15877	1978	51725922	7104744
	SRR846938	before blast QC	2463707407	486784	1404	400	60044	0
		after QC	2463707407	367466	400	400	60044	120322
	SRR846939	before blast QC	3203174492	3327084	222315	42038	182799	0
		after QC	3203174492	2454025	15747	200	182799	1121465
	SRR846940	before blast QC	2094514746	871858	2797	1213	50980	0
		after QC	2094514746	638789	600	200	50980	236279
	SRR846941	before blast QC	2181938928	586444	14194	1584	56544	0
		after QC	2181938928	445276	1002	0	56544	155944
	SRR846942	before blast QC	2331054978	771004	11116	26687	71226	0
		after QC	2331054978	719502	6866	25285	71226	57154
	SRR846943	before blast QC	2600755543	5290044	2300	400	50948876	0
		after QC	2600755543	5106024	2100	400	50948876	184220
	SRR846944	before blast QC	2382662137	1885893	6783	1588	97865	0
		after QC	2382662137	1295552	1184	674	97865	596854
	SRR846945	before blast QC	3827313217	692363	30718	7285	124976	0
		after QC	3827313217	678207	3873	3000	124976	45286
	SRR846946	before blast QC	2439817364	5134170	11548	2197	50615577	0
		after QC	2439817364	4866012	5749	398	50615577	275756
	SRR846947	before blast QC	2242983208	645566	26749	1988	81532	0
		after QC	2242983208	494826	3500	799	81532	175178
	SRR846948	before blast QC	3692248603	437692	22390	6686	122475	0
		after QC	3692248603	428892	1971	747	122475	35158
	SRR846949	before blast QC	2740499517	291677	7395	1399	67349	0
		after QC	2740499517	234476	1199	200	67349	64596
	SRR846950	before blast QC	2387256095	1273679	35093	294164	49748	0
		after QC	2387256095	920233	2291	0	49748	680412
	SRR846951	before blast QC	3885840380	658856	4345	3399	300291	0
		after QC	3885840380	615990	1253	1200	300091	48357
	SRR846952	before blast QC	1939654979	85025	5911	1584	88028	0
		after QC	1939654979	74225	2390	972	88028	14933
	SRR846953	before blast QC	3155077516	456800	2583	1000	178946	0
		after QC	3155077516	345552	399	200	178946	114232
	SRR846954	before blast QC	2512420580	100624	6362	1775	98093	0
		after QC	2512420580	92654	3215	321	98093	12571
	SRR846955	before blast QC	2792850938	3748006	206623	10062	154582	0
		after QC	2792850938	2613110	8398	200	154582	1342983
	SRR846956	before blast QC	3578375375	1585004	22007	26836	115387	0
		after QC	3578375375	1413536	4992	1087	115387	214232
	SRR846957	before blast QC	2913047609	170943	995	400	70480	0
		after QC	2913047609	149946	200	0	70480	22192
	SRR846958	before blast QC	2754302700	490475	7769	4401	146708	0
		after QC	2754302700	382141	1389	4401	146708	114714
	SRR846959	before blast QC	3428190982	553446	7824	4402	97544	0
		after QC	3428190982	545469	4803	1802	97544	13598
* organisms other than human, bacteria, virus, fungi recorded in MBGD
# homology in human found in non-human mapped contigs
