# Supplementary material for: Circulating microbial RNA and health
Source: Sci Rep. 2015 Nov 18;5:16814. doi: 10.1038/srep16814 (PMC4649493; doi:10.1038/srep16814)
Supplement: Supplementary dataset 2 [file srep16814-s3.xls]

## Sheet: ratio
Circulating microbial RNA and health
Ross Ka-Kit Leung and Ying-Kit Wu
Table S2:	RNA expression ratios of human to microbiome for iPOP dataset
subject	Status	% of aligned base	human:bact	human:virus	human:fungi	human	bacteria	virus	fungi
A generally healthy individual	Diseased(HRV infection in day 0)	0.519502	20346.8	738497	847050	5854807639	287751	7928	6912
	recovery (day 4)	0.708692	67316.6	638833	649180	8377016313	124442	13113	12904
	recovery (day 21)	0.735855	27039.4	1.50221e+06	1.35362e+06	11974147634	442841	7971	8846
	Normal (day 112)	0.747895	80659.5	2.24692e+06	6.84401e+06	14297144213	177253	6363	2089
	Normal (day 185)	0.598476	31514.2	1.80587e+06	761692	9719190852	308407	5382	12760
	Normal (day 186)	0.633878	59684.8	2.97372e+06	1.16016e+06	13976498670	234172	4700	12047
	Normal (day 255)	0.715744	30431.4	494338	3.1106e+06	14943330121	491049	30229	4804
	Diseased(RSV infection in day 289)	0.579295	16009.8	202.391	2.80644e+06	9645730762	602488	47658839	3437
	recovery (day 290)	0.596398	15055	215.427	1.56747e+06	10180721787	676237	47258357	6495
	recovery (day 292)	0.606093	14990.2	196.827	8.30612e+06	9385914092	626137	47685997	1130
	recovery (day 294)	0.65198	14645.9	217.036	2.96356e+06	10325028010	704975	47572866	3484
	recovery (day 297)	0.600393	14624.1	248.573	865722	11074316526	757265	44551492	12792
	recovery (day 301)	0.598523	17799.6	213.432	6.41823e+06	9890484755	555657	46340133	1541
	recovery (day 307)	0.378861	5200.84	510713	454742	7522801843	1446458	14730	16543
	recovery (day 311)	0.70823	27060.7	2.5835e+06	2.26568e+07	12008128086	443748	4648	530
	Normal (day 322)	0.649896	15019.5	2.85201e+06	580409	9793814741	652075	3434	16874
	Normal (day 329)	0.633316	11772.8	1.89739e+06	989486	8031660198	682223	4233	8117
	Normal (day 369)	0.629779	6074.43	1.39673e+06	248767	7574469277	1246943	5423	30448
	Normal (day 380)	0.499258	6891	2.41143e+06	368524	6322769488	917540	2622	17157
	Normal (day 400)	0.558628	4992.92	2.60454e+06	430030	7357812402	1473650	2825	17110
Table S2	RNA expression ratios of human to microbiome for LVAD dataset
subject	Status	% of aligned base	human:bact	human:virus	human:fungi	human	bacteria	virus	fungi
End stage heart failure patient 1	pre_LVAD implantation	0.766269	2738.96	34227.7	962214	2059137099	751795	60160	2140
	7 days after LVAD implantation	0.776341	730.714	33656.5	617409	1964595603	2688598	58372	3182
	180 days after LVAD implantation	0.726189	138.661	68.1119	221903	3523150289	25408419	51725922	15877
End stage heart failure patient 2	pre_LVAD implantation	0.820386	6704.59	41031.7	6.15927e+06	2463707407	367466	60044	400
	7 days after LVAD implantation	0.785228	1305.27	17522.9	203415	3203174492	2454025	182799	15747
End stage heart failure patient 3	pre_LVAD implantation	0.793061	3278.88	41085	3.49086e+06	2094514746	638789	50980	600
	7 days after LVAD implantation	0.758941	4900.19	38588.3	2.17758e+06	2181938928	445276	56544	1002
	180 days after LVAD implantation	0.77667	3239.82	32727.6	339507	2331054978	719502	71226	6866
End stage heart failure patient 4	pre_LVAD implantation	0.779245	509.35	51.0464	1.23846e+06	2600755543	5106024	50948876	2100
	7 days after LVAD implantation	0.777283	1839.11	24346.4	2.01238e+06	2382662137	1295552	97865	1184
	180 days after LVAD implantation	0.836358	5643.28	30624.4	988204	3827313217	678207	124976	3873
End stage heart failure patient 5	pre_LVAD implantation	0.783988	501.4	48.2029	424390	2439817364	4866012	50615577	5749
	7 days after LVAD implantation	0.767592	4532.87	27510.5	640852	2242983208	494826	81532	3500
	180 days after LVAD implantation	0.799029	8608.81	30147	1.87329e+06	3692248603	428892	122475	1971
End stage heart failure patient 6	pre_LVAD implantation	0.79439	11687.8	40691	2.28565e+06	2740499517	234476	67349	1199
	7 days after LVAD implantation	0.815875	2594.19	47987	1.04201e+06	2387256095	920233	49748	2291
	180 days after LVAD implantation	0.800911	6308.28	12948.9	3.10123e+06	3885840380	615990	300091	1253
End stage heart failure patient 7	pre_LVAD implantation	0.365927	26132.1	22034.5	811571	1939654979	74225	88028	2390
	7 days after LVAD implantation	0.746848	9130.54	17631.5	7.90746e+06	3155077516	345552	178946	399
End stage heart failure patient 8	pre_LVAD implantation	0.358732	27116.2	25612.6	781468	2512420580	92654	98093	3215
	7 days after LVAD implantation	0.803325	1068.78	18067.1	332561	2792850938	2613110	154582	8398
	180 days after LVAD implantation	0.740042	2531.51	31011.9	716822	3578375375	1413536	115387	4992
End stage heart failure patient 9	pre_LVAD implantation	0.794063	19427.3	41331.5	1.45652e+07	2913047609	149946	70480	200
	7 days after LVAD implantation	0.748146	7207.56	18774	1.98294e+06	2754302700	382141	146708	1389
	180 days after LVAD implantation	0.768893	6284.85	35145.1	713760	3428190982	545469	97544	4803
