# Supplementary material for: Circulating microbial RNA and health
Source: Sci Rep. 2015 Nov 18;5:16814. doi: 10.1038/srep16814 (PMC4649493; doi:10.1038/srep16814)
Supplement: Supplementary dataset 3 [file srep16814-s4.xls]

## Sheet: Sheet1
Circulating microbial RNA and health
Ross Ka-Kit Leung and Ying-Kit Wu
Table S3:	Post-hoc test results using Mann-Whitney tests with Bonferroni correction
Human/bacteria and time periods
	Time period until the last time point before RSV infection (day 0 to day 255)	Time period after RSV infection until the last time point before the onset of high blood glucose (day 289 to day 301)
Time period after RSV infection until the last time point before the onset of high blood glucose (day 289 to day 301)	0.01	-
Time period after the onset of high blood glucose (day 307 to day 400)	0.015	0.301
Human/virus and time periods
	Time period until the last time point before RSV infection (day 0 to day 255)	Time period after RSV infection until the last time point before the onset of high blood glucose (day 289 to day 301)
Time period after RSV infection until the last time point before the onset of high blood glucose (day 289 to day 301)	0.01	-
Time period after the onset of high blood glucose (day 307 to day 400)	0.92	0.01
