# Supplementary material for: Circulating microbial RNA and health
Source: Sci Rep. 2015 Nov 18;5:16814. doi: 10.1038/srep16814 (PMC4649493; doi:10.1038/srep16814)
Supplement: Supplementary dataset 4 [file srep16814-s5.xls]

## Sheet: Sheet1
Circulating microbial RNA and health
Ross Ka-Kit Leung and Ying-Kit Wu
Table S4. The occurrence of consecutive time points after permuting 20 time points
At least 1 consecutive time point:
Occurrence	Frequency
0	3950
1	3615
2	1752
3	514
4	141
5	24
6	4
At least 2 consecutive time points:
Occurrence	Frequency
0	9574
1	393
2	29
3	3
4	1
At least 3 consecutive time points:
Occurrence	Frequency
0	9978
1	19
2	2
3	1
At least 4 consecutive time points:
Occurrence	Frequency
0	9997
1	2
2	1
At least 5 consecutive time points:
Occurrence	Frequency
0	9999
1	1
At least 6 consecutive time points:
Occurrence	Frequency
0	10000
