# Supplementary material for: Circulating microbial RNA and health
Source: Sci Rep. 2015 Nov 18;5:16814. doi: 10.1038/srep16814 (PMC4649493; doi:10.1038/srep16814)
Supplement: Supplementary dataset 5 [file srep16814-s6.xls]

## Sheet: Bacteria Genus
Circulating microbial RNA and health
Ross Ka-Kit Leung and Ying-Kit Wu
Table S5:	Relative abundance of bacterial gene expression
	A generally healthy individual																				End stage heart failure patient 1			End stage heart failure patient 2		End stage heart failure patient 3			End stage heart failure patient 4			End stage heart failure patient 5			End stage heart failure patient 6			End stage heart failure patient 7		End stage heart failure patient 8			End stage heart failure patient 9
	Diseased(HRV infection in day 0)	recovery (day 4)	recovery (day 21)	Normal (day 116)	Normal (day 185)	Normal (day 186)	Normal (day 255)	Diseased(RSV infection in day 289)	recovery (day 290)	recovery (day 292)	recovery (day 294)	recovery (day 297)	recovery (day 301)	recovery (day 307)	recovery (day 311)	Normal (day 322)	Normal (day 329)	Normal (day 369)	Normal (day 380)	Normal (day 400)	pre_LVAD implantation	7 days after LVAD implantation	180 days after LVAD implantation	pre_LVAD implantation	7 days after LVAD implantation	pre_LVAD implantation	7 days after LVAD implantation	180 days after LVAD implantation	pre_LVAD implantation	7 days after LVAD implantation	180 days after LVAD implantation	pre_LVAD implantation	7 days after LVAD implantation	180 days after LVAD implantation	pre_LVAD implantation	7 days after LVAD implantation	180 days after LVAD implantation	pre_LVAD implantation	7 days after LVAD implantation	pre_LVAD implantation	7 days after LVAD implantation	180 days after LVAD implantation	pre_LVAD implantation	7 days after LVAD implantation	180 days after LVAD implantation
Ochrobactrum	1.28651e-08	1.70887e-08	0	1.32082e-07	1.01844e-07	1.0685e-07	0	0	0	0	0	0	0	0	0	0	0	0	0	5.67264e-07	2.17213e-07	7.88751e-08	7.18658e-08	0	4.89704e-08	7.26662e-08	0	1.33223e-07	4.72181e-08	6.51904e-08	6.55424e-08	0	0	1.29824e-07	0	0	1.23635e-07	0	0	2.79833e-08	5.25024e-07	8.26833e-08	5.45131e-08	0	3.56545e-08
Kangiella	0	0	0	0	0	0	0	0	0	0	0	0	0	0	0	0	0	0	0	0	0	7.88751e-08	0	0	0	0	0	0	0	0	0	0	0	0	0	0	0	0	0	0	0	0	0	0	0
Segniliparus	0	0	0	0	0	0	0	0	1.16613e-08	0	0	0	0	9.68726e-08	0	0	0	5.02856e-08	1.57096e-08	0	0	0	2.51832e-07	0	4.33388e-08	0	0	0	0	0	0	0	6.84208e-08	0	0	0	0	0	0	0	1.71466e-07	0	5.45131e-08	0	0
Butyrate-producing	1.64141e-08	0	0	0	0	0	0	0	0	0	0	0	0	0	0	0	0	0	0	2.39775e-08	0	0	4.0261e-08	0	1.46911e-07	0	0	4.32975e-08	0	0	0	0	0	0	0	0	0	0	0	0	1.72327e-07	0	0	0	0
Riemerella	3.58449e-08	1.70887e-08	2.48324e-07	1.06189e-08	0	0	0	0	0	0	0	7.64007e-08	1.21663e-08	0	0	2.68062e-08	9.57163e-08	3.19002e-07	4.78392e-08	0	2.23536e-07	2.36625e-07	8.418e-05	0	4.89704e-08	0	0	2.26513e-06	0	6.51904e-08	4.80644e-07	0	0	8.67654e-08	0	6.83053e-08	2.64003e-06	0	0	0	5.74425e-08	9.6785e-06	1.63539e-07	5.43128e-08	1.79394e-07
Krokinobacter	0	0	0	0	0	0	0	0	0	0	0	0	0	0	0	0	0	0	0	0	0	0	6.05122e-07	0	0	0	0	0	0	0	0	0	0	0	0	0	0	0	0	0	0	0	0	0	0
Pelagibacterium	0	0	0	0	0	0	9.67473e-09	0	0	0	0	0	0	0	0	0	0	0	3.18928e-08	0	0	1.5775e-07	8.05219e-08	0	9.79408e-08	0	0	0	0	0	0	0	0	0	0	6.83053e-08	0	0	0	0	5.74425e-08	0	0	0	0
Blattabacterium	0	0	0	0	0	0	0	0	0	0	0	0	0	0	0	0	0	0	0	0	0	0	2.3754e-07	0	0	0	0	0	0	0	0	0	0	0	0	0	4.12118e-08	2.50889e-08	0	0	0	8.26833e-08	0	0	0
Anaerolinea	0	0	0	0	0	0	0	0	0	0	0	0	0	0	0	0	0	0	0	0	0	0	0	0	0	0	0	6.66116e-08	0	0	0	0	0	0	0	0	0	0	0	0	0	0	0	0	0
Frateuria	0	0	0	0	0	0	0	0	0	0	0	0	0	0	0	1.34031e-08	0	3.35792e-08	0	0	0	0	8.05219e-08	0	4.89704e-08	0	0	1.33223e-07	0	0	0	0	0	0	0	0	0	0	0	0	0	0	0	0	0
Brevundimonas	5.37673e-08	0	0	1.05666e-08	0	0	0	0	0	0	1.14075e-07	0	1.21663e-08	4.06825e-08	0	2.68062e-08	1.59343e-07	5.37932e-07	6.37855e-08	2.45314e-07	9.67043e-07	1.00881e-06	7.64958e-07	3.95169e-07	1.4505e-06	9.49202e-07	5.55663e-07	2.00501e-07	5.27904e-07	3.11904e-06	2.91227e-07	1.25974e-07	1.352e-06	1.28958e-07	0	2.14786e-06	2.42325e-07	1.88827e-07	2.35245e-07	4.40451e-07	3.76191e-06	4.15484e-08	1.62722e-07	4.78496e-07	0
Accumulibacter	0	0	0	1.05666e-08	0	0	0	0	0	1.29773e-08	0	5.45334e-08	0	0	0	0	0	0	0	4.59821e-08	0	0	5.23996e-07	6.65829e-08	4.89704e-08	0	0	0	5.8656e-08	0	4.3695e-08	0	0	0	0	0	0	0	0	0	0	1.62473e-07	0	5.43128e-08	0
Wolinella	0	0	0	0	0	0	0	0	0	0	0	0	0	0	0	0	0	0	0	0	0	0	2.01305e-07	0	0	0	0	0	0	0	2.18475e-08	0	0	0	0	0	0	0	0	5.71087e-08	0	0	0	0	0
Micrococcus	4.42294e-07	1.70887e-08	1.42566e-07	1.05666e-08	3.6021e-08	9.16115e-09	8.70726e-08	1.20711e-08	4.71115e-08	7.78636e-08	2.47006e-08	4.36807e-08	2.42122e-08	1.51149e-07	4.67097e-08	1.44514e-07	4.27097e-07	8.22856e-08	1.4336e-07	8.06584e-07	1.60272e-05	6.09862e-06	1.2646e-05	3.48894e-07	1.27965e-05	2.27082e-07	4.02595e-06	9.28566e-07	9.93927e-07	6.51904e-07	5.96218e-07	2.42681e-06	6.61663e-06	1.27141e-06	2.89832e-07	9.4637e-07	3.39585e-07	4.95929e-07	6.56273e-07	7.59546e-07	0.000428517	1.87753e-06	9.79056e-07	5.97441e-07	5.24278e-07
Raoultella	1.79224e-08	1.70887e-08	0	0	1.2438e-08	8.70763e-09	0	0	0	0	0	2.18134e-08	0	0	0	0	1.59264e-08	0	0	6.13095e-08	0	0	0	0	9.79408e-08	0	0	0	0	0	0	0	0	0	0	2.72197e-07	0	0	0	0	0	4.13417e-08	0	0	0
Renibacterium	1.79224e-08	0	0	1.05666e-08	0	9.16115e-09	0	1.20711e-08	0	0	0	0	0	0	0	0	1.59264e-08	5.04519e-08	0	1.54032e-08	0	7.88751e-08	2.3756e-06	0	1.95882e-07	0	0	0	0	0	0	0	6.84208e-08	0	0	0	0	0	4.7333e-08	0	1.72327e-07	4.13417e-08	0	0	0
Dechlorosoma	3.58449e-08	1.70887e-08	0	2.0087e-08	0	0	0	0	0	0	0	0	0	0	2.38266e-08	0	1.59264e-08	0	0	0	0	0	1.57722e-06	1.99749e-07	3.42793e-07	0	0	5.99504e-07	0	0	4.19908e-07	0	0	1.29824e-07	0	0	1.64847e-07	0	0	0	1.14885e-07	3.6236e-07	0	0	1.79394e-07
Selenomonas	1.79224e-08	1.70887e-08	0	0	0	0	0	0	0	0	0	0	0	0	0	0	0	0	0	0	0	0	3.22289e-07	0	0	0	0	0	0	0	0	0	0	0	0	0	0	0	0	0	0	0	0	0	0
Kineococcus	5.37673e-08	0	0	0	7.46281e-08	1.83223e-08	9.67473e-09	0	0	0	0	0	0	0	0	4.02092e-08	4.77793e-08	0	0	0	0	2.36625e-07	3.62751e-07	0	1.96127e-07	0	0	0	5.8656e-08	6.51904e-08	0	3.7698e-07	1.36842e-07	0	0	0	0	0	0	0	3.44655e-07	0	0	0	0
Psychrobacter	1.79224e-07	0	0	2.11332e-08	0	1.97736e-07	6.9682e-07	0	0	0	0	0	0	4.06825e-08	0	6.70154e-08	1.59264e-08	3.35792e-08	0	7.66369e-08	1.04143e-06	1.81413e-06	5.35572e-06	0	2.44852e-07	0	0	6.66116e-08	0	1.95571e-07	0	0	0	1.29824e-07	5.79663e-08	0	4.12118e-08	7.54552e-08	9.46661e-08	0	1.03396e-06	4.55172e-07	0	3.80461e-07	0
Sideroxydans	0	0	0	0	0	0	9.67473e-09	0	0	0	0	0	0	0	0	0	0	0	0	0	0	0	1.61044e-07	0	0	0	0	0	0	0	0	0	0	0	0	0	4.12118e-08	0	0	0	0	4.13417e-08	0	0	0
Methanobrevibacter	0	0	0	0	0	0	0	0	0	0	0	0	0	0	0	0	0	0	0	0	0	0	0	0	4.87256e-08	0	0	0	0	0	0	0	0	0	0	0	0	0	0	0	0	0	0	0	0
Pirellula	3.14086e-08	0	0	1.05666e-08	0	0	0	0	0	0	0	0	0	0	0	1.3204e-08	5.96059e-08	0	0	0	0	0	2.77801e-07	0	2.49749e-07	0	0	0	0	0	0	0	0	0	0	0	0	0	0	0	0	0	0	0	0
Gramella	0	0	0	0	0	0	0	0	0	0	0	0	0	0	0	0	0	0	0	0	0	0	2.41566e-07	0	0	0	0	0	0	0	0	0	0	0	0	0	0	0	0	0	0	0	0	0	0
Simiduia	0	0	0	0	0	0	0	0	0	0	0	0	0	0	0	0	0	0	0	0	0	7.88751e-08	8.05219e-08	0	0	0	0	0	0	0	0	0	0	0	0	0	0	0	0	0	0	0	0	0	0
Modestobacter	1.36015e-07	1.70887e-08	1.24131e-08	0	8.9917e-07	2.74789e-07	0	0	1.17779e-08	0	0	1.09067e-08	0	0	0	6.70154e-08	7.96322e-08	2.18265e-07	7.9574e-08	0	0	0	6.46551e-06	0	3.42793e-07	0	0	0	0	0	0	6.31442e-08	8.8947e-07	0	5.8546e-08	0	0	0	0	0	1.72327e-07	0	0	0	0
Pasteurella	0	0	4.96525e-08	0	0	0	0	0	0	0	0	0	0	5.08531e-08	1.18543e-08	0	0	0	0	0	0	0	1.61044e-07	0	0	0	6.95447e-08	0	0	0	0	0	0	0	0	0	0	0	0	0	0	4.13417e-08	0	0	4.48484e-08
Ralstonia	7.17785e-08	8.54437e-08	3.72393e-08	9.31116e-09	0	0	1.30609e-07	9.16687e-08	1.00112e-07	1.20843e-07	1.90377e-07	1.39249e-07	1.92372e-07	5.69605e-07	6.50279e-07	2.27587e-08	4.77793e-08	1.58753e-07	4.70497e-08	2.05933e-07	6.58385e-05	6.47071e-05	5.07127e-06	6.26714e-05	0.000249343	0.000142661	5.55249e-05	2.21583e-06	7.89971e-05	0.000204882	2.3888e-06	0.00012826	6.96787e-05	2.07956e-06	3.40399e-05	0.000150092	1.14074e-06	6.01378e-07	4.04584e-05	8.45209e-07	0.000132658	2.23576e-06	1.28659e-05	4.70968e-05	9.21186e-07
Acinetobacter	3.22693e-07	0	1.11718e-07	1.05666e-08	4.98752e-08	4.58058e-08	1.13735e-05	3.01778e-08	1.17779e-08	1.9453e-07	6.36056e-08	1.636e-07	3.6499e-08	2.952e-07	1.5275e-07	6.8369e-07	1.25748e-06	1.17527e-07	3.35269e-07	8.60761e-07	4.27738e-05	4.25925e-06	7.74673e-05	3.32914e-07	8.10583e-06	2.26703e-07	3.47724e-07	1.1335e-05	5.46381e-07	0	5.63599e-06	6.90817e-07	6.8455e-07	8.6549e-07	1.73899e-07	4.77795e-07	1.16279e-06	2.96539e-06	2.36665e-07	5.71087e-08	1.60839e-06	6.43214e-06	2.18053e-07	7.0661e-07	2.22e-06
Acidobacterium	0	0	0	0	0	0	0	0	0	0	0	0	0	0	0	0	0	1.67896e-08	0	0	0	1.49863e-07	0	0	9.79408e-08	0	0	0	0	6.55164e-08	0	0	0	0	0	0	0	0	0	0	0	0	0	0	0
Opitutus	1.75675e-08	0	0	0	0	0	0	0	0	0	0	0	0	0	0	5.29488e-08	0	0	0	0	0	0	7.91128e-08	0	7.34556e-08	0	0	0	0	0	0	0	0	0	0	0	0	0	0	0	0	0	0	0	0
Burkholderia	5.595e-07	7.78383e-07	1.24131e-08	2.0087e-08	2.35214e-08	4.58058e-08	9.67473e-09	1.20711e-08	0	2.59545e-08	6.3417e-08	4.908e-08	0	1.01706e-08	4.72404e-08	2.68062e-08	6.37058e-08	1.44374e-07	1.59464e-08	1.123e-08	2.90113e-06	6.42832e-06	1.50906e-05	2.9899e-06	1.23041e-05	8.77369e-06	3.47724e-06	9.3556e-06	3.75193e-06	8.14881e-06	1.39846e-06	7.41395e-06	4.10525e-06	1.86513e-07	1.21729e-06	6.45451e-06	8.44017e-07	7.54552e-08	2.73632e-06	8.56631e-08	6.26123e-06	2.14894e-06	4.90618e-07	4.3453e-06	6.38417e-07
Pedobacter	1.07535e-07	0	1.24131e-08	0	0	0	1.73858e-08	0	0	0	2.0301e-07	1.09607e-08	0	0	0	6.70818e-08	3.18529e-08	1.02408e-06	0	0	0	0	1.29379e-06	0	0	0	0	3.90344e-07	0	6.51904e-08	2.14105e-07	0	6.84208e-08	0	0	0	1.55781e-07	1.13183e-07	0	0	2.87212e-07	2.06088e-07	0	0	8.52119e-08
Brachybacterium	3.60223e-08	0	1.24131e-08	0	0	0	1.93495e-08	0	0	0	0	0	0	0	0	3.35077e-08	0	0	0	0	0	2.36625e-07	1.00652e-07	0	2.93823e-07	7.56939e-08	0	6.66116e-08	0	6.51904e-08	0	0	0	0	0	0	0	2.64093e-08	0	2.84116e-08	2.29827e-06	4.13417e-08	0	0	4.48484e-08
Jannaschia	0	0	0	0	0	0	0	0	0	0	0	0	0	0	0	0	0	0	0	0	0	0	0	0	0	0	0	6.66116e-08	0	0	0	0	0	0	0	0	0	0	0	0	0	0	0	0	0
Ilumatobacter	0	0	0	0	0	0	0	0	0	0	0	0	0	0	0	0	0	0	0	0	7.43879e-08	0	2.26468e-07	0	0	0	0	0	0	0	0	6.28301e-08	0	0	0	0	0	0	0	0	0	0	0	0	0
Yersinia	1.79224e-08	0	1.6137e-07	0	0	0	2.90242e-08	1.20711e-08	0	1.29773e-08	1.2696e-08	1.08527e-08	0	2.03412e-08	2.37677e-08	1.07225e-07	7.96322e-08	8.41141e-08	0	1.68601e-07	2.97924e-07	7.88751e-08	6.84436e-07	0	2.94802e-07	0	0	0	2.34624e-07	6.51904e-08	0	6.28301e-08	0	0	0	0	0	0	0	8.56631e-08	2.87212e-07	4.13417e-08	0	5.43128e-08	0
Octadecabacter	0	1.02532e-07	0	0	0	0	0	0	0	0	0	0	0	0	0	0	0	0	0	3.08065e-08	0	0	4.0261e-08	0	4.89704e-08	0	0	0	0	0	0	0	0	0	0	0	0	0	0	0	0	0	0	0	0
Rubrivivax	1.4338e-07	3.28239e-08	0	0	2.4876e-08	0	2.65816e-08	0	0	1.29773e-08	5.07839e-08	2.58683e-07	1.21663e-08	7.11943e-08	3.574e-08	1.34031e-08	1.59264e-08	2.688e-07	6.37855e-08	6.13095e-08	5.05057e-06	5.12688e-06	0.00017654	4.32855e-06	3.23254e-06	4.68583e-06	5.14422e-06	5.32227e-07	2.63894e-06	5.14972e-06	2.58893e-07	3.1393e-06	2.73717e-06	2.15723e-07	5.79663e-07	5.30937e-06	6.59389e-07	0	2.74555e-06	0	3.30984e-06	1.19415e-06	1.01531e-06	3.04179e-06	6.27653e-07
Calothrix	1.79224e-08	0	0	0	0	0	0	0	0	0	0	0	0	0	0	0	0	0	0	0	0	0	4.04623e-08	0	0	0	0	0	0	0	0	6.28301e-08	0	0	0	6.83053e-08	0	0	0	0	0	0	0	0	0
Kribbella	1.79224e-08	0	0	9.31116e-09	0	0	9.67473e-09	0	0	0	0	0	0	8.13649e-08	1.19133e-08	2.68062e-08	0	1.00737e-07	3.18928e-08	0	7.43879e-08	0	2.81827e-07	0	1.95882e-07	0	0	0	0	0	0	0	0	0	0	0	0	0	0	0	0	4.13417e-08	0	0	0
Acidiphilium	0	0	0	0	0	0	0	0	0	0	0	0	0	0	0	1.34031e-08	0	1.17527e-07	0	0	0	0	0	0	0	0	0	0	0	0	0	0	0	0	0	0	0	0	0	0	0	0	0	0	0
Sphingobium	1.43291e-07	0	0	1.05666e-08	1.10526e-07	8.24504e-08	2.01014e-07	0	1.17779e-08	1.29773e-08	5.07839e-08	4.36267e-08	1.21663e-08	4.06825e-08	3.574e-08	4.02756e-08	1.59264e-08	1.24226e-06	1.2765e-07	4.58304e-08	4.47071e-07	6.31e-07	9.85105e-06	3.99497e-07	5.87719e-06	9.46174e-07	1.5731e-06	1.33223e-07	5.27904e-07	5.15005e-06	4.3695e-08	6.28301e-07	6.15787e-07	8.6549e-08	3.47798e-07	2.11746e-06	1.64847e-07	3.77276e-08	4.7333e-07	2.85544e-08	2.35514e-06	6.71389e-07	1.63539e-07	3.25877e-07	1.34545e-07
Pusillimonas	0	0	0	0	0	0	0	0	0	0	0	0	0	0	9.29475e-08	0	0	1.67896e-08	0	0	0	0	2.01305e-07	0	4.89704e-08	0	0	0	0	0	0	6.28301e-08	6.84208e-08	0	0	0	0	0	0	0	0	0	0	0	0
Treponema	0	0	0	0	0	0	0	0	0	0	0	0	0	0	0	0	0	0	0	0	0	0	8.05219e-08	0	0	0	0	0	0	0	0	0	0	0	0	0	0	0	0	0	0	0	0	0	0
Aggregatibacter	0	0	0	0	0	0	0	0	0	0	0	0	0	0	0	0	0	1.67896e-08	1.59464e-08	1.53274e-08	1.49148e-07	0	9.66263e-07	0	0	0	0	6.66116e-08	0	0	0	0	0	0	0	0	0	0	0	0	0	0	0	0	4.48484e-08
Arthrospira	0	0	0	0	0	0	0	0	0	0	0	0	0	0	0	1.34031e-08	0	0	0	0	0	0	0	0	0	0	0	0	0	0	0	0	0	0	0	4.09832e-07	0	0	0	0	0	0	0	0	0
Synechocystis	0	0	0	0	0	0	0	0	0	0	0	0	0	0	0	0	0	0	0	0	0	0	0	0	0	0	0	6.66116e-08	0	0	0	0	0	0	0	0	0	0	0	0	0	0	0	0	0
Roseobacter	0	0	0	0	0	0	0	0	0	0	0	0	0	0	0	0	0	0	0	0	0	0	4.0261e-08	0	0	0	0	6.46132e-08	0	0	0	0	0	0	0	0	0	0	0	0	5.74425e-08	0	0	0	0
Chromobacterium	0	0	0	0	0	0	0	0	0	0	0	0	0	0	0	0	0	0	0	0	0	0	1.40913e-06	0	0	0	0	0	0	6.51904e-08	0	0	0	0	0	0	0	0	0	0	0	0	0	0	0
Jonesia	0	0	0	0	0	0	0	0	0	0	0	0	0	0	0	2.68062e-08	0	0	0	0	0	0	2.01305e-07	0	0	0	6.95447e-08	0	0	6.51904e-08	0	0	0	4.32745e-08	0	0	0	0	0	0	1.72327e-07	0	0	0	8.96968e-08
Leuconostoc	1.79224e-08	0	0	0	0	0	0	0	0	0	0	9.81601e-08	0	0	0	0	1.59264e-08	0	4.78392e-08	0	0	7.88751e-08	1.78698e-06	0	2.45097e-07	0	0	1.83648e-06	0	0	0	0	0	4.32745e-08	0	6.83053e-08	0	7.54552e-08	0	1.14217e-07	0	0	0	0	0
Clavibacter	8.9701e-08	1.70887e-08	3.73622e-08	0	1.99008e-07	6.41734e-08	5.81442e-08	1.20711e-08	0	0	2.55177e-08	1.09067e-08	1.21663e-08	1.01706e-08	0	8.04185e-08	7.96322e-08	9.0377e-06	1.59464e-08	4.59821e-08	4.47071e-07	4.72856e-07	1.57098e-06	0	8.32497e-07	1.51388e-07	0	3.9967e-07	0	1.23862e-06	1.74343e-07	0	7.47155e-07	0	0	5.46442e-07	0	1.13371e-07	4.7333e-08	0	1.26373e-06	0	1.09026e-07	2.18338e-07	0
Oscillatoria	5.37673e-08	0	0	1.05666e-08	0	9.16115e-09	9.67473e-09	0	1.17779e-08	0	0	4.36267e-08	0	0	0	2.94868e-07	0	1.67896e-08	0	1.53274e-08	0	0	8.05219e-08	0	4.92153e-08	0	0	0	0	0	0	0	0	0	0	0	0	0	0	0	0	0	0	0	8.96968e-08
Thermobifida	0	0	0	0	0	0	0	0	0	0	0	0	0	0	0	0	0	0	0	0	0	0	0	0	0	0	0	0	0	0	0	0	0	0	0	0	0	0	0	0	5.74425e-08	0	0	0	0
Enterobacteriaceae	3.58449e-08	3.41775e-08	4.96525e-08	1.05666e-08	2.4876e-08	0	9.72262e-09	0	3.53336e-08	1.29773e-08	5.53092e-09	0	1.21663e-08	6.10237e-08	1.66256e-07	2.68062e-08	6.37058e-08	1.51106e-07	1.7541e-07	2.75893e-07	0	0	2.81827e-07	6.65829e-08	0	0	0	0	3.80091e-07	0	0	2.83049e-07	0	4.32745e-08	0	6.83053e-08	0	0	0	0	0	0	0	0	0
Clostridium	5.37673e-08	5.12662e-08	1.61616e-07	0	2.08306e-07	0	1.93495e-08	0	0	0	0	0	0	0	0	6.70154e-08	1.27412e-07	0	9.56783e-08	1.22619e-07	0	0	6.44175e-07	0	1.47401e-07	0	6.95447e-08	3.39752e-06	0	0	8.56421e-08	0	4.85788e-08	8.6549e-08	0	0	0	0	0	0	1.14885e-07	4.13417e-08	0	0	0
Alkalilimnicola	0	0	0	0	0	0	0	0	0	0	0	0	0	0	0	0	0	0	0	0	0	0	0	0	0	7.56939e-08	0	0	0	6.51904e-08	0	0	0	0	0	0	0	0	0	0	0	0	0	0	0
Nostoc	1.79224e-08	0	0	0	0	0	9.67473e-09	0	0	0	0	1.74561e-07	0	0	0	2.68062e-08	0	0	0	4.59821e-08	0	0	8.05219e-08	0	0	0	0	0	0	0	0	0	0	0	0	0	0	0	0	0	0	0	0	0	0
Lysinibacillus	0	0	0	0	0	0	0	0	0	0	0	0	0	0	0	0	2.06886e-07	0	0	0	7.43879e-08	7.88751e-08	1.20783e-07	0	0	0	2.08634e-07	0	0	1.95571e-07	0	0	0	0	5.79663e-08	0	0	0	0	0	0	0	0	5.43128e-08	0
Simkania	0	0	0	0	0	0	0	0	0	0	0	0	0	0	0	0	0	0	0	0	0	0	0	0	0	0	0	4.36306e-08	0	0	0	0	0	0	0	0	0	0	0	0	0	0	0	0	0
Stackebrandtia	0	0	0	0	0	0	0	0	0	0	0	0	0	0	0	0	0	0	0	0	0	0	4.0261e-08	0	0	0	0	0	0	0	0	0	0	0	0	0	0	0	0	0	0	0	0	0	0
Cyanobium	0	0	1.24131e-08	0	0	0	0	0	0	0	0	8.74694e-09	0	0	0	0	0	0	0	1.53274e-08	0	0	0	0	0	0	0	0	0	0	0	0	0	0	0	0	0	0	0	0	0	0	0	0	0
Thermobaculum	1.79224e-08	0	0	0	0	0	0	0	0	0	0	0	0	0	0	0	0	0	0	0	0	0	0	0	0	0	0	0	0	0	0	0	0	0	0	0	0	0	0	0	0	0	0	0	0
Xenorhabdus	0	0	0	0	0	0	0	0	0	0	0	0	0	0	0	0	0	0	0	1.53274e-08	0	0	0	0	0	0	0	6.66116e-08	0	0	0	6.28301e-08	0	0	0	0	0	0	0	0	0	0	0	0	0
Exiguobacterium	0	0	0	0	0	0	0	1.20711e-08	0	1.29773e-08	0	0	0	3.05118e-08	1.19133e-08	2.68062e-08	4.77793e-08	0	0	0	0	3.94375e-07	4.03012e-07	0	2.29182e-07	0	6.98925e-08	0	0	0	0	1.14665e-07	1.36842e-07	0	0	3.41526e-06	4.12118e-08	3.77276e-08	4.7333e-08	2.38429e-08	1.72327e-07	1.88931e-07	0	0	0
Megamonas	1.79224e-08	0	0	0	0	0	9.67473e-09	0	0	0	0	0	0	1.01706e-08	0	0	0	0	0	0	0	7.88751e-08	4.83333e-07	0	0	0	0	0	0	0	0	0	0	0	0	0	0	0	0	0	0	0	0	0	0
Fluviicola	4.12216e-07	1.02532e-07	1.36544e-07	1.05666e-08	0	0	0	0	0	0	0	0	0	0	0	2.68062e-08	0	0	0	0	0	0	0	0	0	0	0	0	0	0	0	0	0	0	0	0	0	0	0	0	0	0	0	0	0
Xanthobacter	1.80112e-08	0	0	0	1.2438e-08	0	0	0	0	0	0	0	1.21663e-08	0	0	0	0	5.03687e-08	0	1.68601e-07	0	0	8.05219e-08	0	4.89704e-08	0	0	6.66116e-08	5.77762e-08	6.51904e-08	4.3695e-08	0	6.84208e-08	4.32745e-08	5.47782e-08	0	0	0	4.7333e-08	0	5.74425e-08	0	0	0	1.34545e-07
Minibacterium	8.96122e-08	1.70887e-08	0	0	1.11942e-07	7.32892e-08	9.67473e-09	1.20711e-08	0	0	3.04641e-07	4.52627e-07	0	6.10237e-08	5.95666e-08	9.38216e-08	3.18529e-08	1.00846e-06	1.59464e-08	1.53274e-08	2.97924e-07	1.5775e-07	5.0147e-06	0	6.3735e-07	0	6.95447e-08	3.33058e-08	1.17312e-07	6.51904e-08	0	9.1135e-07	0	0	0	0	8.24236e-08	4.15004e-07	0	5.71087e-08	1.37862e-06	2.06708e-07	0	1.62938e-07	0
Fibrella	0	0	0	0	0	0	0	0	0	0	0	0	0	0	0	0	0	0	0	0	0	0	4.0261e-08	0	0	0	0	0	0	0	0	0	0	0	0	0	0	0	0	0	0	0	0	0	0
Solitalea	3.60223e-08	0	0	0	0	0	0	0	0	0	0	0	0	0	0	0	0	1.00737e-07	0	0	0	0	4.0261e-08	0	0	0	0	6.66116e-08	0	0	0	0	0	0	0	0	0	0	0	0	0	8.26833e-08	0	0	0
Morganella	0	0	0	0	0	0	0	1.20711e-08	0	0	1.2696e-08	1.09067e-08	1.21663e-08	0	0	1.34031e-08	1.59264e-08	8.39479e-08	6.37855e-08	1.22695e-07	0	0	3.62349e-07	0	4.89704e-08	0	0	0	2.4137e-07	0	0	1.57075e-07	0	0	0	0	0	0	0	0	0	0	0	0	0
Parvibaculum	3.58449e-08	0	0	0	0	0	0	0	0	0	0	0	1.08413e-08	0	0	2.60099e-08	1.47438e-08	0	0	6.04748e-08	4.94679e-08	2.36625e-07	1.15549e-07	0	4.138e-08	7.56939e-08	0	1.32224e-07	0	0	4.3695e-08	0	0	0	0	0	3.95633e-08	0	0	0	0	0	0	0	0
Glaciecola	0	0	0	0	0	0	0	0	0	0	0	0	0	0	0	0	0	0	0	0	0	0	0	0	0	0	0	0	0	0	0	0	0	0	0	0	0	0	0	0	0	0	0	0	0
Pseudogulbenkiania	0	0	0	0	0	0	0	0	0	0	0	0	0	0	0	0	1.59264e-08	0	0	0	7.43879e-08	0	1.82181e-07	0	0	0	0	0	0	0	0	0	0	0	0	0	0	0	0	0	0	0	0	0	0
Granulibacter	0	0	0	0	1.2438e-08	0	1.29316e-08	0	0	0	0	0	0	1.00699e-08	0	0	1.60053e-08	5.03687e-08	0	3.06547e-08	7.43879e-08	0	0	0	4.89704e-08	0	0	0	0	0	0	0	0	0	0	0	0	0	0	0	5.74425e-08	0	0	0	0
Fusobacterium	0	0	1.24131e-08	0	1.8657e-07	9.16115e-09	0	0	0	0	0	1.09067e-08	0	0	0	0	0	1.69558e-08	0	1.53274e-08	0	1.5775e-07	1.57018e-06	0	1.46666e-07	0	1.39089e-07	1.33223e-07	5.8656e-08	1.30381e-07	4.3695e-08	1.2566e-07	6.84208e-08	0	5.79663e-08	0	4.12118e-08	0	0	0	2.87212e-07	4.13417e-08	0	0	7.64665e-08
Aerococcus	0	0	0	0	0	0	9.57894e-09	0	0	0	0	0	0	0	0	0	3.18529e-08	0	0	0	0	1.5775e-07	4.0261e-08	0	0	0	0	0	0	0	0	0	0	0	0	0	4.12118e-08	0	0	0	0	0	5.47857e-08	0	0
Streptobacillus	0	0	1.24131e-08	0	0	0	0	0	0	0	0	0	0	0	0	0	0	0	0	0	0	0	0	0	0	0	0	0	0	0	0	0	0	0	0	0	0	0	0	0	0	0	0	0	0
Helicobacter	1.79224e-08	0	0	0	0	0	0	0	0	0	0	0	0	0	0	0	0	0	0	0	0	0	8.05219e-08	0	0	0	0	0	0	0	0	0	0	0	0	0	0	0	0	0	0	0	0	0	0
Caulobacter	1.79224e-08	0	0	0	6.21901e-09	0	7.56736e-09	0	0	0	0	0	0	1.62629e-08	0	1.33898e-07	3.18529e-08	7.38659e-07	0	4.52992e-08	1.8597e-06	1.5775e-06	3.58121e-07	1.46482e-06	2.74234e-06	1.96804e-06	2.57316e-06	2.66446e-07	1.34909e-06	7.8222e-06	5.59077e-07	7.53961e-07	1.43684e-06	3.46196e-07	2.81716e-07	4.78239e-06	7.83436e-07	2.84843e-08	6.62663e-07	2.84116e-08	4.07756e-06	8.26833e-08	2.18053e-07	5.40956e-07	5.38181e-07
Cupriavidus	5.36786e-08	4.60211e-08	1.24131e-08	2.06101e-08	1.23149e-08	2.74381e-08	0	1.20711e-08	0	3.24432e-08	0	2.18134e-08	1.18049e-08	4.06825e-08	5.93897e-08	1.28723e-08	0	0	1.59464e-08	2.29911e-07	4.09133e-06	3.73947e-06	1.78497e-06	3.58981e-06	1.57888e-05	8.47886e-06	3.68587e-06	4.66281e-07	5.45501e-06	1.28767e-05	5.48153e-07	6.91162e-06	4.89311e-06	2.06203e-07	2.43459e-06	9.15188e-06	8.24236e-08	3.77276e-08	2.46132e-06	8.56631e-08	5.91658e-06	2.82364e-07	4.90618e-07	2.36261e-06	2.63933e-07
Zunongwangia	0	0	0	0	0	0	0	0	0	0	0	0	0	0	0	0	0	0	0	0	0	0	8.07232e-08	0	0	0	0	0	0	0	0	0	0	0	0	0	0	0	0	0	0	0	0	0	0
Oscillibacter	1.79224e-08	0	0	0	0	0	0	0	0	0	0	0	0	0	0	0	1.59264e-08	0	0	0	0	0	0	0	0	0	0	0	0	0	0	0	0	0	0	0	0	0	0	0	0	0	0	0	0
Methylobacillus	0	0	0	0	0	0	0	1.20711e-08	0	0	1.2696e-08	0	0	0	0	0	0	0	0	0	0	0	3.6255e-07	0	0	0	0	0	0	0	4.12917e-08	0	0	0	0	0	0	0	0	0	5.74425e-08	0	0	0	0
Pseudonocardia	1.79224e-08	0	0	0	0	9.16115e-09	0	0	0	0	0	2.18134e-08	0	1.01706e-08	0	0	1.59264e-08	0	3.18928e-08	0	0	0	3.5953e-07	0	9.79408e-08	0	0	0	0	0	0	0	7.52971e-07	0	0	0	0	0	4.7333e-08	0	0	8.26833e-08	0	0	4.48484e-08
Amycolatopsis	1.79224e-08	0	0	0	0	0	0	0	0	0	0	0	0	0	0	0	4.77793e-08	1.67896e-08	0	0	0	0	1.20783e-07	0	4.89704e-08	0	0	0	0	0	0	0	0	0	0	0	0	0	0	0	1.14885e-07	4.13417e-08	0	0	0
Anabaena	0	1.70887e-08	1.24131e-08	0	0	0	0	0	0	0	0	0	0	0	0	0	4.76216e-08	0	0	0	0	0	4.0261e-08	0	4.92153e-08	0	0	0	0	0	0	0	0	0	0	2.73221e-07	0	0	0	0	5.74425e-08	0	0	0	0
Acetobacterium	0	0	0	0	0	0	0	0	0	0	0	0	0	0	0	0	0	0	0	0	0	0	3.88518e-08	0	0	0	0	0	0	0	0	0	0	0	0	0	0	0	0	0	0	0	0	0	0
Photorhabdus	0	0	0	0	0	0	0	0	0	0	0	0	0	0	0	0	0	0	0	1.53274e-08	0	0	0	0	4.89704e-08	0	0	0	0	0	0	0	0	0	0	0	0	0	0	0	0	0	0	0	0
Rahnella	1.79224e-08	1.70887e-08	0	0	0	0	0	0	0	0	0	0	1.21663e-08	3.07132e-08	0	6.70154e-08	4.77793e-08	4.86898e-07	1.59464e-08	6.13854e-08	0	0	4.03012e-07	0	9.79408e-08	0	0	0	0	0	0	6.28301e-08	6.84208e-08	4.32745e-08	4.05764e-07	0	0	0	0	0	0	0	0	0	4.48484e-08
Singulisphaera	0	0	0	0	0	0	0	1.20711e-08	0	0	0	0	0	0	0	1.34031e-08	0	0	0	0	0	0	0	0	2.93823e-07	0	0	0	0	0	0	0	1.36842e-07	0	0	0	0	0	0	0	0	0	0	0	0
Thermoanaerobacterium	0	1.70887e-08	0	0	0	0	0	0	0	0	0	0	0	0	0	0	0	1.67896e-08	0	0	0	0	0	0	0	0	0	6.66116e-08	0	0	0	0	0	0	0	0	0	0	0	0	0	0	0	0	0
Acetobacter	0	0	0	0	0	0	9.67473e-09	0	0	0	0	0	0	0	0	0	0	3.35792e-08	0	0	0	0	0	0	9.79408e-08	0	0	1.99835e-07	0	0	0	0	0	0	0	0	0	0	0	0	5.74425e-08	0	0	0	0
Thiobacillus	0	0	0	0	0	0	0	0	0	0	0	0	0	0	0	0	0	0	0	0	0	7.88751e-08	5.23393e-07	0	0	0	0	0	0	6.51904e-08	0	0	0	0	0	0	8.24236e-08	0	0	0	0	0	0	0	0
Methylocystis	1.56156e-08	0	0	0	0	0	0	0	0	0	0	0	0	1.01706e-08	0	1.34031e-08	0	2.15522e-07	4.71287e-08	7.48158e-08	7.43879e-08	7.88751e-08	3.45842e-07	0	1.46911e-07	7.56939e-08	0	0	0	1.27121e-07	0	0	0	0	0	0	0	0	0	0	0	4.13417e-08	0	0	0
Melissococcus	0	1.70887e-08	0	0	0	0	0	0	0	0	0	0	0	0	0	0	1.59264e-08	0	0	0	0	3.155e-07	0	0	0	0	0	0	0	0	0	0	0	0	0	0	0	0	0	0	0	0	0	1.08626e-07	0
Terriglobus	1.79224e-08	0	0	0	0	0	0	0	0	0	0	0	0	0	0	2.68062e-08	0	8.90097e-07	0	0	0	0	0	0	0	0	0	0	0	0	0	0	0	0	0	0	0	0	0	0	0	0	0	0	0
Arthrobacter	1.96969e-07	0	3.72393e-08	2.11332e-08	7.46281e-08	5.49669e-08	0	0	2.35557e-08	1.30415e-08	0	0	0	3.05118e-08	0	1.07225e-07	1.27333e-07	3.35792e-07	7.97319e-08	2.14583e-07	7.43879e-07	1.5775e-07	1.7556e-05	6.65829e-08	1.71494e-06	0	6.25903e-07	4.5962e-07	0	6.51904e-07	1.31085e-07	0	1.02768e-06	1.73098e-07	5.79663e-08	0	8.24236e-08	3.77276e-08	9.46661e-08	4.2546e-08	3.04359e-06	1.53998e-07	0	1.08626e-07	0
Ramlibacter	5.35012e-08	3.35007e-08	0	2.10809e-08	0	1.83223e-08	0	1.20711e-08	0	9.07766e-08	0	1.69107e-07	0	1.01706e-08	0	2.68062e-08	1.59264e-08	1.03638e-06	0	1.47962e-08	1.77192e-06	7.06326e-07	1.53849e-05	9.91086e-07	1.06364e-06	6.80489e-07	1.94065e-06	5.05582e-07	1.17165e-06	1.8501e-06	3.4956e-07	8.76165e-07	8.15234e-07	1.14461e-07	2.89832e-07	1.8743e-06	8.24236e-08	0	4.25997e-07	0	1.37517e-06	7.75776e-07	3.79411e-07	7.38111e-07	1.31406e-07
Azospirillum	1.80112e-08	0	0	0	0	0	0	0	0	0	0	0	0	0	0	5.36123e-08	0	0	0	0	2.97552e-07	0	1.20783e-07	6.65829e-08	4.89704e-08	0	6.95447e-08	0	0	1.30381e-07	0	0	0	4.32745e-08	5.79663e-08	6.83053e-08	4.12118e-08	0	0	0	1.14885e-07	4.13417e-08	0	0	4.48484e-08
Cronobacter	5.37673e-08	0	3.72393e-08	4.22664e-08	6.21901e-08	0	9.67473e-09	4.22489e-08	8.24451e-08	3.89318e-08	1.14264e-07	1.19919e-07	1.21302e-07	1.93242e-07	1.90613e-07	1.74306e-07	2.2297e-07	1.17527e-07	2.39196e-07	2.30138e-07	7.43879e-08	0	5.77302e-06	0	9.79408e-08	0	0	1.32557e-07	4.22323e-06	0	8.73899e-08	3.61241e-06	0	4.32745e-08	0	0	0	0	0	0	0	0	0	0	0
Aromatoleum	0	0	0	0	0	0	0	0	0	0	0	0	0	0	0	0	3.18529e-08	0	0	0	0	0	1.69096e-06	0	0	0	0	3.33058e-08	0	3.25952e-07	4.3695e-08	0	0	8.6549e-08	0	0	4.12118e-08	0	0	0	0	5.78783e-07	0	0	0
Alcanivorax	0	0	0	0	0	0	0	0	0	0	0	0	0	0	0	0	0	0	0	0	0	0	0	0	4.89704e-08	0	0	0	0	0	0	0	0	0	0	0	0	0	0	0	0	0	0	0	0
Rhodopseudomonas	4.0361e-07	5.88377e-07	6.2127e-08	7.82085e-07	1.71214e-06	1.21313e-06	0	0	0	1.29773e-08	1.2696e-08	7.63467e-08	0	0	1.09697e-08	0	1.59264e-08	6.88539e-07	0	3.06547e-08	6.0946e-06	7.4955e-06	4.37637e-07	4.05922e-06	3.60373e-06	1.03704e-05	1.08424e-05	6.66116e-08	4.51593e-06	2.19206e-05	3.45627e-07	4.07516e-06	3.89999e-06	2.16805e-07	2.66674e-06	1.22208e-05	2.06059e-07	1.13183e-07	2.2708e-06	5.71087e-08	7.94372e-06	9.0869e-07	1.41734e-06	2.93316e-06	1.12121e-07
Sodalis	1.79224e-08	0	0	0	0	0	9.67473e-09	0	0	0	0	0	0	0	0	0	0	0	1.59464e-08	0	0	0	2.01305e-07	0	0	0	0	0	0	0	0	0	0	0	0	0	0	0	0	0	0	0	0	0	0
Amycolicicoccus	0	0	0	0	0	0	0	0	0	0	0	0	0	0	0	0	0	0	0	0	0	0	1.61044e-07	0	0	0	0	0	0	0	0	0	6.84208e-08	0	0	0	0	2.79184e-08	0	0	4.02097e-07	0	0	0	0
Ferrimonas	0	0	0	0	0	0	0	0	0	0	0	0	0	0	0	0	0	0	1.60253e-08	0	0	0	0	0	0	0	0	0	0	0	0	0	0	0	0	0	0	0	0	0	0	0	0	0	0
Ornithobacterium	0	0	0	0	0	0	0	0	0	0	0	2.18134e-08	0	0	0	0	0	0	1.59464e-08	0	0	0	1.07477e-06	0	0	0	0	6.66116e-08	0	0	0	0	0	0	0	0	0	0	0	0	0	1.24025e-07	0	0	0
Veillonella	7.17785e-08	0	7.86573e-09	1.05666e-08	3.61442e-08	6.41281e-08	0	6.03555e-08	3.53336e-08	2.59545e-08	1.2696e-08	0	1.21663e-08	4.06825e-08	2.38266e-08	4.02092e-08	4.77793e-08	5.03687e-08	4.78392e-08	1.07292e-07	2.97552e-07	1.56961e-07	2.80075e-06	1.33166e-07	9.79408e-08	7.56939e-08	1.39089e-07	2.54456e-07	5.8656e-08	1.30381e-07	0	1.2566e-07	0	3.00758e-08	0	0	8.24236e-08	0	4.7333e-08	7.75251e-08	0	1.39321e-07	0	0	4.62835e-07
Fervidobacterium	0	0	0	0	0	0	0	0	0	0	0	0	0	0	0	0	0	0	0	0	0	0	4.0261e-08	0	0	0	0	0	0	0	0	0	0	0	0	0	0	0	0	0	0	0	0	0	0
Tsukamurella	0	0	1.24131e-08	0	0	0	7.61526e-09	0	0	0	0	0	0	2.03412e-08	0	1.07092e-07	0	5.02856e-08	6.37855e-08	0	2.23164e-07	2.36625e-07	8.05018e-07	0	4.89704e-08	0	0	6.66116e-08	0	0	0	6.28301e-08	6.84208e-08	0	0	1.36611e-07	0	0	4.7333e-08	2.85544e-08	2.87212e-07	0	0	0	0
Rothia	1.79224e-07	6.83549e-08	2.02604e-07	1.06712e-08	6.21901e-08	9.16115e-09	0	1.20711e-08	2.35557e-08	5.20375e-08	0	3.272e-08	2.43326e-08	2.44044e-07	1.19723e-08	8.04185e-08	6.37058e-08	2.51678e-07	7.97319e-08	1.98573e-07	1.0418e-06	1.10425e-06	2.30057e-05	1.33166e-07	2.35107e-06	7.56939e-08	3.47724e-07	5.77189e-07	1.17312e-07	6.55164e-08	3.42568e-07	0	3.42104e-07	8.49262e-07	5.79663e-08	0	1.92665e-07	7.52666e-08	8.68561e-08	0	3.44655e-07	4.25819e-07	0	3.25877e-07	2.53393e-07
Paenibacillus	0	0	0	0	0	0	0	0	0	0	0	7.63467e-08	0	0	0	0	0	0	3.18928e-08	0	0	7.88751e-08	0	6.65829e-08	3.91763e-07	0	1.39089e-07	6.66116e-08	3.51936e-07	6.51904e-08	0	0	0	0	0	0	0	0	2.84235e-07	0	0	0	0	1.62938e-07	0
Saccharomonospora	0	0	0	0	0	9.16115e-09	0	0	0	0	0	0	0	0	0	0	0	0	0	0	0	0	8.05219e-08	0	0	0	0	0	0	6.51904e-08	0	0	1.36842e-07	0	0	0	0	0	0	0	5.74425e-08	0	0	0	0
Acidovorax	6.95338e-07	3.34753e-07	6.96855e-08	1.70373e-07	1.7247e-07	2.0413e-07	8.81263e-08	1.29675e-07	1.76551e-07	3.82958e-07	1.01505e-07	2.6176e-07	1.9448e-07	2.80095e-07	3.52446e-07	3.61153e-07	1.81246e-06	1.53999e-06	4.2329e-07	1.17391e-06	2.66829e-06	1.25806e-06	0.000700518	7.98994e-07	4.50773e-06	1.58844e-06	2.3607e-06	4.76433e-05	1.45379e-06	3.11154e-06	4.33535e-05	3.7698e-07	1.14776e-06	2.39221e-05	1.73899e-07	2.07409e-06	4.68442e-05	3.77276e-08	9.45951e-07	0	1.85568e-06	0.000106662	2.18598e-07	1.46645e-06	2.1418e-05
Streptomyces	0	0	0	0	0	9.16115e-09	9.67473e-09	0	0	0	0	0	0	0	1.19133e-08	1.34031e-08	0	1.67896e-08	0	0	0	0	8.2541e-06	0	1.66083e-06	6.32044e-08	0	0	0	3.25952e-07	0	0	0	0	0	0	0	0	0	0	4.5954e-07	4.13417e-08	0	0	0
Crinalium	0	0	0	0	0	0	0	0	0	0	0	0	0	0	0	0	0	0	0	0	0	0	4.0261e-08	0	0	0	0	0	0	0	0	0	0	0	0	0	0	0	0	0	5.74425e-08	0	0	0	0
Anaeromyxobacter	0	0	0	0	0	0	0	0	0	0	0	0	0	0	0	0	0	0	0	1.54032e-08	0	0	0	0	0	0	0	0	0	0	0	0	0	0	0	6.83053e-08	0	0	0	0	0	0	0	0	0
Tistrella	0	0	0	0	0	0	0	0	0	0	0	0	0	0	0	4.04083e-08	3.18529e-08	0	0	0	0	0	1.61044e-07	0	0	0	0	6.62785e-08	0	0	4.3695e-08	0	0	0	0	0	4.12118e-08	0	0	0	0	1.65367e-07	0	0	0
Myxococcus	1.79224e-08	0	0	0	0	0	0	0	0	0	0	0	0	0	0	0	0	0	0	0	0	7.88751e-08	0	0	0	0	0	0	0	0	0	0	0	0	0	0	0	0	0	0	0	0	0	0	0
Thauera	0	0	1.24131e-08	0	1.2438e-08	0	0	0	0	0	0	0	0	0	0	0	1.59264e-08	0	0	0	0	0	1.63278e-06	0	9.79408e-08	0	0	1.33223e-07	0	7.60121e-07	1.28682e-07	0	0	8.54672e-08	0	0	2.47271e-07	0	0	2.07019e-08	0	2.4805e-07	0	0	1.34545e-07
Azorhizobium	1.79224e-08	0	0	0	0	0	0	0	0	0	0	0	0	0	0	0	0	0	0	1.38022e-07	0	0	1.20783e-07	0	4.89704e-08	0	0	0	0	0	0	0	0	4.32745e-08	0	0	0	0	0	0	5.74425e-08	0	0	0	0
Actinoplanes	0	0	0	2.11332e-08	0	0	9.67473e-09	0	0	0	0	0	0	0	0	0	1.59264e-08	3.35792e-08	3.18928e-08	0	0	0	1.20783e-07	0	1.46911e-07	0	0	0	0	0	0	0	6.84208e-08	0	0	0	0	0	0	0	2.2977e-07	0	0	0	0
Prochlorococcus	0	0	0	0	0	0	0	0	0	0	0	0	0	0	0	0	0	0	0	0	0	0	4.0261e-08	0	0	0	0	0	0	0	0	0	0	0	0	1.36611e-07	4.12118e-08	0	0	0	0	0	0	0	0
Roseburia	4.91536e-08	0	0	1.05666e-08	1.2438e-08	0	0	0	0	1.29773e-08	0	0	0	0	3.574e-08	0	0	0	0	0	0	0	1.20783e-07	0	0	0	0	0	5.8656e-08	0	0	0	0	0	0	0	0	0	0	0	2.87212e-07	4.13417e-08	0	0	0
Cylindrospermum	0	0	0	0	0	0	0	0	0	0	0	0	0	0	0	0	0	3.35792e-08	0	0	0	0	4.0261e-08	0	0	0	0	0	0	0	0	0	0	0	0	0	0	0	0	0	0	4.13417e-08	0	0	0
Parvularcula	0	1.39586e-08	0	0	0	0	0	0	0	0	0	0	0	0	0	0	0	0	0	0	0	0	3.46244e-08	0	0	0	0	0	0	0	0	0	0	0	0	0	0	0	0	0	0	0	0	0	0
Methylacidiphilum	0	0	0	0	0	0	0	0	0	0	0	0	0	0	0	0	0	0	0	0	1.23112e-07	0	0	0	0	0	0	0	0	0	0	0	0	0	0	0	0	0	0	0	0	0	0	0	0
Alicycliphilus	5.38561e-08	3.0709e-08	1.24131e-08	0	4.98137e-08	1.83223e-08	3.86989e-08	0	2.35557e-08	7.77993e-08	3.23056e-08	1.30502e-07	2.3911e-08	1.08956e-07	2.68581e-07	1.34031e-08	2.53404e-07	2.42618e-07	6.37855e-08	1.94931e-07	9.88987e-07	5.52125e-07	8.78287e-05	3.44233e-07	1.22157e-06	3.7847e-07	3.47724e-07	2.89028e-06	2.41956e-07	3.58547e-07	2.18606e-06	3.55618e-07	1.36157e-07	1.51201e-06	5.79663e-08	4.77454e-07	4.69443e-06	5.8855e-08	1.41999e-07	2.08447e-08	7.74899e-07	1.14111e-05	1.09026e-07	3.8019e-07	1.61992e-06
Beijerinckia	1.79224e-08	0	0	0	0	0	0	0	0	0	0	0	0	0	0	0	0	8.4031e-08	0	0	1.48776e-07	0	8.05219e-08	0	1.46911e-07	0	0	0	0	0	0	0	0	0	0	6.83053e-08	0	0	0	0	5.68681e-08	0	0	0	0
Herbaspirillum	5.37673e-08	0	1.24131e-08	0	1.11942e-07	1.83223e-08	0	1.20711e-08	0	0	1.39656e-07	2.18134e-07	1.22266e-08	4.08838e-08	4.76533e-08	6.70154e-08	3.18529e-08	1.17527e-07	1.59464e-08	0	1.33154e-07	1.5775e-07	5.90971e-06	0	2.44852e-07	0	0	0	0	0	0	5.65471e-07	0	4.32745e-08	0	0	4.12118e-08	2.26177e-07	0	2.56989e-07	2.87212e-07	8.26833e-08	0	0	3.96908e-08
Bordetella	4.48061e-08	1.70887e-08	0	1.05666e-08	1.2438e-08	0	0	0	0	2.59545e-08	2.5392e-08	3.272e-08	0	6.10237e-08	1.19133e-08	1.34031e-08	4.77793e-08	1.00737e-07	1.59464e-08	7.66369e-08	3.71939e-07	3.94375e-07	2.49236e-06	3.32914e-07	3.92253e-07	7.56939e-08	2.78179e-07	4.58621e-07	1.17312e-07	7.17095e-07	2.18475e-07	2.50692e-07	3.42104e-07	2.16589e-07	5.79663e-08	2.73221e-07	1.64847e-07	3.77276e-08	1.41999e-07	0	0	5.7713e-07	5.45131e-08	2.1698e-07	2.00024e-07
Desulfobacterium	0	0	0	0	0	0	0	0	0	0	0	0	0	0	0	0	0	0	0	0	0	0	4.0261e-08	0	0	0	0	0	0	0	0	0	0	0	0	0	0	0	0	0	0	0	0	0	0
Nitrosomonas	0	0	0	0	0	0	0	0	0	0	0	8.63895e-09	0	0	0	0	0	0	0	0	0	7.88751e-08	3.40205e-07	0	0	0	0	6.66116e-08	5.8656e-08	0	4.15102e-08	0	0	0	0	0	1.23635e-07	3.77276e-08	0	0	0	8.24766e-08	0	0	0
Acidaminococcus	0	0	0	0	0	0	0	0	0	0	0	0	0	0	0	4.02756e-08	0	0	0	0	0	5.24519e-08	4.0261e-08	0	9.79408e-08	0	0	6.66116e-08	0	0	0	0	0	0	0	0	0	0	0	0	0	0	0	0	0
Serratia	1.79224e-08	0	1.24131e-08	0	1.2438e-08	0	9.67473e-09	1.20711e-08	0	1.29773e-08	0	0	0	3.05118e-08	2.38266e-08	1.20495e-07	1.19369e-07	1.84519e-07	6.37855e-08	1.37719e-07	7.43879e-07	1.5775e-07	1.37974e-06	1.33166e-07	4.90684e-07	2.27082e-07	0	1.33223e-07	3.95635e-07	4.56333e-07	4.3695e-08	5.36883e-07	2.72999e-07	4.32745e-08	2.89832e-07	0	0	0	9.46661e-08	2.29149e-07	6.8931e-07	1.24025e-07	1.09026e-07	2.17251e-07	8.96968e-08
Herminiimonas	1.61302e-07	0	8.84895e-09	3.16998e-08	4.97521e-08	1.83223e-08	0	4.83442e-08	0	0	4.9508e-07	4.25522e-07	0	0	1.19133e-08	3.86168e-08	3.18529e-08	9.73962e-07	6.37855e-08	1.53274e-08	1.48776e-07	7.88751e-08	3.23738e-06	0	3.42793e-07	1.51388e-07	0	4.40636e-07	0	6.51904e-08	7.18782e-08	4.3981e-07	1.36842e-07	8.6549e-08	5.79663e-08	6.83053e-08	8.24236e-08	1.88638e-07	0	3.13955e-07	9.1908e-07	1.51311e-07	0	0	0
Nocardiopsis	1.79224e-08	0	0	0	0	0	0	0	0	0	0	0	0	0	0	0	0	0	0	0	0	0	4.0261e-08	0	9.79408e-08	0	0	0	0	0	0	0	0	0	0	0	0	0	0	0	0	0	0	0	0
Odoribacter	0	0	0	0	0	0	0	0	0	0	0	0	0	0	0	2.68062e-08	0	0	0	0	0	0	0	0	0	0	0	0	0	0	0	0	0	0	0	0	0	0	0	0	0	0	0	0	0
Hahella	3.60223e-08	0	0	0	0	0	0	0	0	0	0	0	0	0	0	0	1.59264e-08	0	0	0	0	0	1.20783e-07	0	0	0	0	0	0	0	0	0	0	0	0	0	0	0	0	0	0	0	0	0	0
Magnetospirillum	1.79224e-08	0	0	0	0	0	0	0	0	0	0	0	0	0	0	0	4.77793e-08	1.67896e-08	0	4.59821e-08	0	0	0	0	0	0	0	0	0	0	0	0	0	0	0	0	0	0	0	0	0	0	0	0	0
Paludibacter	0	1.71733e-08	0	0	0	0	0	0	0	0	0	0	0	0	0	0	0	0	0	0	0	0	0	0	0	0	0	0	0	0	0	0	0	0	0	0	0	0	0	0	0	4.13417e-08	0	0	0
Moraxella	8.96122e-08	1.70887e-08	9.93049e-08	2.11332e-08	1.2438e-08	0	4.25113e-07	0	0	0	0	0	0	4.06825e-08	0	0	1.59264e-08	3.35792e-08	0	1.53274e-08	2.90187e-06	2.36704e-06	6.96535e-06	0	1.07784e-06	0	6.95447e-08	0	0	0	0	0	0	8.6549e-08	0	0	4.12118e-08	7.54552e-08	4.7333e-08	2.85544e-08	8.10083e-06	7.45184e-07	0	0	4.48484e-08
Gallibacterium	0	0	0	0	0	0	0	0	0	0	0	0	0	0	0	0	0	0	0	0	0	0	3.01957e-07	0	0	0	0	0	1.75968e-07	0	0	1.8849e-07	0	0	0	0	0	0	0	0	0	0	0	0	0
Aequorivita	1.79224e-08	0	0	0	0	0	0	0	0	0	0	0	0	0	0	0	0	1.67896e-08	0	0	0	0	3.2249e-07	0	4.89704e-08	0	0	0	0	0	0	0	0	0	0	0	0	0	0	0	0	0	0	0	0
Prevotella	5.37673e-08	0	2.47648e-08	1.05666e-08	0	1.83223e-08	1.93495e-08	0	0	2.59545e-08	1.2696e-08	0	0	5.08531e-08	0	1.34031e-08	0	0	4.78392e-08	0	1.48776e-07	1.5775e-07	9.22781e-07	0	2.93823e-07	0	0	6.66116e-08	0	0	7.88694e-08	0	6.84208e-08	1.95168e-07	0	6.83053e-08	6.59389e-07	0	4.7333e-08	2.85544e-08	5.74425e-08	7.85492e-08	0	0	4.48484e-08
Chelativorans	3.58449e-08	0	0	0	0	0	0	0	0	0	0	0	0	0	0	0	0	1.67896e-08	0	0	0	0	8.05219e-08	0	1.46911e-07	0	0	0	0	1.30381e-07	0	0	0	0	0	1.33537e-07	0	0	0	0	5.16982e-07	4.13417e-08	0	0	0
Propionibacterium	1.21189e-06	1.31363e-06	4.3154e-06	1.10787e-06	8.20909e-07	5.50077e-07	4.23006e-07	1.03776e-06	1.63596e-06	1.72861e-06	4.50016e-07	4.35209e-06	1.14628e-06	3.84199e-05	1.30345e-06	7.73252e-06	5.52986e-06	8.2333e-06	1.47705e-05	1.71203e-05	1.35572e-05	0.000802689	0.000700859	3.96201e-06	1.58897e-05	5.07301e-06	4.0322e-06	1.86263e-05	3.45953e-06	2.19607e-05	1.89361e-05	1.20938e-05	1.42822e-05	1.60198e-05	4.78251e-06	9.36465e-06	1.46555e-05	2.70243e-06	2.76756e-06	2.49365e-06	1.62353e-05	2.40131e-05	1.82619e-06	4.61496e-06	1.82625e-05
Bacteroides	1.80112e-08	0	1.24131e-08	1.05666e-08	1.2438e-08	0	2.90242e-08	0	1.17779e-08	0	0	2.18134e-08	0	4.06825e-08	0	0	0	0	1.58674e-08	1.53274e-08	1.48776e-07	1.45919e-07	3.22289e-07	0	4.89704e-08	0	6.95447e-08	6.66116e-08	5.8656e-08	0	0	0	6.84208e-08	0	0	6.83053e-08	0	0	9.46661e-08	2.34146e-08	4.30244e-07	1.86038e-07	0	0	7.66908e-08
Leadbetterella	0	0	1.24131e-08	0	0	0	0	0	0	0	0	0	0	0	0	0	0	0	0	0	0	0	4.0261e-08	0	4.84807e-08	0	0	0	0	0	0	0	0	0	0	0	0	0	0	0	0	0	0	0	0
Stigmatella	0	0	0	0	0	0	0	0	0	0	0	0	0	0	0	0	0	0	0	0	0	0	4.0261e-08	0	0	0	0	0	0	0	0	0	0	0	0	0	0	0	0	0	0	0	0	0	0
Kitasatospora	0	0	0	0	0	9.16115e-09	0	0	0	0	0	0	0	0	2.38266e-08	0	0	1.67065e-08	0	0	0	0	8.05219e-08	0	0	0	0	6.66116e-08	0	6.51904e-08	0	0	0	0	0	0	0	0	0	0	0	0	0	0	0
Shewanella	3.58449e-08	0	0	0	0	0	9.67473e-09	0	0	0	0	4.36267e-08	0	0	0	2.68062e-08	9.55586e-08	5.03687e-08	0	6.13095e-08	0	0	2.21435e-07	6.65829e-08	0	0	0	0	5.8656e-08	6.51904e-08	3.867e-08	6.28301e-08	5.19998e-08	4.32745e-08	0	0	4.01815e-08	3.4898e-08	0	0	0	3.98947e-08	0	0	4.48484e-08
Carboxydothermus	0	0	0	0	0	0	0	0	0	0	0	0	0	0	0	0	0	0	0	0	0	0	0	0	0	0	0	0	0	0	0	0	0	0	0	0	0	0	0	0	5.74425e-08	0	0	0	0
Chroococcidiopsis	0	0	0	0	0	0	0	0	0	0	0	0	0	0	0	0	0	0	0	0	0	0	0	0	0	0	0	0	0	0	0	0	0	0	0	0	0	0	0	0	0	3.53471e-08	0	0	0
Macrococcus	0	0	0	0	0	0	0	0	0	0	0	0	0	0	0	0	0	0	0	0	2.23164e-07	1.5775e-07	4.0261e-08	0	0	0	0	1.07278e-06	0	0	0	0	0	0	0	0	0	0	0	0	0	0	0	0	0
Oceanobacillus	0	0	0	0	0	0	0	0	0	0	0	0	0	4.06825e-08	0	0	1.59264e-08	0	0	0	7.43879e-08	0	0	0	0	0	0	6.66116e-08	0	0	0	0	0	0	0	0	0	0	0	0	0	0	0	0	0
Weissella	1.80112e-08	0	0	0	0	0	0	0	0	0	0	0	0	0	0	0	3.18529e-08	0	0	4.59821e-08	0	0	4.02811e-07	0	0	0	0	0	0	0	0	0	0	0	0	0	0	0	0	0	0	4.13417e-08	0	0	0
Agromonas	1.69465e-08	0	0	2.00347e-08	1.20686e-08	1.54651e-08	0	1.20711e-08	0	0	0	0	0	0	0	0	0	3.19999e-08	0	1.54032e-08	1.71018e-06	1.87368e-06	4.0261e-08	7.32411e-07	4.3853e-07	2.42221e-06	2.85064e-06	0	8.79841e-07	4.41307e-06	7.73401e-08	1.19377e-06	1.09473e-06	1.29824e-07	1.04339e-06	3.62052e-06	4.12118e-08	0	4.26234e-07	2.85544e-08	1.49465e-06	2.89392e-07	4.36378e-07	9.77631e-07	4.48484e-08
Ruminococcus	8.86363e-08	0	2.48262e-08	0	5.25783e-07	0	9.67473e-09	0	0	0	0	1.07987e-08	0	4.06825e-08	0	5.33469e-08	0	0	0	7.54987e-08	1.48776e-07	7.88751e-08	2.22643e-07	0	1.42994e-07	0	6.85016e-08	1.26229e-07	0	1.08868e-07	4.3695e-08	0	0	0	0	0	0	0	0	2.68411e-08	3.35751e-07	0	0	0	0
Sinorhizobium	1.79224e-08	0	0	0	1.2438e-08	9.07045e-09	0	0	0	0	0	0	0	0	0	2.68062e-08	1.59264e-08	3.6962e-07	0	1.53274e-08	1.56215e-06	7.88751e-08	8.85943e-07	6.65829e-08	1.07637e-06	0	1.39089e-07	2.67779e-07	5.8656e-08	2.60762e-07	0	6.28301e-08	2.05262e-07	8.6549e-08	0	4.04367e-07	0	0	0	0	9.76522e-07	0	0	1.06453e-07	0
Gardnerella	7.16011e-08	0	4.22292e-07	0	0	0	8.70726e-08	0	0	2.48624e-08	1.27588e-08	0	0	0	0	0	1.59264e-08	0	0	0	0	1.58933e-07	3.22088e-07	0	0	0	6.95447e-08	5.7619e-08	0	0	8.73899e-08	0	6.84208e-08	7.42158e-08	6.38499e-07	0	0	0	0	1.14217e-07	5.16982e-07	1.24025e-07	0	0	8.96968e-08
Faecalibacterium	1.79224e-08	0	0	0	0	0	0	0	0	0	0	0	0	0	0	0	0	0	0	1.46445e-08	2.10518e-07	0	2.38144e-07	0	9.79408e-08	0	0	0	0	6.51904e-08	0	0	0	0	0	0	4.12118e-08	0	0	0	1.14885e-07	0	0	5.43128e-08	0
Aeromonas	3.58449e-08	0	3.72393e-08	6.3295e-09	1.2438e-08	8.48087e-09	6.75315e-09	0	0	0	0	1.09067e-08	3.6499e-08	0	3.574e-08	6.70154e-08	4.81735e-07	6.71583e-08	3.18928e-08	7.66369e-08	0	0	1.19958e-06	0	0	0	0	2.52791e-07	0	1.17343e-06	4.3695e-08	0	6.84208e-08	0	0	6.86468e-08	1.23635e-07	0	0	1.99881e-07	5.74425e-08	2.06295e-07	0	3.25877e-07	3.31878e-08
Vibrio	0	0	1.24131e-08	0	0	1.83223e-08	0	0	0	0	0	0	0	0	0	2.68062e-08	1.57688e-08	3.35792e-08	0	0	0	0	4.0261e-08	0	4.89704e-08	0	0	0	0	0	0	0	0	0	0	0	0	0	0	0	0	0	0	0	0
Alistipes	0	0	0	0	0	0	0	0	0	0	0	0	0	0	1.19133e-08	0	0	0	0	0	0	0	0	0	4.89704e-08	0	0	0	0	0	0	0	0	0	0	0	0	0	0	0	0	0	0	0	0
Lactococcus	1.79224e-07	1.70887e-08	7.44787e-08	0	1.2438e-08	9.16115e-09	9.67473e-09	0	0	0	0	2.50854e-07	0	5.08531e-08	0	5.36123e-08	0	1.67896e-08	1.59464e-08	6.13095e-08	0	0	1.82996e-05	0	3.42793e-07	7.56939e-08	1.39089e-07	2.55992e-05	5.8656e-08	0	7.7954e-06	0	6.84208e-08	7.70503e-06	0	6.83053e-08	8.0398e-06	0	0	2.85544e-08	1.14885e-07	1.6965e-05	0	1.08626e-07	1.11587e-05
Pseudoalteromonas	0	0	0	0	0	0	0	0	0	0	0	3.2666e-08	0	0	2.38266e-08	0	0	0	0	0	0	0	4.03012e-07	0	2.44852e-07	0	0	0	0	0	0	0	0	0	0	0	0	0	0	1.88459e-08	0	0	0	0	0
Mobiluncus	0	0	0	0	0	0	0	0	0	0	0	0	0	0	0	1.34031e-08	0	0	0	0	0	0	4.0261e-08	0	0	0	0	0	0	0	0	0	0	0	0	0	0	0	0	0	0	3.67941e-08	0	0	0
Achromobacter	1.79224e-08	0	9.58636e-09	0	0	9.02509e-09	1.93495e-08	1.20711e-08	0	0	0	0	0	4.06825e-08	1.19133e-08	0	1.91275e-07	0	4.78392e-08	6.1006e-08	1.39477e-07	0	5.50569e-07	0	9.5982e-08	0	0	6.66116e-08	0	4.40036e-08	0	1.13408e-07	6.2605e-08	8.6549e-08	5.79663e-08	0	0	0	4.7333e-08	0	2.87212e-07	1.24025e-07	0	4.29071e-08	8.96968e-08
Phenylobacterium	5.11056e-08	0	3.72393e-08	0	3.38043e-08	0	0	0	0	0	0	0	2.43326e-08	8.13649e-08	0	6.70154e-08	1.59264e-08	1.28582e-06	0	1.53274e-08	2.55188e-06	2.17537e-06	1.98084e-07	1.74946e-06	3.72763e-06	3.42364e-06	0	7.21737e-07	1.98873e-06	6.51904e-08	6.32921e-07	0	1.6722e-06	8.44502e-07	6.92987e-07	0	9.0192e-07	3.16912e-08	5.46697e-07	0	4.66318e-06	3.30733e-08	5.86016e-07	1.54873e-06	3.81211e-07
Planctomyces	0	0	0	0	0	0	0	0	0	0	0	0	0	0	0	0	1.59264e-08	1.66233e-08	0	0	0	0	0	0	0	0	0	0	0	0	0	0	0	0	0	0	0	0	0	0	0	0	0	0	0
Emticicia	1.79224e-08	0	0	0	0	0	0	0	0	0	0	0	0	0	0	0	0	0	0	0	0	0	4.0261e-08	0	0	0	0	0	0	0	0	0	0	0	0	0	0	0	0	0	0	0	0	0	0
Dichelobacter	0	0	0	0	0	0	0	0	0	0	0	0	0	0	0	0	0	0	0	1.53274e-08	0	0	4.0261e-08	0	0	0	0	0	0	0	0	0	0	0	0	0	0	0	0	0	0	0	0	0	0
Kytococcus	0	0	0	0	0	1.83223e-08	1.93495e-08	0	0	0	0	0	0	1.01706e-08	0	0	4.77793e-08	1.1761e-07	3.18928e-08	7.66369e-09	6.47175e-07	7.09875e-07	9.25801e-07	0	8.81712e-07	0	0	2.33141e-07	1.16726e-07	6.51904e-08	4.31925e-07	1.25974e-07	0	2.81284e-07	5.79663e-08	6.83053e-08	3.4247e-07	0	1.41999e-07	2.85544e-08	1.00094e-06	3.90265e-07	5.45131e-08	0	2.68866e-07
Atopobium	0	0	0	0	0	0	9.67473e-09	0	0	0	0	0	0	0	0	0	0	0	0	0	0	0	6.68332e-08	0	0	0	0	0	0	0	0	0	0	0	0	0	0	0	0	0	0	0	0	0	0
Coriobacterium	0	0	0	0	0	0	0	0	0	0	0	0	0	0	0	2.68062e-08	0	0	0	0	0	0	0	0	0	0	0	0	0	0	0	0	0	0	0	0	0	0	0	0	0	0	0	0	0
Leptotrichia	0	0	1.01394e-08	0	0	0	0	0	0	0	0	0	0	0	0	1.32704e-08	0	0	0	1.52515e-08	0	1.08343e-05	2.41566e-07	0	0	0	0	0	0	0	0	0	0	0	0	0	4.10057e-08	0	0	0	0	4.13417e-08	0	0	0
Porphyromonas	1.79224e-08	0	1.24131e-08	0	1.2438e-08	0	1.93495e-08	0	0	0	0	0	0	0	0	0	0	3.37454e-08	0	0	0	0	2.41968e-07	0	0	0	0	0	0	1.30381e-07	0	0	0	8.6549e-08	0	0	0	0	0	0	0	0	0	0	0
Cellulomonas	5.37673e-08	0	1.24131e-08	0	0	9.16115e-09	2.90242e-08	0	0	0	0	2.18134e-08	0	1.01706e-08	0	4.02092e-08	3.18529e-08	2.18265e-07	0	3.06547e-08	0	7.88751e-08	2.01305e-07	0	4.90194e-07	0	0	0	0	3.91143e-07	4.34765e-08	0	1.36842e-07	0	0	0	0	0	0	0	7.33253e-07	8.26833e-08	0	5.43128e-08	0
Actinobacillus	1.73901e-08	0	0	0	0	0	9.67473e-09	0	1.17779e-08	1.29773e-08	1.2696e-08	0	0	0	0	0	0	0	1.59464e-08	3.06547e-08	0	0	1.00652e-06	0	0	0	0	0	2.34624e-07	0	4.3695e-08	1.8849e-07	0	0	0	0	0	0	0	0	0	0	0	5.43128e-08	0
Anoxybacillus	4.83906e-07	6.83549e-08	0	0	0	7.16565e-09	0	0	0	0	0	6.45222e-08	4.86653e-08	6.10237e-08	1.19133e-08	0	0	1.57091e-08	0	7.66369e-08	1.48776e-07	0	2.31903e-07	0	0	0	0	1.63865e-07	0	1.19624e-06	4.36513e-07	0	0	4.32745e-08	0	0	6.18177e-08	0	0	0	0	4.13417e-08	0	1.08626e-07	0
Actinosynnema	0	0	0	0	0	0	0	0	0	0	0	0	0	0	0	2.68062e-08	0	0	0	0	7.43879e-08	7.88751e-08	8.07232e-08	0	1.95882e-07	0	0	0	0	0	0	0	6.84208e-08	0	0	0	0	0	0	0	0	0	0	0	0
Pectobacterium	0	0	1.24131e-08	0	2.4876e-08	0	9.67473e-09	0	1.17779e-08	1.16281e-08	0	0	0	0	0	0	0	3.35792e-08	1.59464e-08	3.06547e-08	7.51318e-08	0	3.07392e-07	0	4.89704e-08	0	6.95447e-08	1.33223e-07	1.75968e-07	0	4.3695e-08	1.8849e-07	0	0	0	0	0	0	0	0	5.74425e-08	0	0	1.62938e-07	0
Ethanoligenens	0	0	0	0	0	0	0	0	0	0	0	0	0	0	0	0	0	1.67896e-08	0	0	7.43879e-08	0	0	0	0	0	0	0	0	0	0	0	0	0	0	0	0	0	0	0	0	0	0	0	0
Isoptericola	3.58449e-08	0	0	0	0	0	0	0	0	0	0	0	0	0	0	0	0	3.3496e-08	0	1.07292e-07	0	0	1.20783e-07	0	4.87256e-08	0	0	0	0	5.21524e-07	0	0	0	0	0	0	0	0	0	0	1.14885e-07	0	0	0	0
Pantoea	1.07535e-07	0	2.48262e-08	0	2.49992e-08	1.83223e-08	0	4.82246e-08	4.71115e-08	2.59545e-08	0	3.272e-08	1.21663e-08	4.06825e-08	2.38266e-08	2.54659e-07	2.54823e-07	1.51106e-07	3.34874e-07	3.46459e-07	2.45666e-06	0	5.16347e-07	0	2.45024e-06	0	0	0	5.8656e-08	0	4.21656e-08	1.1278e-07	0	1.73098e-07	0	1.50272e-06	4.12118e-08	6.79097e-08	0	0	8.04195e-07	2.27379e-07	3.27079e-08	1.62938e-07	0
Hyphomicrobium	1.64141e-08	0	0	0	0	0	0	0	0	0	0	0	0	0	0	0	0	1.65402e-08	1.07362e-08	3.06547e-08	7.32721e-08	0	1.90837e-07	0	9.25541e-08	0	0	0	0	0	0	0	0	0	0	5.94256e-08	4.12118e-08	0	4.7333e-08	0	0	4.07215e-08	0	0	0
Legionella	1.79224e-08	1.70887e-08	0	0	0	0	0	0	0	0	0	0	0	0	0	0	0	0	0	0	0	0	0	0	4.89704e-08	0	0	0	0	0	0	0	0	0	0	0	0	0	0	0	0	0	0	0	0
Thiomonas	1.79224e-08	0	0	0	0	0	0	0	0	0	3.82136e-08	0	0	0	0	0	0	0	0	3.06547e-08	0	0	2.04264e-06	0	0	7.56939e-08	0	3.13408e-07	0	6.51904e-08	2.50154e-07	0	6.84208e-08	7.63795e-08	0	6.83053e-08	7.58297e-08	0	0	0	0	6.20125e-08	0	0	0
Rivularia	0	0	0	0	0	0	0	0	0	0	0	0	0	0	0	0	0	0	0	0	0	0	1.20783e-07	0	0	0	0	0	0	0	0	0	0	0	0	0	0	0	0	0	0	0	0	0	0
Thermobacillus	0	0	0	0	0	0	0	0	0	0	0	0	0	1.0221e-08	0	0	0	0	0	0	0	0	0	0	0	0	0	0	0	0	0	0	0	0	5.79663e-08	0	0	0	0	0	0	0	0	0	0
Pediococcus	0	0	0	0	0	0	0	0	0	0	0	0	0	0	0	0	0	0	0	0	2.23164e-07	0	0	0	0	0	0	0	0	0	0	0	0	0	0	0	0	0	0	0	0	0	0	5.43128e-08	0
Brucella	3.58449e-08	0	0	0	1.2438e-08	0	0	0	0	0	0	0	0	0	0	1.34031e-08	4.7937e-08	1.67896e-08	1.59464e-08	3.67553e-07	2.23536e-07	7.88751e-08	0	0	4.89704e-08	0	0	5.99504e-07	0	5.87366e-07	0	0	0	0	0	4.78137e-07	0	0	0	0	8.6135e-07	0	5.45131e-08	0	0
Saccharophagus	0	0	0	0	0	0	0	0	0	0	0	0	0	0	0	0	0	1.67896e-08	0	0	0	0	0	0	0	0	0	0	0	0	0	0	0	0	0	0	0	0	0	0	0	0	0	0	0
Tetragenococcus	0	0	0	0	0	0	0	0	0	0	0	0	1.21663e-08	0	0	0	0	0	0	0	0	0	0	0	0	0	0	6.66116e-08	0	0	0	0	0	1.29824e-07	0	0	0	0	0	0	0	0	0	0	0
Sulfurihydrogenibium	0	0	0	0	0	0	0	0	0	0	0	0	0	0	0	0	0	0	0	0	0	0	0	0	0	0	0	1.40018e-06	0	0	0	0	0	0	0	0	0	0	0	0	0	0	0	0	0
Meiothermus	0	0	0	0	0	0	0	0	0	0	0	0	0	0	0	0	0	0	0	0	7.43879e-08	0	2.25059e-07	6.65829e-08	4.89704e-08	7.56939e-08	0	1.99835e-07	0	0	1.31085e-07	0	0	1.13596e-07	0	0	1.41562e-07	3.32003e-08	0	0	5.74425e-08	1.24025e-07	0	3.96484e-08	1.79394e-07
Marinobacter	0	0	0	0	0	0	0	0	0	0	0	0	0	0	0	0	0	0	0	0	0	0	7.56906e-08	0	0	0	0	0	0	0	0	0	0	0	0	0	0	0	0	0	0	0	0	0	0
Flavobacteriaceae	3.58449e-08	0	1.36544e-07	0	0	9.16115e-09	0	1.20711e-08	0	0	0	6.54401e-08	0	0	1.19133e-08	1.20628e-07	1.59264e-08	8.39479e-08	7.97319e-08	1.53274e-08	3.72683e-07	4.7325e-07	2.32749e-05	0	1.46911e-07	0	0	1.06579e-06	0	1.95571e-07	2.6217e-07	0	2.05262e-07	8.6549e-08	0	0	7.83024e-07	0	0	0	5.74425e-08	3.63827e-06	0	4.88815e-07	0
Methanocella	0	0	0	0	0	0	0	0	0	0	0	0	0	0	0	0	0	0	0	1.53274e-08	0	0	0	0	0	0	0	0	0	0	0	0	0	0	0	0	0	0	0	0	0	0	0	0	0
Streptococcus	5.894e-07	8.30749e-08	9.81681e-07	1.49711e-07	1.09627e-06	1.13018e-07	8.62105e-08	2.19312e-08	4.71698e-08	8.48019e-09	1.2696e-08	2.61652e-07	7.5889e-09	1.34197e-06	7.3957e-08	4.95781e-07	3.18529e-08	1.14103e-06	8.00556e-07	7.05059e-07	3.6848e-06	4.06246e-06	0.000128105	6.9912e-07	1.73375e-05	9.08327e-07	1.93717e-06	3.39816e-05	7.03872e-07	5.86714e-07	2.12467e-06	1.75924e-06	2.59828e-06	1.64746e-06	1.10165e-06	1.02458e-06	1.45313e-06	8.29253e-07	1.17599e-06	8.6534e-07	2.12422e-06	3.79992e-06	3.81319e-07	6.51754e-07	2.33391e-06
Cyanothece	0	0	0	0	0	0	0	0	0	0	0	0	0	0	0	1.34031e-08	0	0	0	0	0	0	2.81827e-07	0	4.89704e-08	0	0	0	0	0	0	0	0	0	0	5.53307e-06	0	0	0	0	1.15459e-07	0	0	0	0
Starkeya	1.79224e-08	0	4.19096e-08	0	0	2.68485e-08	0	0	0	0	0	0	0	0	0	2.68062e-08	0	8.37817e-08	0	7.55746e-08	5.35593e-08	7.88751e-08	3.53491e-07	6.65829e-08	1.46666e-07	0	0	0	0	6.51904e-08	0	0	6.49998e-08	0	0	1.89206e-07	0	0	0	0	1.14885e-07	0	0	0	0
Heliobacterium	0	0	0	0	0	0	0	0	0	0	0	0	0	0	0	0	0	0	0	0	0	0	0	0	0	0	0	0	0	0	0	0	0	0	0	0	0	0	0	0	0	0	0	0	0
Xanthomonas	8.96122e-08	6.83549e-08	7.45401e-08	0	1.2438e-08	6.30396e-09	3.86989e-08	0	0	0	5.07839e-08	8.72534e-08	0	2.03412e-08	0	0	0	2.85672e-07	1.59464e-08	4.59062e-08	7.43879e-08	5.52125e-08	9.54197e-05	6.65829e-08	3.62479e-06	0	2.08634e-07	2.21687e-05	0	0	3.79827e-05	6.28301e-08	1.36842e-07	1.62844e-05	0	8.87969e-07	1.32609e-05	0	0	0	1.72327e-07	2.08523e-05	0	0	4.00759e-05
Geitlerinema	0	0	0	0	0	0	9.72262e-09	0	0	0	0	0	0	0	0	0	0	0	0	0	0	0	0	0	1.47156e-07	0	0	0	0	0	0	0	0	0	0	5.80595e-08	0	0	0	0	0	0	0	0	0
Sulfurospirillum	0	0	0	0	0	0	0	0	0	0	0	0	0	0	0	0	0	0	0	0	0	0	4.0261e-08	0	0	0	0	0	0	0	0	0	0	0	0	0	0	0	0	0	0	0	0	0	0
Dactylococcopsis	0	0	0	0	0	0	0	0	0	0	0	0	0	0	0	0	0	0	0	0	0	0	4.0261e-08	0	0	0	0	0	0	0	0	0	0	0	0	7.51358e-07	0	0	0	0	0	0	0	0	0
Sorangium	1.79224e-08	0	0	0	0	0	0	0	0	0	0	0	0	0	0	0	0	3.19002e-07	0	0	8.18267e-07	5.5252e-07	4.0261e-08	6.68492e-07	2.93823e-07	1.66527e-06	6.25903e-07	0	2.9328e-07	3.00072e-06	0	1.8849e-07	1.36842e-07	0	1.15933e-07	1.77594e-06	4.12118e-08	0	2.36902e-07	0	5.17844e-07	0	1.63539e-07	5.43128e-08	0
Chitinophaga	1.79224e-08	0	0	0	0	0	0	0	0	0	0	0	0	0	0	0	0	0	0	0	3.71939e-07	3.94375e-07	4.0261e-08	1.99749e-07	7.83527e-07	2.27082e-07	0	0	5.8656e-08	3.25952e-07	0	1.2566e-07	0	4.32745e-08	0	6.83053e-08	0	0	0	0	1.72327e-07	0	1.09026e-07	1.08626e-07	0
Ruegeria	0	0	1.24131e-08	0	0	0	7.61526e-09	0	0	0	0	0	1.21663e-08	0	0	0	0	0	0	0	0	0	4.83534e-07	0	9.79408e-08	0	0	6.66116e-08	0	0	0	0	0	0	0	0	0	0	0	0	0	0	0	0	0
Azoarcus	8.9701e-08	0	0	0	0	0	0	0	0	0	1.2696e-08	0	0	0	4.78892e-08	0	0	1.67896e-08	0	0	0	0	2.89174e-06	0	4.89704e-08	7.60724e-08	0	1.33223e-07	0	1.76079e-06	4.3695e-08	0	0	0	0	0	2.47271e-07	0	0	0	0	3.72075e-07	0	0	4.48484e-08
Arcanobacterium	0	0	0	0	0	0	1.93495e-08	0	0	0	0	0	0	0	0	2.68062e-08	0	0	0	0	0	7.88751e-08	1.61044e-07	0	4.89704e-08	0	0	0	0	6.51904e-08	0	0	0	0	0	0	0	0	0	0	0	4.13417e-08	0	0	0
Solibacillus	0	0	0	0	0	0	0	0	0	0	0	0	0	0	5.95666e-08	0	9.55586e-08	0	0	0	0	1.5775e-07	4.0261e-08	0	0	0	0	0	0	6.51904e-08	0	0	0	0	0	0	0	0	0	0	0	0	0	0	0
Isosphaera	0	0	0	0	0	0	0	0	0	0	0	0	0	0	0	0	0	0	0	0	0	0	0	0	4.89704e-08	0	0	0	0	0	0	0	0	0	0	0	0	0	0	0	0	0	0	0	0
Marinomonas	0	0	0	0	0	0	9.67473e-09	0	0	0	0	0	0	0	0	0	0	0	0	0	7.43879e-08	0	3.62349e-07	0	1.95882e-07	0	0	0	0	0	4.3695e-08	0	0	0	0	0	5.76965e-07	0	0	0	0	0	0	0	8.96968e-08
Oceanimonas	0	0	0	0	0	0	0	0	0	0	0	0	0	9.06292e-09	0	0	0	0	0	0	0	2.36625e-07	4.0261e-08	0	0	0	0	0	0	6.51904e-08	0	0	0	0	0	0	0	0	0	0	0	0	0	0	0
Pseudomonas	3.01656e-06	4.48537e-07	9.88563e-07	1.34646e-07	3.85579e-07	2.44675e-07	3.80212e-06	2.65564e-07	7.06672e-08	1.68769e-07	4.45805e-06	6.64767e-07	3.03255e-07	1.19787e-06	5.9372e-07	1.17927e-06	4.09215e-06	4.36263e-06	1.92959e-06	8.81703e-07	3.99612e-06	1.977e-05	2.39529e-05	1.15455e-06	8.61111e-05	7.3953e-07	1.31857e-06	6.20021e-06	9.70171e-07	1.04826e-06	4.06472e-06	1.84783e-06	9.38049e-07	4.45186e-06	7.43998e-07	3.79367e-06	4.21267e-06	2.22593e-07	6.38759e-07	7.91099e-07	8.46817e-06	5.05009e-06	1.24481e-06	4.37082e-06	3.18311e-06
Ketogulonicigenium	0	0	0	2.11332e-08	0	0	0	0	0	0	0	0	0	0	0	0	0	0	0	0	0	0	2.01305e-07	0	9.79408e-08	0	0	0	0	0	0	0	0	0	0	0	0	0	0	0	0	0	0	0	0
Sphingopyxis	1.79224e-08	0	0	0	1.23764e-08	6.29943e-08	1.20599e-07	0	0	0	7.55474e-08	0	0	3.05622e-08	0	1.59842e-07	0	6.81724e-07	6.37855e-08	6.00954e-08	1.62091e-06	9.46501e-07	1.46449e-06	3.33247e-07	1.04429e-06	4.36754e-07	2.08634e-07	0	3.51936e-07	4.77064e-06	3.77961e-08	8.1522e-07	7.38945e-07	0	2.21721e-07	9.95549e-07	0	3.77276e-08	8.59095e-08	0	2.38731e-06	2.4805e-07	0	3.08225e-07	0
Alteromonas	0	0	0	0	0	0	0	0	0	0	0	0	0	0	0	0	0	0	0	0	0	0	0	0	0	0	0	0	0	0	0	0	0	0	0	1.36611e-07	0	0	0	0	0	0	8.50405e-08	0	0
Polaribacter	0	0	0	0	0	0	0	0	0	0	0	1.09067e-08	0	0	0	0	0	1.67896e-08	0	0	0	0	5.23393e-07	0	0	0	0	0	0	0	0	0	0	0	0	0	0	0	0	0	0	1.65367e-07	0	0	0
Polymorphum	0	0	0	0	0	0	0	0	0	0	0	0	0	0	0	0	0	3.35792e-08	2.57353e-08	0	0	0	4.0261e-08	0	0	0	0	0	0	0	0	0	6.84208e-08	0	0	0	0	0	0	0	0	0	0	0	0
Frankia	1.79224e-08	0	0	0	0	9.16115e-09	0	0	0	0	0	0	0	0	0	2.68062e-08	0	0	0	0	0	0	3.22289e-07	0	1.95882e-07	0	0	0	0	0	0	0	1.36842e-07	0	0	0	0	0	0	2.85544e-08	5.74425e-08	4.13417e-08	0	0	0
Saccharopolyspora	1.79224e-08	0	0	0	0	0	0	0	0	0	0	0	0	0	0	0	0	0	0	0	0	7.88751e-08	4.0261e-08	0	0	0	0	0	0	0	0	0	0	0	0	0	0	0	0	0	0	1.24025e-07	0	0	0
Blastococcus	1.61302e-07	1.70887e-08	0	0	1.24565e-07	2.74835e-08	0	0	0	0	0	0	0	3.05118e-08	0	1.34031e-08	7.9711e-08	8.39479e-08	0	0	7.43879e-08	0	1.93454e-06	0	5.39164e-07	0	0	0	0	6.51904e-08	0	0	6.84208e-08	0	0	0	4.12118e-08	0	0	0	0	4.13417e-08	0	0	0
Geobacillus	1.62234e-06	5.12662e-08	1.24131e-08	0	0	0	0	0	0	0	0	0	1.21663e-08	0	0	0	4.77793e-08	0	1.59464e-08	0	0	0	3.88317e-07	6.65829e-08	0	0	0	3.33058e-07	0	1.95571e-07	8.73899e-08	0	0	0	0	6.83053e-08	7.66539e-08	7.54552e-08	0	0	5.74425e-08	1.24025e-07	0	0	8.96968e-08
Chlorobium	0	0	0	0	2.4876e-08	1.83223e-08	1.81521e-08	4.82844e-08	1.17779e-08	1.29773e-08	0	3.272e-08	6.5409e-08	9.75775e-08	0	5.36123e-08	0	0	1.19993e-08	0	0	0	0	0	0	0	0	0	0	0	0	0	0	0	0	0	0	1.22615e-08	0	0	0	0	0	5.43128e-08	0
Herpetosiphon	0	0	0	0	0	0	0	0	0	0	0	0	0	0	0	1.34031e-08	0	0	0	0	0	0	0	0	0	0	0	0	0	0	0	0	0	0	0	0	0	0	0	0	0	0	0	0	0
Corynebacterium	3.72556e-07	6.83549e-08	1.10446e-06	4.17956e-08	7.34582e-08	0	5.81442e-08	1.31766e-07	4.64899e-06	0	0	2.18134e-08	1.21663e-08	2.34931e-06	2.38856e-08	8.292e-07	4.45783e-07	1.82549e-06	4.30474e-07	3.04423e-07	2.45257e-06	1.34462e-05	5.33818e-05	6.69158e-08	1.36471e-05	1.51388e-07	4.14487e-07	7.1341e-07	1.75968e-07	5.21524e-07	4.25589e-07	1.63452e-06	1.28768e-06	4.58061e-07	2.30416e-07	5.46101e-07	1.98435e-07	1.76377e-07	1.41762e-07	1.42915e-07	2.86983e-06	2.48277e-06	2.16962e-07	2.72107e-07	9.52356e-07
Micromonospora	1.79224e-08	0	0	2.10286e-08	0	0	0	0	0	0	0	0	0	0	0	0	1.60053e-08	8.39479e-08	0	0	0	7.88751e-08	3.22088e-07	0	4.89704e-08	0	0	0	0	0	0	0	0	0	0	0	0	0	0	0	5.74425e-08	0	0	0	0
Thermoanaerobacter	0	0	0	0	0	0	0	0	0	0	0	0	0	0	0	0	0	0	0	0	0	0	0	0	0	0	0	6.66116e-08	0	0	0	0	0	0	0	0	0	0	0	0	0	0	0	0	0
Desulfomonile	0	0	0	0	0	0	0	0	0	0	0	0	0	0	0	0	0	1.68727e-08	0	0	0	0	0	0	0	0	0	0	0	0	0	0	0	0	0	0	0	0	0	0	0	0	0	0	0
Erwinia	3.58449e-08	0	4.96525e-08	0	3.73141e-08	0	9.77052e-09	0	0	2.59545e-08	0	3.272e-08	1.21663e-08	6.10237e-08	3.574e-08	1.25989e-06	6.37058e-08	3.35709e-07	2.23328e-07	2.29911e-07	8.18267e-07	0	6.30688e-07	6.65829e-08	3.43038e-07	0	0	0	5.8656e-08	0	0	2.98443e-07	0	0	1.15933e-07	2.05257e-07	8.24236e-08	0	0	0	3.44655e-07	4.13417e-08	0	5.43128e-08	4.48484e-08
Cytophaga	1.80999e-08	0	0	0	0	0	0	0	0	0	0	0	0	0	0	0	0	0	0	0	0	0	0	0	0	0	0	0	0	0	0	0	0	0	0	0	0	0	0	0	0	0	0	0	0
Mycobacterium	7.17785e-08	5.12662e-08	1.24193e-07	1.05666e-08	1.1576e-08	1.83223e-08	9.67473e-09	1.20711e-08	2.35557e-08	0	3.80251e-08	0	2.43326e-08	6.10237e-08	0	2.27852e-07	0	2.51844e-08	0	7.66369e-08	7.43879e-08	8.67626e-07	1.15489e-06	0	3.42548e-07	0	6.95447e-08	0	0	6.51904e-08	8.73899e-08	6.91131e-07	1.93631e-07	0	0	2.73221e-07	4.12118e-08	3.65958e-08	0	2.82688e-08	9.76235e-07	4.13417e-08	0	2.71564e-07	0
Sphingobacterium	0	0	0	0	0	0	0	0	0	0	0	0	0	0	0	1.34031e-08	0	5.03687e-08	0	0	2.23164e-07	0	8.09245e-08	0	1.22426e-07	0	0	6.66116e-08	0	0	0	0	0	0	0	0	0	0	0	0	5.74425e-08	0	0	0	0
Staphylococcus	4.66161e-07	2.13609e-07	4.32677e-07	3.16998e-08	1.36818e-07	9.2065e-09	1.45169e-07	2.41422e-08	1.64832e-07	0	2.5392e-08	6.32749e-07	1.98757e-09	1.53571e-06	5.95666e-08	2.81597e-07	9.00238e-07	2.29186e-06	1.27571e-06	5.36534e-07	1.95726e-05	1.75797e-05	8.24241e-05	7.98994e-07	5.77263e-06	4.54164e-07	5.56358e-07	1.62432e-06	8.467e-07	1.30381e-06	1.90204e-06	2.75667e-06	6.84208e-07	1.47609e-06	4.05764e-07	1.2978e-06	9.66004e-07	1.13164e-06	1.75606e-07	1.62746e-06	3.32477e-06	1.18861e-05	2.18053e-07	9.23318e-07	3.14791e-06
Cyclobacterium	0	0	0	0	0	0	0	0	0	0	0	0	0	0	0	0	0	5.03687e-08	0	1.53274e-08	0	0	0	0	0	0	0	0	0	0	0	0	0	0	0	0	0	0	0	0	0	0	0	0	0
Saprospira	0	0	0	0	0	0	0	0	0	0	0	0	0	0	0	0	0	0	0	0	0	0	0	0	0	0	0	0	0	0	0	0	0	0	0	0	0	0	4.75697e-08	0	0	0	0	0	0
Psychromonas	0	0	0	0	0	0	0	0	0	0	0	0	0	0	0	0	0	0	0	0	0	0	0	0	4.89704e-08	0	0	0	0	0	0	0	0	0	0	0	0	0	0	0	0	0	0	0	0
Tolumonas	0	3.41775e-08	0	0	0	0	0	0	0	0	0	3.272e-08	0	0	0	0	1.59264e-08	0	0	9.19642e-08	0	0	6.03914e-08	0	0	0	0	1.80051e-06	0	5.21524e-07	0	0	0	4.32745e-08	0	0	0	0	0	0	0	8.14431e-08	0	0	4.48484e-08
Trichodesmium	0	0	0	0	0	0	0	0	0	0	0	0	0	0	0	0	0	0	0	0	0	0	4.0261e-08	0	0	0	0	0	0	0	0	0	0	0	0	0	0	0	0	0	0	0	0	0	0
Intrasporangium	7.16898e-08	0	2.48262e-08	0	0	3.58736e-08	0	0	3.53336e-08	0	0	1.09067e-08	0	0	2.38266e-08	1.34031e-08	0	3.35792e-08	7.97319e-08	4.59821e-08	2.23536e-07	1.34009e-06	3.62349e-07	0	4.94601e-08	0	0	6.66116e-08	0	4.56333e-07	0	6.28301e-08	1.36842e-07	4.32745e-08	0	0	0	0	0	0	1.37862e-06	8.26833e-08	0	0	0
Enterococcus	0	0	4.96525e-08	0	2.48884e-07	0	0	0	2.35557e-08	0	2.5392e-08	0	2.43326e-08	0	0	1.47368e-07	6.6347e-07	1.67896e-08	0	3.06547e-08	7.43879e-08	3.70792e-06	3.53894e-07	0	2.45342e-07	0	0	6.53793e-07	0	0	4.3695e-08	6.28301e-08	0	2.59647e-07	0	6.83053e-08	1.82568e-07	3.77276e-08	0	2.85544e-08	0	4.03081e-07	1.09026e-07	0	8.96968e-08
Providencia	0	0	1.24131e-08	0	0	0	0	0	0	0	0	0	0	0	0	0	0	0	0	0	0	0	1.20783e-07	0	0	0	0	0	2.34624e-07	0	0	1.2566e-07	0	0	0	0	0	0	0	2.85544e-08	0	0	0	0	0
Pseudanabaena	0	0	0	0	0	0	0	0	0	0	0	0	0	0	0	2.68062e-08	0	0	0	1.53274e-08	0	0	0	0	4.89704e-08	0	0	0	0	0	0	0	0	0	0	6.83053e-08	0	0	0	0	0	0	0	0	0
Shigella	8.96122e-08	1.45254e-07	7.44787e-07	1.90199e-07	2.98513e-07	2.3819e-07	1.16097e-07	2.28598e-06	2.0904e-06	2.50423e-06	2.45347e-06	2.18063e-06	2.20132e-06	1.22521e-06	9.65038e-07	1.51481e-06	2.16639e-06	1.59534e-06	2.55987e-06	2.75157e-06	2.23164e-07	0	0.000166741	6.65829e-08	1.95882e-07	1.51766e-07	2.08634e-07	1.33223e-07	0.000109584	1.30381e-07	4.3695e-08	0.00010722	6.84208e-08	8.6549e-08	2.9273e-08	6.83053e-08	2.06059e-07	3.77276e-08	4.7333e-08	5.71087e-08	1.14885e-07	1.86038e-07	2.18053e-07	2.71564e-07	1.34545e-07
Methylotenera	1.07535e-07	6.83549e-08	0	6.35042e-08	3.10951e-08	4.11798e-08	0	0	1.17779e-08	3.89318e-08	0	0	0	3.05118e-08	5.63229e-08	0	0	1.34234e-07	0	0	7.43879e-08	0	3.32737e-06	0	1.47401e-07	0	0	0	0	0	0	0	0	0	0	0	8.24236e-08	0	0	0	0	1.24025e-07	0	0	0
Syntrophomonas	0	0	0	0	0	0	0	0	0	0	0	0	0	2.4923e-08	0	0	0	0	0	0	0	0	0	0	0	0	0	0	0	0	0	0	0	0	0	0	0	0	0	0	0	0	0	0	0
Chloroherpeton	0	0	0	0	0	0	0	0	0	0	0	0	0	0	0	0	0	0	0	0	0	0	0	0	0	0	0	0	0	0	0	0	0	0	0	0	0	2.28252e-08	0	0	0	0	0	0	0
Endolissoclinum	0	0	0	0	0	0	0	0	0	0	0	0	0	0	0	0	0	0	0	3.06547e-08	0	0	0	0	0	0	0	0	0	6.51904e-08	0	0	0	0	0	0	0	0	0	0	0	0	0	0	0
Acidothermus	0	0	0	0	0	2.4717e-08	0	0	0	0	0	0	0	0	0	0	0	0	0	0	0	0	4.0261e-08	0	4.89704e-08	0	0	0	0	0	0	0	0	0	0	0	0	0	0	0	6.04869e-07	0	0	0	0
Ureaplasma	0	0	0	0	0	0	0	0	0	0	0	0	0	0	0	0	0	0	0	0	0	0	0	0	0	0	0	0	0	0	0	0	0	0	0	0	0	0	0	0	0	4.13417e-08	0	0	0
Cyanobacterium	0	0	0	0	0	0	9.67473e-09	0	0	0	0	0	0	0	0	0	0	0	0	0	0	0	4.0261e-08	0	0	0	0	0	0	0	0	0	0	0	0	5.46442e-07	0	0	0	0	0	0	0	0	0
Mesorhizobium	3.58449e-08	0	0	0	0	0	0	0	0	0	0	0	0	0	0	5.36123e-08	3.18529e-08	6.71583e-08	0	1.53274e-08	3.94256e-06	2.2089e-06	2.82028e-07	1.99749e-07	8.32252e-07	1.2111e-06	1.44166e-06	0	8.06227e-07	2.34686e-06	1.29992e-07	5.02641e-07	1.36842e-07	0	5.21697e-07	3.89408e-06	7.80963e-08	0	1.89332e-07	0	2.35543e-06	4.09283e-08	1.63539e-07	7.05795e-07	4.10363e-08
Delftia	3.71403e-07	2.0075e-07	4.23521e-07	2.21637e-07	9.01018e-07	7.57156e-07	4.78803e-07	1.29017e-06	1.26676e-06	1.25847e-06	1.12831e-06	1.6793e-06	1.36992e-06	2.99449e-06	2.93876e-06	2.00854e-06	2.17293e-06	2.8652e-06	3.63475e-06	3.33348e-06	2.60358e-06	2.03971e-06	9.36341e-05	2.86306e-06	1.53324e-05	1.36249e-06	3.47724e-06	9.32229e-07	1.58371e-06	5.29412e-06	1.17365e-06	2.80505e-06	1.8152e-06	8.64841e-07	6.3647e-07	2.52798e-06	4.20607e-06	0	1.80907e-06	4.59725e-08	2.50851e-06	9.90733e-06	6.5443e-07	1.35782e-06	7.35962e-07
Leifsonia	1.6769e-07	1.70887e-08	4.96525e-08	2.11332e-08	1.83861e-07	8.24957e-08	1.93495e-08	1.20711e-08	2.35557e-08	0	2.5392e-08	5.42094e-08	2.42122e-08	1.01706e-08	0	8.01531e-08	7.96322e-08	1.08203e-05	3.11823e-08	0	2.94948e-07	5.41477e-07	1.61185e-06	0	8.25886e-07	2.27082e-07	3.45637e-07	5.88513e-07	0	1.02121e-06	0	0	4.73814e-07	4.32745e-08	5.79663e-08	1.07137e-06	3.95633e-08	1.62795e-07	1.89095e-07	5.12551e-08	2.37726e-06	2.07122e-07	1.09026e-07	2.68848e-07	0
Pseudovibrio	0	0	0	0	0	0	0	0	0	0	0	0	0	0	0	0	0	0	0	0	7.43879e-08	0	4.0261e-08	0	0	0	0	0	0	0	0	0	0	0	0	0	0	0	0	0	0	4.13417e-08	0	0	0
Rhodoferax	3.58449e-08	0	0	1.05666e-08	0	3.66446e-08	9.67473e-09	2.41422e-08	0	1.29901e-07	5.07839e-08	5.45334e-08	0	0	0	5.36123e-08	3.18529e-08	3.52581e-07	4.78392e-08	0	2.23908e-07	0	1.48543e-05	6.65829e-08	2.44852e-07	0	6.98925e-08	6.66116e-08	0	1.30707e-07	2.18475e-07	6.28301e-08	1.36842e-07	1.29824e-07	0	2.05257e-07	1.64847e-07	0	9.46661e-08	0	0	1.07447e-06	0	5.43128e-08	4.48484e-08
Microbacterium	2.06463e-07	3.42621e-08	3.72393e-08	4.22664e-08	1.2438e-08	0	7.61526e-09	0	0	1.29773e-08	0	1.09067e-07	0	3.05118e-08	1.19133e-08	2.27852e-07	6.37058e-08	1.63557e-06	7.97319e-08	1.53501e-07	7.42019e-07	1.65598e-06	1.88079e-06	2.00081e-07	1.07808e-06	6.5551e-07	5.56358e-07	2.05197e-06	4.64849e-07	1.1731e-06	0	3.1415e-07	3.21441e-06	0	6.92118e-07	3.13658e-06	0	1.13183e-07	8.51995e-07	1.42629e-07	2.10067e-06	7.17278e-08	7.05127e-07	4.34503e-07	0
Syntrophus	0	0	0	0	0	0	0	0	0	0	0	0	0	0	0	1.32704e-08	2.6255e-08	0	0	0	0	0	0	0	0	0	0	0	0	0	0	0	0	0	0	0	0	0	0	0	0	0	0	0	0
Pleurocapsa	0	0	0	0	0	0	0	0	0	0	0	0	0	0	0	0	0	0	0	0	0	0	0	0	0	0	0	0	0	0	0	0	0	0	0	0	0	0	0	0	1.14885e-07	0	0	0	0
Brevibacillus	0	0	0	0	0	0	0	0	0	0	0	0	0	0	0	0	0	0	0	0	0	0	0	0	9.79408e-08	0	0	6.66116e-08	0	0	0	0	0	0	0	0	0	0	0	0	0	0	0	0	0
Verrucosispora	0	0	0	1.05666e-08	0	0	0	0	1.17779e-08	0	0	0	0	0	0	0	0	0	0	0	0	0	2.72567e-07	0	4.89704e-08	0	0	0	0	0	0	0	0	0	0	0	0	0	0	0	1.72327e-07	4.13417e-08	0	0	0
Finegoldia	0	0	3.20099e-07	0	1.2438e-08	0	2.90242e-08	0	2.35557e-08	0	1.2696e-08	0	0	7.11943e-08	0	0	0	1.17527e-07	2.84193e-08	4.58304e-08	7.43879e-08	0	1.4498e-06	0	1.95882e-07	0	0	0	0	0	1.65167e-07	1.8849e-07	0	0	0	0	0	0	0	2.66983e-08	0	2.04641e-07	0	1.07539e-07	8.96968e-08
Cardinium	0	0	0	0	0	0	0	0	0	0	0	0	0	0	0	0	0	0	0	0	0	0	8.05219e-08	0	0	0	0	0	0	0	0	0	0	0	0	0	0	0	0	0	0	0	0	0	0
Caldicellulosiruptor	8.94348e-08	0	0	0	0	0	0	0	0	0	0	0	0	0	0	0	0	0	0	0	0	0	2.61092e-07	0	0	0	0	1.25563e-07	0	0	1.7478e-07	0	0	4.32745e-08	0	0	1.20957e-07	0	0	0	0	1.51931e-07	0	0	2.16618e-07
Streptosporangium	0	0	0	0	0	0	0	0	1.17779e-08	0	0	0	0	0	0	0	0	5.04519e-08	0	0	0	0	0	0	0	0	0	0	0	0	0	0	0	0	0	0	0	0	0	0	0	0	0	0	0
Olsenella	0	0	0	0	0	0	0	0	0	0	0	0	0	0	0	0	1.60841e-08	0	4.52341e-08	0	0	7.49313e-08	3.44433e-06	0	0	0	0	0	0	0	0	0	0	0	0	0	0	0	0	0	0	0	0	0	0
Ilyobacter	0	0	0	0	0	0	0	0	0	0	0	0	0	0	0	1.34031e-08	0	0	0	0	0	0	8.05219e-08	0	0	0	0	0	0	0	0	0	0	0	0	0	0	0	0	0	0	0	0	0	0
Spiribacter	1.25102e-08	0	0	0	0	0	0	0	0	0	0	0	0	0	0	0	0	0	0	0	0	2.42541e-07	3.26114e-08	4.32789e-08	9.57372e-08	1.19975e-07	5.98085e-08	0	0	2.48702e-07	0	0	0	0	4.43442e-08	1.29438e-07	0	0	0	0	0	0	4.52459e-08	0	0
Phaeobacter	0	0	0	0	0	0	0	0	0	0	0	0	0	0	0	0	0	0	0	0	0	0	2.01305e-07	0	0	0	0	0	0	0	0	0	0	0	0	0	0	0	0	0	0	0	0	0	0
Collimonas	7.16898e-08	1.70041e-08	2.48262e-08	9.99119e-09	1.36818e-07	5.49669e-08	9.62684e-09	4.82844e-08	0	0	3.42791e-07	2.6176e-07	2.43326e-08	0	1.19133e-08	1.20694e-07	4.77793e-08	9.06804e-07	1.61043e-08	0	0	3.155e-07	1.11136e-05	0	7.34311e-07	2.27082e-07	6.95447e-08	0	0	0	4.3695e-08	6.91131e-07	6.84208e-08	4.32745e-08	0	4.09832e-07	0	3.77653e-07	0	9.4001e-07	9.7681e-07	2.4805e-07	0	1.08626e-07	0
Pseudoxanthomonas	3.15861e-08	0	1.24131e-08	0	0	0	0	0	0	0	2.89933e-07	1.09067e-08	1.21663e-08	0	0	0	0	6.55043e-07	1.59464e-08	0	0	0	3.20679e-07	0	7.34067e-07	0	6.95447e-08	6.66116e-08	4.6045e-08	6.51904e-08	4.3695e-08	5.08924e-08	0	0	0	2.73221e-07	1.23635e-07	0	0	0	0	1.02114e-07	0	0	0
Amphibacillus	0	0	0	0	0	0	0	0	0	0	0	0	0	0	0	0	0	0	0	0	0	0	0	0	0	0	6.95447e-08	0	0	1.95571e-07	0	0	0	0	0	0	0	0	0	0	0	0	0	4.34503e-07	0
Rubrobacter	1.54381e-08	0	0	0	0	0	0	0	0	0	1.2696e-08	0	0	0	0	0	0	1.44623e-08	0	0	0	0	0	0	3.72175e-08	0	0	6.66116e-08	0	0	2.73093e-08	0	0	0	0	0	0	0	0	0	0	3.328e-08	0	0	0
Nakamurella	3.58449e-08	0	0	1.05666e-08	0	9.16115e-09	0	0	0	0	0	0	0	0	0	2.67398e-08	0	0	0	0	7.43879e-08	0	2.41566e-07	0	4.89704e-08	0	0	0	0	0	0	0	6.84208e-08	0	0	0	0	0	0	0	5.16982e-07	1.24438e-07	0	0	4.48484e-08
Beta	1.63254e-08	3.13857e-08	0	0	0	0	7.27999e-09	0	0	3.89318e-08	0	9.66483e-09	0	0	0	1.34031e-08	1.46649e-08	0	0	1.14576e-08	0	0	8.4548e-07	0	0	0	0	0	5.8656e-08	0	0	0	0	0	0	0	4.12118e-08	0	0	0	0	1.24025e-07	0	0	0
Thermosynechococcus	0	0	0	0	0	0	0	0	0	0	0	0	0	0	0	0	0	0	0	0	0	0	0	0	4.89704e-08	0	0	0	0	0	0	0	0	0	0	3.41526e-07	0	0	0	0	1.15459e-07	0	0	0	0
Calditerrivibrio	0	0	0	0	0	0	0	0	0	0	0	0	0	0	0	0	0	0	0	0	0	0	0	0	0	0	0	6.66116e-08	0	0	0	0	0	0	0	0	0	0	0	0	0	0	0	0	0
Verminephrobacter	0	0	0	0	0	0	0	0	0	2.59545e-08	0	2.18134e-08	0	0	0	0	0	0	0	0	0	0	9.31216e-06	0	2.44852e-07	0	0	0	5.8656e-08	0	7.64662e-08	0	6.84208e-08	6.33972e-08	0	1.36611e-07	2.47271e-07	0	0	0	0	8.68175e-07	0	0	0
Agrobacterium	1.80112e-08	0	0	0	0	0	6.77231e-08	0	0	0	0	0	0	2.03412e-08	0	2.27852e-07	1.59264e-08	8.39978e-07	0	3.06547e-08	2.08286e-06	1.5775e-07	6.18408e-07	0	2.20391e-06	5.1207e-07	6.95447e-08	9.29898e-07	3.44311e-07	0	7.84324e-08	1.2566e-07	1.26236e-07	2.06636e-07	4.63731e-08	1.95012e-07	3.0847e-07	6.88529e-08	2.26252e-07	0	3.36326e-07	2.13323e-07	5.45131e-08	8.82583e-08	1.66836e-07
Escherichia	3.36986e-06	3.78718e-06	1.20589e-05	4.2359e-06	6.16427e-06	4.23916e-06	2.50432e-06	2.87682e-05	2.74128e-05	3.15938e-05	3.06456e-05	2.29244e-05	2.6393e-05	1.67727e-05	1.49693e-05	1.55865e-05	2.2442e-05	1.89542e-05	2.93644e-05	3.11313e-05	2.00178e-06	1.30144e-06	0.00187017	1.0327e-06	2.35156e-06	1.06085e-06	1.11272e-06	1.89577e-06	0.0012266	1.53198e-06	1.07053e-06	0.00118152	7.52629e-07	1.5581e-06	5.79663e-07	2.11576e-06	2.05338e-06	3.20685e-07	1.17552e-06	8.56631e-07	2.95886e-06	2.1291e-06	5.70753e-07	1.08083e-06	1.21091e-06
Comamonas	3.59336e-08	1.70887e-08	3.72393e-08	0	1.2438e-08	4.58058e-08	9.67473e-09	0	0	6.48863e-08	0	4.90261e-08	1.20459e-08	7.09425e-08	1.18543e-08	6.70818e-08	5.55139e-07	1.3415e-07	6.37855e-08	3.01312e-07	1.71092e-06	1.18313e-06	8.97461e-05	1.13191e-06	1.45966e-05	1.2868e-06	1.46009e-06	1.3762e-06	6.45216e-07	1.95571e-06	5.22592e-07	8.16791e-07	1.09473e-06	2.4515e-07	1.73899e-07	1.84424e-06	1.93695e-06	0	6.62663e-07	0	1.4935e-06	7.19366e-06	3.81592e-07	1.08653e-06	3.13939e-07
Bartonella	0	0	0	0	1.2438e-08	0	0	0	0	0	0	0	0	0	0	0	1.59264e-08	0	1.59464e-08	1.53274e-08	7.43879e-08	0	4.0261e-08	0	0	0	0	0	0	0	0	0	6.84208e-08	0	5.79663e-08	0	0	0	0	0	5.74425e-08	0	0	0	0
Dickeya	1.79224e-08	1.70887e-08	2.48262e-08	0	0	0	9.67473e-09	1.20711e-08	0	1.29773e-08	0	1.09067e-08	0	0	1.19133e-08	0	0	8.39479e-08	0	4.59821e-08	0	0	2.41566e-07	0	4.89704e-08	0	0	1.33223e-07	0	0	0	0	0	0	0	0	0	0	0	0	0	0	0	0	0
Edwardsiella	0	1.70887e-08	0	0	0	0	0	0	0	0	0	0	0	0	2.38266e-08	0	6.37058e-08	0	0	0	0	0	8.05219e-08	0	4.89704e-08	0	0	0	5.8656e-08	0	0	6.28301e-08	0	0	0	0	0	0	0	0	0	0	0	0	0
Polaromonas	1.07712e-07	1.70887e-08	1.24131e-08	1.97731e-08	8.70661e-08	9.16115e-09	2.55279e-08	0	2.35557e-08	6.26378e-08	3.77737e-08	3.272e-08	1.21663e-08	4.36027e-08	5.64408e-08	4.02092e-08	1.59264e-08	2.51927e-07	0	4.59821e-08	1.44647e-06	7.88751e-08	2.36745e-05	6.65829e-08	1.46911e-07	7.56939e-08	1.39089e-07	6.66116e-08	2.34624e-07	8.46824e-07	8.73899e-08	1.18749e-07	1.35473e-07	8.67654e-08	0	3.41526e-07	4.0676e-07	0	9.46661e-08	0	5.80169e-08	1.77811e-06	0	0	4.48484e-08
Arcobacter	0	0	0	0	0	0	0	0	0	0	0	0	0	0	0	0	0	0	0	0	0	0	1.20783e-07	0	0	0	0	0	0	0	0	0	0	0	0	0	0	0	0	0	0	0	0	0	0
Taylorella	1.79224e-08	0	0	0	0	0	0	0	0	0	0	0	0	0	0	0	0	0	0	0	0	0	9.5962e-07	0	0	0	0	0	0	2.60762e-07	0	0	0	0	0	0	4.12118e-08	0	0	0	0	4.13417e-08	0	0	0
Stenotrophomonas	2.32992e-07	1.67334e-07	4.98614e-07	1.15029e-07	2.41987e-08	1.11022e-07	1.17821e-07	1.38459e-07	1.08858e-07	1.74165e-07	1.53546e-07	2.96748e-07	1.47562e-07	5.21672e-07	6.65848e-07	4.2578e-07	6.99975e-07	7.40404e-07	5.5986e-07	8.78592e-07	5.5047e-08	9.46501e-07	9.58271e-06	2.40697e-07	1.9871e-05	1.51388e-07	2.05852e-07	4.41968e-07	3.85282e-06	4.85669e-08	1.66696e-07	4.3758e-06	1.27947e-07	1.73098e-07	2.89832e-07	1.07912e-05	1.79271e-07	4.31415e-07	0	0	1.86975e-06	8.12364e-08	1.01667e-07	3.25334e-07	1.74012e-07
Mycoplasma	0	0	0	6.02244e-07	0	0	0	0	0	0	0	0	0	0	0	3.48679e-07	2.54823e-07	3.69205e-07	7.20879e-06	3.56301e-05	0	0	4.0261e-08	0	0	0	0	0	0	0	0	0	0	0	0	0	0	0	0	0	0	0	0	0	0
Coprococcus	1.71239e-08	0	9.15621e-09	0	5.97887e-08	0	0	0	0	0	0	0	0	0	0	0	0	0	0	0	0	0	0	0	8.64328e-08	0	0	0	0	0	0	0	0	0	0	0	0	0	0	0	0	0	0	0	6.72726e-08
Synechococcus	0	0	0	0	0	0	0	0	0	0	0	0	0	0	0	1.34031e-08	0	0	0	0	0	0	1.61044e-07	0	0	0	0	0	0	0	0	0	0	0	0	4.09832e-07	0	0	0	0	0	0	0	0	0
Thalassolituus	0	0	0	0	0	0	0	0	0	0	0	0	0	0	0	0	0	0	0	0	0	0	0	0	0	0	0	0	0	0	0	0	0	0	0	0	0	0	0	0	0	0	0	0	0
Belliella	1.79224e-08	0	0	0	0	0	0	0	0	0	0	0	0	0	0	0	0	0	0	0	0	0	0	0	0	0	0	0	0	0	4.19472e-08	0	0	4.32745e-08	0	0	0	0	4.28364e-08	0	0	0	0	0	0
Natronococcus	0	0	0	0	0	0	0	0	0	0	0	0	0	0	0	0	0	0	0	0	0	0	0	0	0	0	0	0	0	0	0	0	0	0	0	0	0	0	0	0	0	4.13417e-08	0	0	0
Haemophilus	3.58449e-08	0	1.11779e-07	2.11332e-08	1.86632e-07	1.83223e-08	9.67473e-09	1.20711e-08	2.35557e-08	0	1.2696e-08	0	1.21663e-08	1.01706e-08	0	1.34031e-08	1.59264e-08	3.3496e-08	4.78392e-08	7.66369e-08	3.71939e-07	1.5775e-07	1.20735e-05	1.99749e-07	9.81857e-08	1.51388e-07	1.39089e-07	1.99835e-07	1.75968e-07	2.60762e-07	1.74343e-07	3.1415e-07	6.84208e-08	4.32745e-08	0	2.73221e-07	1.23635e-07	7.54552e-08	1.41999e-07	5.71087e-08	5.16982e-07	8.12364e-08	0	5.43128e-08	1.79394e-07
Methylophaga	0	0	0	0	0	0	0	0	0	0	0	0	0	0	0	0	0	0	0	0	0	0	2.09156e-07	0	4.89704e-08	0	0	6.66116e-08	0	0	2.08862e-07	0	6.84208e-08	8.6549e-08	0	6.83053e-08	4.12118e-08	0	0	0	0	1.86038e-07	0	0	1.69751e-07
Methanosaeta	0	0	0	0	0	0	0	0	0	0	0	0	0	0	0	0	7.96322e-09	0	0	0	0	0	0	0	0	0	0	0	0	0	0	0	0	0	0	0	0	0	0	0	0	0	0	0	0
Bradyrhizobium	1.61479e-08	2.93554e-08	1.24131e-08	1.89362e-08	6.60693e-08	8.48994e-08	3.61126e-08	7.24266e-08	3.53336e-08	2.30635e-08	1.23817e-08	6.52781e-08	1.21663e-08	8.13649e-08	1.81059e-07	1.34031e-08	7.96322e-08	5.53641e-07	7.97319e-08	4.59821e-08	1.42315e-05	2.20227e-05	6.69137e-07	9.85226e-06	7.69937e-06	2.25193e-05	2.10502e-05	3.226e-06	7.92502e-06	3.66827e-05	1.81837e-06	1.07845e-05	5.39806e-06	1.45597e-06	5.67055e-06	2.25158e-05	2.04967e-06	3.01632e-07	6.61053e-06	2.85115e-07	1.71204e-05	5.55012e-06	5.23326e-06	4.9164e-06	2.62677e-06
Tannerella	0	0	0	0	0	0	0	0	0	0	0	0	0	0	0	0	0	0	1.59464e-08	0	0	0	0	0	0	0	0	6.66116e-08	0	0	0	0	0	0	0	0	0	0	0	0	0	8.26833e-08	0	0	0
Gluconobacter	0	0	0	0	0	0	0	0	0	0	0	0	0	0	0	0	0	3.35792e-08	0	0	0	0	0	0	1.46911e-07	0	0	0	0	0	0	0	0	0	0	0	0	0	0	0	5.74425e-08	0	0	0	0
Thioalkalivibrio	0	0	0	0	0	0	0	0	0	0	0	0	0	0	0	0	0	0	0	0	0	0	1.29439e-07	0	0	0	6.95447e-08	0	0	0	0	0	0	0	0	6.62561e-08	0	0	0	0	5.65809e-08	3.9688e-08	0	0	0
Spirosoma	3.58449e-08	0	1.24131e-08	0	3.84101e-07	8.12258e-08	0	0	0	2.58903e-08	0	0	0	0	0	0	0	0	3.18928e-08	0	0	0	2.01305e-07	0	9.79408e-08	0	0	0	0	0	0	0	5.52874e-06	0	0	0	0	0	0	0	0	0	0	0	0
Eubacterium	1.79224e-08	0	1.24131e-08	0	0	0	7.47157e-09	1.20711e-08	0	0	0	0	0	0	0	0	0	3.35792e-08	1.59464e-08	0	2.23164e-07	0	2.75788e-07	0	8.56982e-08	0	0	1.43548e-07	0	0	4.3695e-08	0	0	4.32745e-08	0	0	3.89451e-08	0	0	0	2.2977e-07	1.57512e-07	0	0	1.79394e-07
Bacillus	2.49938e-07	8.54437e-08	2.48262e-08	5.2833e-08	2.4876e-08	2.74835e-08	1.93495e-08	1.20711e-08	0	0	6.34799e-09	0	0	1.14797e-08	0	8.04185e-08	6.44784e-07	1.1761e-07	0	5.12936e-08	7.43879e-08	1.5775e-07	2.13987e-06	0	3.42793e-07	0	0	2.66446e-07	1.75968e-07	2.60762e-07	6.55424e-08	6.28301e-07	0	0	0	6.83053e-08	4.12118e-08	7.54552e-08	0	2.85544e-08	5.74425e-08	1.24025e-07	5.45131e-08	2.95462e-07	0
Polynucleobacter	0	0	0	0	1.21301e-08	0	0	0	0	0	0	0	0	0	0	0	1.2615e-08	0	0	0	0	0	1.20783e-06	0	4.89704e-08	0	0	0	0	0	0	0	0	0	0	0	0	0	0	0	0	8.26833e-08	0	0	0
Zymomonas	3.58449e-08	0	0	0	7.45666e-08	3.66446e-08	8.70726e-08	0	0	0	0	0	0	0	0	0	0	2.85423e-07	0	0	3.71939e-07	7.88751e-08	6.44175e-07	0	2.93823e-07	1.51388e-07	6.95447e-08	0	5.8656e-08	1.17343e-06	8.73899e-08	2.5132e-07	1.36842e-07	0	0	2.73563e-07	0	0	4.7333e-08	0	5.74425e-07	4.13417e-08	0	2.71564e-07	0
Rickettsia	0	1.71733e-08	0	0	0	0	0	0	0	0	0	0	0	0	0	0	0	0	0	0	0	0	4.0261e-08	0	0	0	0	0	0	0	0	0	0	0	0	0	0	0	0	0	0	4.13417e-08	0	0	0
Citrobacter	0	1.70887e-08	6.20656e-08	3.16998e-08	0	9.16115e-09	0	1.20711e-08	8.24451e-08	1.29773e-08	1.2696e-08	8.72534e-08	1.21663e-08	6.10237e-08	1.19133e-07	1.20495e-07	1.75191e-07	1.1761e-07	1.75568e-07	3.5253e-07	7.43879e-08	0	5.14334e-07	0	4.89704e-08	0	0	6.66116e-08	3.76572e-07	6.51904e-08	4.3695e-08	1.68385e-07	0	4.32745e-08	0	6.83053e-08	0	0	0	0	0	0	0	0	0
Proteus	0	0	0	0	0	0	0	0	0	0	0	0	0	0	0	0	0	0	0	4.59821e-08	0	0	0	0	0	0	0	0	0	0	0	6.28301e-08	0	0	0	0	0	0	0	0	0	0	0	0	0
Conexibacter	0	1.61582e-08	0	6.32427e-08	0	0	0	4.50575e-08	0	0	0	0	0	0	0	9.22291e-08	3.15375e-08	9.63323e-08	0	4.59062e-08	1.06747e-07	0	9.39288e-07	0	9.03994e-07	0	0	0	0	1.18321e-07	0	0	7.06445e-07	2.81284e-08	0	1.35927e-07	0	0	0	0	1.10864e-07	0	0	0	0
Rhodomicrobium	0	0	0	0	0	0	0	0	0	0	0	0	0	0	0	2.68062e-08	0	0	0	0	0	0	0	0	0	0	0	0	0	0	0	0	6.84208e-08	0	0	0	0	0	0	0	0	0	0	0	0
Bifidobacterium	1.07535e-07	0	1.24131e-08	0	0	0	2.90242e-08	0	0	0	0	0	1.10822e-08	0	0	1.34031e-08	0	3.14181e-08	0	0	7.43879e-08	0	2.81827e-07	0	1.46911e-07	0	0	6.35908e-06	0	0	0	0	0	0	0	0	0	0	0	0	1.72327e-07	4.13417e-08	0	0	0
Anaerococcus	1.79224e-08	0	1.24131e-08	0	0	0	1.93495e-08	0	2.35557e-08	0	0	0	0	7.11943e-08	0	1.34031e-08	0	5.03687e-08	0	1.53274e-07	4.83521e-07	7.88751e-08	5.31425e-06	0	2.93823e-07	0	0	0	0	0	0	2.5132e-07	0	3.35377e-08	0	0	0	0	0	2.85544e-08	0	4.13417e-08	0	0	0
Leptothrix	7.16011e-08	1.72579e-08	2.48262e-08	1.05666e-08	1.2438e-08	0	9.67473e-09	2.41422e-08	0	0	0	1.636e-07	0	1.94853e-08	1.19133e-08	5.36123e-08	0	2.01558e-07	6.44171e-08	3.06547e-08	2.60358e-06	3.54938e-06	0.000176245	2.53015e-06	2.44142e-06	1.96804e-06	5.2854e-06	7.99672e-07	2.34624e-06	3.84624e-06	2.18475e-07	1.2566e-06	1.3e-06	1.73314e-07	1.21729e-06	2.86882e-06	5.76965e-07	0	1.70399e-06	0	4.99664e-06	1.44675e-06	9.26723e-07	2.06389e-06	6.72277e-07
Gallionella	0	1.70887e-08	0	0	0	0	0	0	0	0	0	0	0	0	0	0	0	0	0	0	0	0	4.42871e-07	0	0	0	0	6.66116e-08	0	0	0	6.28301e-08	0	0	0	0	0	0	0	0	0	4.13417e-08	0	0	0
Rhodobacter	0	0	0	1.05666e-08	1.2438e-08	0	0	0	0	0	0	0	0	0	0	9.38216e-08	0	3.36623e-08	1.27571e-07	9.19642e-08	7.43879e-08	1.5775e-07	1.4502e-06	1.21181e-07	9.79408e-08	0	0	1.33223e-07	0	0	0	0	0	0	0	0	4.10057e-08	0	0	0	5.74425e-08	1.24025e-07	0	0	0
Carnobacterium	3.58449e-08	0	0	0	1.2438e-08	0	0	0	0	0	0	1.09067e-08	0	4.06825e-08	2.38266e-08	0	0	0	3.18928e-08	1.53274e-08	1.04255e-06	7.88751e-07	2.81827e-07	6.65829e-08	1.46911e-07	0	0	6.66116e-08	0	0	0	0	0	0	0	0	4.12118e-08	0	0	0	0	4.13417e-08	0	0	0
Truepera	1.79224e-08	0	0	0	0	0	0	0	0	0	0	0	0	0	0	1.34031e-08	0	0	3.18928e-08	1.52515e-08	0	0	0	0	3.87601e-07	0	0	0	0	0	0	0	0	0	0	0	0	0	0	0	0	0	0	0	0
Flavobacterium	3.40438e-07	1.3671e-07	8.69532e-08	0	1.2438e-08	1.83223e-08	2.90242e-08	0	0	0	1.2696e-08	0	0	0	3.09039e-08	9.38216e-08	4.76216e-08	5.03355e-07	0	0	5.21459e-07	7.88751e-08	9.27009e-07	0	9.79408e-08	0	0	0	0	0	0	0	0	0	0	0	4.12118e-08	0	0	0	5.74425e-08	1.24025e-07	0	0	0
Rhodospirillum	1.79224e-08	0	0	0	0	0	0	2.41422e-08	0	0	0	1.09067e-08	0	0	0	2.68062e-08	0	0	0	0	7.43879e-08	0	4.0261e-08	6.65829e-08	0	0	0	0	0	0	0	0	0	0	0	0	0	0	0	0	0	0	0	0	0
Nocardia	1.79224e-08	0	0	0	0	0	9.67473e-09	0	0	0	0	2.18134e-08	0	0	0	1.34031e-08	0	0	0	0	7.43879e-08	1.5775e-07	7.251e-07	0	2.93823e-07	0	0	0	0	6.51904e-08	0	0	2.05262e-07	4.32745e-08	0	0	0	3.77276e-08	0	0	6.86438e-07	4.13417e-08	0	5.43128e-08	0
Coxiella	0	0	0	0	0	0	0	0	0	0	0	0	0	0	0	0	0	0	0	0	0	0	4.0261e-08	0	0	0	0	0	0	0	0	0	0	0	0	0	0	0	0	0	0	0	0	0	0
Novosphingobium	1.79224e-08	0	0	0	4.97521e-08	1.83223e-08	2.51543e-07	1.20711e-08	1.17779e-08	1.29773e-08	6.09533e-07	2.18134e-08	1.19254e-08	1.01505e-07	0	1.07225e-07	4.77793e-08	4.36446e-07	3.18928e-08	1.53274e-08	8.93399e-07	9.46501e-07	4.42871e-06	0	2.05749e-06	1.51388e-07	2.78874e-07	6.66116e-08	1.17312e-07	3.84624e-06	4.3695e-08	4.3981e-07	4.78946e-07	8.61163e-08	3.47798e-07	1.36611e-06	1.23635e-07	0	9.46661e-08	0	1.4935e-06	1.69501e-06	5.45131e-08	3.8019e-07	8.96968e-08
Bdellovibrio	0	0	0	0	0	0	0	0	0	0	0	0	0	0	0	0	0	0	0	0	0	0	0	0	9.79408e-08	0	0	0	0	0	0	0	1.12894e-07	0	0	0	0	0	0	0	0	0	0	0	0
Capnocytophaga	0	0	0	0	1.455e-07	1.83223e-08	0	0	0	0	0	0	0	0	0	0	1.59264e-08	0	3.17349e-08	0	2.22792e-07	2.36625e-07	3.6255e-07	0	0	0	0	0	0	0	0	0	6.84208e-08	0	0	0	0	0	4.7333e-08	4.81141e-08	5.74425e-08	4.13417e-08	0	0	0
Bibersteinia	0	0	0	0	2.4876e-08	0	0	0	0	0	0	0	0	1.0221e-08	0	0	0	0	0	0	0	0	6.84638e-07	0	4.89704e-08	0	0	0	0	0	0	0	0	0	0	0	0	0	0	0	0	0	0	0	0
Sphingomonas	8.96122e-08	0	2.48262e-08	1.05666e-08	5.21535e-07	1.28256e-07	5.69372e-07	9.65688e-08	1.17779e-08	0	1.62722e-07	0	1.21663e-08	2.84979e-08	0	1.87643e-07	6.37058e-08	1.81327e-06	3.18928e-08	2.9122e-07	1.41337e-06	1.10425e-06	2.28843e-06	3.99497e-07	1.61529e-06	6.81246e-07	3.47724e-07	3.33058e-07	4.69248e-07	5.476e-06	6.40131e-08	1.38195e-06	8.2105e-07	0	4.05764e-07	2.17791e-06	4.12118e-08	3.77276e-08	3.78901e-07	0	4.23839e-06	9.50652e-07	1.09026e-07	5.43128e-07	0
Salmonella	1.16496e-07	2.7342e-07	9.68223e-07	1.37366e-07	1.36818e-07	2.33609e-07	1.82431e-07	3.01778e-07	1.88446e-07	3.89318e-07	3.42666e-07	5.56241e-07	3.29876e-07	8.3399e-07	1.0006e-06	1.12632e-06	1.70437e-06	1.04095e-06	2.44003e-06	3.12663e-06	1.48776e-07	7.88751e-08	6.28776e-06	0	1.95882e-07	0	0	1.66529e-07	3.72466e-06	0	0	4.01861e-06	6.84208e-08	8.67654e-08	0	6.83053e-07	2.47271e-07	0	0	2.85544e-08	1.14885e-07	8.26833e-08	1.09026e-07	5.43128e-08	0
Ketogulonigenium	0	1.70887e-08	0	0	0	0	0	0	0	0	0	0	0	0	0	1.34031e-08	0	0	0	0	0	0	1.20783e-07	0	0	0	0	0	0	0	0	0	6.84208e-08	0	0	0	0	0	0	0	0	0	0	0	0
Thioalkalimicrobium	0	0	0	0	0	0	0	0	0	0	0	0	0	0	0	0	0	0	0	0	0	0	0	0	9.79408e-08	0	0	0	0	0	0	0	0	0	0	0	0	0	0	0	0	0	0	0	0
Salinispora	3.58449e-08	0	0	1.05666e-08	0	0	0	0	0	0	0	0	0	0	0	0	0	1.67896e-08	0	0	0	0	1.20783e-07	0	0	0	0	0	0	0	0	0	0	0	0	0	0	3.77276e-08	0	0	0	0	0	0	0
Caldisericum	0	0	0	0	0	0	0	0	0	0	0	0	0	0	0	0	0	0	0	0	0	0	0	0	0	0	0	6.66116e-08	0	0	0	0	0	0	0	0	0	0	0	0	0	0	0	0	0
Methylobacterium	7.33312e-07	0	1.11718e-07	3.03397e-08	1.70068e-07	6.36292e-08	8.34805e-08	6.03555e-08	0	8.80141e-09	2.48263e-08	1.63222e-07	2.43326e-08	2.68363e-08	2.35318e-08	9.78757e-07	4.77793e-08	2.26834e-06	8.70262e-07	1.11867e-06	5.32989e-07	2.12963e-06	4.27652e-06	4.22135e-07	3.52636e-06	3.02776e-07	4.97245e-07	2.6578e-07	1.75968e-07	3.88209e-07	3.80365e-07	1.2566e-07	2.04202e-06	1.70934e-07	1.15933e-07	8.09417e-07	4.30457e-07	0	2.31695e-07	7.46697e-08	2.46945e-06	4.81217e-07	0	5.43128e-08	8.38665e-08
Lacinutrix	0	0	0	0	0	0	0	0	0	0	0	0	0	0	0	0	0	0	0	0	0	0	2.41566e-07	0	0	0	0	0	0	0	0	0	0	0	0	0	0	0	0	0	0	0	0	0	0
Oligotropha	0	0	1.24131e-08	0	0	9.16115e-09	0	0	0	2.59545e-08	0	0	0	0	0	0	1.59264e-08	3.37454e-08	0	0	1.48776e-06	1.97188e-06	0	1.53207e-06	8.81712e-07	2.95206e-06	2.85168e-06	6.79438e-08	1.17312e-06	8.08427e-06	0	2.19905e-06	1.50526e-06	8.6549e-08	5.21697e-07	4.78137e-06	0	0	1.13599e-06	2.85544e-08	1.72356e-06	8.26833e-08	2.72566e-07	4.88815e-07	0
Thermomonospora	0	0	0	0	0	0	0	0	0	0	0	0	0	0	0	0	0	0	0	0	0	0	0	0	0	0	0	0	0	0	0	0	0	0	0	0	0	0	0	0	1.72327e-07	0	0	0	0
Geodermatophilus	5.37673e-08	0	0	2.11332e-08	3.73141e-08	2.74835e-08	8.38157e-09	0	0	0	0	0	0	0	0	1.34031e-08	4.77793e-08	3.35792e-08	0	7.66369e-08	7.43879e-08	0	4.71859e-07	0	1.46911e-07	0	0	6.66116e-08	0	0	0	0	0	0	0	0	4.12118e-08	0	0	0	5.74425e-08	6.20125e-08	5.45131e-08	0	0
Cellvibrio	7.08025e-08	0	2.48262e-08	0	2.4876e-08	0	0	0	0	0	0	0	0	0	0	4.04747e-08	4.77793e-08	3.35792e-08	0	7.66369e-08	7.43879e-08	0	2.80015e-07	0	9.79408e-08	0	0	6.66116e-08	0	1.94593e-07	0	0	0	0	0	0	0	0	0	0	4.5954e-07	4.13417e-08	0	0	0
Cellulophaga	0	0	0	0	0	0	0	0	0	0	0	0	0	0	0	0	0	0	0	0	7.43879e-08	0	2.01506e-07	0	0	0	0	0	0	0	0	0	0	0	0	0	0	0	0	0	0	0	0	0	0
Gluconacetobacter	0	0	0	0	0	0	0	0	0	0	0	0	0	0	0	1.34031e-08	0	1.67979e-07	0	0	0	0	0	0	0	0	0	6.66116e-08	0	6.51904e-08	1.31303e-07	0	0	0	0	0	0	0	0	0	0	0	0	0	0
Sanguibacter	3.58449e-08	0	0	1.05666e-08	0	9.16115e-09	0	0	7.69643e-09	0	0	0	0	2.03412e-08	0	0	1.59264e-08	8.34492e-08	0	1.53274e-08	0	6.30606e-07	4.43273e-07	0	0	0	0	0	0	7.82285e-07	0	0	2.05262e-07	4.32745e-08	0	0	0	0	0	0	8.61925e-07	4.13417e-08	0	0	0
Neisseria	1.79224e-08	3.41775e-08	7.44787e-08	0	1.98393e-07	0	3.86989e-08	8.44977e-08	1.29673e-07	0	0	0	0	1.21997e-07	1.19133e-08	6.16608e-07	4.77793e-08	9.90585e-07	3.82792e-07	3.06547e-07	2.98295e-07	3.155e-07	5.59668e-06	6.65829e-07	5.38675e-07	7.56939e-08	6.95447e-08	2.66446e-07	0	0	6.55424e-08	6.28301e-08	0	1.29824e-07	0	6.83053e-08	0	0	0	2.85544e-08	0	8.26833e-08	0	0	4.49605e-07
Laribacter	0	0	0	0	0	0	0	0	0	0	0	0	0	0	0	0	0	0	0	0	0	0	4.02207e-07	0	0	0	0	0	0	6.51904e-08	0	0	0	0	0	0	4.12118e-08	0	0	0	0	0	0	0	0
Erythrobacter	1.72126e-08	0	1.00165e-08	0	0	3.49666e-08	9.67473e-09	2.34251e-08	0	0	8.84319e-08	2.17054e-08	0	5.01985e-08	0	0	0	6.68259e-08	0	0	0	7.05143e-07	3.11016e-07	0	4.08903e-08	0	0	0	0	0	0	0	0	0	0	0	1.23635e-07	0	0	0	5.65809e-08	1.10589e-07	0	5.18687e-08	0
Gemmatimonas	4.60483e-08	0	0	0	0	8.20875e-09	0	0	0	0	0	0	0	0	0	0	0	1.67065e-08	0	0	0	0	8.54539e-07	0	1.45442e-07	0	0	0	0	0	0	6.15735e-08	0	0	0	0	0	0	0	0	0	0	0	0	0
Maribacter	0	0	0	0	0	0	0	0	0	0	0	0	0	0	0	0	0	0	0	0	0	0	4.04623e-08	0	0	0	0	0	0	0	0	0	0	0	0	0	0	0	0	0	0	0	0	0	0
Weeksella	3.58449e-08	0	0	0	0	0	1.93495e-08	0	0	0	0	0	0	0	0	0	3.15375e-08	0	4.78392e-08	0	0	7.88751e-08	5.22527e-06	0	0	0	0	2.67446e-07	0	0	4.3695e-08	0	0	0	0	0	1.23017e-07	0	0	0	0	5.36408e-07	0	0	4.48484e-08
Methylovorus	0	0	0	0	0	0	0	0	0	0	0	0	0	0	0	0	0	1.1761e-07	0	0	7.43879e-08	7.88751e-08	5.63654e-07	0	9.79408e-08	0	0	0	0	0	4.3695e-08	0	0	0	0	0	0	0	0	0	0	0	5.45131e-08	0	0
Pelobacter	0	0	0	0	0	0	0	0	0	0	0	0	0	0	0	0	0	0	0	0	7.43879e-08	0	0	0	0	0	0	0	0	0	0	0	0	0	0	0	0	0	0	0	0	0	0	0	0
Candidatus	7.098e-08	0	0	0	0	9.1158e-09	0	0	0	0	1.2696e-08	0	0	0	0	2.68062e-08	0	1.31324e-07	0	1.52515e-08	2.30974e-07	0	1.88925e-06	6.65829e-08	3.90784e-07	0	6.95447e-08	1.33223e-07	0	1.95571e-07	0	0	6.84208e-08	0	0	2.04916e-07	8.24236e-08	0	0	0	2.91233e-07	1.93066e-07	0	0	3.85696e-08
Thermus	1.23416e-07	0	1.24131e-08	0	0	0	0	0	0	0	0	0	0	0	0	0	0	3.35792e-08	0	0	0	0	4.0261e-08	3.32914e-08	0	0	0	1.30559e-07	0	6.51904e-08	4.3695e-08	0	0	0	5.79663e-08	0	0	0	4.7333e-08	0	0	2.01954e-07	0	0	3.34121e-08
Dinoroseobacter	0	0	0	0	0	0	0	0	0	0	0	0	0	0	0	0	0	0	1.59464e-08	0	7.43879e-08	0	3.59128e-07	0	9.79408e-08	0	0	0	0	0	0	0	0	0	0	0	0	0	0	2.85544e-08	0	0	0	0	0
Deinococcus	0	0	0	0	0	0	0	0	0	0	0	0	0	1.01203e-08	0	0	0	0	0	0	7.43879e-08	7.18236e-06	3.91135e-07	0	1.79477e-07	0	0	3.00085e-07	0	0	0	0	0	0	0	0	4.12118e-08	0	0	0	1.14885e-07	8.26833e-08	0	2.71564e-07	0
Megasphaera	0	0	0	0	0	0	0	0	0	0	0	0	0	0	0	0	0	0	0	0	0	0	0	0	0	0	0	0	0	0	0	0	0	0	0	0	4.12118e-08	0	0	0	0	0	0	0	0
Beutenbergia	3.58449e-08	0	0	0	2.4876e-08	9.16115e-09	0	0	0	0	0	0	0	0	0	0	0	0	0	1.53274e-08	0	0	1.20783e-07	0	9.79408e-08	0	0	0	0	2.60762e-07	0	0	0	0	0	0	0	0	0	0	2.30057e-07	0	0	0	0
Gamma	0	0	0	0	0	0	0	0	0	0	0	0	0	0	0	0	0	0	0	0	0	0	7.56906e-08	0	0	0	0	0	0	0	0	0	0	0	0	0	0	0	0	0	0	0	0	0	0
Gloeocapsa	0	0	0	0	2.4876e-08	0	0	0	0	0	0	0	0	0	0	1.34031e-08	0	0	0	0	0	0	4.83132e-07	0	0	0	0	0	0	0	0	0	0	0	0	1.36611e-07	0	0	0	0	0	0	0	0	0
Hyphomonas	0	0	0	0	0	0	0	0	0	0	0	0	0	0	0	0	0	0	0	0	0	0	0	0	0	0	0	0	0	0	0	0	0	0	0	5.70349e-08	0	0	4.7333e-08	0	0	0	0	0	0
Listeria	0	0	0	0	0	0	0	0	0	0	0	0	0	0	0	0	0	0	0	0	0	0	8.05219e-08	0	0	0	0	1.33223e-07	0	0	4.3695e-08	0	0	0	0	0	0	3.77276e-08	0	0	0	4.13417e-08	0	0	0
Mannheimia	0	0	0	0	1.2438e-08	0	0	0	0	0	0	0	0	0	0	0	0	0	0	0	0	0	8.86748e-07	0	1.46911e-07	0	0	0	0	0	0	0	0	0	0	0	0	0	0	0	0	0	0	0	0
Methylococcus	0	0	0	0	0	0	0	0	0	0	0	0	0	0	0	0	0	0	0	0	0	0	0	0	0	0	0	6.66116e-08	1.17312e-07	0	0	0	0	0	0	0	0	0	0	0	0	0	0	0	0
Campylobacter	1.33975e-08	0	0	0	0	0	0	0	0	0	0	0	0	0	0	0	0	0	0	1.53274e-08	0	0	3.62349e-07	0	0	0	0	0	0	0	4.3695e-08	0	0	0	0	0	0	0	0	0	0	3.84478e-08	0	0	0
Nocardioides	3.76194e-07	0	0	3.16998e-08	4.97521e-08	0	9.67473e-09	0	0	0	0	4.36267e-08	0	1.01706e-08	0	1.34031e-08	1.118e-07	6.55126e-07	4.78392e-08	1.53274e-08	3.71939e-07	2.36625e-07	7.65361e-07	0	7.34556e-07	0	0	6.66116e-08	0	0	4.10733e-08	6.28301e-08	8.20023e-07	0	5.79663e-08	0	4.12118e-08	0	0	2.85544e-08	1.20629e-06	4.01841e-07	5.31503e-08	0	0
Methylibium	1.69731e-07	2.79172e-08	1.24131e-08	3.16998e-08	2.4876e-08	1.82316e-08	1.59489e-08	0	0	1.29773e-08	2.52034e-08	1.97616e-07	1.21663e-08	3.98769e-08	0	1.34031e-08	4.77793e-08	3.82836e-07	0	7.6561e-08	3.94256e-06	3.14002e-06	7.38789e-08	1.99915e-06	1.58493e-06	1.56838e-06	1.31405e-06	9.87184e-07	1.37226e-06	2.52711e-06	3.89322e-07	2.44472e-06	2.13097e-06	3.36676e-07	3.91273e-07	0	1.65053e-07	0	1.7802e-06	0	2.50478e-06	2.41229e-07	7.81718e-07	2.46417e-06	2.63484e-07
Variovorax	2.32903e-07	0	2.48262e-08	0	3.59902e-07	9.16569e-08	2.90242e-08	1.20711e-08	2.35557e-08	9.09051e-08	1.2696e-08	4.47282e-07	3.6499e-08	2.03412e-08	1.19133e-08	1.60837e-07	3.02602e-07	1.31075e-06	7.97319e-08	1.53198e-07	2.38078e-06	1.2624e-06	4.17134e-05	1.19849e-06	1.31926e-06	3.7847e-07	8.34537e-07	1.33223e-07	6.45216e-07	1.23862e-06	4.3695e-07	7.52704e-07	5.90472e-07	1.60116e-07	2.28677e-07	1.50033e-06	9.89495e-07	0	3.31331e-07	0	1.72327e-07	4.83119e-06	0	3.8019e-07	1.27594e-07
Dechloromonas	3.58449e-08	1.70887e-08	1.24131e-08	0	0	0	0	0	0	0	0	0	0	0	1.13236e-08	0	1.59264e-08	3.35792e-08	0	0	0	0	1.85182e-05	0	0	7.56939e-08	0	4.30977e-07	0	0	2.42725e-07	0	0	8.67654e-08	0	0	4.87329e-07	0	0	0	0	2.71759e-06	0	0	1.34545e-07
Kocuria	5.37673e-08	0	1.17372e-08	0	0	0	0	0	0	0	0	0	0	5.08531e-08	0	1.34031e-08	1.59264e-08	1.67896e-08	0	1.53198e-07	2.96808e-07	2.36625e-07	1.8516e-06	3.32914e-07	4.40979e-07	0	2.78179e-07	0	0	0	7.73401e-08	1.88804e-07	3.25033e-06	8.35198e-08	1.15933e-07	1.36611e-07	4.14178e-08	3.77276e-08	0	2.85544e-08	6.90172e-07	8.26833e-08	0	0	4.48484e-08
Rhizobium	0	0	0	0	0	0	0	0	0	0	0	0	0	0	0	1.34031e-08	0	8.73225e-07	0	1.54032e-08	3.71939e-07	0	8.4548e-07	0	9.79408e-08	0	1.39089e-07	1.99835e-07	5.8656e-08	1.29729e-07	0	0	6.84208e-08	0	0	0	0	0	0	0	7.46178e-07	4.1135e-08	0	0	0
Rhodococcus	1.07535e-07	0	1.27204e-08	0	2.4876e-08	0	0	0	0	0	0	9.75122e-08	0	3.07132e-08	0	2.01046e-07	9.5874e-08	2.51844e-07	2.39196e-07	1.68753e-07	5.95103e-07	2.36625e-07	1.93172e-06	0	1.17553e-06	0	1.39089e-07	4.52959e-08	0	5.85736e-07	1.64075e-07	0	2.17407e-06	8.6549e-08	5.79663e-08	4.09832e-07	0	0	4.11797e-08	0	2.64494e-06	3.10063e-07	0	1.08626e-07	1.32079e-07
Spirochaeta	0	0	0	0	0	0	0	0	0	0	0	0	0	0	0	0	0	0	0	0	0	0	0	0	7.39453e-08	0	0	1.99835e-07	0	0	0	0	0	0	0	0	0	0	0	0	0	0	0	0	0
Parabacteroides	0	0	0	0	0	0	0	0	0	0	0	0	0	0	0	0	0	0	0	0	0	0	0	0	0	0	0	6.66116e-08	0	0	0	0	0	0	0	0	0	0	0	0	3.44655e-07	4.13417e-08	0	0	0
Paracoccus	1.07535e-07	0	3.72393e-08	0	0	0	0	0	0	0	1.2696e-08	0	2.43326e-08	0	0	5.36123e-08	6.37058e-08	0	3.19717e-08	1.53274e-08	0	3.155e-07	6.68392e-06	6.25879e-08	2.44852e-07	0	0	6.66116e-08	0	0	4.39134e-08	0	0	4.37073e-08	5.79663e-08	1.36952e-07	0	3.77276e-08	0	0	3.44655e-07	8.26833e-08	0	5.43128e-08	0
Halorhodospira	0	0	0	0	0	0	0	0	0	0	0	0	0	0	0	0	0	0	0	0	0	0	0	0	0	0	0	0	0	0	0	0	0	0	0	6.83053e-08	0	0	0	0	0	0	0	0	0
Gordonia	5.37673e-08	0	0	2.11332e-08	3.74372e-08	0	2.89763e-08	3.62133e-08	0	7.902e-09	0	0	0	2.02405e-08	1.14415e-08	0	0	3.34129e-08	0	0	5.95103e-07	2.36625e-07	1.47637e-06	6.62499e-08	4.88725e-07	0	3.39726e-07	6.66116e-08	5.8656e-08	9.12666e-07	1.7478e-07	5.65471e-07	6.84208e-07	1.29824e-07	4.08663e-08	6.83053e-08	2.78798e-07	0	9.46661e-08	0	9.76522e-07	1.23818e-07	0	2.0666e-07	4.48484e-08
Wolbachia	0	0	0	0	0	0	0	0	0	0	0	2.18134e-08	0	0	0	0	1.59264e-08	0	0	0	0	0	0	0	9.79408e-08	0	0	0	0	0	0	0	0	0	0	0	0	0	0	0	0	0	0	0	0
Microcystis	0	0	0	3.16998e-08	0	0	0	0	1.17779e-08	1.29773e-08	0	0	2.43326e-08	0	0	0	0	0	0	0	0	0	4.06636e-08	0	0	0	0	0	0	0	0	0	0	0	0	1.36611e-07	0	0	0	0	0	0	0	0	0
Liberibacter	0	0	0	0	0	0	0	0	0	0	0	0	0	0	0	0	0	0	0	0	0	0	4.0261e-08	0	4.89704e-08	0	0	0	0	0	0	0	0	0	0	0	0	0	0	0	0	0	0	0	0
Rhodanobacter	0	0	0	0	0	0	0	0	0	0	1.01694e-07	0	0	0	0	4.02092e-08	0	1.17527e-07	0	0	0	0	4.0261e-08	0	1.46911e-07	0	0	0	0	0	0	0	0	0	0	0	0	0	0	0	0	0	0	0	0
Xylella	0	0	0	0	0	0	9.67473e-09	0	0	0	0	0	0	0	0	0	0	1.67896e-08	0	0	0	0	4.51527e-07	0	1.12656e-06	0	0	6.66116e-08	0	0	1.59924e-07	0	0	4.32745e-08	0	4.78137e-07	3.1321e-08	0	0	0	5.74425e-08	9.98401e-08	0	0	1.56969e-07
Asticcacaulis	0	0	0	0	0	0	0	0	0	0	0	0	0	0	0	0	3.1774e-08	1.17527e-07	0	3.06547e-08	4.46327e-07	1.5775e-07	1.61446e-07	1.99749e-07	3.42793e-07	2.27082e-07	4.17268e-07	1.97503e-07	1.75968e-07	9.77857e-07	1.7478e-07	1.2566e-07	3.42104e-07	8.46017e-08	0	1.2978e-06	1.23635e-07	0	9.46661e-08	0	9.19654e-07	7.06943e-08	1.63539e-07	1.08626e-07	6.72726e-08
Alkaliphilus	1.79224e-08	0	0	0	0	0	0	0	0	0	0	0	0	0	0	0	0	0	0	0	7.43879e-08	0	0	0	0	0	0	0	0	0	0	0	0	0	0	0	0	0	0	0	0	0	0	0	0
Advenella	0	0	0	0	0	0	0	0	0	0	0	0	0	0	0	0	0	0	0	0	0	0	1.61084e-06	0	4.89704e-08	0	0	0	0	0	0	6.28301e-08	0	0	0	6.83053e-08	0	0	0	0	0	0	0	0	0
Marivirga	0	1.70887e-08	1.24131e-08	0	0	0	0	0	0	0	0	0	0	0	0	0	0	1.39636e-08	0	0	0	0	0	0	0	0	0	0	0	0	0	0	0	0	0	0	0	0	0	0	0	0	0	0	0
Methylocella	0	0	0	0	0	0	0	0	0	0	0	0	0	0	0	0	0	1.67896e-08	0	0	0	0	8.05219e-08	1.33166e-07	4.89704e-08	7.56939e-08	1.39089e-07	0	0	3.25952e-07	0	6.28301e-08	0	0	0	6.83053e-08	0	0	4.7333e-08	0	0	0	0	0	0
Granulicella	0	0	0	1.05666e-08	1.08371e-08	0	0	0	0	0	0	0	0	0	0	0	1.22996e-08	1.54215e-06	0	0	0	0	0	0	0	0	0	0	0	6.51904e-08	0	0	0	0	0	0	0	0	0	0	0	0	0	0	0
Brachyspira	0	0	0	0	0	0	0	0	0	0	0	0	0	0	0	0	0	0	0	0	0	0	8.05219e-08	0	0	0	0	0	0	0	0	0	0	0	0	0	0	0	0	0	0	0	0	0	0
Azotobacter	5.38561e-08	0	0	0	0	0	1.93495e-08	0	0	0	0	0	0	0	0	1.34031e-08	1.59264e-08	1.68727e-08	0	0	7.43879e-08	3.155e-07	8.05219e-08	0	6.36615e-07	0	0	6.66116e-08	0	0	0	6.28301e-08	6.84208e-08	8.6549e-08	0	0	4.12118e-08	0	0	0	0	0	0	0	0
Halothiobacillus	0	0	0	0	0	0	9.67473e-09	0	0	1.29773e-08	0	0	0	0	0	0	0	0	0	0	0	7.53257e-08	8.05219e-08	0	9.62269e-08	0	0	0	0	0	0	0	0	0	5.79663e-08	0	0	0	0	0	5.74425e-08	1.24025e-07	0	0	8.96968e-08
Xylanimonas	3.58449e-08	0	0	0	0	0	0	0	0	0	0	0	0	0	0	0	4.77793e-08	1.67896e-08	0	0	7.43879e-08	7.88751e-08	2.01506e-07	0	9.79408e-08	0	0	0	0	0	0	0	0	0	0	0	0	0	0	0	5.74425e-08	0	0	0	0
Acidithiobacillus	0	0	0	0	0	0	0	0	0	0	0	0	0	0	0	0	0	0	0	0	0	0	6.96515e-08	0	0	0	0	0	0	0	0	0	0	0	0	0	4.12118e-08	0	0	0	0	0	0	0	0
Nitrobacter	7.16898e-08	0	0	1.05666e-08	1.2438e-08	0	0	0	0	0	0	2.18134e-08	0	0	0	0	0	1.1761e-07	0	0	1.08011e-06	1.47575e-06	4.0261e-08	5.32663e-07	8.32497e-07	3.3188e-06	3.10378e-06	6.66116e-08	1.16168e-06	8.4803e-06	8.73899e-08	9.42451e-07	7.52629e-07	0	5.78214e-07	3.68029e-06	0	0	5.20663e-07	0	3.14584e-06	4.13417e-08	3.26806e-07	5.43128e-07	0
Saccharothrix	1.79224e-08	0	0	1.05666e-08	0	0	0	0	0	0	0	0	0	0	0	0	0	0	0	0	0	0	0	0	4.89704e-08	0	0	0	0	0	0	0	6.84208e-08	0	0	0	0	0	0	0	0	0	0	0	0
Aliivibrio	0	0	0	0	0	0	0	0	0	0	0	0	0	0	0	0	0	0	0	0	0	0	0	0	0	0	0	0	0	0	0	0	0	0	0	0	0	0	0	0	0	0	0	0	0
Klebsiella	1.77539e-07	6.83549e-08	8.68918e-08	2.02962e-08	2.42603e-08	1.83223e-08	1.93495e-08	1.0864e-07	1.56086e-07	6.48863e-08	1.52352e-07	1.09067e-07	5.39052e-08	1.52056e-07	9.52476e-08	2.47957e-07	6.18924e-07	2.18265e-07	2.07461e-07	5.82592e-07	1.48776e-07	7.88751e-08	4.89151e-06	0	6.38085e-07	0	0	9.32562e-07	2.40754e-06	0	1.7478e-07	2.36901e-06	6.84208e-08	1.73098e-07	5.79663e-08	2.04916e-07	2.35731e-07	0	0	5.73943e-08	1.14885e-07	2.02574e-07	5.45131e-08	5.43128e-08	2.24242e-07
Enterobacter	2.33081e-07	1.3671e-07	1.6137e-07	1.05666e-08	3.73141e-08	2.43541e-08	6.77231e-08	2.0491e-07	1.87571e-07	2.83894e-07	2.60268e-07	1.09175e-07	1.51477e-07	4.01739e-07	1.0722e-07	2.68062e-07	4.7803e-07	2.85423e-07	4.30552e-07	1.05774e-06	7.45367e-07	2.36625e-07	1.44376e-05	6.65829e-08	6.37105e-07	0	0	3.33058e-07	9.81081e-06	6.51904e-08	2.55615e-07	1.0475e-05	6.84208e-08	2.87775e-07	0	5.46442e-07	4.12118e-08	6.80983e-08	4.75697e-08	0	1.14885e-07	2.8009e-07	4.39648e-06	0	8.96968e-08
Nitrosospira	3.40704e-08	0	0	0	0	0	0	0	0	0	0	0	0	0	0	0	1.52168e-08	1.67065e-08	0	0	0	0	7.10405e-07	0	4.89704e-08	0	0	0	0	0	0	0	0	0	0	0	3.58543e-08	0	0	0	0	0	0	0	0
Idiomarina	0	1.70887e-08	0	0	0	0	0	0	0	0	0	0	0	0	0	0	0	0	0	0	0	0	0	0	9.79898e-07	0	0	0	0	0	0	0	0	0	0	0	8.24236e-08	0	0	0	0	0	0	0	0
Psychroflexus	0	0	0	0	0	0	0	0	0	0	0	0	0	0	0	0	0	0	0	0	0	0	2.01707e-07	0	0	0	0	0	0	0	0	0	0	0	0	0	0	0	0	0	0	0	0	0	0
Niastella	5.37673e-08	0	0	1.05666e-08	0	0	0	0	0	0	0	0	0	0	0	0	0	0	0	0	8.18267e-07	7.88751e-08	2.01305e-07	9.3216e-07	2.1547e-06	6.81246e-07	3.47724e-07	6.66116e-08	7.03872e-07	1.43419e-06	1.31085e-07	6.28301e-07	3.42104e-07	4.32745e-08	5.21697e-07	6.14747e-07	0	0	5.67996e-07	0	9.76522e-07	0	3.27079e-07	6.51754e-07	0
Dyadobacter	3.58449e-08	0	0	0	1.2438e-08	9.16115e-09	0	0	0	0	0	0	0	0	0	2.68062e-08	0	1.1249e-06	0	0	0	0	0	0	0	0	0	0	0	0	0	0	0	0	0	0	4.14178e-08	2.67866e-08	0	0	0	0	0	0	0
Buchnera	1.79224e-08	0	0	0	0	0	0	0	0	0	0	0	0	0	0	1.34031e-08	1.43338e-07	0	7.97319e-08	1.53274e-08	0	0	8.05219e-08	0	1.47401e-07	0	0	0	0	0	0	0	0	0	0	0	0	0	0	0	1.14885e-07	0	0	0	0
Catenulispora	0	0	0	0	0	0	0	0	0	0	0	0	0	0	0	0	0	0	0	1.47203e-08	0	0	8.05219e-08	0	0	0	0	0	0	0	0	0	0	0	0	0	0	0	0	0	0	0	0	0	0
Lactobacillus	8.96122e-08	1.70887e-08	2.48262e-08	2.11332e-08	1.2438e-08	0	1.94452e-08	0	2.00224e-07	0	0	1.09067e-08	1.21663e-08	1.01706e-07	0	1.47434e-07	1.11485e-07	3.35792e-08	1.59464e-08	1.53274e-08	2.97552e-07	8.65654e-07	2.41586e-06	1.33166e-07	1.02985e-06	4.54164e-07	0	3.1071e-06	4.6045e-08	6.51904e-08	7.84761e-07	1.8849e-07	4.78946e-07	2.87775e-07	2.33025e-07	0	1.85453e-07	0	4.7333e-08	0	8.04482e-07	8.69002e-07	4.79716e-08	2.71564e-07	7.15332e-07
Leptospira	0	0	0	0	0	0	0	0	0	0	0	0	0	0	0	0	0	0	0	0	0	0	4.0261e-08	0	0	0	0	0	0	0	0	0	0	0	0	0	0	0	0	0	0	0	0	0	0
Alicyclobacillus	0	0	0	0	0	0	0	0	0	0	0	0	0	0	0	0	0	0	0	0	0	0	0	0	0	0	0	1.99835e-07	5.8656e-08	0	0	0	0	0	0	1.7715e-06	0	0	0	0	0	4.13417e-08	0	0	0
Desulfovibrio	0	0	0	0	0	0	0	0	0	0	0	0	0	0	0	0	0	0	0	0	7.43879e-08	0	2.98938e-07	0	0	0	0	1.33223e-07	0	0	1.20817e-07	0	0	0	0	0	8.24236e-08	0	4.7333e-08	0	0	3.74142e-08	0	0	8.83513e-08
Microlunatus	5.37496e-07	0	1.5117e-08	1.05666e-08	9.58713e-08	5.36517e-08	0	5.99372e-08	0	0	0	1.00368e-06	0	1.9158e-07	0	2.11463e-07	2.51196e-07	3.42524e-07	3.20507e-08	4.37058e-08	4.35653e-06	3.70318e-07	1.42524e-06	0	3.90882e-06	0	0	6.26149e-08	0	1.29077e-07	3.51744e-08	0	8.07365e-07	8.09233e-08	0	0	0	3.39548e-08	0	2.45568e-08	6.03721e-07	1.10589e-07	0	0	0
Thioflavicoccus	0	0	0	0	0	0	0	0	0	0	0	0	0	0	0	0	0	0	0	0	0	7.88751e-08	0	0	0	5.29858e-08	1.55433e-07	6.66116e-08	0	2.16758e-07	0	0	0	0	0	1.15436e-07	0	0	4.14164e-08	0	0	0	0	0	0
number of bacterial genera	189	74	104	80	102	89	105	59	51	58	63	89	60	97	68	147	137	170	104	140	142	133	307	73	221	69	80	154	87	126	115	100	114	105	68	114	121	61	76	64	159	174	61	88	93

## Sheet: Fungal Genus
Table S5:	Relative abundance of fungal gene expression
		Kazachstania	Myceliophthora	Ashbya	Zygosaccharomyces	Scheffersomyces	Yarrowia	Saccharomyces	Ustilago	Neurospora	Kluyveromyces	Pichia	Schizosaccharomyces	Eremothecium	Magnaporthe	Cryptococcus	Torulaspora	Lachancea	Fusarium	Tetrapisispora	Naumovozyma	Debaryomyces	Candida	Aspergillus	Thielavia
A generally healthy individual	Diseased(HRV infection in day 0)	0	3.58449e-08	1.79224e-08	0	1.79224e-08	0	1.43646e-07	0	1.22973e-07	0	0	0	0	0	3.549e-08	0	0	0	0	0	0	0	2.21546e-07	1.79224e-08
	recovery (day 4)	0	0	3.40083e-08	0	5.12662e-08	0	7.4116e-07	0	1.3358e-07	0	0	0	0	0	3.41775e-08	0	0	0	0	0	0	0	9.74565e-08	0
	recovery (day 21)	1.24131e-08	0	1.22902e-08	0	2.48262e-08	1.24131e-08	2.79602e-07	0	5.30937e-08	0	0	0	0	0	2.47033e-08	6.20656e-08	0	0	0	1.24131e-08	0	1.2536e-08	3.72393e-08	0
	Normal (day 112)	0	0	0	0	0	0	0	7.58493e-09	8.05572e-08	0	0	0	0	0	0	0	0	0	0	0	0	0	2.11332e-08	0
	Normal (day 185)	0	1.2438e-08	0	3.73141e-08	0	0	1.08186e-07	0	5.34281e-07	8.62041e-09	0	2.48145e-08	0	0	1.2438e-08	0	0	0	0	1.2438e-08	0	0	0	3.5159e-08
	Normal (day 186)	0	9.16115e-09	1.82316e-08	0	1.83223e-08	0	1.00773e-07	0	3.03361e-07	6.62143e-09	0	0	0	0	2.73927e-08	0	0	0	0	0	0	0	2.74835e-08	3.50119e-08
	Normal (day 255)	0	9.67473e-09	0	2.90242e-08	9.67473e-09	0	0	0	9.32031e-08	1.65237e-08	0	0	0	0	2.89284e-08	0	0	0	8.1421e-09	0	0	0	2.90242e-08	5.89105e-09
	Diseased(RSV infection in day 289)	0	0	0	0	0	0	7.35023e-09	0	9.20272e-09	3.57352e-08	0	0	0	0	1.20711e-08	0	0	0	0	2.41422e-08	0	0	1.08759e-07	8.12708e-09
	recovery (day 290)	0	0	0	0	0	0	1.4046e-07	0	7.87718e-08	0	0	0	0	0	4.71115e-08	0	0	0	0	0	0	0	8.24451e-08	2.99111e-08
	recovery (day 292)	0	0	0	0	0	0	0	0	9.82931e-09	0	0	0	0	0	3.87391e-08	0	0	0	1.10499e-08	0	0	0	1.29773e-08	0
	recovery (day 294)	0	0	3.80879e-08	0	0	0	0	0	1.9044e-08	0	0	0	0	1.2696e-08	5.1161e-08	1.2696e-08	0	0	0	0	0	0	7.61759e-08	9.11345e-09
	recovery (day 297)	3.272e-08	0	2.18134e-08	2.18134e-08	0	0	2.91457e-07	0	1.85198e-08	1.09067e-08	0	0	0	0	1.09067e-08	6.54401e-08	0	0	0	4.36267e-08	0	0	1.73481e-07	0
	recovery (day 301)	0	0	0	0	0	0	2.43929e-08	0	2.95726e-08	0	0	1.21061e-08	0	0	1.81893e-08	0	0	0	0	0	0	0	0	8.55256e-09
	recovery (day 307)	0	0	0	0	1.01706e-08	0	0	0	3.96956e-07	0	0	0	0	0	2.1454e-07	0	0	0	0	0	0	0	0	2.11267e-07
	recovery (day 311)	0	0	0	0	0	0	0	1.93444e-08	1.19133e-08	0	0	0	0	0	0	0	0	0	0	0	0	0	0	0
	Normal (day 322)	0	4.95649e-08	6.70154e-08	0	0	0	7.64307e-07	0	4.40577e-08	3.8086e-08	0	0	0	0	1.34031e-08	0	5.36123e-08	0	0	2.68062e-08	0	0	2.68062e-08	3.59627e-08
	Normal (day 329)	0	0	9.55586e-08	0	0	0	2.49619e-07	0	5.10119e-08	4.77793e-08	0	0	0	0	0	3.1774e-08	6.38634e-08	0	0	3.18529e-08	0	0	4.77793e-08	2.07359e-08
	Normal (day 369)	1.67896e-07	2.90909e-08	1.34317e-07	0	5.03687e-08	0	1.19364e-06	1.67896e-08	5.06181e-08	1.69558e-08	0	0	0	1.67896e-08	4.56311e-08	8.41141e-08	0	0	0	2.18348e-07	0	1.03896e-08	4.66617e-07	2.9174e-08
	Normal (day 380)	1.59464e-08	0	6.3154e-08	0	0	0	2.23249e-07	0	1.46596e-07	0	0	3.18928e-08	0	0	0	1.59464e-08	0	0	0	7.97319e-08	3.18928e-08	0	6.65564e-07	8.04424e-08
	Normal (day 400)	0	2.93648e-08	3.06547e-08	6.13095e-08	0	0	8.81627e-07	0	8.48317e-08	1.10782e-08	0	1.53274e-08	1.53274e-08	0	6.13095e-08	1.53274e-08	3.06547e-08	1.53274e-08	0	1.53274e-08	0	0	0	3.08065e-08
End stage heart failure patient 1	pre_LVAD implantation	0	0	0	0	0	0	0	0	0	0	0	7.43879e-08	0	0	5.20715e-08	7.4016e-08	7.43879e-08	0	0	1.49148e-07	0	0	3.71939e-07	0
	7 days after LVAD implantation	0	1.5775e-07	3.14711e-07	7.84807e-08	7.88751e-08	0	1.5775e-07	1.52229e-07	0	0	0	0	0	0	0	7.84807e-08	0	0	0	0	0	0	1.5775e-07	7.88751e-08
	180 days after LVAD implantation	8.05219e-08	2.81827e-07	2.41566e-07	4.0261e-08	0	8.05219e-08	1.20783e-07	3.54699e-07	8.05219e-08	1.50576e-07	0	8.05219e-08	0	0	0	2.01506e-07	4.00597e-08	1.61044e-07	0	0	0	6.62293e-08	1.0947e-06	1.20783e-07
End stage heart failure patient 2	pre_LVAD implantation	0	0	0	0	0	0	0	0	0	0	0	0	0	0	0	0	0	0	0	0	0	0	1.33166e-07	0
	7 days after LVAD implantation	0	2.44852e-07	9.5982e-08	0	0	0	2.43114e-06	9.79408e-08	0	1.95882e-07	0	4.89704e-08	0	0	3.42793e-08	1.46911e-07	0	1.36872e-07	0	0	0	0	4.2286e-07	0
End stage heart failure patient 3	pre_LVAD implantation	0	0	0	0	0	0	1.51388e-07	0	0	0	0	0	0	0	0	0	0	0	0	0	0	0	7.56939e-08	0
	7 days after LVAD implantation	0	0	6.95447e-08	0	0	0	1.39785e-07	0	0	0	0	0	0	0	0	0	0	0	0	0	0	0	1.39089e-07	0
	180 days after LVAD implantation	0	6.59455e-08	0	0	0	0	6.66116e-08	0	0	0	0	0	0	0	0	0	0	1.93407e-06	0	0	0	0	2.00501e-07	1.96504e-08
End stage heart failure patient 4	pre_LVAD implantation	0	0	0	0	0	0	5.8656e-08	0	0	2.9328e-08	0	0	0	0	0	0	0	0	0	0	0	0	5.27904e-07	0
	7 days after LVAD implantation	0	0	0	0	1.30055e-07	0	6.51904e-08	0	0	0	0	0	0	0	0	0	0	0	0	1.25492e-07	0	0	6.51904e-08	0
	180 days after LVAD implantation	0	0	1.30429e-07	0	2.61951e-07	0	0	0	3.25527e-08	0	0	4.3695e-08	4.34765e-08	0	0	0	0	1.59268e-07	0	0	0	0	1.7478e-07	0
End stage heart failure patient 5	pre_LVAD implantation	0	0	0	0	0	0	0	0	0	5.4348e-08	0	2.50692e-07	0	0	0	0	0	0	0	0	0	0	1.50101e-06	0
	7 days after LVAD implantation	0	3.42104e-08	6.84208e-08	0	0	0	4.10525e-07	0	0	0	0	0	0	0	0	2.73683e-07	0	0	0	1.36842e-07	0	0	1.36842e-07	1.36842e-07
	180 days after LVAD implantation	0	3.89471e-08	8.63326e-08	0	0	0	0	4.32745e-08	0	0	0	0	0	0	0	4.32745e-08	0	8.50344e-08	0	4.30581e-08	0	0	8.6549e-08	0
End stage heart failure patient 6	pre_LVAD implantation	0	0	0	5.79663e-08	0	0	5.79663e-08	0	0	0	0	0	0	0	0	5.79663e-08	0	0	0	0	0	0	1.73609e-07	0
	7 days after LVAD implantation	0	0	0	0	5.60103e-08	0	6.83053e-08	6.83053e-08	0	0	0	0	0	0	0	0	0	0	0	0	1.11338e-07	0	4.78478e-07	0
	180 days after LVAD implantation	0	0	0	0	2.06059e-08	0	0	0	0	0	0	0	0	0	0	0	0	1.55162e-07	0	0	0	0	4.12118e-08	4.12118e-08
End stage heart failure patient 7	pre_LVAD implantation	0	0	3.7539e-08	0	3.7539e-08	0	3.54639e-08	0	3.77276e-08	0	0	0	0	0	0	3.7539e-08	0	3.77276e-08	0	0	0	0	2.27309e-07	0
	7 days after LVAD implantation	0	0	0	0	0	0	4.7333e-08	0	0	0	0	0	0	0	0	0	0	0	0	0	0	0	4.70964e-08	0
End stage heart failure patient 8	pre_LVAD implantation	0	2.85544e-08	0	0	0	0	2.85544e-08	0	2.86971e-08	0	0	2.85544e-08	0	0	0	0	0	7.58118e-08	0	0	0	0	2.68839e-07	0
	7 days after LVAD implantation	5.77297e-08	5.77297e-08	4.02097e-07	0	4.88261e-07	0	5.74425e-08	0	0	0	0	4.58966e-07	0	0	0	1.14885e-07	0	5.74425e-08	0	0	0	0	5.45129e-07	1.72327e-07
	180 days after LVAD implantation	0	0	0	0	0	0	1.24025e-07	0	4.15484e-08	8.26833e-08	0	0	8.26833e-08	0	0	0	4.13417e-08	4.34088e-07	0	0	0	4.13417e-08	1.01287e-07	8.28901e-08
End stage heart failure patient 9	pre_LVAD implantation	0	0	0	0	0	0	0	0	0	0	0	0	0	0	0	0	0	0	0	0	0	0	5.45131e-08	0
	7 days after LVAD implantation	0	0	0	0	0	0	0	0	0	0	0	5.43128e-08	0	0	0	0	0	0	0	5.43128e-08	0	0	2.14264e-07	5.43128e-08
	180 days after LVAD implantation	0	0	4.48484e-08	0	0	0	4.48484e-08	0	2.69763e-07	0	0	4.48484e-08	0	0	0	4.48484e-08	0	4.03636e-07	0	0	0	0	8.96968e-08	1.34545e-07

## Sheet: Viral species 
Table S5:	Relative abundance of viral gene expression
		Enterobacteria_phage_PRD1	Enterobacteria_phage_YYZ-2008	Alfalfa_mosaic_virus_RNA_2	Lactococcus_phage_ul36	Torque_teno_virus_10	Small_anellovirus_2	Alcelaphine_herpesvirus_1	Propionibacterium_phage_PA6	Enterobacteria_phage_Min27	Enterobacteria_phage_HK97	Torque_teno_mini_virus_1	Torque_teno_virus_7	Lactococcus_phage_Tuc2009	Small_anellovirus_1	Streptococcus_phage_ALQ13.2	Torque_teno_virus_25	Enterobacteria_phage_T1	Glypta_fumiferanae_ichnovirus_segment_C10	Torque_teno_virus_19	Geobacillus_virus_E2	Torque_teno_mini_virus_7	Stx2-converting_phage_86	GB_virus_C_Hepatitis_G_virus	Torque_teno_virus_1	Equine_infectious_anemia_virus	Torque_teno_virus_8	Torque_teno_mini_virus_3	Tobacco_etch_virus	Enterobacteria_phage_Sf6	Potato_virus_S	Torque_teno_virus_6	Pseudomonas_phage_B3	Enterobacteria_phage_HK022	Human_herpesvirus_7	Torque_teno_virus_15	Torque_teno_mini_virus_9	Enterobacteria_phage_phiX174_sensu_lato	Torque_teno_virus_12	Torque_teno_virus_3	Streptococcus_phage_SMP	Enterococcus_faecalis_62_chromosome	Influenza_A_virus	Human_rhinovirus_14	Enterobacteria_phage_M13	Torque_teno_mini_virus_5	Torque_teno_virus_28	Enterobacteria_phage_lambda	Bacillus_phage_IEBH
A generally healthy individual	Diseased(HRV infection in day 0)	0	0	0	0	0	0	0	0	0	0	0	0	0	0	0	0	0	4.9686e-09	0	0	0	0	0	0	0	0	0	0	0	0	0	0	0	0	0	0	0	0	0	0	0	0	0	0	0	0	8.9701e-08	0
	recovery (day 4)	0	0	0	0	0	0	0	0	0	0	0	0	0	0	0	0	0	0	0	0	0	0	0	0	0	0	0	0	0	0	0	0	0	0	0	0	0	0	0	0	0	0	0	0	0	0	1.87807e-07	0
	recovery (day 21)	0	0	0	0	0	0	0	1.24131e-08	0	0	0	0	0	0	0	0	0	0	0	0	0	0	0	0	0	0	0	0	0	0	0	0	0	0	0	0	0	0	0	0	0	0	0	0	0	0	6.19427e-08	0
	Normal (day 116)	0	0	0	0	0	0	0	0	0	0	0	0	0	0	0	0	0	1.05143e-08	0	0	0	0	0	0	0	0	0	0	0	0	0	0	0	0	0	0	0	0	0	0	0	0	0	0	0	0	1.68909e-07	0
	Normal (day 185)	0	0	0	0	0	0	0	0	0	0	0	0	0	0	0	0	0	1.47778e-09	0	0	0	0	0	0	0	0	0	0	0	0	0	0	0	0	0	0	0	0	0	0	0	0	0	0	0	0	2.49007e-07	0
	Normal (day 186)	0	0	0	0	0	0	6.1679e-09	0	0	0	0	0	0	0	0	0	0	2.85719e-09	0	0	0	0	0	0	0	0	0	0	0	0	0	0	0	0	0	0	0	0	0	0	0	0	0	0	0	0	1.64855e-07	0
	Normal (day 255)	0	0	0	0	0	0	0	0	0	0	0	0	0	0	0	0	0	2.96947e-09	0	0	0	0	0	0	0	0	0	0	0	0	0	0	0	0	0	0	0	0	0	0	0	0	0	0	0	0	1.15953e-07	0
	Diseased(RSV infection in day 289)	3.44863e-07	0	0	0	0	0	0	0	0	1.20711e-08	0	0	0	0	0	0	0	2.468e-08	0	0	0	0	0	0	0	0	0	0	0	0	0	0	0	0	0	0	0.00284706	0	0	0	0	0	0	0	0	0	4.82844e-08	0
	recovery (day 290)	3.39226e-07	0	0	0	0	0	0	0	0	1.17779e-08	0	0	0	0	0	0	0	1.07284e-08	0	0	0	0	0	0	0	0	0	0	0	0	0	0	0	0	0	0	0.00275456	0	0	0	0	0	0	0	0	0	1.41393e-07	0
	recovery (day 292)	3.35224e-07	0	0	0	0	0	0	0	0	0	0	0	0	0	0	0	0	2.73036e-08	0	0	0	0	0	0	0	0	0	0	0	0	0	0	0	0	0	0	0.00306259	0	0	0	0	0	0	0	0	0	2.59545e-08	0
	recovery (day 294)	3.82891e-07	0	0	0	0	0	0	0	0	0	0	0	0	0	0	0	0	5.53092e-09	0	0	0	0	0	0	0	0	0	0	0	0	0	0	0	0	0	0	0.00298924	0	0	0	0	0	0	0	0	0	1.14264e-07	0
	recovery (day 297)	8.42838e-08	0	0	0	0	0	0	0	0	0	0	0	0	0	0	0	0	6.10126e-09	0	0	0	0	0	0	0	0	0	0	0	0	0	0	0	0	0	0	0.00240492	0	0	0	0	0	0	0	0	0	1.19973e-07	0
	recovery (day 301)	1.52922e-07	0	0	0	0	0	0	0	0	1.21663e-08	0	0	0	0	0	0	0	6.08316e-09	0	0	0	0	0	0	0	0	0	0	0	0	0	0	0	0	0	0	0.00279028	0	0	0	0	0	0	0	0	0	6.08918e-08	0
	recovery (day 307)	0	0	0	0	0	0	0	0	0	0	0	0	0	0	0	0	0	0	0	0	0	0	0	0	0	0	0	0	0	0	0	0	0	0	0	0	1.01706e-08	0	0	0	0	0	0	0	0	0	7.11943e-08	0
	recovery (day 311)	0	0	0	0	0	0	0	0	0	0	0	0	0	0	0	0	0	0	0	0	0	0	0	0	0	0	0	0	0	0	0	0	0	0	0	0	0	0	0	0	0	0	0	0	0	0	1.66904e-07	0
	Normal (day 322)	0	0	0	0	0	0	0	0	0	0	0	0	0	0	0	0	0	0	0	0	0	0	0	0	0	0	0	0	0	0	0	0	0	0	0	0	0	0	0	0	0	0	0	0	0	0	0	0
	Normal (day 329)	0	0	0	0	0	0	1.60841e-08	0	0	0	0	0	0	0	0	0	0	0	0	0	0	0	0	0	0	0	0	0	0	0	0	0	0	0	0	0	1.59264e-08	0	0	0	0	0	0	0	0	0	7.96322e-08	0
	Normal (day 369)	0	0	0	0	0	0	0	0	0	0	0	0	0	0	0	0	0	0	0	0	0	0	0	0	0	0	0	0	0	0	0	0	0	0	0	0	0	0	0	0	0	0	0	0	0	0	0	0
	Normal (day 380)	0	0	0	0	0	0	0	0	0	0	0	0	0	0	0	0	0	0	0	0	0	0	0	0	0	0	0	0	0	0	0	0	0	0	0	0	0	0	0	0	0	0	0	0	0	0	3.18928e-08	0
	Normal (day 400)	0	0	0	0	0	0	0	3.06547e-08	0	0	0	0	0	0	0	0	0	0	0	0	0	0	0	0	0	0	0	0	0	0	0	0	0	0	0	0	0	0	0	0	0	0	0	0	0	0	6.10818e-08	0
End stage heart failure patient 1	pre_LVAD implantation	0	0	0	0	0	0	0	0	0	0	0	0	0	0	0	0	0	0	0	0	0	0	0	0	0	0	0	0	0	0	0	0	0	0	0	0	2.23759e-05	0	0	0	0	0	0	0	0	0	0	0
	7 days after LVAD implantation	0	0	0	0	0	0	0	3.94375e-08	0	0	0	0	0	0	0	0	0	0	0	0	0	0	0	0	0	0	0	0	0	0	0	0	0	0	0	0	2.28233e-05	0	0	0	0	0	0	0	0	0	0	0
	180 days after LVAD implantation	0	0	8.05219e-08	0	0	0	0	1.06289e-07	0	0	0	0	2.01305e-08	0	0	0	0	0	0	3.20075e-08	0	0	0	0	0	0	0	0	0	0	0	0	0	0	0	0	0.0104117	0	0	0	0	2.01305e-08	0	0	0	0	4.0261e-08	0
End stage heart failure patient 2	pre_LVAD implantation	0	0	0	0	0	0	0	0	0	0	0	0	0	0	0	0	0	0	0	0	0	0	0	0	0	0	0	0	0	0	0	0	0	0	0	0	1.99895e-05	0	0	0	0	0	0	0	0	0	0	0
	7 days after LVAD implantation	0	0	0	0	0	0	0	0	0	0	0	0	0	0	0	0	0	0	0	0	0	0	0	0	0	0	0	0	0	0	0	0	0	0	0	0	4.47098e-05	0	0	0	0	0	0	0	0	0	0	0
End stage heart failure patient 3	pre_LVAD implantation	0	0	0	0	0	0	0	0	0	0	0	0	0	0	0	0	0	0	0	0	0	0	0	0	0	0	0	0	0	0	0	0	0	0	0	0	1.91706e-05	0	0	0	0	4.80657e-08	0	0	0	0	0	0
	7 days after LVAD implantation	0	0	0	0	0	0	0	0	0	0	0	0	0	0	0	0	0	0	0	0	0	0	0	0	0	0	0	0	0	0	0	0	0	0	0	0	1.9612e-05	0	0	0	0	4.97245e-08	0	0	0	0	0	0
	180 days after LVAD implantation	0	0	0	0	0	0	0	6.66116e-08	0	0	0	0	0	0	6.66116e-08	0	0	0	0	0	0	0	0	0	0	0	0	0	0	0	0	0	0	0	0	0	2.31056e-05	0	0	5.29562e-08	6.66116e-08	0	0	0	0	0	0	0
End stage heart failure patient 4	pre_LVAD implantation	0	0	0	0	0	0	0	0	0	0	0	0	0	0	0	0	0	0	0	0	0	0	1.68929e-07	0	0	0	0	0	5.83628e-08	0	0	0	0	0	0	0	0.0149421	0	0	0	0	0	0	0	0	0	0	0
	7 days after LVAD implantation	0	0	0	0	0	0	0	0	0	0	0	0	0	0	0	0	0	0	0	0	0	0	0	0	0	0	0	0	0	0	0	0	0	0	0	0	3.18993e-05	0	0	0	0	0	0	0	0	0	0	0
	180 days after LVAD implantation	0	0	0	0	0	0	0	0	0	0	0	0	4.3695e-08	0	0	0	0	0	0	0	0	0	1.12733e-07	0	0	0	0	0	0	0	0	0	2.97126e-08	0	0	0	2.43667e-05	0	0	0	4.3695e-08	2.79648e-08	0	0	0	0	0	0
End stage heart failure patient 5	pre_LVAD implantation	0	6.28301e-08	0	0	0	0	0	0	0	0	0	0	0	0	0	0	0	0	0	0	0	0	0	0	0	0	0	0	0	0	0	0	0	0	0	0	0.0159007	0	0	0	0	0	0	0	0	0	6.28301e-08	0
	7 days after LVAD implantation	0	0	0	0	0	0	0	0	0	0	0	0	0	0	0	0	0	0	0	0	0	0	0	0	0	0	0	0	0	0	0	3.42104e-08	0	0	0	0	2.77922e-05	0	0	0	0	0	0	0	0	0	0	0
	180 days after LVAD implantation	0	0	0	0	0	0	0	0	0	0	0	0	0	0	4.32745e-08	0	0	0	0	0	0	0	0	0	0	0	0	0	0	0	0	0	0	0	0	0	2.62622e-05	0	0	0	4.32745e-08	0	0	0	0	0	0	0
End stage heart failure patient 6	pre_LVAD implantation	0	0	0	0	0	0	0	0	0	0	0	0	0	0	0	0	0	0	0	0	0	0	0	0	0	0	0	0	0	0	0	0	0	0	0	0	1.94619e-05	0	0	0	0	0	0	0	0	0	0	0
	7 days after LVAD implantation	0	0	0	0	0	0	0	0	0	0	0	0	0	0	0	0	0	0	0	0	0	0	1.24316e-07	0	0	0	0	0	0	0	0	0	0	0	0	0	1.68659e-05	0	0	0	0	0	0	0	0	0	0	0
	180 days after LVAD implantation	0	0	0	0	0	0	0	0	0	0	0	0	0	0	0	0	0	9.47871e-09	0	4.12118e-08	0	0	0	0	0	0	0	0	0	0	0	0	0	0	0	0	3.95472e-05	0	0	0	0	6.67631e-08	0	0	0	0	0	0
End stage heart failure patient 7	pre_LVAD implantation	0	0	0	0	0	0	0	0	0	0	0	0	0	0	0	0	0	0	0	0	0	0	0	0	0	0	0	0	0	0	0	0	0	0	0	0	1.66054e-05	0	0	0	0	0	0	0	0	0	0	0
	7 days after LVAD implantation	0	0	0	0	0	0	0	0	0	0	0	0	0	0	0	0	0	0	0	0	0	0	0	0	0	0	0	0	0	0	0	0	0	0	0	0	4.23503e-05	0	0	0	0	0	0	0	0	0	0	0
End stage heart failure patient 8	pre_LVAD implantation	0	0	0	0	0	0	0	0	0	0	0	0	0	0	0	0	0	0	0	0	0	0	0	0	0	0	0	0	0	0	0	0	0	0	0	0	1.39822e-05	0	0	0	0	0	0	0	0	0	0	0
	7 days after LVAD implantation	0	0	0	0	0	0	0	0	0	0	0	0	0	0	0	0	0	0	0	0	0	0	0	0	0	0	0	0	0	0	0	0	0	0	0	0	4.42876e-05	0	0	0	0	0	0	0	0	0	0	0
	180 days after LVAD implantation	0	0	0	4.13417e-08	0	0	0	0	0	0	0	0	4.13417e-08	0	0	0	0	0	0	4.13417e-08	0	0	0	0	0	0	0	3.43136e-08	0	0	0	0	0	0	0	0	2.33624e-05	0	0	0	0	0	0	0	0	0	0	0
End stage heart failure patient 9	pre_LVAD implantation	0	0	0	0	0	0	0	0	0	0	0	0	0	0	0	0	0	0	0	0	0	0	0	0	0	0	0	0	0	0	0	0	0	0	0	0	1.90469e-05	0	0	0	0	1.63539e-07	0	0	0	0	0	0
	7 days after LVAD implantation	0	0	0	0	0	0	0	0	0	0	0	0	0	0	0	0	0	0	0	0	0	0	0	0	0	0	0	0	0	0	0	0	0	0	0	0	3.98406e-05	0	0	0	0	0	0	0	0	0	0	0
	180 days after LVAD implantation	0	0	0	0	0	0	0	0	0	0	0	0	0	0	0	0	0	0	0	4.41757e-08	0	0	0	0	0	0	0	0	0	3.69999e-08	0	0	0	0	0	0	2.16192e-05	0	0	0	0	0	0	0	0	0	0	0
[truncated: 31 more columns]
