# Supplementary material for: Circulating microbial RNA and health
Source: Sci Rep. 2015 Nov 18;5:16814. doi: 10.1038/srep16814 (PMC4649493; doi:10.1038/srep16814)
Supplement: Supplementary dataset 6 [file srep16814-s7.xls]

## Sheet: Phix gene info 
Circulating microbial RNA and health
Ross Ka-Kit Leung and Ying-Kit Wu
Table S6:	Number of mapped bases for each PhiX 174 sensu lato gene
		51-221_Enterobacteria_phage_phiX174_sensu_lato	3981-5386_1-136_Enterobacteria_phage_phiX174_sensu_lato	2395-2922_Enterobacteria_phage_phiX174_sensu_lato	568-843_Enterobacteria_phage_phiX174_sensu_lato	133-393_Enterobacteria_phage_phiX174_sensu_lato	390-848_Enterobacteria_phage_phiX174_sensu_lato	2931-3917_Enterobacteria_phage_phiX174_sensu_lato	848-964_Enterobacteria_phage_phiX174_sensu_lato	1001-2284_Enterobacteria_phage_phiX174_sensu_lato	5075-5386_1-51_Enterobacteria_phage_phiX174_sensu_lato	4497-5386_1-136_Enterobacteria_phage_phiX174_sensu_lato
	protein	protein K	protein A	protein G	protein E	protein C	protein D	protein H	protein J	protein F	protein B	protein A*
	gene_length	171	1542	528	276	261	459	987	117	1284	363	1026
A generally healthy individual	Diseased(HRV infection in day 0)	0	0	0	0	0	0	0	0	0	0	0
	recovery (day 4)	0	0	0	0	0	0	0	0	0	0	0
	recovery (day 21)	0	0	0	0	0	0	0	0	0	0	0
	Normal (day 112)	0	0	0	0	0	0	0	0	0	0	0
	Normal (day 185)	0	0	0	0	0	0	0	0	0	0	0
	Normal (day 186)	0	0	0	0	0	0	0	0	0	0	0
	Normal (day 255)	0	0	0	0	0	0	0	0	0	0	0
	Diseased(RSV infection in day 289)	811229	11153311	3876635	838492	1627158	3163001	7633488	505384	10150537	1173964	6710085
	recovery (day 290)	810914	11026191	3880726	797925	1621247	3122780	7619725	471301	10149770	1131961	6610349
	recovery (day 292)	810999	11128697	3877638	848160	1624850	3147915	7623850	492315	10150059	1287053	6679826
	recovery (day 294)	811074	11073150	3876849	804164	1624270	3157315	7616339	502430	10149399	1295609	6649926
	recovery (day 297)	476859	10508600	3991981	692544	1254857	2792169	7659463	468338	10143677	532941	6019600
	recovery (day 301)	648408	10897904	3978153	782300	1425106	3078935	7690845	502191	10142429	689787	6491515
	recovery (day 307)	0	202	0	0	0	0	0	0	0	0	0
	recovery (day 311)	0	0	0	0	0	0	0	0	0	0	0
	Normal (day 322)	0	0	0	0	0	0	0	0	0	0	0
	Normal (day 329)	101	0	0	0	0	0	0	0	0	101	0
	Normal (day 369)	0	0	0	0	0	0	0	0	0	0	0
	Normal (day 380)	0	0	0	0	0	0	0	0	0	0	0
	Normal (day 400)	0	0	0	0	0	0	0	0	0	0	0
End stage heart failure patient 1	pre_LVAD implantation	1000	13546	4959	700	3086	4214	11125	258	17072	400	3800
	7 days after LVAD implantation	589	10656	6172	792	3094	2789	13915	277	14388	1200	4000
	180 days after LVAD implantation	805223	11729045	4133216	1620982	1621071	3175355	7777674	802934	10146898	2400086	7508661
End stage heart failure patient 2	pre_LVAD implantation	700	13252	7029	400	1491	2848	13504	484	14470	1466	4400
	7 days after LVAD implantation	3304	37639	19623	3468	5445	11859	36615	819	47669	1958	14200
End stage heart failure patient 3	pre_LVAD implantation	600	11862	4902	700	1868	3497	10173	224	12627	200	4000
	7 days after LVAD implantation	382	11007	7129	400	2000	1700	13517	237	15228	1200	3601
	180 days after LVAD implantation	900	10275	7884	741	3368	4665	16983	386	18172	800	5200
End stage heart failure patient 4	pre_LVAD implantation	805192	11715425	4054150	1580922	1613014	3184286	7750305	702809	10142033	2037052	7362913
	7 days after LVAD implantation	786	17477	8002	800	3171	7675	21614	767	29517	656	7400
	180 days after LVAD implantation	1800	24865	11872	2000	4594	6099	21549	429	28444	1279	8600
End stage heart failure patient 5	pre_LVAD implantation	804906	11714716	4035973	1481694	1611456	3086580	7730356	683414	10139091	1991489	7335302
	7 days after LVAD implantation	1200	17205	7566	300	3394	4834	15714	822	23404	400	6400
	180 days after LVAD implantation	1500	25171	12403	1500	4893	8341	25118	489	30860	2200	8900
End stage heart failure patient 6	pre_LVAD implantation	800	12697	5733	1200	3280	4200	13427	385	19127	1100	5200
	7 days after LVAD implantation	400	10273	4308	700	1600	2900	11505	144	10093	1061	6400
	180 days after LVAD implantation	2140	37729	17021	3040	4153	12571	39539	649	54479	2800	17801
End stage heart failure patient 7	pre_LVAD implantation	1290	13244	9599	587	3303	5419	20684	273	28931	1699	2999
	7 days after LVAD implantation	2000	35846	20347	2276	6787	12008	34045	1035	44602	2200	17800
End stage heart failure patient 8	pre_LVAD implantation	2297	16794	9825	1169	4579	6235	20458	442	29222	914	5999
	7 days after LVAD implantation	1591	36997	16213	2885	3874	9274	29257	1284	40534	1490	10799
	180 days after LVAD implantation	1955	22454	11593	1646	5301	5089	21512	671	30803	1396	10601
End stage heart failure patient 9	pre_LVAD implantation	594	15396	5704	1100	1900	5695	13900	685	19106	800	5000
	7 days after LVAD implantation	1092	28786	12011	2533	4892	10735	32521	1193	40945	2200	9800
	180 days after LVAD implantation	1895	19819	7883	1169	4588	7327	20941	285	25103	600	6800

## Sheet: % of Phix in viral data
Table S6:	% of PhiX 174 sensu lato inside viral data
		Aligned base
		Virus	Enterobacteria_phage_phiX174_sensu_lato	%
A generally healthy individual	Diseased(HRV infection in day 0)	7928	0	0
	recovery (day 4)	13113	0	0
	recovery (day 21)	7971	0	0
	Normal (day 116)	6363	0	0
	Normal (day 185)	5382	0	0
	Normal (day 186)	4700	0	0
	Normal (day 255)	30229	0	0
	Diseased(RSV infection in day 289)	47658839	47643284	0.999674
	recovery (day 290)	47258357	47242889	0.999673
	recovery (day 292)	47685997	47671362	0.999693
	recovery (day 294)	47572866	47560525	0.999741
	recovery (day 297)	44551492	44541029	0.999765
	recovery (day 301)	46340133	46327573	0.999729
	recovery (day 307)	14730	202	0.0137135
	recovery (day 311)	4648	0	0
	Normal (day 322)	3434	0	0
	Normal (day 329)	4233	202	0.0477203
	Normal (day 369)	5423	0	0
	Normal (day 380)	2622	0	0
	Normal (day 400)	2825	0	0
End stage heart failure patient 1	pre_LVAD implantation	60160	60160	1
	7 days after LVAD implantation	58372	57872	0.991434
	180 days after LVAD implantation	51725922	51721145	0.999908
End stage heart failure patient 2	pre_LVAD implantation	60044	60044	1
	7 days after LVAD implantation	182799	182599	0.998906
End stage heart failure patient 3	pre_LVAD implantation	50980	50653	0.993586
	7 days after LVAD implantation	56544	56401	0.997471
	180 days after LVAD implantation	71226	69374	0.973998
End stage heart failure patient 4	pre_LVAD implantation	50948876	50948101	0.999985
	7 days after LVAD implantation	97865	97865	1
	180 days after LVAD implantation	124976	111531	0.892419
End stage heart failure patient 5	pre_LVAD implantation	50615577	50614977	0.999988
	7 days after LVAD implantation	81532	81239	0.996406
	180 days after LVAD implantation	122475	121375	0.991019
End stage heart failure patient 6	pre_LVAD implantation	67349	67149	0.99703
	7 days after LVAD implantation	49748	49384	0.992683
	180 days after LVAD implantation	300091	191922	0.639546
End stage heart failure patient 7	pre_LVAD implantation	88028	88028	1
	7 days after LVAD implantation	178946	178946	1
End stage heart failure patient 8	pre_LVAD implantation	98093	97934	0.998379
	7 days after LVAD implantation	154582	154198	0.997516
	180 days after LVAD implantation	115387	113021	0.979495
End stage heart failure patient 9	pre_LVAD implantation	70480	69880	0.991487
	7 days after LVAD implantation	146708	146708	1
	180 days after LVAD implantation	97544	96410	0.988374

## Sheet: % of E.coli in Genus
Table S6:	% of Escherichia coli in Genus Escherichia
		Aligned base
		Escherichia	Escherichia coli	% inside Genus
A generally healthy individual	Diseased(HRV infection in day 0)	37981	36971	0.973408
	recovery (day 4)	44767	44767	1
	recovery (day 21)	196236	194619	0.99176
	Normal (day 116)	80977	80573	0.995011
	Normal (day 185)	100111	99707	0.995964
	Normal (day 186)	93472	93068	0.995678
	Normal (day 255)	52288	51884	0.992274
	Diseased(RSV infection in day 289)	481413	480302	0.997692
	recovery (day 290)	470151	468768	0.997058
	recovery (day 292)	490972	491482	1.00104
	recovery (day 294)	487588	486780	0.998343
	recovery (day 297)	424577	422215	0.994437
	recovery (day 301)	438209	437314	0.997958
	recovery (day 307)	333125	389489	1.1692
	recovery (day 311)	253816	251190	0.989654
	Normal (day 322)	234907	232078	0.987957
	Normal (day 329)	284639	281205	0.987936
	Normal (day 369)	228043	226427	0.992914
	Normal (day 380)	371972	368536	0.990763
	Normal (day 400)	410281	405837	0.989168
End stage heart failure patient 1	pre_LVAD implantation	5382	5382	1
	7 days after LVAD implantation	3300	3300	1
	180 days after LVAD implantation	9337288	9323587	0.998533
End stage heart failure patient 2	pre_LVAD implantation	3102	3102	1
	7 days after LVAD implantation	9604	9604	1
End stage heart failure patient 3	pre_LVAD implantation	2803	2803	1
	7 days after LVAD implantation	3200	3200	1
	180 days after LVAD implantation	5692	5692	1
End stage heart failure patient 4	pre_LVAD implantation	4182337	4175099	0.998269
	7 days after LVAD implantation	4700	4700	1
	180 days after LVAD implantation	4900	4900	1
End stage heart failure patient 5	pre_LVAD implantation	3761011	3755711	0.998591
	7 days after LVAD implantation	2200	2200	1
	180 days after LVAD implantation	7201	7201	1
End stage heart failure patient 6	pre_LVAD implantation	2200	2200	1
	7 days after LVAD implantation	6195	5995	0.967716
	180 days after LVAD implantation	9965	9965	1
End stage heart failure patient 7	pre_LVAD implantation	1700	1700	1
	7 days after LVAD implantation	4967	4967	1
End stage heart failure patient 8	pre_LVAD implantation	6000	6000	1
	7 days after LVAD implantation	10302	10302	1
	180 days after LVAD implantation	10300	10300	1
End stage heart failure patient 9	pre_LVAD implantation	2094	2094	1
	7 days after LVAD implantation	3980	3980	1
	180 days after LVAD implantation	5400	5400	1

## Sheet: % of E.coli in all genus
Table S6:	% of Escherichia coli in all Genera
		Aligned base
		All	Escherichia coli	% inside all Genus
A generally healthy individual	Diseased(HRV infection in day 0)	287751	36971	0.128483
	recovery (day 4)	124442	44767	0.359742
	recovery (day 21)	442841	194619	0.439478
	Normal (day 116)	177253	80573	0.454565
	Normal (day 185)	308407	99707	0.323297
	Normal (day 186)	234172	93068	0.397434
	Normal (day 255)	491049	51884	0.10566
	Diseased(RSV infection in day 289)	602488	480302	0.797198
	recovery (day 290)	676237	468768	0.693201
	recovery (day 292)	626137	491482	0.784943
	recovery (day 294)	704975	486780	0.690493
	recovery (day 297)	757265	422215	0.557553
	recovery (day 301)	555657	437314	0.787021
	recovery (day 307)	1446458	389489	0.269271
	recovery (day 311)	443748	251190	0.566065
	Normal (day 322)	652075	232078	0.355907
	Normal (day 329)	682223	281205	0.412189
	Normal (day 369)	1246943	226427	0.181586
	Normal (day 380)	917540	368536	0.401657
	Normal (day 400)	1473650	405837	0.275396
End stage heart failure patient 1	pre_LVAD implantation	751795	5382	0.00715887
	7 days after LVAD implantation	2688598	3300	0.00122741
	180 days after LVAD implantation	25408419	9323587	0.366949
End stage heart failure patient 2	pre_LVAD implantation	367466	3102	0.0084416
	7 days after LVAD implantation	2454025	9604	0.00391357
End stage heart failure patient 3	pre_LVAD implantation	638789	2803	0.00438799
	7 days after LVAD implantation	445276	3200	0.00718655
	180 days after LVAD implantation	719502	5692	0.00791103
End stage heart failure patient 4	pre_LVAD implantation	5106024	4175099	0.817681
	7 days after LVAD implantation	1295552	4700	0.0036278
	180 days after LVAD implantation	678207	4900	0.00722493
End stage heart failure patient 5	pre_LVAD implantation	4866012	3755711	0.771825
	7 days after LVAD implantation	494826	2200	0.00444601
	180 days after LVAD implantation	428892	7201	0.0167898
End stage heart failure patient 6	pre_LVAD implantation	234476	2200	0.00938262
	7 days after LVAD implantation	920233	5995	0.00651465
	180 days after LVAD implantation	615990	9965	0.0161772
End stage heart failure patient 7	pre_LVAD implantation	74225	1700	0.0229033
	7 days after LVAD implantation	345552	4967	0.0143741
End stage heart failure patient 8	pre_LVAD implantation	92654	6000	0.0647571
	7 days after LVAD implantation	2613110	10302	0.00394243
	180 days after LVAD implantation	1413536	10300	0.00728669
End stage heart failure patient 9	pre_LVAD implantation	149946	2094	0.013965
	7 days after LVAD implantation	382141	3980	0.010415
	180 days after LVAD implantation	545469	5400	0.00989974

## Sheet: % of R. pickettii in Genus
Table S6:	% of Ralstonia pickettii in Genus Ralstonia
		Aligned base
		Ralstonia	Ralstonia pickettii	% inside Genus
End stage heart failure patient 1	pre_LVAD implantation	177014	108591	0.61346
	7 days after LVAD implantation	164075	99802	0.608271
	180 days after LVAD implantation	25192	17832	0.707844
End stage heart failure patient 2	pre_LVAD implantation	188251	117721	0.625341
	7 days after LVAD implantation	1018341	657639	0.645794
End stage heart failure patient 3	pre_LVAD implantation	376942	239643	0.635756
	7 days after LVAD implantation	159681	94683	0.592951
	180 days after LVAD implantation	6653	5554	0.834811
End stage heart failure patient 4	pre_LVAD implantation	269357	166257	0.617237
	7 days after LVAD implantation	628566	403599	0.642095
	180 days after LVAD implantation	10934	9040	0.826779
End stage heart failure patient 5	pre_LVAD implantation	408276	266478	0.652691
	7 days after LVAD implantation	203677	125622	0.616771
	180 days after LVAD implantation	9611	7617	0.792529
End stage heart failure patient 6	pre_LVAD implantation	117447	70649	0.601539
	7 days after LVAD implantation	439474	285973	0.650717
	180 days after LVAD implantation	5536	4180	0.755058
End stage heart failure patient 7	pre_LVAD implantation	3188	2588	0.811794
	7 days after LVAD implantation	170952	111652	0.653119
End stage heart failure patient 8	pre_LVAD implantation	5920	3834	0.647635
	7 days after LVAD implantation	461881	305205	0.660787
	180 days after LVAD implantation	10816	9220	0.852441
End stage heart failure patient 9	pre_LVAD implantation	47203	30205	0.639896
	7 days after LVAD implantation	173428	103225	0.595204
	180 days after LVAD implantation	4108	2718	0.661636

## Sheet: iPOP_ecoli_gene_info
Table S6:	E.coli gene expression in iPOP dataset
	A generally healthy individual
	Diseased(HRV infection in day 0)	recovery (day 4)	recovery (day 21)	Normal (day 112)	Normal (day 185)	Normal (day 186)	Normal (day 255)	Diseased(RSV infection in day 289)	recovery (day 290)	recovery (day 292)	recovery (day 294)	recovery (day 297)	recovery (day 301)	recovery (day 307)	recovery (day 311)	Normal (day 322)	Normal (day 329)	Normal (day 369)	Normal (day 380)	Normal (day 400)
human:bact	20346.8	67316.6	27039.4	80659.5	31514.2	59684.8	30431.4	16009.8	15055	14990.2	14645.9	14624.1	17799.6	5200.84	27060.7	15019.5	11772.8	6074.43	6891	4992.92
YD repeat protein	0	0	0	0	0	0	0	0	4.61302e-12	1.02105e-11	9.26312e-12	4.3314e-12	4.74825e-12	0	0	0	0	0	0	0
fructoselysine-6-P-deglycase	0	0	0	0	0	0	0	2.03691e-11	0	0	0	0	1.98702e-11	0	0	0	0	0	0	0
threonine and homoserine efflux system	0	0	0	0	0	0	0	0	0	0	2.1929e-11	0	0	0	0	0	0	0	0	0
Glycogen phosphorylase	0	0	0	0	0	0	0	0	0	0	0	0	8.30361e-12	0	0	0	0	0	0	0
rbsA, subunit of ribose ABC transporter	0	0	0	0	0	0	0	1.38364e-11	0	0	0	0	0	0	0	0	0	0	0	0
putative Fe-S oxidoreductase	0	0	0	0	0	0	0	0	2.12348e-11	0	0	0	2.18573e-11	0	0	0	0	0	0	0
exonuclease subunit SbcD	0	0	0	0	0	0	0	1.73214e-11	0	1.77983e-11	0	0	0	0	0	0	0	0	0	0
tRNA cmo(5)U34 methyltransferase	0	0	0	0	0	0	0	0	2.65435e-11	0	0	0	0	0	0	0	0	0	0	0
50S ribosomal protein L4	0	0	0	0	0	0	0	0	0	1.76661e-11	3.21336e-11	1.49884e-11	1.67717e-11	0	0	0	0	0	0	0
4-hydroxy-L-threonine phosphate dehydrogenase	0	0	0	0	0	0	0	0	1.99478e-11	0	0	0	0	0	0	0	0	0	0	0
RNase P M1 sRNA component	0	0	0	0	0	0	0	0	0	0	0	0	1.07837e-10	0	0	0	6.67048e-11	0	8.47219e-11	7.27785e-11
dihydroorotase	0	0	0	0	0	0	0	0	0	2.19604e-11	0	0	0	0	0	0	0	0	0	0
sn-glycerol-3-phosphate dehydrogenase, anaerobic, large subunit, FAD/NAD(P)-binding	0	0	0	0	0	0	0	0	1.2123e-11	0	0	0	0	0	0	0	0	0	0	0
phosphoserine phosphatase SerB	0	0	0	0	0	0	0	0	0	0	0	9.37353e-12	0	0	0	0	0	0	0	0
PhoH family protein	0	0	0	0	0	0	0	1.00084e-11	1.89706e-11	1.0284e-11	0	1.74504e-11	1.95267e-11	0	0	0	0	0	0	0
glycosyl transferase family protein	0	0	0	0	0	0	0	0	0	2.54897e-11	0	0	0	0	0	0	0	0	0	0
putative binding protein	0	0	0	0	0	0	0	1.29587e-11	1.22813e-11	0	0	0	0	0	0	0	0	0	0	0
D-xylose ABC transporter ATP-binding protein	0	0	0	0	0	0	0	0	1.2807e-11	0	0	0	0	0	0	0	0	0	0	0
putative iron outer membrane receptor	0	0	0	0	0	0	0	0	0	0	0	8.63809e-12	0	0	0	0	0	0	0	0
tetratricopeptide repeat protein	0	0	0	0	0	0	0	0	0	0	1.66436e-11	0	0	0	0	0	0	0	0	0
methylmalonyl-CoA mutase large subunit	0	0	0	0	0	6.73778e-12	0	0	0	0	0	0	0	0	0	0	0	0	0	0
Lysozyme	0	0	0	0	0	0	0	5.05521e-12	0	0	0	0	0	0	0	0	0	0	0	0
arsenate reductase	0	0	0	0	0	0	0	0	0	0	0	0	2.74322e-11	0	0	0	0	0	0	0
uroporphyrinogen decarboxylase HemE	0	0	0	0	0	0	0	0	9.27153e-12	0	0	0	0	0	0	0	0	0	0	2.57629e-11
inner membrane protein yejM	0	0	0	0	0	0	0	0	0	1.21586e-11	0	0	0	0	0	0	0	0	0	0
10Sa RNA SsrA	0	0	0	0	0	0	0	0	0	0	0	0	5.59979e-11	2.95815e-10	0	0	0	0	1.75979e-10	0
CsrB/RsmB RNA family	0	0	0	0	0	0	0	0	0	0	5.40915e-11	0	0	0	0	0	0	1.48108e-10	0	0
NAD+ synthetase	0	0	0	0	0	0	0	0	2.38507e-11	0	0	0	0	0	0	0	0	0	0	0
molybdenum cofactor synthesis domain-containing protein	0	0	0	0	0	0	0	0	7.98882e-12	8.66155e-12	0	0	0	0	0	0	0	0	0	0
dipeptide/heme transporter	0	0	0	0	0	0	0	0	2.00695e-11	0	0	2.01173e-11	0	0	0	0	0	0	0	0
transcription termination factor Rho	0	0	0	0	0	0	0	1.65378e-11	1.56733e-11	1.69931e-11	0	1.44174e-11	1.61327e-11	0	0	0	0	0	0	0
H repeat-containing protein	0	0	0	0	0	0	0	0	0	0	1.81312e-11	0	0	0	0	0	0	0	0	0
putative sugar-binding regulatory protein	0	0	0	0	0	0	0	0	0	2.24438e-11	2.04119e-11	0	0	0	0	0	0	0	0	0
lipoprotein required for capsular polysaccharide translocation through the outer membrane	0	0	0	0	0	0	0	0	0	0	0	0	1.78309e-11	0	0	0	0	0	0	0
sensor-like histidine kinase YojN	0	0	0	0	0	0	0	0	7.38809e-12	0	0	0	0	0	0	0	0	0	0	0
N-acetylmuramic acid phosphotransfer permease	0	0	0	0	0	0	0	0	1.38585e-11	0	0	0	0	0	0	0	0	0	0	0
dimethyl sulfoxide reductase, chain A, subunit of dimethyl sulfoxide reductase	0	0	0	0	0	0	0	0	0	0	7.9644e-12	0	0	0	0	0	0	0	0	0
DNA polymerase V subunit UmuD	0	0	0	0	0	0	0	0	0	2.54897e-11	0	0	0	0	0	0	0	0	0	0
low affinity potassium transport system protein	0	0	0	0	0	0	0	0	0	1.1456e-11	0	9.71958e-12	0	0	0	0	0	0	0	0
L-asparaginase II	0	0	0	0	0	0	0	0	0	2.04502e-11	0	0	0	0	0	0	0	0	0	0
Glutamate decarboxylase beta	0	0	0	0	0	0	0	0	1.40959e-11	0	0	0	0	0	0	0	0	0	0	0
fused tRNA nucleotidyl transferase/2'3'-cyclic phosphodiesterase/2'nucleotidase and phosphatase	0	0	0	0	0	0	0	0	1.59389e-11	0	1.57167e-11	0	0	0	0	0	0	0	0	0
preprotein translocase subunit SecB	0	0	0	0	0	0	0	0	0	0	2.08044e-11	1.9408e-11	0	0	0	0	0	0	0	0
Qin prophage, putative antitermination protein Q	0	0	0	0	0	0	0	0	0	0	0	1.20623e-11	0	0	0	0	0	0	0	0
amidophosphoribosyltransferase PurF	0	0	0	0	0	0	0	0	0	0	1.2828e-11	0	0	0	0	0	0	0	0	0
3-Deoxy-D-manno-octulosonic-acid transferase	0	0	0	0	0	0	0	1.71927e-11	0	0	0	0	0	0	0	0	0	0	0	0
secA, subunit of Sec Protein Secretion Complex	0	0	0	0	0	0	0	0	0	7.91255e-12	0	0	0	0	0	0	0	0	0	0
TonB-dependent receptor	0	0	0	0	0	0	0	0	0	1.01813e-11	0	0	0	0	0	0	0	1.26769e-11	0	0
phosphatase	0	0	0	0	0	0	0	0	0	0	1.62275e-11	3.02765e-11	0	0	0	0	0	0	0	0
DNA-binding response regulator ArcA	0	0	0	0	0	0	0	0	0	2.98624e-11	0	0	0	0	0	0	0	0	0	0
maltoporin (maltose-inducible porin)	0	0	0	0	0	0	0	0	1.47266e-11	0	0	0	0	0	0	0	0	0	0	0
glycoside hydrolase	0	0	0	0	0	0	0	0	1.39762e-11	1.50255e-11	1.37813e-11	0	0	0	0	0	0	0	0	0
putative ABC transporter ATP-binding protein YbbL	0	0	0	0	0	0	0	0	1.45637e-11	0	0	0	0	0	0	0	0	0	0	0
2-deoxyglucose-6-phosphatase	0	0	0	0	0	0	0	0	0	3.2005e-11	0	0	0	0	0	0	0	0	0	0
DNA helicase IV	0	0	0	0	0	0	0	0	9.60991e-12	1.04191e-11	0	0	9.8916e-12	0	0	0	0	0	0	0
DNA-binding transcriptional repressor PuuR	0	0	0	0	0	0	0	0	3.53913e-11	0	0	0	0	0	0	0	0	0	0	0
DNA-binding transcriptional regulator MelR	0	0	0	0	0	0	0	0	2.17254e-11	0	0	1.99845e-11	2.23622e-11	0	0	0	0	0	0	0
Replication-associated recombination protein A	0	0	0	0	0	0	0	0	0	8.31832e-12	0	0	0	0	0	0	0	0	0	0
glucitol/sorbitol permease, IIC component	0	0	0	0	0	0	0	0	0	0	0	0	1.80206e-11	0	0	0	0	0	0	0
CoA-substrate-specific enzyme activase	0	0	0	0	0	0	0	1.35661e-11	0	0	0	0	0	0	0	0	0	0	0	0
16S ribosomal RNA (rrnD)	0	0	0	9.20777e-12	0	0	0	0	0	0	0	0	0	0	0	2.67489e-11	0	6.91556e-11	0	0
phenylacetate-CoA oxygenase subunit PaaI	0	0	0	0	0	0	0	2.7895e-11	0	0	0	0	0	0	0	0	0	0	0	0
back-translocating elongation factor EF4, GTPase	0	0	0	0	0	0	0	0	0	1.18952e-11	0	0	0	0	0	0	0	0	0	0
flagellar hook-associated protein 1	0	0	0	0	0	0	0	0	1.20124e-11	0	0	0	0	0	0	0	0	0	0	0
carbamoyl phosphate phosphatase and maturation protein for [NiFe] hydrogenases	1.53126e-11	0	0	0	0	0	0	9.24882e-12	0	0	0	0	0	0	0	0	0	0	0	0
oxidoreductase, NADH-binding	0	0	0	0	0	0	0	0	1.87011e-11	0	1.85457e-11	0	0	0	0	0	0	0	0	0
cobalamin synthesis protein P47K	0	0	0	0	0	0	0	0	0	2.23734e-11	0	0	0	0	0	0	0	0	0	0
sulfite reductase subunit alpha, flavoprotein	0	0	0	0	0	0	0	0	0	0	1.08183e-11	0	0	0	0	0	0	0	0	0
Phospholipase A(1)	0	0	0	0	0	0	0	0	0	0	2.23827e-11	0	0	0	0	0	0	0	0	0
exodeoxyribonuclease V subunit beta	0	0	0	0	0	0	0	0	0	6.04328e-12	0	0	0	0	0	0	0	0	0	0
2-keto-3-deoxy gluconate (KDG) aldolase; CP4-6 prophage	0	0	0	0	0	0	0	2.29236e-11	0	0	0	0	0	0	0	0	0	0	0	0
group II intron encoded reverse transcriptase/maturase	0	0	0	0	0	0	0	0	0	0	1.27775e-11	0	0	0	0	0	0	0	0	0
inhibitor of vertebrate lysozyme precursor	0	0	0	0	0	0	0	0	0	0	0	4.03687e-11	0	0	0	0	0	0	0	0
seryl-tRNA synthetase, also charges selenocysteinyl-tRNA with serine	0	0	0	0	0	0	0	0	0	1.65594e-11	0	0	0	0	0	0	0	0	0	0
penicillin-binding protein 2	0	0	0	0	0	0	0	1.09556e-11	1.03829e-11	1.12573e-11	0	9.55095e-12	1.06873e-11	0	0	0	0	0	0	0
phosphoribosylformylglycinamide synthetase	0	0	0	0	0	0	0	0	0	5.50704e-12	0	0	0	0	0	0	0	0	0	0
biosynthetic arginine decarboxylase	0	0	0	0	0	0	0	0	0	0	0	0	1.07042e-11	0	0	0	0	0	0	0
Isocitrate dehydrogenase kinase/phosphatase	0	0	0	0	0	0	0	0	0	0	0	2.09164e-11	0	0	0	0	0	0	0	0
maltose and glucose-specific PTS system, EIICB component	0	0	0	0	0	0	0	0	1.2397e-11	0	0	0	0	0	0	0	0	0	0	0
arginine exporter protein ArgO	0	0	0	0	0	0	0	3.50801e-11	0	0	0	0	0	0	0	0	0	0	0	0
alpha-2-macroglobulin family protein	0	0	0	0	0	0	0	2.2625e-12	0	0	0	0	0	0	0	0	0	0	0	0
glycosyl hydrolase	0	0	0	0	0	0	0	9.18765e-12	0	9.44063e-12	0	0	8.64254e-12	0	0	0	0	0	0	0
sugar phosphate antiporter	0	0	0	0	0	0	0	0	1.4187e-11	0	0	1.30502e-11	1.46029e-11	0	0	0	0	0	0	0
putative tartrate:succinate antiporter	0	0	0	0	0	0	0	0	0	0	0	0	1.38847e-11	0	0	0	0	0	0	0
citrate lyase, citrate-ACP transferase (alpha) subunit	0	0	0	0	0	0	0	0	0	0	1.27025e-11	0	0	0	0	0	0	0	0	0
lysyl-tRNA ligase	0	0	0	0	0	0	0	0	0	1.4105e-11	0	0	1.33908e-11	0	0	0	0	0	0	0
Penicillin-binding protein 2 (PBP-2)	0	0	0	0	0	0	0	0	1.03829e-11	0	0	0	0	0	0	0	0	0	0	0
2-keto-3-deoxy-D-gluconate transporter	0	0	0	0	0	0	0	0	0	2.17595e-11	0	0	2.05326e-11	0	0	0	0	0	0	0
recombination limiting protein	0	0	0	0	0	0	0	1.45921e-11	0	0	0	0	0	0	0	0	0	0	0	0
DNA-binding transcriptional repressor RpiR	0	0	0	0	0	0	0	2.33867e-11	0	2.40307e-11	2.18552e-11	0	0	0	0	0	0	0	0	0
exonuclease	0	0	0	0	0	0	0	0	0	1.73231e-11	0	0	0	0	0	0	0	0	0	0
TolC family type I secretion outer membrane protein	0	0	0	0	0	0	0	1.40604e-11	0	0	0	0	0	0	0	0	0	0	0	0
thiosulfate sulfurtransferase	0	0	0	0	0	0	0	3.18618e-11	0	0	0	0	0	0	0	0	0	0	0	0
16S ribosomal RNA m2G1207 methyltransferase	0	0	0	0	0	0	0	2.00915e-11	0	0	0	0	0	0	0	0	0	0	0	0
glycolate oxidase subunit, FAD-linked	0	0	0	0	0	0	0	0	0	0	0	0	0	0	0	0	1.68663e-11	0	0	0
Phosphoribosylformylglycinamidine synthase	0	0	0	0	0	0	0	5.35946e-12	0	5.50704e-12	0	0	0	0	0	0	0	0	0	0
respiratory nitrate reductase 2 alpha chain	0	0	0	0	0	0	0	5.57006e-12	0	5.66676e-12	5.03958e-12	9.71179e-12	1.08673e-11	0	0	0	0	0	0	0
DNA-binding transcriptional regulator protein FruR	0	0	0	0	0	0	0	2.07339e-11	0	0	0	0	0	0	0	0	0	0	0	0
Lysyl-tRNA synthetase, heat inducible	0	0	0	0	0	0	0	0	0	0	1.2828e-11	0	0	0	0	0	0	0	0	0
formate dehydrogenase H alph subunit (formate-hydrogen-lyase-linked selenocysteine-containing polypeptide)	0	0	0	0	0	0	0	9.71449e-12	0	0	0	0	0	0	0	0	0	0	0	0
amino-acid transporter subunit	0	0	0	0	0	0	0	0	1.67076e-11	1.81145e-11	0	0	8.59867e-12	0	0	0	0	0	0	0
sulfur relay protein TusC	0	0	0	0	0	0	0	0	0	2.9738e-11	0	0	0	0	0	0	0	0	0	0
NADH:ubiquinone oxidoreductase, chain B	0	0	0	0	0	0	0	3.14292e-11	0	0	0	0	0	0	0	0	0	0	0	0
PQQ-dependent dehydrogenase glucose/quinate/shikimate family protein	0	0	0	0	0	0	0	0	0	8.95498e-12	0	0	0	0	0	0	0	0	0	0
Sulfite reductase, beta subunit (hemoprotein)	0	0	0	0	0	0	0	0	1.15285e-11	0	1.13677e-11	0	0	0	0	0	0	0	0	0
Pyridine nucleotide-disulfide oxidoreductase	0	0	0	0	0	0	0	0	0	0	0	1.36998e-11	0	0	0	0	0	2.01052e-11	0	0
SilA	0	0	0	0	0	0	0	6.4903e-12	6.2753e-12	6.80373e-12	1.07214e-11	1.01732e-11	6.45925e-12	0	0	0	0	0	0	0
DNA-binding transcriptional repressor SrlR	0	0	0	0	0	0	0	0	0	2.76632e-11	2.51589e-11	1.17351e-11	0	0	0	0	0	0	0	0
serine kinase	0	0	0	0	0	0	0	0	0	0	0	9.38806e-12	0	0	0	0	0	0	0	0
arginine succinyltransferase	0	0	0	0	0	0	0	0	1.90805e-11	0	0	0	0	0	0	0	0	0	0	0
Peroxidase/catalase HPI	0	0	0	0	0	0	0	9.55414e-12	0	0	0	0	0	0	0	0	0	0	0	0
cell division protein FtsQ	0	0	0	0	0	0	0	1.25377e-11	0	0	2.34332e-11	0	2.44612e-11	0	0	0	0	0	0	0
modulator for HflB protease	0	0	0	0	0	0	0	0	1.96501e-11	0	0	0	0	0	0	0	0	0	0	0
PEP-protein phosphotransferase PtsI	0	0	0	0	0	0	0	1.20588e-11	0	0	0	0	0	0	0	0	0	0	0	0
glutathione periplasmic binding protein, ABC superfamily transporter	0	0	0	0	0	0	0	0	1.28319e-11	0	0	0	0	0	0	0	0	0	0	0
PTS system mannitol-specific transporter subunit IIC	0	0	0	0	0	0	0	0	0	0	0	6.5392e-12	1.46344e-11	0	0	0	0	0	0	0
16S ribosomal RNA of rrnH operon	0	0	1.09397e-11	0	0	0	8.7659e-12	1.36193e-11	1.2807e-11	4.16563e-11	0	0	0	8.77296e-11	0	1.33745e-11	3.2617e-11	1.72889e-11	4.14269e-11	7.11738e-11
aromatic amino acid transporter	0	0	0	0	0	0	0	1.51988e-11	0	0	1.42035e-11	0	0	0	0	0	0	0	0	0
3-oxoacyl-[acyl-carrier-protein] synthase III	0	0	0	0	0	0	0	2.18423e-11	0	0	0	0	0	0	0	0	0	0	0	0
ADP-L-glycero-D-mannoheptose-6-epimerase, NAD(P)-binding	0	0	0	0	0	0	0	0	0	0	0	0	1.08935e-11	0	0	0	0	0	0	0
Thiamin biosynthesis, thiazole moiety	0	0	0	0	0	0	0	0	0	4.33867e-11	0	0	0	0	0	0	0	0	0	0
transcriptional repressor NsrR	0	0	0	0	0	0	0	2.25515e-11	0	0	0	0	0	0	0	0	0	0	0	0
hydrogenase 2 protein HybA	0	0	0	0	0	0	0	0	0	1.08467e-11	1.97294e-11	1.84052e-11	0	0	0	0	0	0	0	0
phage shock protein C	0	0	0	0	0	0	0	0	0	0	2.70458e-11	0	0	0	0	0	0	0	0	0
23S ribosomal RNA of rrnG operon	1.18799e-11	0	5.80887e-12	4.86517e-12	7.15661e-12	1.49303e-11	0	1.4351e-11	6.80508e-12	7.37814e-12	0	6.25979e-12	6.99974e-12	0	5.79245e-12	2.13052e-11	1.73193e-11	1.83605e-11	1.10063e-11	2.83445e-11
soluble pyridine nucleotide transhydrogenase	0	0	0	0	0	0	0	0	1.40959e-11	1.52829e-11	1.38993e-11	1.29664e-11	0	0	0	0	0	0	0	0
dppD, subunit of dipeptide ABC transporter	0	0	0	0	0	0	0	0	2.00695e-11	0	0	0	0	0	0	0	0	0	0	0
dimethylsulfoxide reductase, B subunit	0	0	0	0	0	0	0	0	0	0	1.57548e-11	0	0	0	0	0	0	0	0	0
transpeptidase	0	0	0	0	0	0	0	0	1.03829e-11	0	1.02381e-11	0	0	0	0	0	0	0	0	0
acetyl esterase	0	0	0	0	0	0	0	2.15984e-11	0	0	0	0	0	0	0	0	0	0	0	0
metallo-beta-lactamase	0	0	0	0	0	0	0	3.21568e-11	0	0	0	0	0	0	0	0	0	0	0	0
carbamate kinase	0	0	0	0	0	0	0	2.2334e-11	0	0	0	0	0	0	0	0	0	0	0	0
AsmA family protein	0	0	0	0	0	0	0	1.01104e-11	1.15487e-11	0	1.13877e-11	1.06233e-11	9.86281e-12	0	0	0	0	0	0	0
Anaerobic dimethyl sulfoxide reductase, A subunit	0	0	0	0	0	0	0	0	0	8.82215e-12	0	0	0	0	0	0	0	0	0	0
low-affinity inorganic phosphate transporter 2	0	0	0	0	0	0	0	1.38917e-11	0	0	1.2982e-11	0	0	0	0	0	0	0	0	0
ADP-heptose:LPS heptosyltransferase II	0	0	0	0	0	0	0	0	0	0	0	0	9.70738e-12	0	0	0	0	0	0	0
outer-membrane lipoprotein carrier protein	0	0	0	0	0	0	0	0	3.22686e-11	3.49859e-11	0	0	0	0	0	0	0	0	0	0
GDP-mannose-4-keto-6-D epimerase	0	0	0	0	0	0	0	0	0	1.10825e-11	0	0	0	0	0	0	0	0	0	0
Putative transposase YhgA family protein	0	0	0	0	0	0	0	2.31529e-11	0	0	0	0	0	0	0	0	0	0	0	0
putative peptidase with chaperone function	0	0	0	0	0	0	0	2.72387e-11	0	0	0	0	0	0	0	0	0	0	0	0
nitrate/nitrite transporter NarU	0	0	0	0	0	0	0	0	0	0	1.40194e-11	0	0	0	0	0	0	0	0	0
formate hydrogenlyase maturation HycH	0	0	0	0	0	0	0	0	4.77013e-11	0	0	0	0	0	0	0	0	0	0	0
Putative amidase	0	0	0	0	0	0	0	0	1.46937e-11	0	0	0	0	0	0	0	0	0	0	0
aminoacyl-histidine dipeptidase	0	0	0	0	0	0	0	1.42919e-11	1.35448e-11	0	0	0	0	0	0	0	0	0	0	0
flagellar biosynthesis protein FliQ	0	0	0	0	0	0	0	3.85881e-11	0	0	0	0	0	0	0	0	0	0	0	0
ChiP	0	0	0	0	0	0	0	0	0	0	0	0	7.22361e-12	0	0	0	0	0	0	0
thymidylate kinase	0	0	0	0	0	0	0	0	0	0	0	2.82958e-11	0	0	0	0	0	0	0	0
BglG transcriptional antiterminator (monomer), subunit of BglG transcriptional antiterminator	0	0	0	0	0	0	0	2.48956e-11	0	0	2.32652e-11	0	0	0	0	0	0	0	0	0
methionine sulfoxide reductase A	0	0	0	0	0	0	0	0	0	0	3.04741e-11	0	0	0	0	0	0	0	0	0
DNA mismatch repair protein MutS	0	0	0	0	0	0	0	8.13333e-12	0	8.35728e-12	7.60069e-12	0	0	0	0	0	0	0	0	0
aminobenzoyl-glutamate transporter	0	0	0	0	0	0	0	0	0	7.60887e-12	1.38401e-11	0	1.44472e-11	0	0	0	0	0	0	0
heat shock protein GrpE	0	0	0	0	0	0	0	0	0	3.6046e-11	2.57579e-11	3.05823e-11	0	0	0	0	0	0	0	0
UDP-N-acetylenolpyruvoylglucosamine reductase MurB, FAD-binding	0	0	0	0	0	0	0	0	1.91918e-11	0	0	0	1.97544e-11	0	0	0	0	0	0	0
glycogen/starch/alpha-glucan phosphorylase	0	0	0	0	0	0	0	8.51209e-12	1.23737e-11	0	0	0	1.66072e-11	0	0	0	0	0	0	0
lipoprotein, UPF0257 family	0	0	0	0	0	0	0	0	0	0	0	2.9112e-11	0	0	0	0	0	0	0	0
F0F1 ATP synthase subunit beta	0	0	0	0	0	0	0	1.50669e-11	7.13968e-12	0	0	0	0	0	0	0	0	0	0	0
23S ribosomal RNA of rrnD operon	0	0	1.74266e-11	4.86517e-12	1.43132e-11	4.97677e-12	4.65462e-12	7.17548e-12	6.80508e-12	7.37306e-12	0	6.25547e-12	7.00456e-12	9.2506e-12	2.31698e-11	2.84069e-11	3.46387e-11	1.83605e-11	1.10063e-11	9.44818e-12
glutathione transferase-like protein possibly involved in selenium metabolism	0	0	0	0	0	0	0	0	0	0	0	2.98291e-11	0	0	0	0	0	0	0	0
anaerobic ribonucleoside-triphosphate reductase	0	0	0	0	0	0	0	0	0	1.001e-11	0	0	9.50315e-12	0	0	0	0	0	0	0
TPR-repeats-containing protein	0	0	0	0	0	0	0	0	0	0	1.66436e-11	0	0	0	0	0	0	0	0	0
fimbrial biogenesis outer membrane usher protein	0	0	0	0	0	0	0	8.02063e-12	0	4.12074e-12	0	7.32201e-12	0	0	0	0	0	0	0	0
putative peptidoglycan-binding protein	0	0	0	0	0	0	0	0	0	0	1.93761e-11	0	0	0	0	0	0	0	0	0
RNA component of RNaseP	0	0	0	0	0	0	0	0	5.23829e-11	0	5.16524e-11	4.81854e-11	0	0	0	0	0	0	0	0
L-threonine 3-dehydrogenase	0	0	0	0	0	0	0	2.03095e-11	1.92479e-11	0	0	0	1.98121e-11	0	0	0	0	0	0	0
sulfate/thiosulfate transporter subunit	0	0	0	0	0	0	0	0	0	0	1.77349e-11	0	1.8513e-11	0	0	0	0	0	0	0
putative sensory kinase in two-component system with YpdB	0	0	0	0	0	0	0	0	0	0	1.1591e-11	0	1.20996e-11	0	0	0	0	0	0	0
sensory histidine kinase in two-component regulatory sytem with UhpA	0	0	0	0	0	0	0	0	0	1.42457e-11	0	0	0	0	0	0	0	0	0	0
crotonobetainyl-CoA dehydrogenase	0	0	0	0	0	0	0	9.1153e-12	0	0	0	0	0	0	0	0	0	0	0	0
phenylpropionate dioxygenase ferredoxin reductase subunit	0	0	0	0	0	0	0	1.73214e-11	0	0	0	0	0	0	0	0	0	0	0	0
cytosol aminopeptidase	0	0	0	0	0	0	0	0	0	0	1.28789e-11	0	0	0	0	0	0	0	0	0
D-methionine ABC transporter permease	0	0	0	4.32062e-11	0	0	0	0	0	0	0	0	0	0	0	0	0	0	0	0
isovaleryl CoA dehydrogenase	0	0	0	0	0	0	0	1.28152e-11	0	6.52387e-12	0	0	1.23871e-11	0	0	0	0	0	0	0
iron-sulfur cluster binding protein	0	0	0	0	0	0	0	1.45921e-11	0	0	0	1.27212e-11	1.42348e-11	0	0	0	0	0	0	0
rhsD element protein	0	0	0	0	0	0	0	0	0	5.00148e-12	0	4.24338e-12	4.74825e-12	0	0	0	0	0	0	0
2-methylcitrate synthase/citrate synthase II	0	0	0	0	0	0	0	0	0	1.83003e-11	0	0	0	0	0	0	0	0	0	0
N-acetylglutamate synthase	0	0	0	0	0	0	0	0	0	0	1.46193e-11	1.36381e-11	0	0	0	0	0	0	0	0
UDP-N-acetylglucosamine1- carboxyvinyltransferase	0	0	0	0	0	0	0	0	0	0	1.54547e-11	0	0	0	0	0	0	0	0	0
Elongation factor G	0	0	0	0	0	0	0	9.85229e-12	0	0	0	0	0	0	0	0	0	0	0	0
hydrogenase 4 membrane subunit	0	0	0	0	0	0	0	3.20086e-11	0	0	0	0	0	0	0	0	0	0	0	0
nucleoside transporter	0	0	0	0	0	0	0	1.63048e-11	0	1.71154e-11	1.55659e-11	7.22589e-12	0	0	0	0	0	0	0	0
potassium:proton antiporter	0	0	0	0	0	0	0	1.1538e-11	1.09349e-11	0	1.04525e-11	0	0	0	0	0	0	0	0	0
sulfur relay protein TusB/DsrH	0	0	0	0	0	0	0	0	3.42853e-11	0	0	0	3.52904e-11	0	0	0	0	0	0	0
potH, subunit of putrescine ABC transporter	0	0	0	0	0	0	0	0	0	2.24438e-11	0	0	0	0	0	0	0	0	0	0
bicyclomycin/multidrug efflux system	0	0	0	0	0	0	0	0	0	0	1.63501e-11	0	0	0	0	0	0	0	0	0
D-serine dehydratase	0	0	0	0	0	0	0	0	0	1.62948e-11	0	0	0	0	0	0	0	0	0	0
formate dehydrogenase-O, iron-sulfur subunit	0	0	0	0	0	0	0	0	2.18697e-11	0	0	0	0	0	0	0	0	0	0	0
ferrous iron efflux protein F	0	0	0	0	0	0	0	2.3076e-11	0	2.37114e-11	0	0	0	0	0	0	0	0	0	0
shikimate kinase	0	0	0	0	0	0	0	0	0	0	2.87212e-11	1.9408e-11	0	0	0	0	0	0	0	0
glyoxalase family protein	0	0	0	0	0	0	0	0	0	0	0	1.22083e-11	0	0	0	0	0	0	0	0
phosphoribosylamine--glycine ligase PurD	0	0	0	0	0	0	0	0	0	0	1.50953e-11	0	0	0	0	0	0	0	0	0
ribonucleaseE	0	0	0	0	0	0	0	0	6.19848e-12	0	0	0	0	0	0	0	0	0	0	0
L-Ala-D/L-Glu epimerase	0	0	0	0	0	0	0	0	2.04434e-11	0	0	0	0	0	0	0	0	0	0	0
23S ribosomal RNA (rrlH)	1.18758e-11	0	4.77198e-12	0	0	4.97506e-12	0	0	0	0	0	0	0	0	3.47427e-11	2.12978e-11	4.32835e-11	5.50626e-11	1.75918e-10	8.50043e-11
phosphoribulokinase	0	0	0	0	0	0	0	1.19756e-11	2.26993e-11	0	0	0	2.33647e-11	0	0	0	0	0	0	0
exsB protein	0	0	0	0	0	0	0	0	0	0	0	1.30502e-11	0	0	0	0	0	0	0	0
bifunctional chorismate mutase/prephenatede hydrogenase	0	0	0	0	0	0	0	0	0	0	0	0	1.8117e-11	0	0	0	0	0	0	0
putative hybrid sensory histidine kinase in two-component regulatory system	0	0	0	0	0	0	0	5.88134e-12	0	0	0	0	0	0	0	0	0	0	0	0
penicillin-binding protein 6 (D-alanyl-D-alanine carboxypeptidase)	0	0	0	0	0	0	0	0	0	0	0	1.49884e-11	0	0	0	0	0	0	0	0
NADH:ubiquinone oxidoreductase, membrane subunit M	0	0	0	0	0	0	0	0	0	0	1.27274e-11	0	0	0	0	0	0	0	0	0
8-amino-7-oxononanoate synthase	0	0	0	0	0	0	0	0	8.54907e-12	0	1.68597e-11	7.86403e-12	0	0	0	0	0	0	0	0
anti-sigma E factor, binds RseA	0	0	0	0	0	0	0	0	2.06357e-11	0	0	0	0	0	0	0	0	0	0	0
isomerase/hydrolase	0	0	0	0	0	0	0	1.5786e-11	0	0	0	0	0	0	0	0	0	0	0	0
flagellar hook capping protein	0	0	0	0	0	0	0	2.99391e-11	0	0	0	0	0	0	0	0	0	0	0	0
putative nucleoside-diphosphate-sugar epimerase	0	0	0	0	0	0	0	0	0	3.36656e-11	0	0	0	0	0	0	0	0	0	0
oxidoreductase FAD/NAD(P)-binding domain-containing protein	0	0	0	0	0	0	0	1.74959e-11	0	0	2.77393e-11	0	0	0	0	0	0	0	0	0
serine endoprotease	0	0	0	0	0	0	0	1.52322e-11	7.21797e-12	3.0051e-11	1.82331e-11	0	1.48591e-11	0	0	0	0	0	0	0
periplasmic protein	2.66816e-11	0	0	0	0	0	0	0	0	0	0	0	0	0	0	0	0	0	0	0
pyridoxal kinase 2	0	0	0	0	0	0	0	0	0	0	0	0	0	0	0	0	0	0	0	6.37341e-11
general secretory pathway protein A	0	0	0	0	0	0	0	0	0	0	0	0	0	0	0	0	0	0	4.3456e-11	0
maltose-binding periplasmic protein	0	0	0	0	0	0	0	0	0	0	0	1.52526e-11	0	0	0	0	0	0	0	0
F0F1 ATP synthase subunit A	0	0	0	0	0	0	0	2.55363e-11	1.21007e-11	0	0	0	1.24554e-11	0	0	0	0	0	0	0
Pfpi family intracellular protease	0	0	0	0	0	0	0	0	0	0	3.75201e-11	0	0	0	0	0	0	0	0	0
transferase hexapeptide repeat containing protein	0	0	0	0	0	0	0	2.13063e-11	0	0	0	0	0	0	0	0	0	0	0	0
acriflavine resistance protein	0	0	0	0	0	0	0	0	0	0	0	5.85053e-12	0	0	0	0	0	0	0	0
toluene ABC transporter membrane protein	0	0	0	0	0	0	0	2.66125e-11	0	0	0	0	0	0	0	0	0	0	0	0
excinuclease UvrABC, endonuclease subunit	0	0	0	0	0	0	0	0	0	0	0	0	1.10896e-11	0	0	0	0	0	0	0
putative 3-phenylpropionic transporter HcaT	0	0	0	0	0	0	0	0	0	0	1.70815e-11	0	0	0	0	0	0	0	0	0
bacteriophage N4 receptor, outer membrane protein, NfrA	0	0	0	0	0	0	0	7.00894e-12	0	0	1.30999e-11	0	6.83728e-12	0	0	0	0	0	0	0
bifunctional histidinal dehydrogenase/ histidinol dehydrogenase	0	0	0	0	0	0	0	0	1.51328e-11	0	0	0	0	0	0	0	0	0	0	0
permease DsdX	0	0	0	0	0	0	0	1.55737e-11	0	0	0	0	0	0	0	0	0	0	0	0
ornithine decarboxylase	0	0	0	0	0	0	0	4.73797e-12	1.8491e-11	1.0024e-11	4.42768e-12	8.50463e-12	9.5165e-12	0	0	0	0	0	0	0
oxygen-independent coproporphyrinogen III oxidase	0	0	0	0	0	0	0	1.51656e-11	0	0	0	0	0	0	0	0	0	0	0	0
tripeptide transporter permease	0	0	0	0	0	0	0	0	0	1.42457e-11	0	0	0	0	0	0	0	0	0	0
glycerol facilitator protein	0	0	0	0	0	0	0	0	0	0	2.30177e-11	0	0	0	0	0	0	0	0	0
putative 3-hydroxybutyryl-CoA dehydrogenase	0	0	0	0	0	0	0	7.29607e-12	0	7.49697e-12	0	0	0	0	0	0	0	0	0	0
malate/L-lactate dehydrogenase	0	0	0	0	0	0	0	0	0	0	0	1.67273e-11	0	0	0	0	0	0	0	0
formate dehydrogenase-O, major subunit, selenocysteine-containing	0	0	0	0	0	0	0	0	0	0	0	0	8.41708e-12	0	0	0	0	0	0	0
N-methyltryptophan oxidase	0	0	0	0	0	0	0	0	0	0	1.74021e-11	1.6234e-11	0	0	0	0	0	0	0	0
putative oxidoreductase with FAD/NAD(P)-binding domain	0	0	0	0	0	0	0	8.19087e-12	0	0	0	0	0	0	0	0	0	0	0	0
ribosomal RNA 23S	1.18799e-11	8.30339e-12	5.80887e-12	4.86517e-12	7.15415e-12	9.95354e-12	4.65302e-12	1.4351e-11	6.8004e-12	7.37306e-12	1.34065e-11	1.87664e-11	6.99733e-12	9.24423e-12	5.79245e-12	7.10173e-12	8.65967e-12	1.83605e-11	4.40492e-11	9.44818e-12
Ribulose kinase	0	0	0	0	0	0	0	0	0	0	1.14479e-11	1.06795e-11	0	0	0	0	0	0	0	0
fumarate reductase/succinate dehydrogenase flavoprotein domain-containing protein	0	0	0	0	0	0	0	0	0	1.0284e-11	9.353e-12	0	0	0	0	0	0	0	0	0
phospho-chitobiase; general 6-phospho-beta-glucosidase activity	0	0	0	0	0	0	0	0	1.4596e-11	0	0	0	0	0	0	0	0	0	0	0
pectinesterase	0	0	0	0	0	0	0	1.62286e-11	0	0	0	0	0	0	0	0	0	0	0	0
lipoprotein NlpD	0	0	0	0	0	0	0	0	0	1.87819e-11	1.70815e-11	0	0	0	0	0	0	0	0	0
monosaccharide-transporting ATPase	0	0	0	0	0	0	0	1.04292e-11	0	0	0	0	0	0	0	0	0	0	0	0
inner membrane protein, predicted endoglucanase, DUF3260 family	0	0	0	0	0	0	0	0	0	0	0	1.0813e-11	0	0	0	0	0	0	0	0
putative OLD family ATP-dependent endonuclease	0	0	0	0	0	0	0	1.25603e-11	0	0	0	0	0	0	0	0	0	0	0	0
citrate synthase monomer, subunit of citrate synthase	0	0	0	0	0	0	0	0	0	1.66755e-11	0	0	0	0	0	0	0	0	0	0
class I and II aminotransferase	0	0	0	0	0	0	0	0	0	0	0	0	9.35877e-12	0	0	0	0	0	0	0
selenocysteine synthase	0	0	1.21185e-11	0	0	0	0	7.48476e-12	1.4187e-11	1.53817e-11	6.9946e-12	0	0	0	0	0	0	0	0	0
Kojibiose phosphorylase	0	0	0	0	0	0	0	0	0	0	0	8.00966e-12	0	0	0	0	0	0	0	0
Cytochrome c-type biogenesis protein CcmF precursor	0	0	0	0	0	0	0	0	0	6.65776e-12	0	0	0	0	0	0	0	0	0	0
pyrroline-5-carboxylate reductase ProC	0	0	0	0	0	0	0	0	0	2.64338e-11	0	0	0	0	0	0	0	0	0	0
malate dehydrogenase, NAD-requiring	0	0	0	0	0	0	0	0	0	0	1.12887e-11	0	1.19713e-11	0	0	0	0	0	0	0
lipoprotein AcfD-like protein	0	0	0	0	0	0	0	0	4.32793e-12	0	0	0	0	0	0	0	0	0	0	0
ankyrin repeat-containing protein	0	0	0	0	0	0	0	1.71927e-11	0	3.53323e-11	0	0	0	0	0	0	0	0	0	0
enoyl-CoA hydratase	0	0	0	0	0	0	0	2.64101e-11	0	2.71373e-11	0	0	0	0	0	0	0	0	0	0
ribonucleoside hydrolase 1	0	0	0	0	0	0	0	2.22624e-11	2.10987e-11	0	2.08044e-11	0	0	0	0	0	0	0	0	0
DNA polymerase I PolA	0	0	0	0	0	0	0	0	0	0	0	0	7.29359e-12	0	0	0	0	0	0	0
hydrogenase 4, subunit	0	0	0	0	0	0	0	0	0	0	1.16744e-11	0	1.21866e-11	0	0	0	0	0	0	0
diguanylate phosphodiesterase	0	0	0	0	0	0	0	0	8.13694e-12	1.43316e-11	0	2.85627e-11	8.37546e-12	0	0	0	0	0	0	0
LamB type porin	0	0	0	0	0	0	0	0	1.2213e-11	0	0	0	0	0	0	0	0	0	0	0
F1 sector of membrane-bound ATP synthase, alpha subunit	0	0	0	0	0	0	0	0	0	0	1.26284e-11	0	0	0	0	0	0	0	0	0
organic solvent tolerance protein	0	0	0	0	0	0	0	8.84823e-12	2.55147e-11	0	8.38629e-12	7.71376e-12	8.7542e-12	0	0	0	0	0	0	0
multiple antibiotic resistance (MarC)-like protein	0	0	0	0	0	0	0	0	0	0	2.92387e-11	0	0	0	0	0	0	0	0	0
2-alkenal reductase	0	0	0	0	0	0	0	2.90127e-11	0	1.85862e-11	0	1.5769e-11	1.82471e-11	0	0	0	0	0	0	0
ATP-binding cell division protein	0	0	0	0	0	0	0	0	0	1.69528e-11	0	0	0	0	0	0	0	0	0	0
(alpha)-aspartyl dipeptidase	0	0	0	0	0	0	0	0	0	3.10309e-11	0	0	0	0	0	0	0	0	0	0
membrane-bound lytic transglycosylate F	0	0	0	0	0	0	0	1.33832e-11	0	0	0	0	0	0	0	0	0	0	0	0
endonuclease of nucleotide excision repair	0	0	0	0	0	0	0	0	0	2.85485e-11	0	0	0	0	0	0	0	0	0	0
sulfate adenylyltransferase, small subunit	0	0	0	0	0	0	0	0	0	2.35548e-11	0	0	0	0	0	0	0	0	0	0
putative tail fiber protein	0	0	0	0	0	0	0	0	0	0	0	5.31167e-12	0	0	0	0	0	0	0	0
phenylalanyl-tRNA synthetase subunit beta	1.44469e-11	0	0	0	0	0	0	0	8.26983e-12	0	8.1545e-12	0	0	0	0	0	0	0	0	0
electron transport complex RsxE subunit	0	0	0	0	0	0	0	0	0	0	0	0	1.46029e-11	0	0	0	0	0	0	0
16S RNA m2G1207 methylase	0	0	0	0	0	0	0	0	1.9136e-11	0	0	0	0	0	0	0	0	0	0	0
SNF2-related protein	0	0	0	0	0	0	0	3.73755e-12	0	7.75774e-12	0	6.58185e-12	0	0	0	0	0	0	0	0
putative D,D-dipeptide transport ATP-binding protein ddpD	0	0	0	0	0	0	0	2.1112e-11	0	1.08467e-11	0	0	0	0	0	0	0	0	0	0
modulator of Rnase II stability	0	0	0	0	0	0	6.89996e-12	0	0	0	9.80511e-12	0	0	0	0	0	0	0	0	0
guanosine pentaphosphatase/exopolyphosphatase	0	0	0	0	0	0	0	1.4032e-11	0	0	0	0	0	0	0	0	0	0	0	0
type I singal peptidase, C-terminus	0	0	0	0	0	0	0	0	0	0	8.06334e-12	7.52211e-12	0	0	0	0	0	0	0	0
alpha-xylosidase	0	0	0	0	0	0	0	0	1.70318e-11	9.23301e-12	8.39713e-12	0	8.76552e-12	0	0	0	0	0	0	0
ribonuclease T	0	0	0	0	0	0	0	0	0	1.65211e-11	0	0	0	0	0	0	0	0	0	0
SPFH domain/band 7 family protein	0	0	0	0	0	0	0	0	2.14059e-11	0	0	0	0	0	0	0	0	0	0	0
putative outer membrane protein	0	0	0	0	0	0	0	0	8.29066e-12	8.76796e-12	3.98709e-12	1.54079e-11	8.32402e-12	0	0	0	0	0	0	0
anaerobic nitric oxide flavorubredoxin reductase	0	0	0	0	0	0	0	0	0	1.88813e-11	0	0	0	0	0	0	0	0	0	0
DNA-binding transcriptional regulator, LacI type	0	0	0	0	0	0	0	0	0	2.14328e-11	0	0	0	0	0	0	0	0	0	0
Periplasmic glucans biosynthesis protein MdoH	0	0	0	0	0	0	0	0	0	8.41641e-12	0	0	0	0	0	0	0	0	0	0
DNA-binding transcriptional regulator CytR	0	0	0	0	0	0	0	0	1.92479e-11	0	1.89795e-11	0	0	0	0	0	0	0	0	0
RNA polymerase subunit alpha	0	0	0	0	0	0	0	0	0	0	9.83483e-12	0	0	0	0	0	0	0	0	0
Biofilm PGA synthesis lipoprotein pgaB precursor	0	0	0	0	0	0	0	3.09622e-11	0	0	0	0	0	0	0	0	0	0	0	0
CaiT carnitine BCCT transporter	0	0	0	0	0	0	0	0	0	1.41329e-11	0	0	0	0	0	0	0	0	0	0
3-(3-hydroxyphenyl)propionate hydroxylase MhpA	0	0	0	0	0	0	0	1.25151e-11	0	1.28597e-11	0	0	0	0	0	0	0	0	0	0
IS605 family transposase	0	0	0	0	0	0	0	0	0	0	0	0	0	0	0	0	0	0	0	2.89425e-11
maltose regulon regulatory protein	0	0	0	0	0	0	0	0	0	2.08079e-11	0	0	0	0	0	0	0	0	0	0
cyclic di-GMP-binding protein (cellulose synthase regulator subunit B)	0	0	0	0	0	0	0	0	8.57133e-12	9.29312e-12	0	0	8.82259e-12	0	0	0	0	0	0	0
response regulator	0	0	0	0	0	0	0	0	1.50292e-11	0	0	0	0	0	0	0	0	0	0	0
glutamate permease	0	0	0	0	0	0	0	1.72783e-11	0	0	0	0	0	0	0	0	0	0	0	0
pyruvate formate-lyase	0	0	0	0	0	0	0	8.56456e-12	4.05844e-12	0	0	0	0	0	0	0	0	0	0	0
putative general secretion pathway HofG	0	0	0	0	0	0	0	0	4.50876e-11	0	0	0	0	0	0	0	0	0	0	0
flavodoxin/nitric oxide synthase	0	0	0	0	0	0	0	0	0	0	2.1929e-11	0	0	0	0	0	0	0	0	0
5S ribosomal RNA of rrnA operon	0	0	0	0	0	0	0	0	0	0	0	7.56912e-11	0	0	0	0	2.09564e-10	0	0	0
heme exporter protein CcmD	0	0	0	0	0	0	0	4.96133e-11	0	0	0	0	0	0	0	0	0	0	0	0
trimethylamine-N-oxide reductase precursor	0	0	0	0	0	0	0	0	0	0	0	0	3.99043e-12	0	0	0	0	0	0	0
fused mannitol-specific PTS enzymes: IIA component /IIB component/IIC component	0	0	0	0	0	0	0	1.08869e-11	0	0	0	0	0	0	0	0	0	0	0	0
TetR family transcriptional regulator	0	0	0	0	0	0	0	0	3.35856e-11	0	0	0	0	0	0	0	0	0	0	0
fumarate reductase	0	0	0	0	0	0	0	0	0	0	1.07645e-11	0	0	0	0	0	0	0	0	0
dihydropyrimidinase	0	0	0	0	0	0	0	1.49053e-11	0	0	0	1.29942e-11	0	0	0	0	0	0	0	0
electron transfer flavoprotein subunit, ETFP adenine nucleotide-binding domain protein	0	0	0	0	0	0	0	0	0	0	0	2.35615e-11	0	0	0	0	0	0	0	0
autoinducer 2 ABC transporter permease LsrC	0	0	0	0	0	0	0	2.02503e-11	0	0	0	0	0	0	0	0	0	0	0	0
replicative DNA helicase	0	0	0	0	0	0	0	1.47158e-11	0	1.5121e-11	1.37521e-11	1.2829e-11	0	0	0	0	0	0	0	0
SAM-dependent methyltransferase	0	0	0	0	0	0	0	0	2.56139e-11	2.30975e-11	0	2.51257e-11	0	0	0	0	0	0	0	0
elongation factor Tu	0	0	0	0	0	0	0	8.79223e-12	1.66653e-11	1.80687e-11	1.64329e-11	7.66494e-12	1.71538e-11	0	0	0	0	0	0	0
phosphoadenosine phosphosulfate reductase	0	0	0	0	0	0	0	0	0	0	0	0	5.53122e-11	0	0	0	0	0	0	0
macrolide ABC transporter ATP-binding protein/membrane protein	0	0	0	0	0	0	0	0	1.0143e-11	0	1.00015e-11	0	0	2.7576e-11	0	0	0	0	0	0
pyridoxal phosphate biosynthetic protein PdxJ	0	0	0	0	0	0	0	0	0	0	1.33012e-11	0	0	0	0	0	0	0	0	0
Sodium/hydrogen exchanger precursor	0	0	0	0	0	0	0	1.052e-11	1.04259e-11	1.24775e-11	0	1.05862e-11	2.25186e-11	0	0	0	0	0	0	0
tyrosine kinase	0	0	0	0	0	0	0	9.47594e-12	0	9.89891e-12	0	0	0	0	0	0	0	0	0	0
CDP-diacylglycerol pyrophosphatase	0	0	0	0	0	0	0	0	2.59928e-11	0	2.56304e-11	1.21334e-11	0	0	0	0	0	0	0	0
putative inner membrane permease, UPF0118 family	0	0	0	0	0	0	0	1.96211e-11	0	0	0	0	1.91405e-11	0	0	0	0	0	0	0
D-arabinose 5-phosphate isomerase	0	0	0	0	0	0	0	1.0556e-11	2.04434e-11	1.08467e-11	2.01583e-11	9.40264e-12	2.10427e-11	0	0	0	0	0	0	0
putative methyltransferase	0	0	0	0	0	0	0	2.81209e-11	0	2.84347e-11	2.20033e-11	0	2.29686e-11	0	0	0	0	0	0	0
electron transport complex protein RnfG	0	0	0	0	0	0	0	0	0	1.72394e-11	0	0	0	0	0	0	0	0	0	0
transcriptional regulatory protein ZraR	0	0	0	0	0	0	0	0	1.48932e-11	1.61473e-11	1.46855e-11	0	7.66487e-12	0	0	0	0	0	0	0
glucose 6-phosphate 1-dehydrogenase	0	0	0	0	0	0	0	0	0	1.45063e-11	0	0	0	0	0	0	0	0	0	0
putative NAD(P)H-binding oxidoreductase	0	0	0	0	0	0	0	0	0	0	1.85457e-11	0	0	0	0	0	0	0	0	0
DNA repair protein RadA	0	0	0	0	0	0	0	0	0	1.54818e-11	0	6.56757e-12	0	0	0	0	0	0	0	0
D-tyrosyl-tRNA(Tyr) deacylase	0	0	0	0	0	0	0	0	4.50876e-11	0	2.22294e-11	0	2.32046e-11	0	0	0	0	0	0	0
protein YicL	0	0	0	0	0	0	0	0	0	0	0	0	2.19992e-11	0	0	0	0	0	0	0
glutamyl-Q tRNA(Asp) synthetase	0	0	0	0	0	0	0	0	0	2.30975e-11	0	0	0	0	0	0	0	0	0	0
peptidoglycan synthetase (penicillin-binding protein 3)	0	0	0	0	0	0	0	0	0	1.21173e-11	0	0	0	0	0	0	0	0	0	0
acyl-CoA thioester hydrolase	0	0	0	0	0	0	0	0	0	0	0	2.2427e-11	2.50954e-11	0	0	0	0	0	0	0
glutamate synthase, large subunit, subunit of glutamate synthase	0	0	0	0	0	0	0	4.57567e-12	0	0	4.27601e-12	0	4.4636e-12	0	0	0	0	0	0	0
taurine ABC transporter ATP-binding protein	0	0	0	0	0	0	0	0	0	0	0	1.18268e-11	0	0	0	0	0	0	0	0
methyl-accepting chemotaxis protein I, serine sensor receptor	0	0	0	0	0	0	0	1.25151e-11	0	0	0	0	0	0	0	0	0	0	0	0
TDP-4-oxo-6-deoxy-D-glucose transaminase	0	0	0	0	0	0	0	0	0	0	0	1.60618e-11	0	0	0	0	0	0	0	0
tail:host specificity protein	1.00996e-11	2.83766e-11	9.9504e-12	2.89731e-11	6.10228e-11	5.08766e-11	3.97677e-12	0	0	0	0	2.13779e-11	1.79115e-11	3.14355e-11	0	0	0	0	0	0
muropeptide transporter	0	0	0	0	0	0	0	0	6.68982e-12	0	0	1.23075e-11	0	0	0	0	0	0	0	0
formate dehydrogenase-N subunit alpha, nitrate-inducible	0	0	0	0	0	0	0	0	0	8.87701e-12	0	7.53147e-12	0	0	0	0	0	0	0	0
Inosine-5'-monophosphate dehydrogenase	0	0	0	0	0	0	0	0	0	0	1.26777e-11	0	0	0	0	0	0	0	0	0
alpha-aspartyl dipeptidase	0	0	0	0	0	0	0	0	0	0	2.82217e-11	0	0	0	0	0	0	0	0	0
Thiol:disulfide interchange protein DsbD	0	0	0	0	0	0	0	0	0	1.20356e-11	0	0	0	0	0	0	0	0	0	0
fused enoyl-CoA hydratase, 3-hydroxybutyryl-CoA epimerase, dodecenoyl-CoA D-isomerase, and 3-hydroxyacyl-CoA dehydrogenase, subunit of anaerobic fatty acid oxidation complex	0	0	0	0	0	0	0	0	0	0	0	8.46895e-12	0	0	0	0	0	0	0	0
glutamyl tRNA reductase	0	0	0	0	0	0	0	1.65772e-11	0	0	0	0	0	0	0	0	0	0	0	0
6S regulatory RNA	0	0	9.21801e-11	0	0	0	0	0	0	0	0	0	0	0	0	0	0	0	0	0
30S ribosomal protein S14	0	0	0	0	0	0	0	0	0	0	0	2.96828e-11	3.32145e-11	0	0	0	0	0	0	0
sugar (glycoside-Pentoside-Hexuronide) transporter	0	0	0	0	0	0	0	0	0	0	0	6.45554e-12	0	0	0	0	0	0	0	0
putative multidrug or homocysteine efflux system	0	0	0	0	0	0	0	0	0	0	1.36365e-11	0	0	0	0	0	0	0	0	0
epimerase, with NAD(P)-binding Rossmann-fold domain	0	0	0	0	0	0	0	0	1.19687e-11	0	0	0	0	0	0	0	0	0	0	0
succinate dehydrogenase, flavoprotein subunit	0	0	0	0	0	0	0	0	1.67643e-11	0	0	0	0	0	0	0	0	0	0	0
lipopolysaccharide ABC transporter	0	0	0	0	0	0	0	0	1.8916e-11	0	0	0	0	0	0	0	0	0	0	0
putative sensory kinase in two-component system with YehT	0	0	0	0	0	0	0	0	0	0	5.7749e-12	0	0	0	0	0	0	0	0	0
gspC	0	0	0	0	0	0	0	0	0	2.62394e-11	0	0	0	0	0	0	0	0	0	0
non-canonical purine NTP pyrophosphatase RdgB	0	0	0	0	0	0	0	0	3.32464e-11	0	0	0	0	0	0	0	0	0	0	0
transposase ORF B (fragment), IS629	0	0	0	0	0	0	0	0	0	0	4.03167e-11	0	0	0	0	0	0	0	0	0
multidrug efflux system protein EmrD	0	0	0	0	0	0	0	1.75845e-11	0	0	0	0	0	0	0	0	0	0	0	0
serine transporter	0	0	0	0	0	0	0	1.61532e-11	1.55254e-11	8.29897e-12	0	1.40821e-11	1.52607e-11	0	0	0	0	0	0	0
prolipoprotein diacylglyceryl transferase	0	0	0	0	0	0	0	1.18936e-11	0	0	0	0	0	0	0	0	0	0	0	0
phosphoanhydride phosphorylase	0	0	0	0	0	0	0	1.59618e-11	0	1.6483e-11	1.46523e-11	0	1.56484e-11	0	0	0	0	0	0	0
Starvation-sensing protein rspA	0	0	0	0	0	0	0	1.71503e-11	0	0	0	0	0	0	0	0	0	0	0	0
bifunctional N-succinyldiaminopimelate-aminotransferase/acetylornithine transaminase protein	0	0	0	0	0	0	0	0	0	0	0	0	1.6648e-11	0	0	0	0	0	0	0
transferase with NAD(P)-binding Rossmann-fold domain	0	0	0	0	0	0	0	0	2.17254e-11	0	0	0	0	0	0	0	0	0	0	0
spermidine/putrescine ABC transporter membrane protein	0	0	0	0	0	0	0	0	2.30167e-11	0	0	0	2.55689e-11	0	0	0	0	0	0	0
fumarase A	0	0	0	0	0	0	0	0	0	0	0	1.10297e-11	0	0	0	0	0	0	0	0
Bacteriophage N4 adsorption protein A precursor	0	0	0	0	0	0	0	0	0	0	0	6.11029e-12	0	0	0	0	0	0	0	0
bifunctional diaminohydroxyphosphoribosylaminopyrimidine deaminase / 5-amino-6-(5-phosphoribosylamino) uracil reductase	0	0	0	0	0	0	0	1.88746e-11	0	0	1.76385e-11	0	0	0	0	0	0	0	0	0
transcriptional regulator CysB	0	0	0	0	0	0	0	0	0	2.19604e-11	1.99723e-11	1.86317e-11	0	0	0	0	0	0	0	0
ornithine carbamoyltransferase	0	0	0	0	0	0	0	4.02361e-11	0	2.13048e-11	0	0	0	0	0	0	0	0	0	0
5-keto-4-deoxyuronate isomerase	0	0	0	0	0	0	0	0	0	2.55811e-11	0	0	0	0	0	0	0	0	0	0
bifunctional aconitate hydratase	0	0	0	0	0	0	0	0	0	0	7.0785e-12	0	0	0	0	0	0	0	0	0
DNA-binding transcriptional activator, formate sensing	0	0	0	0	0	0	0	0	9.81041e-12	1.06365e-11	9.6736e-12	9.02429e-12	0	0	0	0	0	0	0	0
flagellar biosynthesis sigma factor	0	0	0	0	0	0	0	0	0	0	0	0	5.64646e-11	0	0	0	0	0	0	0
acetylornithine deacetylase	0	0	0	0	0	0	0	1.80882e-11	0	1.85862e-11	0	0	0	0	0	0	0	0	0	0
maltodextrin glucosidase MalZ	0	0	0	0	0	0	0	0	1.08627e-11	0	0	0	0	0	0	0	0	0	0	0
Outer membrane receptor protein, mostly Fe transport	0	0	0	0	0	0	0	1.44705e-11	0	0	0	0	0	0	0	0	0	0	0	0
predicted diguanylate cyclase, GGDEF domain signalling protein	0	0	0	0	0	0	0	6.28016e-12	0	0	0	0	0	0	0	0	0	0	0	0
DNA polymerase III subunit alpha	0	0	0	0	0	0	0	5.98265e-12	0	6.14739e-12	0	5.21559e-12	5.83613e-12	0	0	0	0	0	0	0
acetate kinase	0	0	0	0	0	0	0	0	1.64159e-11	1.771e-11	0	1.51005e-11	0	0	0	0	0	0	0	0
PhnI protein	0	0	0	0	0	0	0	0	1.85431e-11	0	0	0	0	0	0	0	0	0	0	0
glutamate synthase, large subunit	0	0	0	0	0	0	0	4.57567e-12	0	4.70166e-12	4.27601e-12	0	4.4636e-12	0	0	0	0	0	0	0
putrescine/proton symporter: putrescine/ornithine antiporter	0	0	0	0	0	0	0	0	0	0	7.37612e-12	0	1.53994e-11	0	0	0	0	0	0	0
taurine transporter protein subunit TauC	0	0	0	0	0	0	0	2.51662e-11	0	0	1.1759e-11	2.19395e-11	0	0	0	0	0	0	0	0
Copper resistant protein PcoA	0	0	0	0	0	0	0	0	0	0	1.0676e-11	0	0	0	0	0	0	0	0	0
Exonuclease RNase T and DNA polymerase III	0	0	0	0	0	0	0	0	1.03993e-11	1.12751e-11	0	0	0	0	0	0	0	0	0	0
potassium transporter peripheral membrane protein	0	0	0	0	0	0	0	1.51326e-11	7.17079e-12	0	0	0	0	0	0	0	0	0	0	0
fused predicted xanthine/hypoxanthine oxidase, molybdopterin-binding subunit/Fe-S binding subunit	0	0	0	0	0	0	0	0	6.87856e-12	7.4578e-12	0	0	0	0	0	0	0	0	0	0
predicted maturation element for hydrogenase 2	0	0	0	0	0	0	0	4.20961e-11	0	0	0	0	0	0	0	0	0	0	0	0
fumarate reductase, membrane anchor subunit FrdC, anaerobic	0	0	0	0	0	0	0	2.63101e-11	0	0	0	0	0	0	0	0	0	0	0	0
putative DNA ligase	0	0	0	0	0	0	0	0	0	1.27221e-11	0	0	0	0	0	0	0	0	0	0
NAD(P) transhydrogenase subunit alpha	0	0	0	0	0	0	0	0	0	0	0	1.14467e-11	0	0	0	0	0	0	0	0
quinolinate synthase subunit A	0	0	0	0	0	0	0	0	0	0	0	0	1.96399e-11	0	0	0	0	0	0	0
ADP-ribose pyrophosphatase	0	0	0	0	0	0	0	0	0	3.39863e-11	0	2.88348e-11	0	0	0	0	0	0	0	0
diguanylate cyclase/phosphodiesterase	0	0	0	0	0	0	0	9.51488e-12	0	0	0	0	0	0	0	0	0	0	0	0
phosphodiesterase with model substrate bis-pNPP	0	0	0	0	0	0	0	0	0	0	2.61733e-11	0	0	0	0	0	0	0	0	0
putative common antigen polymerase	0	0	0	0	0	0	0	0	0	0	1.43924e-11	0	1.50238e-11	0	0	0	0	0	0	0
negative regulator of motility; multicopy suppressor of coaA(Ts)	0	0	0	0	0	0	0	0	0	4.48875e-11	0	0	0	0	0	0	0	0	0	0
NADH pyrophosphatase	0	0	0	0	0	0	0	0	0	1.38316e-11	0	2.34702e-11	0	0	0	0	0	0	0	0
potassium-transporting ATPase B	0	0	0	0	0	0	0	0	9.63805e-12	0	0	0	0	0	0	0	0	0	0	0
sigma 54-dependent transcriptional regulator of rtcBA expression	0	0	0	0	0	0	0	0	0	0	0	0	1.27125e-11	0	0	0	0	0	0	0
D-ala-D-ala dipeptidase, Zn-dependent	0	0	0	0	0	0	0	3.58034e-11	0	0	0	0	0	0	0	0	0	0	0	0
23S rRNA/tRNA pseudouridine synthase A	0	0	0	0	0	0	0	1.5786e-11	0	0	0	0	0	0	0	0	0	0	0	0
XRE family transcriptional regulator	0	0	0	0	0	0	0	0	0	2.70345e-11	0	0	0	0	0	0	0	0	0	0
putative 3-hydroxyphenylpropionic transporter MhpT	0	0	0	0	0	0	0	0	0	1.77536e-11	1.60668e-11	0	0	0	0	0	0	0	0	0
TRAP dicarboxylate transporter subunit DctP	0	0	0	0	0	0	0	0	0	0	1.97294e-11	0	0	0	0	0	0	0	0	0
fused predicted PTS system enzymes: Hpr component, enzyme I component, enzyme IIA component	0	0	0	0	0	0	0	0	7.912e-12	0	0	0	0	0	0	0	0	0	0	0
7,8-dihydropteroate synthase	0	0	0	0	0	0	0	0	0	0	2.29363e-11	0	0	0	0	0	0	0	0	0
UDP-N-acetylglucosamine 2-epimerase	0	0	0	0	0	0	0	0	0	9.46567e-12	0	0	1.79728e-11	0	0	0	0	0	0	0
RNase P, M1 sRNA component; involved in transfer RNA and 4.5S RNA-processing	0	0	4.47452e-11	0	0	0	0	0	0	0	0	0	0	0	0	0	0	0	0	0
arginyl-tRNA synthetase, degenerate	0	0	0	0	0	0	0	0	0	0	0	0	2.07845e-11	0	0	0	0	0	0	0
ubiquinone biosynthesis protein UbiB	0	0	0	0	0	0	0	0	0	1.30477e-11	0	0	0	0	0	0	0	0	0	0
phosphonate ABC transporter substrate binding component	0	0	0	0	0	0	0	0	0	4.21069e-11	0	0	0	0	0	0	0	0	0	0
exonuclease V (RecBCD complex), beta subunit	0	0	0	0	0	0	0	0	0	0	0	5.12726e-12	0	0	0	0	0	0	0	0
o-succinylbenzoate-CoA ligase	0	0	0	0	0	0	0	0	0	1.57901e-11	1.43606e-11	0	0	0	0	0	0	0	0	0
LacI family transcriptional regulator	0	0	0	0	0	0	0	0	0	4.14949e-11	9.46208e-12	1.82389e-11	0	0	0	0	0	0	0	2.53347e-11
cobalamin adenosyltransferase in ethanolamine utilization	0	0	0	0	0	0	0	2.59174e-11	0	0	0	0	0	0	0	0	0	0	0	0
Aldehyde Dehydrogenase	0	0	0	0	0	0	0	0	0	0	0	0	7.23905e-12	0	0	0	0	0	0	0
anti-sigma28 factor FlgM	0	0	0	0	0	0	0	3.54381e-11	0	0	0	0	0	0	0	0	0	0	0	0
transcription-repair coupling factor	0	0	0	0	0	0	0	6.04514e-12	5.72914e-12	6.21159e-12	0	2.63503e-12	5.89708e-12	0	0	0	0	0	0	0
putative electron transport protein with ferridoxin-like domai	0	0	0	0	0	0	0	0	6.91469e-12	0	6.81826e-12	0	0	0	0	0	0	0	0	0
DNA helicase and single-stranded DNA-dependent ATPase	0	0	0	0	0	0	0	0	9.76674e-12	1.05892e-11	0	0	0	0	0	0	0	0	0	0
DNA gyrase, subunit B, subunit of DNA gyrase	0	0	0	0	0	0	0	0	0	0	0	0	8.41708e-12	0	0	0	0	0	0	0
pyruvate dehydrogenase dihydrolipoyltransacetylase	0	0	0	0	0	0	0	0	1.04323e-11	0	0	9.59635e-12	0	0	0	0	0	0	0	0
imidazole glycerol phosphate synthase, glutamine amidotransferase subunit	0	0	0	0	0	0	0	0	0	0	3.29492e-11	0	0	0	0	0	0	0	0	0
efflux pump membrane protein	0	0	0	0	0	0	0	0	1.69659e-11	0	0	0	0	0	0	0	0	0	0	0
deoxyxylulose-5-phosphate synthase	0	0	0	0	0	0	0	0	0	1.14929e-11	0	0	0	0	0	0	0	0	0	0
10Sa RNA (tmRNA)	0	0	0	0	0	0	0	0	0	0	0	0	0	0	0	0	6.92774e-11	0	0	7.55854e-11
Triose-phosphate isomerase	0	0	0	0	0	0	0	0	0	0	0	0	0	0	0	0	0	0	0	3.57259e-11
B12-dependent methionine synthase	0	0	0	0	0	0	0	5.62824e-12	5.36057e-12	0	5.28582e-12	0	5.51771e-12	0	0	0	0	0	0	0
electron transfer flavoprotein subunit alpha/beta	0	0	0	0	0	0	0	0	0	0	1.24827e-11	0	1.30303e-11	0	0	0	0	0	0	0
alanine racemase 1, PLP-binding, biosynthetic	0	0	0	0	0	0	0	0	0	0	1.80305e-11	0	0	0	0	0	0	0	0	0
molybdate transporter ATP-binding protein	0	0	0	0	0	0	0	0	0	2.02185e-11	0	0	0	0	0	0	0	0	0	0
coproporphyrinogen III oxidase, SAM and NAD(P)H dependent, oxygen-independent	0	0	0	0	0	0	0	0	0	1.55832e-11	0	0	0	0	0	0	0	0	0	0
23S rRNA methyltransferase	0	0	0	0	0	0	0	0	3.13466e-11	0	0	0	0	0	0	0	0	0	0	0
Radical SAM superfamily protein	0	0	0	0	0	0	0	0	0	0	8.7716e-12	0	0	0	0	0	0	0	0	0
D-alanyl-D-alanine carboxypeptidase	0	0	0	0	0	0	0	8.11432e-12	0	1.83473e-11	1.35795e-11	1.49884e-11	1.58312e-11	0	0	0	0	0	0	0
N-succinylarginine dihydrolase	0	0	0	0	0	0	0	0	0	0	2.17332e-11	0	0	0	0	0	0	0	0	0
23S ribosomal RNA of rrnB operon	1.18799e-11	8.30339e-12	5.80887e-12	9.74039e-12	7.16402e-12	9.95354e-12	0	7.17548e-12	6.80743e-12	0	6.70556e-12	1.25109e-11	6.99974e-12	1.84885e-11	2.31698e-11	7.10173e-12	2.60219e-11	7.34421e-11	2.19974e-11	5.66891e-11
PTS system L-ascorbate-specific transporter subunit IIB	0	0	0	0	0	0	0	0	0	3.49859e-11	3.18186e-11	0	3.32145e-11	0	0	0	0	0	0	0
amino-acid transporter	0	0	0	0	0	0	0	0	0	1.57552e-11	0	0	0	0	0	0	0	0	0	0
flagellar hook-associated protein FlgL	0	0	0	0	0	0	0	0	0	2.24438e-11	0	1.90418e-11	0	0	0	0	0	0	0	0
bifunctional aspartate kinase II/homoserine dehydrogenase II	0	0	0	0	0	0	0	4.28228e-12	8.11687e-12	0	0	0	0	0	0	0	0	0	0	0
hypothetical protein	1.55402e-11	1.3906e-11	3.00536e-11	1.48878e-10	7.40531e-11	7.72457e-11	3.96298e-11	1.22718e-11	2.56139e-11	5.03323e-12	1.88144e-11	1.17807e-11	2.75437e-11	2.04769e-11	2.40648e-11	7.8119e-12	1.72836e-11	2.1942e-11	1.16997e-10	1.65986e-11
putative integral transmembrane protein	0	0	0	0	0	0	0	0	0	0	0	9.62687e-12	0	0	0	0	0	0	0	0
Rhodanese domain-containing protein	0	0	0	0	0	0	0	0	0	0	0	1.38883e-11	0	0	0	0	0	0	0	0
3-phosphoserine/phosphohydroxythreonine aminotransferase	0	0	0	0	0	0	0	1.90399e-11	0	0	1.78815e-11	0	0	0	0	0	0	0	0	0
formate dehydrogenase, nitrate-inducible, major subunit	0	0	0	0	0	0	0	0	8.18754e-12	0	0	0	0	0	0	0	0	0	0	0
UDP-4-amino-4-deoxy-L-arabinose--oxoglutarate aminotransferase	0	0	0	0	0	0	0	1.79945e-11	0	0	0	1.56873e-11	0	0	0	0	0	0	0	0
PAPS (adenosine 3'-phosphate 5'-phosphosulfate) 3'(2'),5'-bisphosphate nucleotidase	0	0	0	0	0	0	0	0	0	0	0	2.45154e-11	0	0	0	0	0	0	0	0
coenzyme PQQ biosynthesis protein A	0	0	0	0	0	0	0	0	0	1.43028e-11	0	0	0	0	0	0	0	0	0	0
DL-methionine transporter ATP-binding subunit	0	0	0	0	0	0	0	0	0	0	0	1.76026e-11	0	0	0	0	0	2.58328e-11	0	0
histidinol-phosphatase, C-terminal	0	0	0	0	0	0	0	0	0	2.59532e-11	0	0	0	0	0	0	0	0	0	0
gamma-glutamyl-gamma-aminobutyrate hydrolase	0	0	0	0	0	0	0	2.72387e-11	0	0	0	0	0	0	0	0	0	0	0	0
putative phosphogluconate dehydrogenase	0	0	0	0	0	0	0	0	2.2016e-11	2.387e-11	0	0	0	0	0	0	0	0	0	0
formate hydrogenlyase complex iron-sulfur subunit	0	0	0	0	0	0	0	0	1.81845e-11	0	0	0	0	0	0	0	0	0	0	0
putative outer membrane fimbrial usher protein	0	0	0	0	0	0	0	0	0	8.09197e-12	0	0	7.68225e-12	0	0	0	0	0	0	0
Ferrichrome transport ATP-binding protein FhuC	0	0	0	0	0	0	0	0	0	2.68313e-11	0	0	0	0	0	0	0	0	0	0
histidyl-tRNA synthetase	0	0	0	0	0	0	0	1.63432e-11	0	1.67932e-11	1.52729e-11	1.42478e-11	1.59429e-11	0	0	0	0	0	0	0
fused 4Fe-4S ferredoxin-type protein/hypothetical protein	0	0	0	0	0	0	0	0	0	0	0	0	4.57203e-12	0	0	0	0	0	0	0
putative mechanosensitive channel protein	0	0	0	0	0	4.34794e-12	0	0	0	6.44144e-12	5.85829e-12	0	6.1153e-12	0	0	0	0	0	0	0
30S ribosomal protein S1	0	0	0	0	0	0	0	1.24478e-11	1.17971e-11	1.27905e-11	5.81629e-12	1.08518e-11	1.21429e-11	0	0	0	0	0	0	0
fused predicted transporter subunits	0	0	0	0	0	0	0	0	0	0	0	0	1.06203e-11	0	0	0	0	0	0	0
DNA topoisomerase IV, subunit A	0	0	0	0	0	0	0	0	0	0	0	0	8.99834e-12	0	0	0	0	0	0	0
nicotinate phosphoribosyltransferase	0	0	0	0	0	0	0	0	0	0	1.6187e-11	1.51005e-11	0	0	0	0	0	0	0	0
GTP-binding protein Era	0	0	0	0	0	0	0	1.14998e-11	0	1.18164e-11	0	0	0	0	0	0	0	0	0	0
general secretion pathway protein L	0	0	0	0	0	0	0	1.79017e-11	0	1.83946e-11	0	0	0	0	0	0	0	0	0	0
broad specificity sugar efflux system SetA	0	0	0	0	0	0	0	0	0	0	1.65165e-11	0	1.72411e-11	0	0	0	0	0	0	0
anaerobic nitric oxide reductase transcription regulator	0	0	0	0	0	0	0	0	0	0	1.28534e-11	0	0	0	0	0	0	0	0	0
(dimethylallyl)adenosine tRNA methylthiotransferase	0	0	0	0	0	0	0	0	0	1.50255e-11	1.36652e-11	0	0	0	0	0	0	0	0	0
metabolite transporter yaaU	0	0	0	0	0	0	0	1.56438e-11	0	0	0	0	0	0	0	0	0	0	0	0
putative carbamoyl transferase	0	0	0	0	0	0	0	0	1.65813e-11	0	0	0	0	0	0	0	0	0	0	0
Peptidoglycan-binding domain 1 protein precursor	0	0	0	0	0	0	0	0	7.1552e-12	0	0	0	0	0	0	0	0	0	0	0
DNA topoisomerase	0	0	0	0	0	0	0	3.83749e-11	0	0	0	3.34547e-11	1.87175e-11	0	0	0	0	0	0	0
2,3-dihydroxyphenylpropionate/2, 3-dihydroxicinnamic acid 1,2- dioxygenase	0	0	0	0	0	0	0	0	0	6.83313e-11	0	0	1.99361e-11	0	0	0	0	0	0	0
fused membrane protein/conserved protein	0	0	0	0	0	0	0	1.33832e-11	0	0	0	0	0	0	0	0	0	0	0	0
sodium/proton antiporter	0	0	0	0	0	0	0	0	0	0	0	0	1.31824e-11	0	0	0	0	0	0	0
OmpW family protein	0	0	0	0	0	0	0	3.26097e-11	0	0	0	0	0	0	0	0	0	0	0	0
capsular exopolysaccharide family protein	0	0	0	0	0	0	0	0	0	0	4.50138e-12	0	0	0	0	0	0	0	0	0
sulfate ABC transporter permease	0	0	0	0	0	0	0	0	0	1.21001e-11	0	1.08908e-11	0	0	0	0	0	0	0	0
UDP-N-acetyl glucosamine-2-epimerase	0	0	0	0	0	0	0	0	0	0	8.60873e-12	0	0	0	0	0	0	0	0	0
superoxide dismutase	0	0	0	0	0	0	0	3.99187e-11	0	0	3.34587e-11	0	0	0	0	0	0	0	0	0
formyltetrahydrofolate deformylase PurU	0	0	0	0	0	0	0	0	0	0	0	2.15491e-11	0	0	0	0	0	0	0	0
outer membrane usher protein YhcD	0	0	0	0	0	0	0	4.37397e-12	0	8.98881e-12	0	7.62632e-12	0	0	0	0	0	0	0	0
sugar efflux system	0	0	0	0	0	0	0	1.75845e-11	0	0	0	0	0	0	0	0	0	0	0	0
N5-glutamine S-adenosyl-L-methionine-dependent methyltransferase	0	0	0	0	0	0	0	0	2.11665e-11	1.28365e-11	0	0	0	0	0	0	0	0	0	0
aminotransferase, PLP-dependent	0	0	0	0	0	0	0	0	0	0	0	1.46617e-11	0	0	0	0	0	0	0	0
bifunctional 2',3'-cyclic nucleotide 2'-phosphodiesterase/3'-nucleotidase periplasmic precursor protein	0	0	0	0	0	0	0	1.07189e-11	0	0	0	0	1.04564e-11	0	0	0	0	0	0	0
6-phosphogluconolactonase	0	0	0	0	0	0	0	0	0	0	1.95512e-11	0	2.04089e-11	0	0	0	0	0	0	0
lead, cadmium, zinc and mercury-transporting ATPase	0	0	0	0	0	0	0	9.47594e-12	0	0	0	0	0	0	0	0	0	0	0	0
aconitate hydrase 1	0	0	0	0	0	0	0	0	0	0	7.27689e-12	0	0	0	0	0	0	0	0	0
multidrug resistance protein D	0	0	0	0	0	0	0	1.75845e-11	8.33264e-12	0	1.64329e-11	0	1.71538e-11	0	0	0	0	0	0	0
50S ribosomal protein L27	0	0	0	0	0	0	0	0	0	0	0	0	3.93939e-11	0	0	0	0	0	0	0
pyruvate formate lyase I	0	0	0	0	0	0	0	0	0	0	1.03195e-11	0	0	0	0	0	0	0	0	0
DNA-binding protein/kinase	0	0	0	0	0	0	0	0	0	0	1.60271e-11	0	0	0	0	0	0	0	0	0
RNA polymerase-associated protein	0	0	0	0	0	0	0	0	0	0	1.41108e-11	0	0	0	0	0	0	0	0	0
ADP-ribosylglycohydrolase	0	0	0	0	0	0	0	4.0544e-11	0	2.13048e-11	3.87521e-11	0	2.02261e-11	0	0	0	0	0	0	0
C4-dicarboxylate transport protein	0	0	0	0	0	0	0	0	0	0	0	0	1.57943e-11	0	0	0	0	0	0	0
K+-transporting ATPase subunit B	0	0	0	0	0	0	0	1.01696e-11	0	0	0	4.43287e-12	0	0	0	0	0	0	0	0
fimbrial protein YadC	0	0	0	0	0	0	0	0	0	0	0	1.46617e-11	0	0	0	0	0	0	0	0
nickel transporter ATP-binding protein NikD	0	0	0	0	0	0	0	0	0	1.39943e-11	2.54548e-11	0	0	0	0	0	0	0	0	0
ferrous iron transport protein B	0	0	0	0	0	0	0	1.7948e-11	0	4.61054e-12	0	1.5608e-11	1.53415e-11	0	0	0	0	0	0	0
propionate catabolism operon regulatory protein	0	0	0	0	0	0	0	0	0	0	1.22703e-11	0	0	0	0	0	0	0	0	0
molecular chaperone DnaK	0	0	0	0	0	0	0	1.08699e-11	1.03017e-11	1.11692e-11	0	1.08713e-11	0	0	0	0	0	0	0	0
fused response regulator of ato operon, in two-component system with AtoS: response regulator/sigma54 interaction protein	0	0	0	0	0	0	0	0	0	0	1.40498e-11	0	0	0	0	0	0	0	0	0
exodeoxyribonuclease V gamma subunit	0	0	0	0	0	0	0	0	0	6.3554e-12	0	0	0	0	0	0	0	0	0	0
inner membrane protein, ComEC family of competence proteins	0	0	0	0	0	0	0	0	0	0	0	0	8.9745e-12	0	7.42661e-12	0	0	0	0	0
paraquat-inducible protein B	0	0	0	0	0	0	0	1.26981e-11	1.20343e-11	6.52387e-12	1.18665e-11	0	0	0	0	0	0	0	0	0
protein rhsB	0	0	0	0	0	0	0	0	4.66203e-12	0	0	0	0	0	0	0	0	0	0	0
sulfur transfer complex subunit TusD	0	0	0	0	0	0	0	0	0	0	2.51589e-11	0	0	0	0	0	0	0	0	0
DNA gyrase (type II topoisomerase), subunit A	0	0	0	0	0	0	0	7.92907e-12	7.51459e-12	0	7.4098e-12	0	7.73487e-12	0	0	0	9.56914e-12	0	0	0
undecaprenyldiphospho-muramoylpentapeptide beta-N- acetylglucosaminyltransferase	0	0	0	0	0	0	0	1.99594e-11	0	0	0	0	0	0	0	0	0	0	0	0
Rac prophage protein	0	0	0	0	0	1.68444e-11	0	0	0	0	0	0	0	0	0	0	0	0	0	0
dihydroneopterin triphosphate pyrophosphatase	0	0	0	0	0	0	0	0	0	0	1.90911e-11	0	0	0	0	0	0	0	0	0
DNA-binding transcriptional activator, xylose-binding	0	0	0	0	0	0	0	1.76739e-11	0	0	1.65165e-11	0	0	0	0	0	0	0	0	0
bifunctional folylpolyglutamate synthase/dihydrofolate synthase FolC	0	0	0	0	0	0	0	1.64205e-11	0	0	0	0	0	0	0	0	0	0	0	0
UDP-L-Ara4O C-4'' transaminase	0	0	0	0	0	0	0	0	8.52692e-12	0	0	0	0	0	0	0	0	0	0	0
glucitol/sorbitol-specific enzyme IIC component of PTS	0	0	0	0	0	0	0	0	0	0	1.72633e-11	0	0	0	0	0	0	0	0	0
thiol:disulfide interchange protein	0	0	0	0	0	0	0	1.22718e-11	1.16304e-11	0	0	0	0	0	0	0	0	0	0	0
C4-dicarboxylate antiporter	0	0	0	0	0	0	0	0	0	0	0	1.35465e-11	0	0	0	0	0	0	0	0
RecQ familyATP-dependent DNA helicase	0	0	0	0	0	0	0	0	0	0	1.06062e-11	0	0	0	0	0	0	0	0	0
Ornithine decarboxylase isozyme	0	0	0	0	0	0	0	0	0	1.10653e-11	0	0	0	0	0	0	0	0	0	0
2,3-diaminopropionate ammonia lyase, PLP-dependent	0	0	0	0	0	0	0	0	1.64165e-11	0	0	1.51762e-11	0	0	0	0	0	0	0	0
inorganic diphosphatase	0	0	0	0	0	0	0	0	0	4.03227e-11	0	0	0	0	0	0	0	0	0	0
putative transcriptional regulator with HTH domain	0	0	0	0	0	0	0	0	0	0	0	0	0	6.43771e-11	0	0	0	0	3.82975e-11	0
fructose-6-phosphate aldolase	0	0	0	0	0	0	0	1.57146e-11	2.97864e-11	0	0	0	1.53297e-11	0	0	0	0	0	0	0
glutamate synthase, subunit alpha	0	0	0	0	0	0	0	4.57567e-12	4.33649e-12	0	0	0	0	0	0	0	0	0	0	0
D-allose transporter subunit	0	0	0	0	0	0	0	2.1136e-11	1.00654e-11	0	1.98501e-11	1.85177e-11	0	0	0	0	0	0	0	0
penicillin-binding protein PBP1C murein transglycosylase; inactive transpeptidase domain	0	0	0	0	0	0	0	9.0089e-12	0	0	0	0	0	0	0	0	0	0	0	0
microcin B17 transporter	0	0	0	0	0	0	0	1.7066e-11	0	0	0	0	1.6648e-11	0	0	0	0	0	0	0
hydrogenase-4, subunit H	0	0	0	0	0	0	0	1.9082e-11	0	0	0	0	0	0	0	0	0	0	0	0
acetyl-CoA carboxylase, carboxyl transferase subunit beta	0	0	0	0	0	0	0	0	0	0	0	1.28836e-11	0	0	0	0	0	0	0	0
methyl-accepting chemotaxis protein II (aspartate chemoreceptor protein)	0	0	0	0	0	0	0	0	0	0	0	0	1.22306e-11	0	0	0	0	0	0	0
biotin synthase	0	0	0	0	0	0	0	2.00169e-11	0	2.05681e-11	0	0	0	0	0	0	0	0	0	0
N utilization substance protein B-like protein	0	0	0	0	0	0	0	2.91843e-11	0	0	0	0	0	0	0	0	0	0	0	0
HsdR family type I site-specific deoxyribonuclease	0	0	0	0	0	0	0	6.43135e-12	6.09517e-12	6.57573e-12	0	5.60676e-12	4.00656e-12	0	0	0	0	0	0	0
protein yhgF	0	0	0	0	0	0	0	0	0	9.22108e-12	0	0	0	0	0	0	0	0	0	0
Peptidase E	0	0	0	0	0	0	0	0	0	0	0	0	1.47299e-11	0	0	0	0	0	0	0
cell division protein FtsY	0	0	0	0	0	0	0	0	1.3192e-11	0	0	0	0	0	0	0	0	0	0	0
ycjV	0	0	0	0	0	0	0	0	0	0	1.79806e-11	0	0	0	0	0	0	0	0	0
O-succinylbenzoate synthase	0	0	0	0	0	0	0	0	1.02536e-11	0	0	0	0	0	0	0	0	0	0	0
maltose transport system, substrate-binding protein	0	0	0	0	0	0	0	0	0	0	1.63501e-11	0	0	0	0	0	0	0	0	0
UDP-3-O-(3-hydroxymyristoyl)-glucosamine N-acyltransferase	0	0	0	0	0	0	0	0	0	0	1.89795e-11	0	0	0	0	0	0	0	0	0
chemotaxis regulator CheZ	0	0	0	0	0	0	0	0	0	0	1.50953e-11	0	0	0	0	0	0	0	0	0
NADH:ubiquinone oxidoreductase, chain C,D	0	0	0	0	0	0	0	0	0	0	0	0	1.12741e-11	0	0	0	0	0	0	0
putative aldo/keto reductase	0	0	0	0	0	0	0	0	0	0	0	0	0	0	0	1.98112e-11	0	0	0	0
Biotin synthesis protein bioC	0	0	0	0	0	0	0	0	0	0	0	1.22577e-11	0	0	0	0	0	0	0	0
murein tripeptide (L-ala-gamma-D-glutamyl-meso-DAP) transporter subunit	0	0	0	0	0	0	0	0	1.22357e-11	0	0	0	0	0	0	0	0	0	0	0
short-chain dehydrogenase/reductase SDR	0	0	0	0	0	0	0	1.3727e-11	2.53184e-11	1.35173e-11	0	2.36535e-11	1.29308e-11	0	0	0	0	0	0	0
beta-lactamase	0	0	0	0	0	0	0	9.18765e-12	0	1.88813e-11	0	1.60193e-11	0	0	0	0	0	0	0	0
thermolabile glutaminase	0	0	0	0	0	0	0	0	2.13035e-11	0	0	0	0	0	0	0	0	0	0	0
50S ribosomal protein L17	0	0	0	0	0	0	0	0	0	0	0	0	2.64678e-11	0	0	0	0	0	0	0
N-acetylmuramoyl-l-alanine amidase I	0	0	0	0	0	0	0	0	0	2.46108e-11	0	0	0	0	0	0	0	0	0	0
maltose/maltodextrin transporter ATP-binding protein	0	0	0	0	0	0	0	1.86717e-11	0	0	0	0	0	0	0	0	0	0	0	0
glutathionylspermidine synthase	0	0	0	0	0	0	0	8.97398e-12	0	0	0	0	1.09286e-11	0	0	0	0	0	0	0
electron transfer flavoprotein subunit YdiR	0	0	0	0	0	0	0	0	0	0	0	0	1.08239e-11	0	0	0	0	0	0	0
5- methyltetrahydropteroyltriglutamate/homocysteine S-methyltransferase	0	0	0	0	0	0	0	0	8.73048e-12	9.46567e-12	8.60873e-12	0	8.9864e-12	0	0	0	0	0	0	0
single-stranded-DNA-specific exonuclease RecJ	0	0	0	0	0	0	0	0	0	1.2348e-11	0	0	0	0	0	0	0	0	0	0
colanic acid and biofilm gene transcriptional regulator, MqsR-controlled	0	0	0	0	0	0	0	0	2.96522e-11	0	0	0	0	0	0	0	0	0	0	0
predicted zinc-dependent peptidase	0	0	0	0	0	0	0	0	0	0	1.3008e-11	0	0	0	0	0	0	0	0	0
formate hydrogenlyase subunit 7	0	0	0	0	0	0	0	2.71323e-11	0	0	0	0	0	0	0	0	0	0	0	0
nickel-dependent hydrogenase large subunit	0	0	0	0	0	0	0	0	0	6.28267e-12	0	1.06607e-11	0	0	0	0	0	0	0	0
phenylhydantoinase	0	0	0	0	0	0	0	1.49053e-11	1.41261e-11	0	0	0	1.45402e-11	0	0	0	0	0	0	0
putative aminotransferase	0	0	0	0	0	0	0	0	0	9.12675e-12	1.6601e-11	0	0	0	0	0	0	0	0	0
aconitate hydratase 1	0	0	0	0	0	0	0	0	7.3798e-12	8.00125e-12	0	6.78845e-12	0	0	0	0	0	0	0	0
Glutathione-regulated potassium-efflux system protein kefB	0	0	0	0	0	0	0	0	1.09349e-11	0	0	0	1.12554e-11	0	0	0	0	0	0	0
16S ribosomal RNA (rrnE)	0	0	0	9.16241e-12	0	0	0	0	0	0	1.26284e-11	0	1.31824e-11	0	0	0	0	0	2.07135e-11	0
ribosomal protein S12 methylthiotransferase	0	0	0	0	0	0	0	0	0	0	0	0	1.53297e-11	0	0	0	0	0	0	0
peroxidase/catalase HPI	0	0	0	0	0	0	0	0	0	0	0	0	9.32015e-12	0	0	0	0	0	0	0
gamma-glutamyl-gamma-aminobutyraldehyde dehydrogenase	0	0	0	0	0	0	0	0	6.63587e-12	0	0	0	1.36608e-11	0	0	0	0	0	0	0
zinc transporter subunit: membrane component of ABC superfamily	0	0	0	0	0	0	0	0	0	0	1.23874e-11	0	0	0	0	0	0	0	0	0
DNA-binding response regulator in two-component regulatory system with NarQ or NarX	0	0	0	0	0	0	0	0	0	0	3.00509e-11	0	0	0	0	0	0	0	0	0
D-xylose transporter subunit ; membrane component of ABC superfamily	0	0	0	0	0	0	0	0	0	4.48379e-12	0	1.53688e-11	1.71973e-11	0	0	0	0	0	0	0
23S rRNA C2498 2'-O-ribose methyltransferase, SAM-dependent	0	0	0	0	0	0	0	0	1.79367e-11	0	0	0	0	0	0	0	0	0	0	0
zinc metallopeptidase	0	0	0	0	0	0	0	0	0	7.91255e-12	1.43924e-11	0	0	0	0	0	0	0	0	0
ATP-dependent DNA helicase Rep	0	0	0	0	0	0	0	0	9.76674e-12	1.05892e-11	9.63054e-12	0	0	0	0	0	0	0	0	0
GTPase HflX	0	0	0	0	0	0	0	0	1.54164e-11	1.67146e-11	1.52014e-11	0	0	0	0	0	0	0	0	0
N-succinylglutamate 5-semialdehyde dehydrogenase	0	0	0	0	0	0	0	0	0	0	0	1.22826e-11	2.74878e-11	0	0	0	0	0	0	0
acetohydroxy acid isomeroreductase	0	0	0	0	0	0	0	0	0	0	1.31931e-11	0	0	0	0	0	0	0	0	0
nucleotide hydrolase	0	0	0	0	0	0	0	0	0	0	3.66722e-11	0	0	0	0	0	0	0	0	0
macB, subunit of MacAB-TolC Macrolide Efflux Transport System	0	0	0	0	0	0	0	0	1.0143e-11	0	0	0	0	0	0	0	0	0	0	0
exoaminopeptidase	0	0	0	0	0	0	0	1.00374e-11	0	1.03138e-11	0	0	1.95831e-11	0	0	0	0	0	0	0
glucuronide transporter	0	0	0	0	0	0	0	0	0	1.55832e-11	0	0	0	0	0	0	0	0	0	0
4-hydroxy-2-ketovalerate aldolase	0	0	0	0	0	0	0	0	0	0	9.60205e-12	0	0	0	0	0	0	0	0	0
dipeptide ABC transporter substrate binding component	0	0	0	0	0	0	0	0	1.27327e-11	0	0	0	1.31059e-11	0	0	0	0	0	0	0
N-acetylgalactosamine-specific enzyme IIB component of PTS	0	0	0	0	0	0	0	0	0	0	4.10822e-11	0	0	0	0	0	0	0	0	0
glutamate/aspartate ABC transporter permease GltJ	0	0	9.10605e-11	0	0	0	0	0	0	0	0	0	0	0	0	0	0	0	0	0
putative porin protein	0	0	0	0	0	0	0	0	8.32211e-12	9.0229e-12	0	0	8.56605e-12	0	0	0	0	0	0	0
cellulose biosynthesis protein BcsE	0	0	0	0	0	0	0	0	1.25626e-11	0	0	0	1.29308e-11	0	0	0	0	0	0	0
translation initiation factor IF-2	0	0	0	0	0	0	0	7.79558e-12	7.38809e-12	8.01023e-12	7.28506e-12	3.39804e-12	0	0	0	0	0	0	0	0
Putative phosphatase	0	0	0	0	0	0	0	0	2.95192e-11	0	0	0	0	0	0	0	0	0	0	0
flagella biosynthesis regulator	0	0	0	0	0	0	0	2.09213e-11	0	2.14973e-11	0	0	0	0	0	0	0	0	0	0
ABC transporter membrane protein	0	0	0	0	0	0	0	2.70651e-11	0	0	1.26777e-11	0	1.32339e-11	0	0	0	0	0	0	0
ferredoxin-type protein NapF	0	0	0	0	0	0	0	0	0	4.32553e-11	0	0	0	0	0	0	0	0	0	0
proline aminopeptidase P II	0	0	0	0	0	0	0	7.85731e-12	1.48932e-11	1.61473e-11	0	1.36998e-11	7.66487e-12	0	0	0	0	0	0	0
P pilus assembly protein pilin FimA-like protein	0	0	0	0	0	0	0	0	0	0	0	0	2.07845e-11	0	0	0	0	0	0	0
LrgA family protein	0	0	0	0	0	0	0	0	0	0	4.88044e-11	0	0	0	0	0	0	0	0	0
beta-ketoacyl-CoA thiolase, anaerobic, subunit	0	0	0	0	0	0	0	0	1.50636e-11	0	0	0	0	0	0	0	0	0	0	0
N-acetylmuramic acid permease, EIIBC component, PTS system	0	0	0	0	0	0	0	0	0	0	0	0	7.13237e-12	0	0	0	0	0	0	0
electron transfer flavoprotein FixB	0	0	0	0	0	0	0	0	0	2.27297e-11	0	0	0	0	0	0	0	0	0	0
CoA binding domain/acetyltransferase domain-containing protein	0	0	0	0	0	0	0	0	3.7107e-12	0	0	0	0	0	0	0	0	0	0	0
putative H repeat-associated protein	0	0	0	0	0	0	0	0	0	0	0	1.5977e-11	0	0	0	0	0	0	0	0
DNA-binding transcriptional regulator CynR	0	0	0	0	0	0	0	0	0	2.37904e-11	0	0	0	0	0	0	0	0	0	0
peptidoglycan synthetase FtsI	0	0	0	0	0	0	0	1.17926e-11	0	0	0	0	0	0	0	0	0	0	0	0
4-phytase	0	0	0	0	0	0	0	0	0	0	0	0	1.31059e-11	0	0	0	0	0	0	0
bifunctional glutathionylspermidine amidase/glutathionylspermidine synthetase	0	0	0	0	0	0	0	0	1.06174e-11	0	0	0	1.09286e-11	0	0	0	0	0	0	0
NLP/P60 protein	0	0	0	0	0	0	0	0	2.42014e-11	0	0	0	0	0	0	0	0	0	0	0
tyrosine-specific transport protein	0	0	0	0	0	0	0	0	1.6294e-11	1.76661e-11	0	0	0	0	0	0	0	0	0	0
putative oxidoreductase with NAD(P)-binding Rossmann-fold domain	0	0	0	0	0	0	0	0	0	0	0	0	1.42647e-11	0	0	0	0	0	0	0
O-antigen ligase	0	0	0	0	0	0	0	1.66169e-11	0	0	0	0	0	0	0	0	0	0	0	0
putative S-adenosylmethionine-dependent methyltransferase	0	0	0	0	0	0	0	2.65109e-11	0	0	0	0	2.58616e-11	0	0	0	0	0	0	0
outer membrane protein A	0	0	1.58394e-11	0	0	0	0	0	1.79858e-11	0	0	0	1.8513e-11	0	0	0	0	0	0	0
cation-efflux pump FieF	0	0	0	0	0	0	0	0	0	0	0	2.01173e-11	0	0	0	0	0	0	0	0
cell division protein	0	0	0	0	0	0	0	1.39196e-11	0	1.43028e-11	1.18449e-11	1.21349e-11	1.35787e-11	0	0	0	0	0	0	0
DNA-binding ATP-dependent protease La	0	0	0	0	0	0	0	8.84823e-12	8.38571e-12	9.09187e-12	0	7.71376e-12	8.63153e-12	0	0	0	0	0	0	0
bifunctional aspartokinase I/homoserine dehydrogenase I	0	0	0	0	0	0	0	0	1.2027e-11	8.6932e-12	0	0	8.25304e-12	0	0	0	0	0	0	0
2-polyprenyl-6-methoxyphenol hydroxylase-like FAD-dependent oxidoreductase	0	0	0	0	0	0	0	5.68042e-12	0	1.52536e-11	1.42973e-11	1.33377e-11	1.49246e-11	0	0	0	0	0	0	0
lipid transporter ATP-binding protein/permease	0	0	0	0	0	0	0	0	1.12912e-11	0	0	1.55797e-11	0	0	0	0	0	0	0	0
glycerol-3-phosphate O-acyltransferase	0	0	0	0	0	0	0	8.59636e-12	0	0	8.0334e-12	0	0	0	0	0	0	0	0	0
D-arabitol repressor AtlR	0	0	0	0	0	0	0	0	0	0	0	1.92844e-11	0	0	0	0	0	0	0	0
class I fumarate hydratase	0	0	0	0	0	0	0	0	0	0	1.18233e-11	0	0	0	0	0	0	0	0	0
L-fuculokinase FucK	0	0	0	0	0	0	0	7.19033e-12	0	0	0	0	0	0	0	0	0	0	0	0
putative Sodium:sulfate symporter	0	0	0	0	0	0	0	0	0	0	1.32199e-11	0	0	0	0	0	0	0	0	0
oxidoreductase, Zn-dependent and NAD(P)-binding	0	0	0	0	0	0	0	0	1.87544e-11	2.06275e-11	0	8.62578e-12	0	0	0	0	0	0	0	0
D-allose transporter ATP-binding protein	0	0	0	0	0	0	0	1.35927e-11	6.44108e-12	0	0	0	2.65196e-11	0	0	0	0	0	0	0
outer membrane phospholipase A PldA	0	0	0	0	0	0	0	0	2.26993e-11	0	0	0	0	0	0	0	0	0	0	0
multidrug efflux system subunit MdtA	0	0	0	0	0	0	0	0	0	1.71565e-11	0	0	0	0	0	0	0	0	0	0
L,D-transpeptidase linking Lpp to murein	0	0	0	0	0	0	0	2.2334e-11	0	0	0	0	0	0	0	0	0	0	0	0
Pili assembly chaperone, N-terminal	0	0	0	0	0	0	0	0	0	1.42174e-11	2.62793e-11	0	0	0	0	0	0	0	0	0
amidohydrolase	0	0	0	0	0	0	0	0	0	7.40365e-12	0	0	0	0	0	0	0	0	0	0
cytochrome c-552 precursor	0	0	0	0	1.44626e-11	0	0	0	0	0	0	0	0	0	0	0	0	0	0	0
Glyceraldehyde-3-phosphate dehydrogenase C	0	0	0	0	0	0	0	4.39611e-11	0	0	4.06754e-11	0	0	0	0	0	0	0	0	0
muramidase	0	0	0	0	0	0	0	0	0	0	0	0	2.15788e-11	0	0	0	0	0	0	0
GTP hydrolase	0	0	0	0	0	0	0	0	0	0	0	0	1.16422e-11	0	0	0	0	0	0	0
ATP-binding protein with possible role in replication	0	0	0	0	0	0	0	0	0	0	0	9.52091e-12	0	0	0	0	0	0	0	0
3-hydroxy acid dehydrogenase	0	0	0	0	0	0	0	0	2.64369e-11	0	0	0	0	0	0	0	0	0	0	0
dethiobiotin synthetase	0	0	0	0	0	0	0	0	2.83741e-11	0	0	0	0	0	0	0	0	0	0	0
putative cation:proton antiport protein	0	0	0	0	0	0	0	0	0	1.27677e-11	0	0	0	0	0	0	0	0	0	0
S-adenosyl-methyltransferase MraW	0	0	0	0	0	0	0	0	0	0	2.06719e-11	0	0	0	0	0	0	0	0	0
ATP-dependent protease La	0	0	0	0	0	0	0	0	0	9.09187e-12	0	0	8.63153e-12	0	0	8.75729e-12	0	0	0	0
IS629 transposase OrfB	0	0	0	0	0	0	0	1.17329e-11	0	0	0	0	0	0	0	0	0	0	0	0
conserved membrane protein, predicted transporter	0	0	0	0	0	0	0	0	5.26202e-12	1.12662e-11	0	0	5.34787e-12	0	0	0	0	0	0	0
putative copper resistance protein	0	0	0	0	0	0	0	0	0	1.08798e-11	9.89479e-12	0	0	0	0	0	0	0	0	0
Novel sRNA, function unknown	0	0	0	0	0	4.53058e-11	0	0	0	0	0	0	0	0	0	0	0	0	0	0
biotin--protein ligase	0	0	0	0	0	0	0	0	0	2.2165e-11	0	0	0	0	0	0	0	0	0	0
oxidoreductase subunit	0	0	0	0	0	0	0	0	0	0	8.02347e-12	7.5786e-12	8.37546e-12	0	0	0	0	0	0	0
ethanol dehydrogenase	0	0	1.66854e-11	0	0	0	0	0	0	0	0	0	0	0	0	0	0	0	0	0
(glutamate--ammonia-ligase) adenylyltransferase	0	0	0	0	0	0	0	0	0	0	0	3.1971e-12	0	0	0	0	0	0	0	0
GTPase	0	0	0	0	0	0	0	0	1.44677e-11	1.67146e-11	0	0	0	0	0	0	0	0	0	0
isovaleryl CoA dehydrogenase AidB	0	0	0	0	0	0	0	1.26981e-11	0	0	0	0	0	0	0	0	0	0	0	0
putative fructose-like permease EIIC subunit 2	0	0	0	0	0	0	0	1.92941e-11	0	0	0	0	0	0	0	0	0	0	0	0
ribosomal protein S6 modification protein RimK	0	0	0	0	0	0	0	0	0	2.37114e-11	0	0	0	0	0	0	0	0	0	0
heat shock protein DnaJ domain-containing protein	0	0	0	0	0	0	0	0	0	0	1.34111e-11	0	0	0	0	0	0	0	0	0
PAS modulated Fis family sigma-54-specific transcriptional regulator	0	0	0	0	0	0	0	0	0	1.20356e-11	1.0946e-11	0	1.14262e-11	0	0	0	0	0	0	0
zinc metallopeptidase RseP	0	0	0	0	0	0	0	0	0	0	0	6.4971e-12	0	0	0	0	0	0	0	0
23S rRNA methyltransferase J	0	0	0	0	0	0	0	0	0	0	0	0	3.22655e-11	0	0	0	0	0	0	0
bacteriophage N4 receptor, outer membrane subunit	0	0	0	0	0	0	0	7.00894e-12	6.64257e-12	7.20193e-12	3.27497e-12	6.11029e-12	6.83728e-12	0	0	0	0	0	0	0
putative ATP-dependent helicase Lhr	0	0	0	0	0	0	0	4.51323e-12	4.27731e-12	0	0	0	0	0	0	0	0	0	0	0
histidine/lysine/arginine/ornithine ABC transporter permease HisM	0	0	0	0	0	0	0	0	1.37715e-11	2.98624e-11	0	0	0	0	0	0	0	0	0	0
phosphatidylserine synthase	0	0	0	0	0	0	0	1.5367e-11	0	1.57901e-11	0	0	0	0	0	0	0	0	0	0
D-alanine--D-alanine ligase B	0	0	0	0	0	0	0	0	0	0	0	0	1.10354e-11	0	0	0	0	0	0	0
acriflavine resistance protein F	0	0	0	0	0	0	0	0	0	0	6.27148e-12	0	3.27331e-12	0	0	0	0	0	0	0
excinulease of nucleotide excision repair, DNA damage recognition component	0	0	0	0	0	0	0	1.03054e-11	0	1.05892e-11	0	0	0	0	0	0	0	0	0	0
YD repeat-containing protein	0	0	0	0	0	0	0	4.96843e-12	0	0	0	0	0	0	0	0	0	0	0	0
fused mannose-specific PTS enzyme IIAB components	0	0	0	0	0	0	0	2.14378e-11	0	0	0	0	0	0	0	0	0	0	0	0
2-oxoglutarate dehydrogenase E1 component	0	0	0	0	0	0	0	1.48734e-11	3.52397e-12	7.64145e-12	6.94966e-12	0	7.25455e-12	0	0	0	0	0	0	0
adhesin	0	0	0	0	0	0	0	7.26555e-12	2.83863e-12	4.4138e-12	2.75158e-12	4.84037e-12	2.86138e-12	0	0	0	0	0	0	0
beta-D-galactosidase	0	0	0	0	0	0	0	0	0	6.96304e-12	6.00461e-12	5.90761e-12	0	0	0	0	0	0	0	0
PTS system N,N'-diacetylchitobiose-specific transporter subunit IIC	0	1.77432e-11	0	0	0	0	0	0	1.45315e-11	0	0	0	0	0	0	0	0	0	0	0
putative phosphatase	0	0	0	0	0	0	0	3.20086e-11	2.91274e-11	0	2.99124e-11	0	3.4049e-11	0	0	0	0	0	0	0
fructoselysine 6-kinase	0	0	0	0	0	0	0	0	1.25626e-11	0	0	2.31118e-11	1.29308e-11	0	0	0	0	0	0	0
nickel-responsive regulator	0	0	0	0	0	0	0	0	0	0	0	4.51888e-11	0	0	0	0	0	0	0	0
transport protein	0	0	0	0	0	0	0	1.3155e-11	0	0	1.72175e-11	2.5658e-11	0	0	0	0	0	0	0	0
anaerobic class I fumarate hydratase	0	0	0	0	0	0	0	0	0	1.30002e-11	0	0	0	0	0	0	0	0	0	0
acetolactate synthase III, thiamin-dependent, small subunit	0	0	0	0	0	0	0	2.11764e-11	0	2.17595e-11	0	0	0	0	0	0	0	0	0	0
acetyl-CoA C-acyltransferase FadA	0	0	0	0	0	0	0	0	0	1.83946e-11	0	0	1.74633e-11	0	0	0	0	0	0	0
L-allo-threonine aldolase, PLP-dependent	0	0	0	0	0	0	0	0	0	0	0	0	2.02867e-11	0	0	0	0	0	0	0
NAD-dependent deacetylase CobB	0	0	0	0	0	0	0	0	0	0	0	2.16261e-11	0	0	0	0	0	0	0	0
deoxycytidine triphosphate deaminase	0	0	0	0	0	0	0	1.79017e-11	0	0	0	0	0	0	0	0	0	0	0	0
putative metal dependent hydrolase	0	0	0	0	0	0	0	0	0	0	0	0	0	6.53169e-11	0	0	0	0	0	0
carbon-phosphorous lyase complex subunit	0	0	0	0	0	0	0	0	0	0	0	3.10528e-11	0	0	0	0	0	0	0	0
beta lactamase	0	0	0	0	0	0	0	0	0	0	0	0	1.55764e-11	0	0	0	0	0	0	0
lipoprotein Wza	0	0	0	0	0	0	0	0	0	1.90323e-11	0	0	0	0	0	0	0	0	0	0
tyrosine phosphatase	0	0	0	0	0	0	0	0	0	0	0	2.04571e-11	2.2891e-11	0	0	0	0	0	0	0
sulfite reductase subunit alpha	0	0	0	0	0	0	0	0	1.09713e-11	1.18952e-11	1.08183e-11	0	1.12929e-11	0	0	0	0	0	0	0
formate hydrogenlyase transcriptional activator	0	0	0	0	0	0	0	1.00229e-11	0	0	0	0	0	0	0	0	0	0	0	0
NADH dehydrogenase I subunit F	0	0	0	0	0	0	0	0	0	8.00125e-12	0	0	1.51923e-11	0	0	0	0	0	0	0
chaperone HSP70, co-chaperone with DnaJ	0	0	0	0	0	0	0	0	1.03017e-11	0	0	0	0	0	0	0	0	0	0	0
protein involved in utilization of DNA as a carbon source	0	0	0	0	0	0	0	0	0	2.5399e-11	0	0	0	0	0	0	0	0	0	0
minor component of type 1 fimbriae	0	0	0	0	0	0	0	0	0	0	0	0	2.22886e-11	0	0	0	0	0	0	0
cAMP phosphodiesterase	0	0	0	0	0	0	0	0	0	0	8.0334e-12	7.49418e-12	0	0	0	0	0	0	0	0
thymidine phosphorylase	0	0	0	0	0	0	0	1.57503e-11	0	1.61839e-11	7.35939e-12	1.37308e-11	1.53645e-11	0	0	0	0	0	0	0
multidrug efflux system subunit MdtC	1.12083e-11	0	0	0	0	0	0	0	0	0	0	0	6.60404e-12	0	0	0	0	0	0	0
acetolactate synthase isozyme II large subunit	0	0	0	0	0	0	0	0	1.19905e-11	0	0	1.10297e-11	0	0	0	0	0	0	0	0
galactosamine-6-phosphate isomerase	0	0	0	0	0	0	0	0	0	0	1.28789e-11	0	0	0	0	0	0	0	0	0
AI2 ABC transporter periplasmic-binding protein	0	0	0	0	0	0	0	2.03691e-11	0	0	0	0	9.93512e-12	0	0	0	0	0	0	0
DNA topoisomerase type IA Zn finger domain-containing protein	0	0	0	0	0	0	0	0	0	6.99717e-11	0	2.96828e-11	0	0	0	0	0	0	0	0
cysteine/glutathione ABC transportermembrane/ATP-binding component	0	0	0	0	0	0	0	0	0	1.21173e-11	1.13083e-11	0	0	0	0	0	0	0	0	0
xanthine dehydrogenase, FAD binding subunit XdhB	0	0	0	0	0	0	0	0	2.24668e-11	0	0	2.05642e-11	0	0	0	0	0	0	0	0
cryptic autophosphorylating protein tyrosine kinase	0	0	0	0	0	0	0	9.55414e-12	0	0	0	0	0	0	0	0	0	0	0	0
dehydratase	0	0	0	0	0	0	0	0	0	1.08798e-11	0	0	0	0	0	0	8.27908e-11	0	0	0
ribosomal RNA-5S	1.18758e-11	0	2.18793e-11	0	1.34778e-11	1.48995e-11	4.65302e-12	7.17301e-12	6.79806e-12	1.4741e-11	1.26284e-11	1.17807e-11	6.98531e-12	9.24105e-12	1.73714e-11	2.67489e-11	1.73134e-11	3.67084e-11	9.8954e-11	9.44493e-11
L-glutamine:D-fructose-6-phosphate aminotransferase	0	0	0	0	0	0	0	0	1.07915e-11	1.17002e-11	0	9.92672e-12	1.11078e-11	0	0	0	0	0	0	0
outer membrane export usher protein	0	0	0	0	0	0	0	8.00214e-12	8.01801e-12	0	2.1709e-11	0	7.80616e-12	0	0	0	0	0	0	0
pyruvate formate lyase activating enzyme	0	0	2.39276e-11	0	0	0	0	0	0	2.37904e-11	0	2.57672e-11	0	0	0	0	0	0	0	0
F0F1 ATP synthase subunit I	0	0	0	0	0	0	0	0	0	0	0	2.38398e-11	0	0	0	0	0	0	0	0
hydrophobe/amphiphile efflux-1 (HAE1) family transporter	0	0	0	0	0	0	0	0	0	6.89577e-12	6.27148e-12	5.85053e-12	0	0	0	0	0	0	0	0
UDP-galactose-4-epimerase	0	0	0	0	0	0	0	2.04893e-11	0	2.10534e-11	0	0	1.99875e-11	0	0	0	0	0	0	0
succinyl-CoA synthetase, NAD(P)-binding, alpha subunit	0	0	0	0	0	0	0	0	0	2.46108e-11	0	0	0	0	0	0	0	0	0	0
elongation factor G	0	0	0	0	0	0	0	9.85229e-12	9.33728e-12	1.01236e-11	9.20707e-12	4.29454e-12	0	0	0	0	0	0	0	0
adenine permease, high affinity; adenine:H+ symporter	0	0	0	0	0	0	0	0	0	0	0	1.35769e-11	0	0	0	0	0	0	0	0
membrane-bound PQQ-dependent dehydrogenase, glucose/quinate/shikimate family	0	0	0	0	0	0	0	0	0	0	8.14427e-12	0	0	0	0	0	0	0	0	0
DNA polymerase elongation subunit	0	0	0	0	0	0	0	2.99821e-11	9.47163e-12	2.05385e-11	1.86791e-11	8.71266e-12	2.92478e-11	0	0	0	0	0	0	0
gamma-glutamylputrescine oxidoreductase PuuB	0	0	0	0	0	0	0	0	0	0	1.52014e-11	0	0	0	0	0	0	0	0	0
imidazole glycerol phosphate synthase subunit HisF	0	0	0	0	0	0	0	0	0	0	0	1.16898e-11	0	0	0	0	0	0	0	0
sensor protein ZraS	0	0	0	0	0	0	0	0	1.43416e-11	0	1.41416e-11	0	0	0	0	0	0	0	0	0
imidazole glycerol phosphate synthase, glutamine amidotransferase subunit HisH	0	0	0	0	0	0	0	0	0	0	0	0	1.71973e-11	0	0	0	0	0	0	0
TRAP dicarboxylate transporter DctM subunit	0	0	0	0	0	0	0	0	0	0	0	1.42143e-11	0	0	0	0	0	0	0	0
outer membrane-specific lipoprotein transporter subunit	0	0	0	0	0	0	0	0	0	1.71979e-11	7.82046e-12	0	0	0	0	0	0	0	0	0
3-(3-hydroxyphenyl)propionate hydroxylase	0	0	0	0	0	0	0	0	0	0	1.16955e-11	0	0	0	0	0	0	0	0	0
part of gsp divergon involved in type II protein secretion	0	0	0	0	0	0	0	0	0	0	0	0	2.41991e-11	0	0	0	0	0	0	0
50S ribosomal protein L5	0	0	0	0	0	0	0	1.92941e-11	0	0	3.6061e-11	1.68203e-11	3.7643e-11	0	0	0	0	0	0	0
sulfate adenylyltransferase, large subunit	0	0	0	0	0	0	0	1.45921e-11	0	0	0	0	0	0	0	0	0	0	0	0
NAD(P)(+) transhydrogenase	0	0	0	0	0	0	0	0	0	0	1.40194e-11	0	0	0	0	0	0	0	0	0
inner membrane protein, UPF0053 family	0	0	0	0	0	0	0	0	0	0	1.5418e-11	0	0	0	0	0	0	0	0	0
glutathione peroxidase	0	0	0	0	0	0	0	0	0	0	1.76385e-11	1.64546e-11	1.84124e-11	0	0	0	0	4.82962e-11	0	0
fructose-1-phosphatase	0	0	0	0	0	0	0	0	0	3.77625e-11	0	0	0	0	0	0	0	0	0	0
Osmotically inducible protein OsmC	0	0	0	0	0	3.34549e-11	0	0	0	0	0	0	0	0	0	0	0	0	0	0
glycoprotein	0	0	0	0	0	0	0	3.58034e-11	0	0	0	0	0	0	0	0	0	0	0	0
exoribonuclease II	0	0	0	0	0	0	0	1.07688e-11	0	1.10653e-11	0	0	1.0505e-11	0	0	0	0	0	0	0
protein that protects iron-sulfur proteins against oxidative damage	0	0	0	0	0	0	0	0	0	0	0	3.29092e-11	0	0	0	0	0	0	0	0
cellulose synthesis regulatory protein (signal transduction protein)	0	0	0	0	0	0	0	0	0	1.29062e-11	0	0	1.21212e-11	0	0	0	0	0	0	0
lipid A biosynthesis lauroyl acyltransferase	0	0	0	0	0	0	0	0	2.14423e-11	0	0	1.97241e-11	0	0	0	0	0	0	0	0
Prophage tail fiber domain protein	0	0	0	0	0	0	0	1.21857e-11	0	0	0	0	0	0	0	0	0	0	0	0
Glucans biosynthesis protein G precursor	0	0	0	0	0	0	0	0	0	1.37782e-11	0	0	0	0	0	0	0	0	0	0
putative outer membrane lipoprotein	0	0	0	0	0	0	0	0	0	3.83716e-11	0	0	0	0	0	0	0	0	0	0
ilvB, subunit of acetolactate synthase / acetohydroxybutanoate synthase	0	0	0	0	0	0	0	0	0	0	0	0	1.20351e-11	0	0	0	0	0	0	0
ATP synthase F0F1 subunit gamma	0	0	0	0	0	0	0	0	0	2.22053e-11	0	0	0	0	0	0	0	0	0	0
L-aspartate oxidase	0	0	0	0	0	0	0	2.56779e-11	2.43356e-11	0	0	0	1.25245e-11	0	0	0	0	0	0	0
glycine betaine/L-proline ABC transporter ATPase	0	0	0	0	0	0	0	1.73214e-11	0	0	0	1.51005e-11	0	0	0	0	0	0	0	0
DNA-binding transcriptional regulator CpxR	0	0	0	0	0	0	0	1.49053e-11	0	0	0	0	0	0	0	0	0	0	0	0
Putative transcriptional regulator LYSR-type	0	0	0	0	0	0	0	0	0	0	0	0	2.19992e-11	0	0	0	0	0	0	0
cellulose synthase subunit	0	0	0	0	0	0	0	5.99815e-12	1.13692e-11	6.16331e-12	5.60534e-12	5.2291e-12	5.85125e-12	0	0	0	0	0	0	0
2-ketogluconate reductase	0	0	0	0	0	0	0	0	2.02547e-11	0	1.98734e-11	1.86317e-11	0	0	0	0	0	0	0	0
fatty acid oxidation complex subunit FadB	0	0	0	0	0	0	0	0	0	9.77687e-12	0	0	4.64092e-12	0	0	0	0	0	0	0
putative aminoglycoside efflux pump	0	0	0	0	0	0	0	6.69158e-12	0	0	0	5.83362e-12	0	0	0	0	0	0	0	0
2-acylglycerophosphoethanolamine acyltransferase	0	0	0	0	0	0	0	0	9.14276e-12	0	0	0	0	0	0	0	0	0	0	0
dihydrolipoamide acetyltransferase	0	0	0	0	0	0	0	0	1.04323e-11	0	1.02359e-11	9.59635e-12	1.07381e-11	0	0	0	0	0	0	0
ABC transporter, CydDC cysteine exporter (CydDC-E) family, permease/ATP-binding protein CydC precursor	0	0	0	0	0	0	0	0	0	0	1.13083e-11	0	0	0	0	0	0	0	0	0
mgl repressor and galactose ultrainduction factor	0	0	0	0	0	0	0	0	0	0	0	1.74504e-11	0	0	0	0	0	0	0	0
putative aldolase	0	0	0	0	0	0	0	0	0	0	0	1.03687e-11	4.64092e-11	0	0	0	0	0	0	0
exported protein Imp	0	0	0	0	0	0	0	8.97398e-12	0	0	0	0	0	0	0	0	0	0	0	0
transposase IS3/IS911 family protein	0	0	0	0	0	0	0	0	0	0	5.74423e-11	0	0	0	0	0	0	0	0	0
amidophosphoribosyl transferase	0	0	0	0	0	0	0	0	0	0	1.2828e-11	0	0	0	0	0	0	0	0	0
shikimate 5-dehydrogenase	0	0	0	0	0	0	0	0	0	0	0	0	1.24098e-11	0	0	0	0	0	0	0
16S ribosomal RNA of rrnB operon	0	0	1.10255e-11	0	0	0	0	0	0	0	0	5.89037e-11	0	1.91503e-10	4.39772e-11	1.33745e-11	3.2617e-11	1.74245e-11	4.14269e-11	1.7933e-11
amino acid permease-associated protein	0	0	0	0	0	0	0	1.5333e-11	0	2.84915e-11	1.40498e-11	0	0	0	0	0	0	0	0	0
cytochrome c-type protein	0	0	0	0	0	0	0	0	1.74148e-11	0	0	0	0	0	0	0	0	0	0	0
Putative outer membrane component of tripartite multidrug resistance system	0	0	0	0	0	0	0	1.42042e-11	0	0	0	0	0	0	0	0	0	0	0	0
3-oxoacyl-ACP reductase	0	0	0	0	0	0	0	0	0	1.45655e-11	0	0	0	0	0	0	0	0	0	0
predicted DNA-binding transcriptional regulator, efflux system	0	0	0	0	0	0	0	0	2.12348e-11	0	0	1.95332e-11	0	0	0	0	0	0	0	0
DsdX permease	0	0	0	0	0	0	0	3.12174e-11	0	0	0	0	0	0	0	0	0	0	0	0
GTP cyclohydrolase 1	0	0	0	0	0	0	0	0	0	0	2.91076e-11	0	0	0	0	0	0	0	0	0
bifunctional acetylornithine aminotransferase/succinyldiaminopimelate aminotransferase	0	0	0	0	0	0	0	0	1.61739e-11	0	0	0	0	0	0	0	0	0	0	0
putative outer membrane efflux protein MdtP	0	0	0	0	0	0	0	0	0	1.45953e-11	0	0	0	0	0	0	0	0	0	0
putrescine transporter subunit: periplasmic-binding component of ABC superfamily	0	0	0	0	0	0	0	0	0	0	0	1.63216e-11	0	0	0	0	0	0	0	0
peptidase PmbA	0	0	0	0	0	0	0	0	0	0	1.43924e-11	0	0	0	0	0	0	0	0	0
membrane-bound lytic murein transglycosylase D	0	0	0	0	0	0	0	0	0	1.75359e-11	0	0	0	0	0	0	0	0	0	0
DNA-binding transcriptional repressor AcrR	0	0	0	0	0	0	0	0	0	0	3.00509e-11	0	0	0	0	0	0	0	0	0
bicyclomycin/multidrug efflux system protein	0	0	0	0	0	0	0	0	8.29066e-12	0	0	1.52526e-11	0	0	0	0	0	0	0	0
pirin	0	0	0	0	0	0	0	0	0	3.5508e-11	0	0	0	0	0	0	0	0	0	0
Tol-Pal system beta propeller repeat-containing protein TolB	0	0	0	0	0	0	0	1.61157e-11	0	0	0	0	0	0	0	0	0	0	0	0
araG, subunit of arabinose ABC transporter	0	0	0	0	0	0	0	1.37542e-11	0	0	0	0	0	0	0	0	0	0	0	0
peptide chain release factor 1	0	0	0	0	0	0	0	0	0	0	0	1.67737e-11	0	0	0	0	0	0	0	0
putative multicomponent oxygenase/reductase subunit	0	0	0	0	0	0	0	0	1.32184e-11	1.43316e-11	0	0	0	0	0	0	0	0	0	0
transposase yncI	0	0	0	0	0	0	0	0	0	0	0	3.09734e-11	0	0	0	0	0	0	0	0
methionyl-tRNA synthetase	0	0	1.6587e-11	0	0	0	0	0	0	1.05267e-11	9.57372e-12	0	9.99373e-12	0	0	0	0	0	3.14062e-11	0
propionate kinase/acetate kinase C, anaerobic	0	0	0	0	0	0	0	0	0	1.771e-11	0	0	1.68133e-11	0	0	0	0	0	0	0
PhoH-like protein	0	0	0	0	0	0	0	0	0	1.98253e-11	0	0	0	0	0	0	0	0	0	0
dihydrolipoyllysine-residue acetyltransferase	0	0	0	0	0	0	0	0	1.04323e-11	0	0	0	0	0	0	0	0	0	0	0
ferredoxin	0	0	0	0	0	0	0	0	2.04434e-11	0	0	0	0	0	0	0	0	0	0	0
selenate reductase, molybdenum-binding subunit	0	0	0	0	0	0	0	0	0	0	0	6.32738e-12	0	0	0	0	0	0	0	0
ssDNA and dsDNA binding, ATP binding, subunit of RecFOR complex	0	0	0	0	0	0	0	0	0	0	0	0	1.89267e-11	0	0	0	0	0	0	0
DNA replication/recombination/repair protein	0	0	0	0	0	0	0	0	0	0	4.95495e-11	0	0	0	0	0	0	0	0	0
putative DEOR-type transcriptional regulator	0	0	0	0	0	0	0	0	3.90284e-11	0	0	0	0	0	0	0	0	0	0	0
sulfate permease inorganic anion transporter	0	0	0	0	0	0	0	1.54352e-11	1.39762e-11	1.51531e-11	1.42346e-11	0	0	0	0	0	0	0	0	0
putative aga operon transcriptional repressor	0	0	0	0	0	0	0	0	0	2.64338e-11	0	0	0	0	0	0	0	0	0	0
glutathione-regulated potassium-efflux system ancillary protein KefG	0	0	0	0	0	0	0	1.87726e-11	0	0	0	0	0	0	0	0	0	0	0	0
integrase family protein	0	0	0	0	0	0	0	0	0	0	0	0	0	8.09811e-11	0	0	0	0	0	0
sensory histidine kinase in two-component regulatory system with citB	0	0	0	0	0	0	0	0	1.19038e-11	1.29062e-11	5.86888e-12	0	1.22527e-11	0	0	0	0	0	0	0
putative transporter subunit: membrane component of ABC superfamily	0	0	0	0	0	0	0	3.76469e-11	0	0	2.66024e-11	0	1.79253e-11	0	0	0	0	0	0	0
transporter subunit	0	0	0	0	0	0	0	3.03313e-11	0	3.83716e-11	1.211e-11	0	0	0	0	0	0	0	0	0
TRAP transporter DctM subunit	0	0	0	0	0	0	0	0	0	1.6445e-11	0	0	1.56123e-11	0	0	0	0	0	0	0
protein chain elongation factor EF-Tu	0	0	0	0	0	0	0	0	0	1.80687e-11	3.28657e-11	0	0	0	0	0	0	0	0	0
type IV pilus secretin PilQ	0	0	0	0	0	0	0	0	8.50489e-12	0	1.66436e-11	0	0	0	0	0	0	0	0	0
protoheme IX biogenesis protein	0	0	0	0	0	0	0	0	0	0	1.62681e-11	0	0	0	0	0	0	0	0	0
formate dehydrogenase-N, Fe-S (beta) subunit, nitrate-inducible	0	0	0	0	0	0	0	0	0	0	0	0	0	0	0	0	0	0	3.60906e-11	0
transcriptional repressor UlaR	0	0	0	0	0	0	0	0	0	0	0	2.4029e-11	0	0	0	0	0	0	0	0
excisionase	0	0	0	0	0	0	0	4.75744e-11	0	9.77687e-11	0	0	4.64092e-11	0	0	0	0	0	0	0
1,4-dihydroxy-2-naphthoyl-CoA synthase	0	0	0	0	0	0	0	0	0	0	0	2.09627e-11	0	0	0	0	0	0	0	0
heme exporter protein CcmC	0	0	0	0	0	0	0	1.41176e-11	0	0	0	0	1.37718e-11	0	0	0	0	0	0	0
P44 outer membrane protein, C-terminal fragment	0	0	0	0	0	0	0	4.06191e-11	0	0	0	0	0	0	0	0	0	0	0	0
cell division protein FtsZ	0	0	0	0	0	0	0	1.80882e-11	0	9.29312e-12	8.4518e-12	0	1.76452e-11	0	0	0	0	0	0	0
Mannose permease IID component	0	0	0	0	0	0	0	0	0	0	2.28556e-11	0	0	0	0	0	0	0	0	0
mandelate racemase/muconate lactonizing enzyme family protein	0	0	0	0	0	0	0	0	2.04434e-11	0	0	0	0	0	0	0	0	0	0	0
4-hydroxy-3-methylbut-2-enyl diphosphate reductase, 4Fe-4S protein	0	0	0	0	0	0	0	2.19112e-11	0	0	0	0	0	0	0	0	0	0	0	0
formate dehydrogenase-H, [4Fe-4S] ferredoxin subunit	0	0	0	0	0	0	0	0	0	0	3.68806e-11	0	0	0	0	0	0	0	0	0
NapD family protein	0	0	0	0	0	0	0	0	0	4.05518e-11	0	0	0	0	0	0	0	0	0	0
methyl-accepting chemotaxis protein I	0	0	0	0	0	0	0	0	0	0	0	1.09104e-11	0	0	0	0	0	0	0	0
DNA-binding transcriptional regulator AgaR	0	0	0	0	0	0	0	2.57254e-11	0	0	0	0	0	0	0	0	0	0	0	0
galactoside O-acetyltransferase	0	0	0	0	0	0	0	0	0	0	3.18186e-11	0	0	0	0	0	0	0	0	0
2,5-diketo-D-gluconate reductase A	0	0	0	0	0	0	0	0	2.38507e-11	0	0	0	0	0	0	0	0	0	0	0
recombination protein RecR	0	0	0	0	0	0	0	0	0	0	1.60668e-11	0	0	0	0	6.77271e-11	0	0	0	0
ZraS	0	0	0	0	0	0	0	0	0	0	0	0	7.38099e-12	0	0	0	0	0	0	0
diaminopimelate epimerase	0	0	0	0	0	0	0	0	2.39374e-11	0	2.35181e-11	0	0	0	0	0	0	0	0	0
Ig domain-containing protein	0	0	0	0	0	0	0	0	4.63903e-12	0	0	4.2673e-12	0	0	0	0	0	0	0	0
Selenocysteine-specific translation elongation factor	0	0	0	0	0	0	0	0	1.07037e-11	0	0	0	0	0	0	0	0	0	0	0
palmitoyl transferase	0	0	0	0	0	0	0	0	3.52021e-11	0	0	0	0	0	0	0	0	0	0	0
alpha-galactosidase	0	0	0	0	0	0	0	0	0	1.57901e-11	7.18029e-12	1.33967e-11	0	0	0	0	0	0	0	0
homoserine O-succinyltransferase	0	0	0	0	0	1.55404e-11	0	0	0	0	2.09387e-11	0	0	0	0	0	0	0	0	0
bacteriophage N4 adsorption protein B	0	0	0	0	0	0	0	0	8.82411e-12	9.56718e-12	0	8.11702e-12	9.08277e-12	0	0	0	0	0	0	0
ethanolamine utilization cobalamin adenosyltransferase	0	0	0	0	0	0	0	0	0	2.6631e-11	0	0	0	0	0	0	0	0	0	0
zinc, cobalt and lead efflux system	0	0	0	0	0	0	0	0	8.98061e-12	0	0	0	0	0	0	0	0	0	0	0
ATP-binding cell division protein involved in recruitment of FtsK to Z ring	0	0	0	0	0	0	0	0	0	0	0	7.19157e-12	0	0	0	0	0	0	0	0
ArsR family regulatory protein	0	0	0	0	0	0	0	0	0	0	0	2.64424e-11	0	0	0	0	0	0	0	0
gspI	0	0	0	0	0	0	0	0	0	0	2.57579e-11	0	0	0	0	0	0	0	0	0
putrescine ABC transporter ATP-binding protein	0	0	0	0	0	0	0	0	0	0	1.71719e-11	0	0	0	0	0	0	0	0	0
flagellin	0	0	0	0	0	0	0	2.94893e-11	3.1308e-11	1.1681e-11	9.09838e-12	8.3405e-12	0	0	0	0	0	0	0	0
P44-47 outer membrane protein, silent	0	0	0	0	0	0	0	0	1.07915e-11	0	0	0	0	0	0	0	0	0	0	0
molybdopterin synthase sulfurylase	0	0	0	0	0	0	0	0	2.63311e-11	0	0	0	0	0	0	0	0	0	0	0
Putative sulfatase	0	0	0	0	0	0	0	0	1.17971e-11	0	0	0	0	0	0	0	0	0	0	0
secretion monitor family proten	0	0	0	0	0	0	0	0	0	3.64139e-11	0	0	3.45701e-11	0	0	0	0	0	0	0
sugar transporter glycoside-pentoside-hexuronide family protein	0	0	0	0	0	0	0	1.48734e-11	0	1.52829e-11	0	0	0	0	0	0	0	0	0	0
putative nucleoside transporter	0	0	0	0	0	0	0	0	1.57861e-11	0	0	1.45211e-11	0	0	0	0	0	0	0	0
RNA Polymerase (RNAP)-binding ATPase and RNAP recycling factor	0	0	0	0	0	0	0	0	0	0	0	6.58185e-12	0	0	0	0	0	0	0	0
ribose-phosphate pyrophosphokinase	0	0	0	0	0	0	0	2.19806e-11	0	2.11157e-11	0	0	2.14422e-11	0	0	0	0	0	0	0
tmRNA, mediator of trans-translation reaction	0	0	0	0	0	0	0	0	0	0	0	0	0	0	0	0	0	0	8.79894e-11	0
predicted von Willibrand factor containing protein	0	0	0	0	0	0	0	0	0	1.47461e-11	0	0	0	0	0	0	0	0	0	0
pyridoxine 5'-phosphate oxidase	0	0	0	0	0	0	0	0	1.50292e-11	0	0	0	0	0	0	0	0	0	0	0
outer membrane usher protein YehB	0	0	0	0	0	0	0	0	1.59197e-11	0	7.84883e-12	0	0	0	0	0	0	0	0	0
DNA polymerase III alpha subunit	0	0	0	0	0	0	0	0	0	6.14739e-12	0	0	0	0	0	0	0	0	0	0
DNA polymerase III subunit epsilon	0	0	0	0	0	0	0	0	0	2.92505e-11	0	0	0	0	0	0	0	0	0	0
Protein wzxE	0	0	0	0	0	0	0	2.38689e-11	0	0	0	0	0	0	0	0	0	0	0	0
molecular chaperone	0	0	0	0	0	0	0	3.65572e-11	0	0	0	0	0	0	0	0	0	0	0	0
galactose-proton symporter (galactose transporter)	0	0	0	0	0	0	0	0	0	1.53486e-11	0	0	0	0	0	0	0	0	0	0
multidrug efflux system protein MdtO	0	0	0	0	0	0	0	1.01548e-11	0	0	9.48974e-12	4.42639e-12	9.90607e-12	0	0	0	0	0	0	0
flagellar hook-associated protein K	0	0	0	0	0	0	0	0	0	0	1.18449e-11	0	0	0	0	0	0	0	0	0
4-hydroxy-2-oxovalerate aldolase	0	0	0	0	0	0	0	4.10998e-11	1.79331e-11	6.33472e-11	0	1.79151e-11	0	0	0	0	0	0	0	0
transposase, ORF B, IS3 family, IS407 group	0	0	0	0	0	0	0	2.50753e-11	4.75291e-11	3.86487e-11	2.34332e-11	2.18603e-11	2.44612e-11	0	0	0	0	0	0	0
DNA-binding transcriptional regulator IlvY	0	0	0	0	0	0	0	0	0	0	0	0	2.27374e-11	0	0	0	0	0	0	0
hypoxanthine oxidase	0	0	0	0	0	0	0	0	0	7.4578e-12	0	0	0	0	0	0	0	0	0	0
CDP-diglyceride synthase	0	0	0	0	0	0	0	0	0	0	2.1709e-11	0	0	0	0	0	0	0	0	0
anaerobic dimethyl sulfoxide reductase subunit A	0	0	0	0	0	0	0	8.52253e-12	8.13694e-12	0	8.02347e-12	0	8.3138e-12	0	0	0	0	0	0	0
PTS system N-acetyl glucosamine specific transporter subunit IIABC	0	0	0	0	0	0	0	0	1.0143e-11	0	1.00015e-11	0	0	0	0	0	0	0	0	0
arginine:agmatin antiporter	0	0	0	0	0	0	0	0	0	0	1.45538e-11	6.78845e-12	0	0	0	0	0	0	0	0
stationary phase survival protein SurE	0	0	0	0	0	0	0	0	0	0	2.55551e-11	0	2.66762e-11	0	0	0	0	0	0	0
luciferase-like monooxygenase	0	0	0	0	0	0	0	0	0	1.96075e-11	0	0	0	0	0	0	0	0	0	0
predicted metal-binding enzyme	0	0	0	0	0	0	0	0	1.52379e-11	0	0	0	0	0	0	0	0	0	0	0
MOSC domain-containing protein	0	0	0	0	0	0	0	1.87726e-11	0	0	0	0	0	0	0	0	0	0	0	0
chloride channel, voltage-gated	0	0	0	0	0	0	0	0	0	0	1.36941e-11	0	0	0	0	0	0	0	0	0
adenylate cyclase	0	0	6.62307e-12	5.54709e-12	0	0	0	8.18123e-12	1.51677e-11	8.4065e-12	1.52909e-11	7.13227e-12	7.98086e-12	0	0	0	0	0	0	0
C4-dicarboxylate transporter DctA	0	0	0	0	0	0	0	1.61908e-11	1.53445e-11	1.66366e-11	1.51305e-11	0	0	0	0	0	0	0	0	0
flavin reductase Fre	0	0	0	0	0	0	0	1.48416e-11	0	0	0	0	0	0	0	0	0	0	0	0
citrate lyase subunit beta	0	0	0	0	0	0	0	0	0	0	0	0	0	0	0	0	0	0	1.75688e-11	0
fused putative PTS enzymes: Hpr component/enzymeI component/enzyme IIA component	0	0	0	0	0	0	0	0	0	8.57827e-12	0	0	0	3.22659e-11	0	0	0	0	0	0
ABC transporter ATPase	0	0	0	0	0	0	0	0	0	0	1.0206e-11	0	0	0	0	0	0	0	0	0
glucosyltransferase	0	0	0	0	0	0	0	0	1.1755e-11	2.17595e-11	0	0	0	0	0	0	0	0	0	0
putative enzyme	0	0	0	0	0	0	0	0	2.01308e-11	3.46462e-11	0	0	0	0	0	0	0	0	0	0
periplasmic L-asparaginase II	0	0	0	0	0	0	0	0	0	0	0	1.73504e-11	0	0	0	0	0	0	0	0
Glutaminase	0	0	0	0	0	0	0	1.12393e-11	0	0	0	0	0	0	0	0	0	0	0	0
FTR1 family protein	0	0	0	0	0	0	0	0	2.37646e-11	0	0	0	0	0	0	0	0	0	0	0
NADH:ubiquinone oxidoreductase, membrane subunit N	0	0	0	0	0	0	0	0	0	0	0	0	1.59055e-11	0	0	0	0	0	0	0
alcohol dehydrogenase class III/glutathione-dependent formaldehyde dehydrogenase	0	0	0	0	0	0	0	0	1.77913e-11	0	0	0	0	0	0	0	0	0	0	0
bifunctional PTS system maltose and glucose-specific transporter subunits IICB	0	0	0	0	0	0	0	0	1.2397e-11	0	1.22241e-11	0	0	0	0	0	0	0	0	0
oxidoreductase alpha (molybdopterin) subunit	0	0	0	0	0	0	0	0	0	9.39094e-12	0	0	0	0	0	0	0	0	0	0
bifunctional chorismate mutase/prephenate dehydrogenase	0	0	0	0	0	0	0	0	8.80051e-12	0	0	1.61906e-11	1.8117e-11	0	0	0	0	0	0	0
low affinity gluconate transporter	0	0	0	0	0	0	0	0	0	0	1.45212e-11	0	0	0	0	0	0	0	0	0
ProQ activator of osmoprotectant transporter ProP	0	0	0	0	0	0	0	0	1.41261e-11	0	0	0	0	0	0	0	0	0	0	0
L-arabinose transporter ATP-binding protein	0	0	0	0	0	0	0	1.37542e-11	0	0	1.28534e-11	0	0	0	0	0	0	0	0	0
ATP-dependent dsDNA exonuclease SbcC	0	0	0	0	0	0	0	0	6.28128e-12	0	0	0	0	0	0	0	0	0	0	0
tryptophan synthase subunit beta	0	0	0	0	0	0	0	1.74519e-11	0	1.79325e-11	0	0	0	0	0	0	0	0	0	0
putative regulator PrlF	0	0	0	0	0	0	0	0	2.93874e-11	0	0	0	0	0	0	0	0	0	0	0
carbamoyl-phosphate synthase small subunit	0	0	0	0	0	0	0	0	1.71874e-11	0	0	0	0	0	0	0	0	0	0	0
transcriptional regulator MalT	0	0	0	0	0	0	0	0	7.29799e-12	7.91255e-12	0	0	7.51192e-12	0	0	0	0	0	0	0
flagellar biosynthesis protein FliR	0	0	0	0	0	0	0	2.65109e-11	1.25626e-11	0	2.47748e-11	2.31118e-11	0	0	0	0	0	0	0	0
succinylornithine transaminase	0	0	0	0	0	0	0	0	0	0	1.59484e-11	0	0	0	0	0	0	0	0	0
thiamine biosynthesis protein ThiF	0	0	0	0	0	0	0	0	0	0	2.57579e-11	0	0	0	0	0	0	0	0	0
peptide methionine sulfoxide reductase	0	0	0	0	0	0	0	3.12877e-11	0	2.7852e-11	0	0	3.05214e-11	0	0	0	0	0	0	0
phosphopentomutase DeoB	0	0	0	0	0	0	0	0	1.61343e-11	1.74929e-11	0	0	0	0	0	0	0	0	0	0
threonine efflux protein	0	0	0	0	0	0	0	1.67774e-11	0	0	0	0	0	0	0	0	0	0	0	0
TetA	0	0	0	2.37253e-11	0	0	1.13493e-11	0	8.29066e-12	0	8.0941e-12	0	0	0	0	0	0	0	0	0
lipopolysaccharide ABC transporter ATP-binding protein	0	0	0	0	0	0	0	0	1.36008e-11	0	2.68223e-11	0	0	0	0	0	0	0	0	0
toxin component RelE	0	0	0	0	0	0	0	0	0	0	0	3.1538e-11	0	0	0	0	0	0	0	0
molybdopterin binding aldehyde oxidase and xanthine dehydrogenase	0	0	0	0	0	0	0	0	8.98061e-12	0	0	0	4.62193e-12	0	0	0	0	0	0	0
lactose permease	0	0	0	0	0	0	0	1.66169e-11	0	0	0	0	0	0	0	0	0	0	0	0
putative FAD-linked oxidoreductase	0	0	0	0	0	0	0	0	0	0	0	1.18848e-11	6.64941e-12	0	0	0	0	0	0	0
PTS system N-acetylgalactosamine-specific transporter subunit IID	0	0	0	0	0	0	0	0	0	1.35173e-11	0	0	0	0	0	0	0	0	0	0
GMP reductase	0	0	0	0	0	0	0	0	0	0	1.86523e-11	0	0	0	0	0	0	0	0	0
cytochrome c-type biogenesis protein CcmE	0	0	0	0	0	0	0	4.34116e-11	0	0	0	0	0	0	0	0	0	0	0	0
DNA mismatch repair protein	0	0	0	0	0	0	0	1.12757e-11	3.85409e-11	1.67146e-11	1.49756e-11	3.54526e-12	2.38024e-11	0	0	3.34796e-11	0	0	0	0
UDP-3-O-[3-hydroxymyristoyl] glucosamine N-acyltransferase	0	0	0	0	0	0	0	2.03095e-11	3.84958e-11	2.08688e-11	0	0	0	0	0	0	0	0	0	0
Integrase catalytic region	0	0	0	0	0	0	0	0	2.27778e-11	0	0	0	0	0	0	0	0	0	0	0
putative glycosyl transferase	0	0	0	0	0	0	0	1.00665e-11	1.90805e-11	1.74929e-11	0	0	0	0	0	0	2.0596e-11	0	0	0
transcriptional repressor	0	0	0	0	0	0	0	2.33867e-11	0	0	0	0	0	0	0	0	0	0	0	0
xanthine dehydrogenase, Fe-S binding subunit	0	0	0	0	0	0	0	2.17058e-11	0	0	0	0	0	0	0	0	0	0	0	0
flagellar biosynthesis chaperone	0	0	0	0	0	0	0	0	0	2.41119e-11	0	0	0	0	0	0	0	0	0	0
holo-(acyl-carrier-protein) synthase	0	0	0	0	0	0	0	0	2.59165e-11	0	2.55551e-11	0	0	0	0	0	0	0	0	0
FeS cluster assembly scaffold IscU	0	0	0	0	0	0	0	0	0	0	2.51589e-11	0	0	0	0	0	0	0	0	0
UTP-GlnB uridylyltransferase, GlnD	0	0	0	0	0	0	0	0	3.69404e-12	0	0	0	0	0	0	0	0	0	0	0
PII uridylyl-transferase	0	0	0	0	0	0	0	0	7.38809e-12	8.01023e-12	0	0	7.60466e-12	0	0	0	0	0	0	0
CsrB	0	0	0	0	0	0	0	0	0	0	0	0	0	0	0	0	0	0	8.97195e-11	0
putative membrane-associated lysozyme; Qin prophage	0	0	0	0	0	0	0	0	0	0	0	0	1.9033e-11	0	0	0	0	0	0	0
acetyltransferase	0	0	0	0	0	0	0	4.26126e-11	1.99478e-11	0	0	0	0	0	0	0	0	0	0	0
formate-dependent nitrite reductase, membrane subunit	0	0	0	0	0	0	0	2.17739e-11	0	0	0	0	0	0	0	0	0	0	0	0
N-acetyl-anhydromuranmyl-L-alanine amidase	0	0	0	0	0	0	0	1.88746e-11	0	3.87887e-11	1.76385e-11	0	0	0	0	0	0	0	0	0
putative ABC transporter ATP-binding protein	0	0	0	0	0	0	0	0	5.15892e-12	0	0	0	0	0	0	0	0	0	0	0
Minor tail protein L	0	0	0	2.02124e-11	0	0	0	0	0	0	0	0	0	0	0	0	0	0	0	0
16S ribosomal RNA	2.22003e-11	1.56375e-11	2.20509e-11	9.16241e-12	1.33738e-11	9.37259e-12	1.75318e-11	1.35221e-11	1.2807e-11	1.37782e-11	1.26284e-11	2.35615e-11	1.30806e-11	8.70468e-11	5.45437e-11	4.01234e-11	1.63085e-11	5.14662e-11	6.21404e-11	5.33804e-11
DNA-binding response regulator BasR	0	0	0	0	0	0	0	0	0	3.2005e-11	0	0	0	0	0	0	0	0	0	0
PitA	0	0	0	0	0	0	0	0	0	0	0	0	1.09818e-11	0	0	0	0	0	0	0
dITP- and XTP- hydrolase	0	0	0	0	0	0	0	0	0	0	3.27828e-11	0	0	0	0	0	0	0	0	0
pyridoxal kinase	0	0	0	0	0	0	0	2.44573e-11	0	2.4868e-11	2.28556e-11	0	0	0	0	0	0	0	0	0
two-component system response regulator	0	0	0	0	0	0	0	0	0	0	1.46855e-11	0	0	0	0	0	0	0	0	0
RHS protein	0	0	0	0	0	0	0	2.20504e-11	0	1.50572e-11	0	0	2.16478e-11	0	0	0	0	0	0	0
fructose-like specific PTS system EIIB component 2)	0	0	0	0	0	0	0	3.24573e-11	0	0	0	0	0	0	0	0	0	0	0	0
glucosyltransferase I	0	0	0	0	0	0	0	0	0	0	1.73093e-11	0	0	0	0	0	0	0	0	0
partially N-deacetylated poly-beta-1,6-N-acetyl-D-glucosamine outer membrane porin	0	0	0	0	0	0	0	0	0	8.83307e-12	0	0	0	0	0	0	0	0	0	0
xanthine dehydrogenase, FAD-binding subunit	0	0	0	0	0	0	0	1.1853e-11	0	0	0	0	0	0	0	0	0	0	0	0
NAD(P)H-dependent glycerol-3-phosphate dehydrogenase	0	0	0	0	0	0	0	0	0	1.04958e-11	9.54557e-12	0	0	0	0	0	0	0	0	0
glycogen debranching enzyme	0	0	0	0	0	0	0	0	1.00042e-11	0	9.86472e-12	9.20258e-12	0	0	0	0	0	0	0	0
6-phospho-beta-glucosidase	0	0	0	0	0	0	0	1.44705e-11	1.35448e-11	1.51531e-11	1.35229e-11	0	1.59055e-11	0	0	0	0	0	0	0
long-chain fatty acid outer membrane transporter; sensitivity to phage T2	0	0	0	0	0	0	0	0	0	0	0	1.35465e-11	0	0	0	0	0	0	0	0
integral membrane sensor signal transduction histidine kinase	0	0	0	0	0	0	0	0	0	0	1.38696e-11	0	0	0	0	0	0	0	0	0
glycyl-tRNA synthetase subunit alpha	0	0	0	0	0	0	0	0	0	2.34774e-11	0	0	0	0	0	0	0	0	0	0
cytochrome o ubiquinol oxidase subunit III	0	0	0	0	0	0	0	0	0	1.74076e-11	1.88691e-11	0	0	0	0	0	0	0	0	0
sigma-54-dependent transcriptional regulator YgeV	0	0	0	0	0	0	0	0	0	0	0	1.02113e-11	0	0	0	0	0	0	0	0
PTS system glucose-specific transporter subunit IIBC	0	0	0	0	0	0	0	0	0	0	0	0	1.41752e-11	0	0	0	0	0	0	1.91335e-11
peptidase	0	0	0	0	0	0	0	1.0398e-11	9.85447e-12	1.61839e-11	2.56561e-11	2.4029e-11	1.03605e-11	0	0	0	0	0	0	3.11613e-11
triphosphoribosyl-dephospho-CoA synthase CitG	0	0	0	0	0	0	0	0	0	0	0	1.04043e-11	0	0	0	0	0	0	0	0
DMSO reductase anchor subunit (DmsC)	0	0	0	0	0	0	0	2.43714e-11	0	0	0	0	0	0	0	0	0	0	0	0
23S ribosomal RNA of rrnA operon	0	0	4.06481e-11	1.46106e-11	1.43083e-11	4.97506e-12	4.65302e-12	0	6.79806e-12	7.37052e-12	6.70325e-12	3.75199e-11	0	0	0	2.12978e-11	3.46268e-11	1.83542e-11	5.49744e-11	9.45795e-12
acetyl-CoA carboxylase biotin carboxylase subunit	0	0	0	0	0	0	0	0	0	7.93013e-12	0	0	0	0	0	0	0	0	0	0
MmuP protein	0	0	0	0	0	0	0	1.48416e-11	0	0	0	0	0	0	0	0	0	0	0	0
ubiquinone biosynthesis protein ubiB	0	0	0	0	0	0	0	0	0	1.30477e-11	0	0	0	0	0	0	0	0	0	0
nickel ABC transporter permease NikC	0	0	0	0	0	0	0	2.49851e-11	0	0	0	0	0	0	0	0	0	0	0	0
aminopeptidase N	0	0	0	0	0	0	0	0	0	0	0	6.95212e-12	7.77928e-12	0	0	0	0	0	0	0
cysteine/glutathione ABC transporter membrane/ATP-binding protein	0	0	0	0	0	0	0	6.0504e-12	0	0	0	0	0	0	0	0	0	0	0	0
ShET2 enterotoxin domain protein	0	0	0	0	0	0	0	0	0	9.79028e-12	0	0	1.29062e-11	0	0	0	0	0	0	0
5-carboxymethyl-2-hydroxymuconate semialdehyde dehydrogenase	0	0	0	0	0	0	0	1.42042e-11	0	7.29767e-12	0	0	1.35134e-11	0	0	0	0	0	0	0
galactose-1-phosphate uridylyltransferase	0	0	0	0	0	0	0	0	0	0	9.29941e-12	0	0	0	0	0	0	0	0	0
broad specificity sugar efflux system	0	0	0	0	0	0	0	1.76739e-11	0	1.81606e-11	0	0	1.72411e-11	0	0	0	0	0	0	0
sugar transporter subunit	0	0	0	0	0	0	0	2.17739e-11	1.97681e-11	2.42759e-11	1.0174e-11	0	0	0	0	0	0	0	0	0
bacteriophage N4 receptor outer membrane subunit NfrA	0	0	0	0	0	0	0	0	0	7.20193e-12	0	0	0	0	0	0	0	0	0	0
lysyl-tRNA synthetase LysS	0	0	0	0	0	0	0	1.3727e-11	0	0	0	0	0	0	0	0	0	0	0	0
adenosylcobinamide	0	0	0	0	0	0	0	0	3.61691e-11	0	0	0	0	0	0	0	0	0	0	0
undecaprenyl-phosphate 4-deoxy-4-formamido-l-arabinose transferase	0	0	0	0	0	0	0	2.15042e-11	0	0	0	0	0	0	0	0	0	0	0	0
fusaric acid resistance protein	0	0	0	0	0	0	0	0	1.00347e-11	1.07487e-11	0	0	4.95303e-12	0	0	0	0	0	0	0
beta-galactosidase	0	0	0	0	0	0	0	0	0	6.96304e-12	0	5.90761e-12	0	0	0	0	0	0	0	0
sensory histidine kinase in two-component regulatory system with PhoP	0	0	0	0	0	0	0	0	0	1.46553e-11	0	0	0	0	0	0	0	0	0	0
tyrosyl-tRNA synthetase	0	0	0	0	0	0	0	0	0	0	0	1.34194e-11	7.97147e-12	0	0	0	0	0	0	0
flagellar P-ring protein precursor I	0	0	0	0	0	0	0	0	0	0	0	1.65445e-11	0	0	0	0	0	0	0	0
glutamine ABC transporter substrate-binding protein	0	0	0	0	0	0	0	0	0	0	0	2.43185e-11	0	0	0	0	0	0	0	0
DNA topoisomerase IV, subunit B	0	0	0	0	0	0	0	0	0	1.13108e-11	1.02868e-11	9.59635e-12	2.14762e-11	0	0	0	0	0	0	0
Putative outer membrane autotransporter domain protein	0	0	0	0	0	0	0	0	0	0	0	0	1.24554e-11	0	0	0	0	0	0	0
asparagine synthase	0	0	0	0	0	0	0	0	0	0	1.16955e-11	0	0	0	0	0	0	0	0	0
outer membrane protein assembly factor	0	0	0	0	0	0	0	8.56456e-12	0	1.76008e-11	0	0	0	0	0	0	0	0	0	0
6-phosphofructokinase II	0	0	0	0	0	0	0	0	2.12348e-11	0	0	0	0	0	0	0	0	0	0	0
guanosine-5'-triphosphate, 3'-diphosphate pyrophosphatase	0	0	0	0	0	0	0	0	0	0	0	0	1.36884e-11	0	0	0	0	0	0	0
malate synthase	0	0	0	0	0	0	0	6.50362e-12	1.23273e-11	0	0	0	0	0	0	0	0	0	0	0
putative ATP-dependent helicase	0	0	0	0	0	0	0	0	7.97913e-12	5.48587e-12	0	0	0	0	0	0	0	0	0	0
HTH-type transcriptional activator ttdR	0	0	0	0	0	0	0	2.2334e-11	0	0	0	0	0	0	0	0	0	0	0	0
flagellar rod assembly protein/muramidase FlgJ	0	0	0	0	0	0	0	0	0	0	0	0	1.07894e-11	0	0	0	0	0	0	0
tyrosine recombinase XerD	0	0	0	0	0	0	0	0	0	2.387e-11	0	0	0	0	0	0	0	0	0	0
DNA-directed RNA polymerase subunit alpha	0	0	0	0	0	0	0	2.10481e-11	1.99478e-11	0	0	1.83494e-11	0	0	0	0	0	0	0	0
Polar amino acid ABC transporter, inner membrane subunit	0	0	0	0	0	0	0	0	0	0	1.76385e-11	0	0	0	0	0	0	0	0	0
3-phenylpropionic acid transporter	0	0	0	0	0	0	0	1.82786e-11	0	0	0	0	0	0	0	0	0	0	0	0
glycolate oxidase FAD binding subunit	0	0	0	0	0	0	0	0	0	0	1.84928e-11	1.72516e-11	9.65206e-12	0	0	0	0	0	0	0
bifunctional 2-octaprenyl-6-methoxy-1,4-benzoquinone methylase and S-adenosylmethionine:2-DMK methyltransferase	0	0	0	0	0	0	0	0	1.30611e-11	0	0	0	0	0	0	0	0	0	0	0
putative 3-phenylpropionic transporter	0	0	0	0	0	0	0	0	0	0	0	0	1.78309e-11	0	0	0	0	0	0	0
Aldehyde ferredoxin oxidoreductase	0	0	0	0	0	0	0	4.95425e-12	0	0	0	0	0	0	0	0	0	0	0	0
trypanothione synthase	0	0	0	0	0	0	0	0	0	1.84422e-11	0	0	0	0	0	0	0	0	0	0
ATP-dependent RNA helicase-specific for 23S rRNA	0	0	0	0	0	0	0	0	1.43729e-11	0	0	0	0	0	0	0	0	0	0	0
endonuclease I	0	0	0	0	0	0	0	0	1.39466e-11	0	2.75042e-11	0	0	0	0	0	0	0	0	0
4-hydroxyphenylacetate catabolism regulatory protein	0	0	0	0	0	0	0	0	0	0	2.18552e-11	0	0	0	0	0	0	0	0	0
Transport of nucleosides, permease protein	0	0	0	0	0	0	0	0	7.85535e-12	0	0	0	0	0	0	0	0	0	0	0
guanosine-3, 5-bis(diphosphate)3-pyrophosphohydrolase	0	0	0	0	0	0	0	9.88032e-12	0	1.01021e-11	0	0	0	0	0	0	0	0	0	0
protein translocase subunit SecY	0	0	0	0	0	0	0	0	0	0	0	1.36381e-11	0	0	0	0	0	0	0	0
phosphatidylserine decarboxylase	0	0	0	0	0	0	0	2.15042e-11	0	0	0	9.37353e-12	0	0	0	0	0	0	0	0
Purine ribonucleoside efflux pump NepI	0	0	0	0	0	0	0	0	1.65397e-11	0	0	0	0	0	0	0	0	0	0	0
heme lyase, CcmF subunit	0	0	0	0	0	0	0	1.07189e-11	0	1.10141e-11	0	0	0	0	0	0	0	0	0	0
peptide chain release factor RF-3	0	0	0	0	0	0	0	0	0	1.34663e-11	0	0	0	0	0	0	0	0	0	0
ATPase and-specificity subunit of ClpA-ClpP ATP-dependent serine protease, chaperone activity	0	0	0	0	0	0	0	0	8.67297e-12	0	0	0	0	0	0	0	0	0	0	0
sigma-54 interacting domain-containing protein	0	0	0	0	0	0	0	0	0	1.33905e-11	0	0	0	0	0	0	0	0	0	0
DNA polymerase V subunit UmuC	0	0	0	0	0	0	0	1.64205e-11	0	8.43631e-12	0	0	0	0	0	0	0	0	0	0
SufS subfamily cysteine desulfurase	0	0	0	0	0	0	0	0	0	2.63039e-11	0	0	0	0	0	0	0	0	0	0
ribosomal RNA-16S	0	0	1.74146e-11	9.16241e-12	7.1345e-12	9.94669e-12	8.7659e-12	0	6.77939e-12	1.47006e-11	1.26284e-11	1.17807e-11	1.31171e-11	3.69515e-11	1.73654e-11	2.67489e-11	4.32073e-11	1.72889e-11	2.07135e-11	1.8838e-11
dihydrolipoamide dehydrogenase	0	0	0	0	0	0	0	2.85838e-11	0	0	1.33559e-11	1.22083e-11	1.39419e-11	0	0	0	0	0	0	0
Inner membrane metabolite transport protein yhjE	0	0	0	0	0	0	0	1.57503e-11	0	0	0	0	0	0	0	0	0	0	0	0
methylmalonyl-CoA mutase	0	0	0	0	0	0	0	9.71449e-12	9.20669e-12	9.98198e-12	9.0783e-12	8.46895e-12	9.47657e-12	0	0	0	0	0	0	0
DNA polymerase III subunit delta	0	0	0	0	0	0	0	2.01915e-11	1.9136e-11	2.07474e-11	0	0	1.96969e-11	0	0	0	0	0	0	0
2,4-dienoyl-CoA reductase, NADH and FMN-linked	0	0	0	0	0	0	0	0	9.78126e-12	0	9.64485e-12	0	0	0	0	0	0	0	0	0
hydrolase, inner membrane	0	0	0	0	0	0	0	0	1.24674e-11	1.21586e-11	0	0	0	0	0	0	0	0	0	0
dimethyl sulfoxide reductase, anaerobic subunit A	0	0	0	0	0	0	0	0	0	0	0	0	8.3138e-12	0	0	0	0	0	0	0
high-affinity gluconate transporter protein	0	0	0	0	0	0	0	1.55042e-11	0	0	0	0	0	0	0	0	0	0	0	0
ATP-dependent metalloprotease FtsH	0	0	0	0	0	0	0	2.35803e-11	1.02059e-11	0	2.25381e-11	2.02967e-11	1.11229e-11	0	0	0	0	0	0	0
fructose-1,6-bisphosphatase	0	0	0	0	0	0	0	1.85718e-11	0	2.2165e-11	1.00792e-11	0	2.03476e-11	0	0	0	0	0	0	0
DNA-binding transcriptional activator MhpR	0	0	0	0	0	0	0	2.19806e-11	0	0	0	0	0	0	0	0	0	0	0	0
L-fucose isomerase	0	0	0	0	0	0	0	1.17329e-11	0	1.20559e-11	1.09645e-11	1.02285e-11	0	0	0	0	0	0	0	0
DNA-binding transcriptional regulator QseB	0	0	0	0	0	0	0	0	0	3.24414e-11	0	2.75241e-11	0	0	0	0	0	0	0	0
3-oxoacyl-ACP synthase	0	0	0	0	0	0	0	0	1.02478e-11	1.72394e-11	1.0206e-11	1.48779e-11	0	0	0	0	0	0	0	0
alkyl hydroperoxide reductase	0	0	0	0	0	0	0	0	0	0	0	0	1.27364e-11	0	0	0	0	0	0	0
inner membrane ABC transporter permease protein YdeY	0	0	0	0	0	0	0	0	0	0	1.12691e-11	0	0	0	0	0	0	0	0	0
lysine decarboxylase LdcC	0	0	0	0	0	0	0	0	0	0	0	8.48081e-12	0	0	0	0	0	0	0	0
high-affinity zinc transporter ATPase	0	0	0	0	0	0	0	2.75629e-11	1.30611e-11	0	1.28789e-11	0	0	0	0	0	0	0	0	0
outer membrane lipoprotein	0	0	0	0	0	0	0	0	4.08869e-11	0	0	0	1.78309e-11	0	0	0	0	0	0	0
multidrug transporter membrane\ATP-binding proteins	0	0	0	0	0	0	0	0	0	1.20763e-11	0	0	0	0	0	0	0	0	0	0
deoxyribose-phosphate aldolase	0	0	0	0	0	0	0	0	0	4.87175e-11	1.24827e-11	0	0	0	0	0	0	0	0	0
chaperone (heat shock protein)	0	0	0	0	0	0	0	0	1.05325e-11	0	0	0	0	0	0	0	0	0	0	0
ATP synthase subunit beta	0	0	0	0	0	0	0	1.50669e-11	1.42794e-11	1.54818e-11	0	0	1.46979e-11	0	0	0	0	0	0	0
septum site-determining protein MinC	0	0	0	0	0	0	0	0	0	0	0	0	2.92058e-11	0	0	0	0	0	0	0
tRNA (Guanosine-2'-O-)-methyltransferase	0	0	0	0	0	0	0	1.50997e-11	0	1.55155e-11	0	0	0	0	0	0	0	0	0	0
membrane protein-like protein	0	0	0	0	0	0	0	0	0	0	0	0	1.91948e-11	0	0	0	0	0	0	0
phenylacetic acid degradation protein PaaD	0	0	0	0	0	0	0	0	0	0	0	0	2.40275e-11	0	0	0	0	0	0	0
alkaline phosphatase	0	0	0	0	0	0	0	0	0	0	1.33559e-11	0	0	0	0	0	0	0	0	0
H(+)/Cl(-) exchange transporter	0	0	0	0	0	0	0	0	1.38877e-11	0	0	0	0	0	0	0	0	0	0	0
galactose-proton symporter	0	0	0	0	0	0	0	0	0	0	0	0	1.45715e-11	0	0	0	0	0	0	0
fused deadenylyltransferase and adenylyltransferase for glutamine synthetase	0	0	0	0	0	0	0	7.3346e-12	0	7.53655e-12	0	0	0	0	0	0	0	0	0	0
DNA-damage-inducible SOS response protein	0	0	0	0	0	0	0	3.01994e-11	0	0	0	1.31637e-11	0	0	0	0	0	0	0	0
phenylpropionate dioxygenase, ferredoxin reductase subunit	0	0	0	0	0	0	0	0	0	1.77983e-11	1.6187e-11	0	0	0	0	0	0	0	0	0
glutamate transporter	0	0	0	0	0	0	0	0	0	0	1.61467e-11	0	0	0	0	0	0	0	0	0
cysteine/glutathione ABC transporter membrane/ATP-binding component	0	0	0	0	0	0	0	5.89632e-12	0	0	0	1.05493e-11	5.90222e-12	0	0	0	0	0	0	0
pyrazinamidase/nicotinamidase	0	0	0	0	0	0	0	0	0	0	3.03317e-11	0	0	0	0	0	0	0	0	0
selenocysteine-specific translation elongation factor protein	0	0	0	0	0	0	0	0	0	1.16051e-11	0	0	0	0	0	0	0	0	0	0
acetyl-CoA acetyltransferase	0	0	0	0	0	0	0	1.75845e-11	0	1.80687e-11	0	1.53299e-11	1.71973e-11	0	0	0	0	0	0	0
putative serine protein kinase PrkA	0	0	0	0	0	0	0	0	0	0	1.00635e-11	0	0	0	0	0	0	0	0	0
L-xylulose 5-phosphate 3-epimerase	0	0	0	0	0	0	0	0	2.30975e-11	0	1.13877e-11	1.06233e-11	3.54133e-11	0	0	0	0	0	0	0
L-rhamnose isomerase	0	0	0	0	0	0	0	0	1.56733e-11	0	7.72736e-12	1.44174e-11	1.61327e-11	0	0	0	0	0	0	0
putative ubiquinone biosynthesis protein UbiB	0	0	0	0	0	0	0	0	1.20343e-11	0	0	1.107e-11	0	0	0	0	0	0	0	0
translation initiation factor Sui1	0	0	0	0	0	0	0	3.18618e-11	0	0	0	0	0	0	0	0	0	0	0	0
stringent starvation protein A	0	0	0	0	0	0	0	0	0	0	0	0	3.1811e-11	0	0	0	0	0	0	0
Group II intron-encoded reverse transcriptase/maturase	0	0	0	0	0	0	0	1.3673e-11	0	1.40494e-11	1.27775e-11	0	0	0	0	0	0	0	0	0
DNA-binding transcriptional regulator DsdC	0	0	0	0	0	0	0	0	2.10987e-11	0	2.08044e-11	0	0	0	0	0	0	0	0	0
isonitrile hydratase	0	0	0	0	0	0	0	1.47158e-11	0	0	0	0	0	0	0	0	0	0	0	0
gamma-glutamyl kinase	0	0	0	0	0	0	0	0	1.7888e-11	1.93943e-11	0	0	0	0	0	0	0	0	0	0
fused ferrous iron transporter, protein B	0	0	0	0	0	0	0	8.92956e-12	0	9.22108e-12	0	0	0	0	0	0	0	0	0	0
ethanolamine utilization protein EutG	0	0	0	0	0	0	0	0	1.66232e-11	1.8023e-11	0	0	0	0	0	0	0	0	0	0
predicted enzyme	0	0	0	0	0	0	0	3.37178e-11	0	0	0	0	0	0	0	0	0	0	0	0
S-adenosylmethionine synthetase	0	0	0	0	0	0	0	2.70618e-11	8.54907e-12	0	0	0	0	0	0	0	0	0	0	0
50S ribosomal protein L28	0	0	0	0	0	0	0	5.18348e-11	0	0	0	0	0	0	0	0	0	0	0	0
putative protoheme IX synthesis protein	0	0	0	0	0	0	0	0	0	0	0	1.51762e-11	0	0	0	0	0	0	0	0
sn-glycerol-3-phosphate dehydrogenase (anaerobic), membrane anchor subunit	0	0	0	0	0	0	0	0	0	0	1.54547e-11	0	0	0	0	0	0	0	0	0
ATP-dependent DNA helicase	0	0	0	0	0	0	0	1.00084e-11	9.48528e-12	9.41266e-12	9.353e-12	0	1.10715e-11	0	0	0	0	0	0	0
cytochrome c-type biogenesis protein	0	0	0	0	0	0	0	0	0	1.59311e-11	0	0	0	0	0	0	0	0	0	0
holo-(acyl carrier protein) synthase 2	0	0	0	0	0	0	0	0	3.35856e-11	0	0	0	0	0	0	0	0	0	0	0
Tellurite resistance protein tehA	0	0	0	0	0	0	0	2.07339e-11	0	0	0	0	0	0	0	0	0	0	0	0
two-component response regulator DpiA	0	0	0	0	0	0	0	0	0	0	1.42973e-11	0	0	0	0	0	0	0	0	0
trehalose-6-phosphate phosphatase	0	0	0	0	0	0	0	0	0	2.67308e-11	2.43108e-11	0	0	0	0	0	0	0	0	0
thiamine biosynthesis protein ThiI	0	0	0	0	0	0	0	1.43807e-11	0	0	0	0	0	0	0	0	0	0	0	0
pilus assembly protein	0	0	0	0	0	0	0	2.67149e-11	0	0	2.49653e-11	0	0	0	0	0	0	0	0	0
DNA-binding response regulator in two-component regulatory system with BasS	0	0	0	0	0	0	0	0	0	0	0	2.71538e-11	0	0	0	0	0	0	0	0
alpha,alpha-phosphotrehalase	0	0	0	0	0	0	0	0	0	0	1.1759e-11	0	0	0	0	0	0	0	0	0
assembly protein for periplasmic nitrate reductase	0	0	0	0	0	0	0	0	3.74022e-11	0	0	0	0	0	0	0	0	0	0	0
protease 4	0	0	0	0	0	0	0	1.11491e-11	0	1.1456e-11	1.04189e-11	0	0	0	0	0	0	0	0	0
oxidoreductase FixC	0	0	0	0	0	0	0	0	0	1.66366e-11	0	0	0	0	0	0	0	0	0	0
chaperone ATPase	0	0	0	0	0	0	0	1.46229e-11	2.07877e-11	1.50255e-11	1.36652e-11	1.2748e-11	2.81058e-11	0	0	0	0	0	0	0
Electron transport protein hydN	0	0	0	0	0	0	0	0	0	4.05518e-11	0	0	0	0	0	0	0	0	0	0
hydroxylamine reductase	0	0	0	0	0	0	0	0	0	1.2953e-11	0	1.09897e-11	1.22972e-11	0	0	0	0	0	0	0
DnaK-like molecular chaperone-specific for IscU	0	0	0	0	0	0	0	0	0	1.15675e-11	0	0	0	0	0	0	0	0	0	0
fused PTS enzyme: PEP-protein phosphotransferase (enzyme I)/GAF domain containing protein	0	0	0	0	0	0	0	0	0	9.52886e-12	0	0	0	0	0	0	0	0	0	0
bifunctional succinylornithine transaminase/acetylornithine transaminase	0	0	0	0	0	0	0	0	8.08696e-12	0	0	0	0	0	0	0	0	0	0	0
putative tripeptide transporter permease	0	0	0	0	0	0	0	1.3864e-11	0	0	0	0	0	0	0	0	0	0	0	0
aldehyde reductase, NADPH-dependent	0	0	0	0	0	0	0	0	0	0	1.67293e-11	1.56064e-11	0	0	0	0	0	0	0	0
ParB domain-containing protein nuclease	0	0	0	0	0	0	0	0	1.56733e-11	0	0	0	0	0	0	0	0	0	0	0
2-succinyl-6-hydroxy-2, 4-cyclohexadiene-1-carboxylate synthase	0	0	0	0	0	0	0	0	5.90914e-12	0	0	0	0	0	0	0	0	0	0	0
predicted iron outer membrane transporter	0	0	0	0	0	0	0	9.9085e-12	0	0	0	0	0	0	0	0	0	0	0	0
universal stress protein UspE	0	0	0	0	0	0	0	0	0	2.25146e-11	2.04763e-11	0	0	0	0	0	0	0	0	0
porphobilinogen deaminase HemC	0	0	0	0	0	0	0	0	2.06357e-11	0	0	0	0	0	0	0	0	0	0	0
DNA-binding transcriptional regulator RstA	0	0	0	0	0	0	0	0	0	0	0	0	2.82323e-11	0	0	0	0	0	0	0
putative xylanase	0	0	0	0	0	0	0	3.56198e-11	0	0	0	0	0	0	0	0	0	0	0	0
2-hydroxy-6-ketonona-2,4-dienedioic acid hydrolase MhpC	0	0	0	0	0	0	0	0	0	2.46959e-11	0	0	0	0	0	0	0	0	0	0
excinuclease ABC, subunit C; repair of UV damage to DNA, subunit of UvrABC Nucleotide Excision Repair Complex	0	0	0	0	0	0	0	0	0	0	0	9.91047e-12	0	0	0	0	0	0	0	0
uridine/cytidine kinase	0	0	0	0	0	0	0	0	0	0	0	0	3.16624e-11	0	0	0	0	0	0	0
xanthine dehydrogenase subunit with putative molybdenum cofactor-binding domain, subunit of xanthine dehydrogenase	0	0	0	0	0	0	0	0	8.59371e-12	0	0	3.95255e-12	0	0	0	0	0	0	0	0
DNA-cytosine methyltransferase	0	0	0	0	0	0	0	0	0	7.54452e-12	0	8.3656e-12	0	0	0	0	0	0	0	0
50S ribosomal protein L1	0	0	0	0	0	0	0	0	0	3.03707e-11	0	0	0	0	0	0	0	0	0	0
putative efflux protein; MFS family	0	0	0	0	0	0	0	0	0	0	1.66436e-11	0	0	0	0	0	0	0	0	0
carboxyl-terminal protease	0	0	0	0	0	0	0	0	4.83318e-12	0	0	0	0	0	0	0	0	0	0	0
3-keto-L-gulonate 6-phosphate decarboxylase	0	0	0	0	0	0	0	1.57146e-11	0	6.45893e-11	0	0	0	0	0	0	0	0	0	0
lipoprotein involved with copper homeostasis and adhesion	0	0	0	0	0	0	0	0	0	3.01144e-11	0	0	0	0	0	0	0	0	0	0
Fis family NifA subfamily transcriptional regulator	0	0	0	0	0	0	0	0	0	0	9.6736e-12	0	0	0	0	0	0	0	0	0
D-xylose transporter XylE	0	0	0	0	0	0	0	1.41176e-11	0	0	1.31931e-11	0	0	0	0	0	0	0	0	0
ethanolamine transporter	0	0	0	0	0	0	0	0	0	0	1.58704e-11	0	0	0	0	0	0	0	0	0
putative anaerobic dimethyl sulfoxide reductase chain ynfG	0	0	0	0	0	0	0	1.68589e-11	0	0	0	0	0	0	0	0	0	0	0	0
bifunctional glyoxylate/hydroxypyruvate reductase B	0	0	0	0	0	0	0	0	0	0	0	0	2.08485e-11	0	0	0	0	0	0	0
succinyl-diaminopimelate desuccinylase	0	0	0	0	0	0	0	1.8473e-11	0	1.89817e-11	1.72633e-11	0	0	0	0	0	0	0	0	0
general secretion pathway protein D	0	0	0	0	0	0	0	1.06695e-11	1.00501e-11	1.08964e-11	0	9.30154e-12	1.03447e-11	0	0	0	0	0	0	0
2-hydroxy-3-oxopropionate reductase	0	0	0	0	0	0	0	0	2.24668e-11	0	0	0	2.31254e-11	0	0	0	0	0	0	0
carboxymethylenebutenolidase	0	0	0	0	0	0	0	0	0	2.64338e-11	0	0	2.47875e-11	0	0	0	0	0	0	0
DNA gyrase subunit B	0	0	0	0	0	0	0	8.6284e-12	8.17737e-12	8.86598e-12	0	7.52211e-12	8.41708e-12	0	0	0	0	0	0	0
phosphosugar-binding protein	0	0	0	0	0	0	0	0	0	0	0	1.88053e-11	0	0	0	0	0	0	0	0
lipoate-protein ligase B	0	0	0	0	0	0	0	0	3.07607e-11	0	0	0	0	0	0	0	0	0	0	0
2Fe-2S cluster-containing protein	0	0	0	0	0	0	0	0	0	0	0	0	1.80687e-11	0	0	0	0	0	0	0
phosphoribosylaminoimidazole synthetase	0	0	0	0	0	0	0	0	0	0	0	0	1.95831e-11	0	0	0	0	0	0	0
galactonate dehydratase	0	0	0	0	0	0	0	0	1.71874e-11	1.86348e-11	1.69477e-11	1.58102e-11	0	0	0	0	0	0	0	0
clavaldehyde dehydrogenase	0	0	0	0	0	0	0	2.8821e-11	0	0	0	0	0	0	0	0	0	0	0	0
aspartate kinase III	0	0	0	0	0	0	0	1.54352e-11	1.46284e-11	0	0	1.34562e-11	0	0	0	0	0	0	0	0
nicotinamide riboside transporter PnuC	0	0	0	0	0	0	0	2.89411e-11	2.74283e-11	0	2.70458e-11	0	0	0	0	0	0	0	0	0
Polyribonucleotide nucleotidyltransferase	0	0	0	0	0	0	0	0	9.19971e-12	0	9.11655e-12	0	0	0	0	0	0	0	0	0
shikimate kinase I	0	0	0	0	0	0	0	0	2.91274e-11	3.15802e-11	0	0	1.94705e-11	0	0	0	0	0	0	0
acetaldehyde dehydrogenase II	0	0	0	0	0	0	0	0	0	0	1.2653e-11	0	0	0	0	0	0	0	0	0
L-xylulose kinase	0	0	0	0	0	0	0	0	0	7.15142e-12	0	0	0	0	0	0	0	0	0	0
flagellar capping protein	0	0	0	0	0	0	0	1.48099e-11	1.40358e-11	1.53157e-11	2.76801e-11	0	1.44472e-11	0	0	0	0	0	0	0
glyceraldehyde-3-phosphate dehydrogenase	0	0	0	0	0	0	0	2.75629e-11	1.98277e-11	0	2.57579e-11	1.81296e-11	2.02867e-11	0	0	0	0	0	0	0
putative fused oligopeptideABC transporter ATP-binding protein	0	0	0	0	0	0	0	0	0	0	0	0	1.27844e-11	0	0	0	0	0	0	0
melibiose:sodium symporter	0	0	0	0	0	0	0	1.56087e-11	1.40059e-11	1.60385e-11	1.45865e-11	1.36074e-11	1.44165e-11	0	0	0	0	0	0	0
pyruvate dehydrogenase (pyruvate oxidase), thiamin-dependent, FAD-binding	0	0	0	0	0	0	0	0	0	0	1.13281e-11	0	1.1825e-11	0	0	0	0	0	0	0
potassium translocating ATPase, subunit B	0	0	0	0	0	0	0	0	0	1.04497e-11	0	0	0	0	0	0	0	0	0	0
glutamate/aspartate:proton symporter	0	0	0	0	0	0	0	1.58581e-11	0	0	0	0	0	0	0	0	0	0	0	0
cell division protein MraZ	0	0	0	0	0	0	0	4.20961e-11	0	0	0	0	0	0	0	0	0	0	0	0
ferrichrome outer membrane transporter FhuA	0	0	0	0	0	0	0	0	0	9.5416e-12	0	0	0	0	0	0	0	0	0	0
undecaprenyl pyrophosphate synthetase	0	0	0	0	0	0	0	0	0	0	0	2.38398e-11	0	0	0	0	0	0	0	0
putative dicarboxylate-binding periplasmic protein	0	0	0	0	0	0	0	0	0	0	2.00339e-11	0	0	0	0	0	0	0	0	0
adenine phosphoribosyltransferase	0	0	0	0	0	0	0	0	0	3.87887e-11	0	0	0	0	0	0	0	0	0	0
putative molybdenum transport ATP-binding protein ModF	0	0	0	0	0	0	0	0	0	0	1.32199e-11	0	0	0	0	0	0	0	0	0
flagellar filament capping protein	0	0	0	0	0	0	0	0	1.40358e-11	0	0	0	0	0	0	0	0	0	0	0
ribonucleoside diphosphate reductase 1, beta subunit	0	0	0	0	0	0	0	0	0	0	1.66436e-11	0	0	0	0	0	0	0	0	0
d-galactonate transporter	0	0	0	0	1.55676e-11	0	0	7.70051e-12	7.29799e-12	0	1.45865e-11	0	0	0	0	0	0	0	0	0
DnaA initiator-associating protein DiaA	0	0	0	0	0	0	0	0	0	0	1.64746e-11	0	0	0	0	0	0	0	0	0
ATP-dependent Clp protease ATP-binding subunit	0	0	0	0	0	0	0	9.15133e-12	0	9.40332e-12	0	0	0	0	0	0	0	0	0	0
fused ribosome-associated ATPase RbbA: ATP-binding protein/ATP-binding protein/ membrane protein	0	0	0	0	0	0	0	0	0	0	7.11731e-12	0	0	0	0	0	0	0	0	0
fused glycosyl transferase and transpeptidase	0	0	0	0	0	0	0	8.21995e-12	0	8.44629e-12	0	7.16603e-12	0	0	0	0	0	0	0	0
murein hydrolase B	0	0	0	0	0	0	0	1.90925e-11	0	0	0	0	0	0	0	0	0	0	0	0
putative RNA methyltransferase	0	0	0	0	0	0	0	0	0	0	3.13574e-11	0	0	0	0	0	0	0	0	0
thiamin transporter subunit ThiB	0	0	0	0	0	0	0	1.04834e-11	0	0	0	0	0	0	0	0	0	0	0	0
nitrate/nitrite sensor protein NarQ	0	0	0	0	0	0	0	0	0	0	1.18233e-11	0	0	0	0	0	0	0	0	0
autotransporter beta-domain-containing protein	0	0	0	0	0	0	0	0	0	0	0	5.46507e-12	0	0	0	0	0	0	0	0
4-hydroxythreonine-4-phosphate dehydrogenase	0	0	0	0	0	0	0	0	0	1.08138e-11	9.83483e-12	1.83494e-11	0	0	0	0	0	0	0	0
putative phage shock protein	0	0	0	0	0	0	0	2.98106e-11	0	0	0	0	0	0	0	0	0	0	0	0
3,4-dihydroxyphenylacetate 2,3-dioxygenase	0	0	0	0	0	0	0	0	2.31788e-11	2.51307e-11	0	0	0	0	0	0	0	0	0	0
putative DNA topoisomerase 4 subunit B	0	0	0	0	0	0	0	0	0	0	1.02868e-11	9.59635e-12	1.07381e-11	0	0	0	0	0	0	0
fused methyl-galactoside transporter subunits of ABC superfamily: ATP-binding components	0	0	0	0	0	0	0	0	0	0	1.31396e-11	0	0	0	0	0	0	0	0	0
AgaS family sugar isomerase	0	0	0	0	0	0	0	0	0	0	0	0	1.75993e-11	0	0	0	0	0	0	0
electron transport complex protein required for the reduction of SoxR; predicted membrane protein	0	0	0	0	0	0	0	0	0	0	0	0	9.59738e-12	0	0	0	0	0	0	0
phosphate transporter, low-affinity	0	0	0	0	0	0	0	1.38917e-11	0	0	0	0	0	0	0	0	0	0	0	0
anaerobic glycerol-3-phosphate dehydrogenase	0	0	0	0	0	0	0	0	0	0	7.30967e-12	0	0	0	0	0	0	0	0	0
chromosome replication initiation inhibitor protein	0	0	0	0	0	0	0	0	0	0	0	2.03198e-11	0	0	0	0	0	0	0	0
ribosomal protein S6 modification protein	3.82052e-11	0	0	0	0	0	0	0	0	0	0	0	0	0	0	0	0	0	0	0
IS629 transposase OrfA	0	0	0	0	0	0	0	3.18618e-11	0	0	0	0	0	0	0	0	0	0	0	0
50S ribosomal protein L24	0	0	0	0	0	0	0	3.30755e-11	0	0	0	2.88348e-11	0	0	0	0	0	0	0	0
anthranilate synthase TrpE	0	0	0	0	0	0	0	1.33318e-11	0	0	0	0	0	0	0	0	0	0	0	0
frwC, subunit of EIIBCFrw	0	0	0	0	0	0	0	0	0	9.91266e-12	0	0	0	0	0	0	0	0	0	0
deacetylase of acs and cheY, chemotaxis regulator	0	0	0	0	0	0	0	0	0	0	0	0	0	0	0	0	0	0	0	3.26637e-11
N-acetylmuramoyl-L-alanine amidase	0	0	0	0	0	0	0	1.66169e-11	1.57483e-11	1.70744e-11	0	0	0	0	0	0	0	0	0	0
Copper resistance protein D	0	0	0	0	0	0	0	0	2.12348e-11	0	0	0	0	0	0	0	0	0	0	0
6-phosphofructokinase	0	0	0	0	0	0	0	0	2.04056e-11	0	0	1.88639e-11	0	0	0	0	0	0	0	0
DNA-damage-inducible protein F	0	0	0	0	0	0	0	0	0	0	0	0	1.53297e-11	0	0	0	0	0	0	0
ribosome small subunit-dependent GTPase A	0	0	0	0	0	0	0	0	0	0	0	0	1.93041e-11	0	0	0	0	0	0	0
PTS system mannose/fructose/sorbose family transporter subunit IIC	0	0	0	0	0	0	0	0	0	2.6631e-11	0	0	0	0	0	0	0	0	0	0
periplasmic nitrate reductase, large subunit NapA	0	0	0	0	0	0	0	8.3786e-12	0	0	0	0	8.1734e-12	0	0	0	0	0	0	0
xanthosine transporter	0	0	0	0	0	0	0	0	0	0	0	1.44518e-11	0	0	0	0	0	0	0	0
sensory histidine kinase in two-component regulatory system with RstA	0	0	0	0	0	0	0	0	0	0	1.49562e-11	0	0	0	0	0	0	0	0	0
histidine kinase	0	0	0	0	0	0	0	0	6.75851e-12	7.51276e-12	0	1.0109e-11	1.35244e-11	0	0	0	0	0	0	0
low-affinity inorganic phosphate transporter 1	0	0	0	0	0	0	0	1.38917e-11	0	0	1.2982e-11	0	0	0	0	0	0	0	0	0
DNA-binding transcriptional repressor FabR	0	0	0	0	0	0	0	2.95569e-11	0	0	0	0	0	0	0	0	0	0	0	0
rhamnose transport	0	0	0	0	0	0	0	2.63101e-11	0	0	0	0	0	0	0	0	0	0	0	0
fused malic enzyme predicted oxidoreductase/predicted phosphotransacetylase	0	0	0	0	0	0	0	9.13929e-12	0	0	0	0	0	0	0	0	0	0	0	0
nuclease sbcCD subunit D	0	0	0	0	0	0	0	0	1.64159e-11	0	0	0	0	0	0	0	0	0	0	0
putative MFS superfamily transporter	0	0	0	0	0	0	0	0	0	0	0	7.47568e-12	0	0	0	0	0	0	0	0
putative regulator of arylsulfatase activity	0	0	0	0	0	0	0	0	1.59776e-11	1.73231e-11	0	0	0	0	0	0	0	0	0	0
argininosuccinate lyase	0	0	0	0	0	0	0	1.51656e-11	1.43729e-11	1.55832e-11	1.41725e-11	1.32212e-11	1.47942e-11	0	0	0	0	0	0	0
D-xylose transporter	0	0	0	0	0	0	0	1.41176e-11	0	0	0	1.23075e-11	1.37718e-11	0	0	0	0	0	0	0
WzyE protein involved in ECA polysaccharide chain elongation	0	0	0	0	0	0	0	1.5401e-11	0	0	0	0	0	0	0	0	0	0	0	0
cytosine permease	0	0	0	0	0	0	0	1.65378e-11	1.56733e-11	0	0	0	0	0	0	0	0	0	0	0
intracellular septation protein A	0	0	0	0	0	0	0	3.85881e-11	0	0	0	0	0	0	0	0	0	0	0	0
50S ribosomal protein L33	0	0	0	0	0	0	0	6.20166e-11	0	0	0	0	0	0	0	0	0	0	0	0
putative colanic acid biosynthesis protein	0	0	0	0	0	0	0	1.49373e-11	0	0	0	0	0	0	0	0	0	0	0	0
DNA-dependent ATPase involved in processing recombination intermediates at replication forks	0	1.79413e-11	0	0	0	0	0	1.55042e-11	0	0	0	0	1.51244e-11	0	0	0	0	0	0	0
Elongation factor Tu	0	0	0	0	0	0	0	0	0	1.80687e-11	0	0	0	0	0	0	0	0	0	0
putative dehydrogenase	0	0	0	0	0	0	0	1.63048e-11	1.54525e-11	0	1.90911e-11	0	0	0	0	0	0	0	8.82325e-11	0
putative GTP-binding protein YjiA	0	0	0	0	0	0	0	0	0	0	2.03479e-11	0	0	0	0	1.0775e-11	0	0	0	0
colanic acid exporter	0	0	0	0	0	0	0	0	1.33525e-11	0	0	0	0	0	0	0	0	0	0	0
exonuclease V (RecBCD complex), gamma chain	0	0	0	0	0	0	0	0	5.86179e-12	6.3554e-12	0	0	0	0	0	0	0	0	0	0
xylose isomerase domain-containing protein	0	0	0	0	0	0	0	2.47184e-11	2.37646e-11	0	2.30996e-11	0	2.44612e-11	0	0	0	0	0	0	0
regulator of cellulose synthase BcsB, cyclic di-GMP binding	0	0	0	0	0	0	0	0	0	0	0	7.7632e-12	0	0	0	0	0	0	0	0
solute-binding family 5 protein	0	0	0	0	0	0	0	1.22502e-11	0	0	0	0	0	0	0	0	0	0	0	0
DNA-binding response regulator in two-component system	0	0	0	0	0	0	0	1.56087e-11	0	0	0	0	0	0	0	0	0	0	0	0
lysine tRNA synthetase, inducible	0	0	0	0	0	0	0	0	0	0	0	0	1.33908e-11	0	0	0	0	0	0	0
trans-aconitate 2-methyltransferase	0	0	0	0	0	0	0	0	2.60189e-11	0	0	2.3934e-11	0	0	0	0	0	0	0	0
fused pyruvate-flavodoxin oxidoreductase/FeS binding protein	0	0	0	0	0	0	0	0	0	0	5.52424e-12	0	0	0	0	0	0	0	0	0
1-acyl-sn-glycerol-3-phosphate acyltransferase	0	0	0	0	0	0	0	2.82352e-11	3.10509e-11	0	0	2.85627e-11	3.19611e-11	0	0	0	0	0	0	0
DNA-binding transcriptional regulator, dihydroxyacetone	0	0	0	0	0	0	0	0	0	0	0	0	1.05871e-11	0	0	0	0	0	0	0
MATE family multidrug exporter	0	0	0	0	0	0	0	1.26981e-11	0	1.30477e-11	0	0	0	0	0	0	0	0	0	0
murein peptide amidase A	0	0	0	0	0	0	0	0	0	0	0	0	2.57633e-11	0	0	0	0	0	0	0
putative resistance protein	0	0	0	0	0	0	0	0	2.26213e-11	0	0	0	0	0	0	0	0	0	0	0
Colicin I receptor	0	0	0	0	0	0	0	1.10603e-11	0	0	0	0	0	0	0	0	0	0	0	0
phospho-2-dehydro-3-deoxyheptonate aldolase	3.27628e-11	0	0	0	0	0	0	1.94562e-11	9.21959e-12	0	1.8182e-11	0	1.89797e-11	0	0	0	0	0	0	0
hydroxypyruvate isomerase	0	0	0	0	0	0	0	0	2.54162e-11	0	0	0	0	0	0	0	0	0	0	0
glycerol dehydrogenase	0	0	0	0	0	0	0	9.43731e-12	0	0	1.70367e-11	1.64546e-11	0	0	0	0	0	0	0	0
glutamate synthase, 4Fe-4S protein, small subunit	0	0	0	0	0	0	0	1.46847e-11	0	0	0	1.28019e-11	7.16252e-12	0	0	0	0	0	0	0
putative phage tail fiber component	0	0	0	0	0	0	0	0	0	0	5.23467e-11	0	0	0	0	0	0	0	0	0
tryptophanase	0	0	0	0	0	0	0	0	1.39466e-11	1.5121e-11	2.75042e-11	1.36381e-11	0	0	0	0	0	0	0	0
UDP-N-acetylmuramate--L-alanine ligase	0	0	0	0	0	0	0	0	6.68982e-12	0	1.31931e-11	0	1.37718e-11	0	0	0	0	0	0	0
phospholipase A	0	0	0	0	0	0	0	0	2.26993e-11	0	2.23827e-11	0	0	0	0	0	0	0	0	0
nitrate reductase cytochrome c-type subunit (NapB)	0	0	0	0	0	0	0	0	2.19426e-11	0	0	0	0	0	0	0	0	0	0	0
putative glycosylase	0	0	0	0	0	0	0	0	0	1.05112e-11	9.55962e-12	0	0	0	0	0	0	0	0	0
mgl repressor and galactoseultrainduction factor GalS	0	0	0	0	0	0	0	0	1.89706e-11	0	0	0	0	0	0	0	0	0	0	0
phosphoribosylaminoimidazole carboxylase catalytic subunit	0	0	0	0	0	0	0	0	0	7.21194e-11	1.90911e-11	2.96241e-11	0	0	0	0	0	0	0	0
putative crotonobetaine/carnitine-CoA ligase	0	0	0	0	0	9.30022e-12	0	0	1.27081e-11	0	0	1.16898e-11	1.30806e-11	0	0	0	0	0	0	0
50S ribosomal protein L18	0	0	0	0	0	0	0	0	0	3.0242e-11	2.75042e-11	0	2.87108e-11	0	0	0	0	0	0	0
asparaginase	0	0	0	1.45804e-11	0	0	0	0	0	0	0	0	0	0	0	0	0	0	0	0
lipoprotein releasing system transmembrane protein LolC/E family	0	0	0	0	0	0	0	0	0	0	0	0	1.69394e-11	0	0	0	0	0	0	0
replicative DNA helicase DnaB	0	0	0	0	0	0	0	1.47158e-11	0	0	0	0	1.43554e-11	0	0	0	0	0	0	0
type IV pilin biogenesis protein	0	0	0	0	0	0	0	0	0	1.77983e-11	0	0	0	0	0	0	0	0	0	0
H+/gluconate symporter-like permease	0	0	0	0	0	0	0	0	0	0	0	0	1.51583e-11	0	0	0	0	0	0	0
Sugar phosphate permease	0	0	0	0	0	0	0	0	0	0	0	2.74617e-11	0	0	0	0	0	0	0	0
sulfite reductase (NADPH) flavoprotein, alpha-component	0	0	0	0	0	0	0	0	0	0	0	1.00922e-11	0	0	0	0	0	0	0	0
short chain dehydrogenase	0	0	0	0	0	0	0	0	0	0	1.34668e-11	0	2.50954e-11	0	0	0	0	0	0	0
PTS system mannitol-specific transporter subunit IICBA	0	0	0	0	0	0	0	0	0	1.11867e-11	0	0	0	0	0	0	0	0	0	0
cytochrome B561	0	0	0	0	0	0	0	0	0	0	0	0	2.58616e-11	0	0	0	0	0	0	0
glutamine-fructose-6-phosphate transaminase GlmS	0	0	0	0	0	0	0	0	0	1.17002e-11	1.04829e-11	0	0	0	0	0	0	0	0	0
DNA-damage-inducible protein DinG	0	0	0	0	0	0	0	9.1153e-12	0	0	0	0	0	0	0	0	0	0	0	0
PTS system ascorbate-specific transporter subunit IIC	0	0	0	0	0	0	0	1.49053e-11	1.35728e-11	1.53157e-11	1.39292e-11	1.29942e-11	0	0	0	0	0	0	0	0
ferrous iron transport protein A	0	0	0	0	0	0	0	0	0	4.69547e-11	0	0	0	0	0	0	0	0	0	0
carbamate kinase-like protein	0	0	0	0	0	0	0	0	2.07659e-11	0	0	0	0	0	0	0	0	0	0	0
fused macrolide transporter subunits of ABC superfamily: ATP-binding component/membrane component	0	0	0	0	0	0	0	0	1.0143e-11	0	0	0	1.04403e-11	0	0	0	0	0	0	0
mechanosensitive channel	0	0	0	0	0	0	0	0	0	0	5.85829e-12	5.46507e-12	0	0	0	0	0	0	0	0
ABC transporter ATP-binding protein	0	0	0	0	0	0	0	1.24926e-11	6.4285e-12	5.59335e-12	1.31131e-11	2.28072e-11	1.27604e-11	0	0	0	0	0	0	0
fused thiol: disulfide interchange protein: activator of DsbC/hypothetical protein	0	0	0	0	0	0	0	0	1.16304e-11	0	0	0	0	0	0	0	0	0	0	0
tryptophan permease TnaB	0	0	0	0	0	0	0	0	0	1.83003e-11	1.66436e-11	0	1.62879e-11	0	0	0	0	0	0	0
cytochrome c nitrite reductase pentaheme subunit	0	0	0	0	0	0	0	0	0	0	3.43438e-11	3.17031e-11	3.58505e-11	0	0	0	0	0	0	0
putative transcriptional repressor	0	0	0	0	0	0	0	0	0	0	2.06719e-11	0	0	0	0	0	0	0	0	0
glutamate synthase, small subunit	0	0	0	0	0	0	0	0	0	1.08138e-11	0	0	0	0	0	0	0	0	0	0
uroporphyrinogen III C-methyltransferase	0	0	0	0	0	0	0	0	0	0	0	0	1.68551e-11	0	0	0	0	0	0	0
periplasmic esterase	0	0	0	0	0	0	0	1.59675e-11	0	0	0	0	0	0	0	0	0	0	0	0
fumarate hydratase, aerobic class I	0	0	0	0	0	0	0	1.26518e-11	0	0	0	1.10297e-11	0	0	0	0	0	0	0	0
chromosome condensin MukBEF, ATPase and DNA-binding subunit	0	0	0	0	0	0	0	0	4.42689e-12	0	0	0	0	0	0	0	0	0	0	0
hybrid sensory histidine kinase TorS	0	0	0	0	0	0	0	0	7.2738e-12	7.80013e-12	7.17236e-12	0	7.40519e-12	0	0	0	0	0	0	0
bifunctional folylpolyglutamate synthase/dihydrofolate synthase	0	0	0	0	0	0	0	0	0	1.68726e-11	0	0	0	0	0	0	0	0	0	0
formate dehydrogenase-O, major subunit	0	0	0	0	0	0	0	0	0	8.86598e-12	4.03167e-12	7.48487e-12	0	0	0	0	0	0	0	0
delta(2)-isopentenylpyrophosphate tRNA-adenosine transferase	0	0	0	0	0	0	0	0	0	0	2.14933e-11	0	0	0	0	0	0	0	0	0
NRAMP family Mn2+/Fe2+ transporter	0	0	0	0	0	0	0	0	0	0	1.65586e-11	0	0	0	0	0	0	0	0	0
O-6-alkylguanine-DNA:cysteine-protein methyltransferase	0	0	0	0	0	0	0	0	0	4.14949e-11	0	0	3.93939e-11	0	0	0	0	0	0	0
5-methylaminomethyl-2-thiouridine methyltransferase	0	0	0	0	0	0	0	0	0	1.06683e-11	0	0	1.01282e-11	0	0	0	0	0	0	0
NADH dehydrogenase subunit I	0	0	0	0	0	0	0	3.83749e-11	0	1.97158e-11	0	0	0	0	0	0	0	0	0	0
formate dehydrogenase-O, cytochrome b556 subunit	0	0	0	0	0	0	0	0	0	0	3.06179e-11	0	0	0	0	0	0	0	0	0
hydrogenase 1 large subunit	0	0	0	0	0	0	0	1.16152e-11	1.1008e-11	1.1935e-11	0	0	0	0	0	0	0	0	0	0
erythronate-4-phosphate dehydrogenase	0	0	0	0	0	0	0	1.83268e-11	1.73688e-11	0	0	3.26431e-11	0	0	0	0	0	0	0	0
diguanylate cyclase, GGDEF domain signalling protein	0	0	0	0	0	0	0	0	0	0	0	5.47495e-12	0	0	0	0	0	0	0	0
5S ribosomal RNA of rrnD operon	0	0	0	0	0	0	0	0	0	0	0	0	0	0	0	0	0	0	2.66168e-10	0
cyclic-di-GMP phosphodiesterase	0	0	0	0	0	0	0	0	0	8.9214e-12	0	0	0	0	0	0	0	0	0	0
spermidine/putrescine import ATP-binding protein potA	0	0	0	0	0	0	0	0	1.73688e-11	0	8.5633e-12	0	0	0	0	0	0	0	0	0
thiol:disulfide interchange protein DsbC	0	0	0	0	0	0	0	7.32686e-11	1.38877e-11	0	0	0	0	0	0	0	0	0	0	0
DNA-binding transcriptional regulator, LysR-type	0	0	0	0	0	0	0	2.13719e-11	0	0	0	0	0	0	0	0	0	0	0	0
methyl-accepting chemotaxis protein II	0	0	0	0	0	0	0	1.25377e-11	0	0	0	0	1.22306e-11	0	0	0	0	0	0	0
phosphomannomutase	0	0	0	0	0	0	0	0	0	0	1.42035e-11	0	1.48266e-11	0	0	0	0	0	0	0
4-diphosphocytidyl-2-C-methylerythritol kinase	0	0	0	0	0	0	0	0	0	2.51307e-11	0	0	0	0	0	0	0	0	0	0
DNA-binding transcriptional activator of the allD operon	0	0	0	0	0	0	0	2.24785e-11	0	0	0	0	0	0	0	0	0	0	0	0
23S rRNA m(2)G2445 methyltransferase	0	0	0	0	0	0	0	9.88032e-12	0	0	9.23326e-12	8.61351e-12	9.63833e-12	0	0	0	0	0	0	0
5S rRNA	0	0	1.09397e-11	0	0	0	0	0	0	0	0	1.17224e-11	0	1.74094e-11	0	2.67489e-11	1.63085e-11	3.45778e-11	2.07135e-11	1.77935e-11
hydrogenase 1, small subunit	0	0	0	0	0	0	0	9.31081e-12	0	1.91344e-11	1.74021e-11	1.6234e-11	0	0	0	0	0	0	0	0
leucyl/phenylalanyl-tRNA/protein transferase	0	0	0	0	0	0	0	0	0	1.51854e-11	0	0	0	0	0	0	0	0	0	0
altronate oxidoreductase	0	0	0	0	0	0	0	1.4351e-11	1.36008e-11	0	1.34111e-11	0	0	0	0	0	0	0	0	0
prophage excisionase	0	0	0	0	0	0	0	0	0	4.51716e-11	0	0	0	0	0	0	0	0	0	0
PTS system 2-O-a-mannosyl-D-glycerate specific transporter subunit IIABC	0	0	0	0	0	0	0	0	0	0	0	0	1.06037e-11	0	0	0	0	0	0	0
putative N-acetylmuramoyl-L-alanine amidase amiA precursor	0	0	0	0	0	0	0	0	0	2.46108e-11	0	0	0	0	0	0	0	0	0	0
glycine cleavage system aminomethyltransferase T	0	0	0	0	0	0	0	1.79017e-11	0	0	0	0	0	0	0	0	0	0	0	0
inner membrane protein, UPF0283 family	0	0	0	0	0	0	0	0	0	0	0	8.55268e-12	0	0	0	0	0	0	0	0
cardiolipin synthetase	0	0	0	0	1.42251e-11	0	0	0	0	1.46553e-11	1.33285e-11	0	0	0	0	0	0	0	0	0
cellulose synthase operon protein YhjQ	0	0	0	0	0	0	0	0	0	0	1.35795e-11	0	0	0	0	0	0	0	0	0
D,D-dipeptide permease system, ATP-binding component	0	0	0	0	0	0	0	0	0	2.16934e-11	0	0	0	0	0	0	0	0	0	0
hydrogenase-4, subunit A HyfA	0	0	0	0	0	0	0	0	0	1.73231e-11	0	0	0	0	0	0	0	0	0	0
xylulokinase XylB	0	0	0	0	0	0	0	0	0	0	0	1.24084e-11	0	0	0	0	0	0	0	0
electron transfer flavoprotein subunit alpha	0	0	0	0	0	0	0	0	0	0	1.13083e-11	0	1.18044e-11	0	0	0	0	0	0	0
phospho-2-dehydro-3-deoxyheptonate aldolase, tyr-sensitive	0	0	0	0	0	0	0	1.94562e-11	0	0	0	0	0	0	0	0	0	0	0	0
multidrug efflux system, subunit C	0	0	0	0	0	0	0	0	0	6.95625e-12	0	0	0	0	0	0	0	0	0	0
rhsC element core protein RshC	0	1.14988e-11	0	0	0	0	0	9.91226e-12	4.70872e-12	5.10523e-12	0	4.3314e-12	4.84674e-12	0	0	0	0	0	0	0
proline dipeptidase	0	0	0	0	0	0	0	1.56438e-11	1.48261e-11	1.60746e-11	1.46193e-11	1.36381e-11	0	0	0	0	0	0	0	0
Peptidase B	0	0	0	0	0	0	0	1.62286e-11	0	0	0	0	0	0	0	0	0	0	0	0
PfkB domain-containing protein	0	0	0	0	0	0	0	0	0	0	3.09056e-11	0	0	0	0	0	0	0	0	0
tRNA pseudouridine synthase D	0	0	0	0	0	0	0	1.98453e-11	0	1.01959e-11	9.27284e-12	0	0	0	0	0	0	0	0	0
TRAP transporter, DctM subunit	0	0	0	0	0	0	0	0	0	0	0	7.10716e-12	0	0	0	0	0	0	0	0
altronate dehydratase	0	0	0	0	0	0	0	7.00188e-12	0	0	0	0	0	0	0	0	0	0	0	0
keto-acid formate acetyltransferase	0	0	0	0	0	0	0	9.07956e-12	0	0	0	0	0	0	0	0	0	0	0	0
RNA polymerase, alpha subunit	0	0	0	0	0	0	0	0	0	0	1.96697e-11	0	0	0	0	0	0	0	0	0
GTP-binding protein	0	0	0	0	0	0	0	0	0	1.17387e-11	1.32199e-11	9.95937e-12	1.58683e-11	0	0	0	0	0	0	0
cellulose synthase, catalytic subunit CelA	0	0	0	0	0	0	0	0	0	0	0	6.9362e-12	0	0	0	0	0	0	0	0
xylose import ATP-binding protein xylG	0	0	0	0	0	0	0	0	0	0	1.26284e-11	0	0	0	0	0	0	0	0	0
peptidyl-prolyl cis-trans isomerase PpiD	0	0	0	0	0	0	0	0	0	0	1.04022e-11	0	0	0	0	0	0	0	0	0
Sulfate-binding protein precursor	0	0	0	0	0	0	0	2.10481e-11	0	0	0	9.1747e-12	0	0	0	0	0	0	0	0
maltose O-acetyltransferase	0	0	0	0	0	0	0	0	3.5776e-11	0	0	0	0	0	0	0	0	0	0	0
putative transport protein	0	0	0	0	0	0	0	1.33832e-11	1.40658e-11	2.06873e-11	1.56409e-11	1.27212e-11	1.21212e-11	0	0	0	0	0	0	0
UvrABC system protein B	0	0	0	0	0	0	0	1.03054e-11	0	0	0	0	0	0	0	0	0	0	0	0
cellulose synthase, catalytic subunit	0	0	0	0	0	0	0	7.95631e-12	3.77021e-12	8.17539e-12	7.43526e-12	6.9362e-12	0	0	0	0	0	0	0	0
flavohemoprotein	0	0	0	0	0	0	0	8.74794e-12	0	0	0	0	0	0	0	0	0	0	0	0
endoribonuclease L-PSP	0	0	0	0	0	0	0	2.69219e-11	0	0	0	0	0	0	0	0	0	0	0	0
mechanosensitive channel protein	0	0	0	0	0	0	0	6.19613e-12	0	0	0	0	0	0	0	0	0	0	0	0
putative structural protein	0	0	0	0	0	0	0	0	3.27189e-12	0	0	0	0	0	0	0	0	0	0	0
fumarate hydratase (fumarase A), aerobic Class I	0	0	0	0	0	0	0	0	1.19905e-11	0	0	0	0	0	0	0	0	0	0	0
ethanolamine utilization protein EutJ family protein	0	0	0	0	0	0	0	0	0	0	1.16326e-11	0	1.21429e-11	0	0	0	0	0	0	0
SilE	0	0	0	0	0	0	0	0	0	0	0	3.30891e-11	0	0	0	0	0	0	0	0
LysR family transcriptional regulator	0	2.59726e-11	0	0	0	0	0	2.48066e-11	2.15124e-11	2.41936e-11	1.90911e-11	0	1.14843e-11	0	0	0	0	0	0	0
ribonuclease D	0	0	0	0	0	0	0	0	0	0	0	0	1.80206e-11	0	0	0	0	0	0	0
Aminobenzoyl-glutamate utilization protein B	0	0	0	0	0	0	0	0	0	1.48073e-11	0	0	0	0	0	0	0	0	0	0
flagellar hook-associated protein FlgK	0	0	0	0	0	0	0	1.26749e-11	0	1.30239e-11	0	0	6.18225e-12	0	0	0	0	0	0	0
L-serine dehydratase 3	0	0	0	0	0	0	0	1.51988e-11	0	0	0	0	0	0	0	0	0	0	0	0
trifunctional transcriptional regulator/proline dehydrogenase/pyrroline-5-carboxylate dehydrogenase	0	0	0	0	0	0	0	0	0	0	0	0	5.12926e-12	0	0	0	0	0	0	0
precorrin-2 C20-methyltransferase	0	0	0	0	0	0	0	0	0	0	2.95045e-11	0	0	0	0	0	0	0	0	0
RNA polymerase, sigma 70 (sigma D) factor, subunit of RNA polymerase sigma 70	0	0	0	0	0	0	0	0	0	1.1624e-11	0	0	0	0	0	0	0	0	0	0
integrase domain-containing protein SAM domain-containing protein	0	0	0	0	0	0	0	0	1.7888e-11	0	0	0	0	0	0	0	0	0	0	0
response regulator receiver modulated CheB methylesterase	0	0	0	0	0	0	0	0	1.8808e-11	0	0	0	9.67964e-12	0	0	0	0	0	0	0
branched-chain amino acid transporter permease LivH	0	0	0	0	0	0	0	0	1.06518e-11	0	0	0	0	0	0	0	0	0	0	0
bifunctional transmembrane prepilin leader peptidase/ methylase	0	0	0	0	0	0	0	0	2.91274e-11	0	0	0	0	0	0	0	0	0	0	0
putative alcohol dehydrogenase	0	0	0	0	0	0	0	0	1.71427e-11	0	0	0	0	0	0	0	0	0	0	0
putative hemagglutinin/invasin	0	0	0	0	0	0	0	0	0	2.41671e-12	0	0	0	0	0	0	0	0	0	0
DNA-binding transcriptional regulator AsnC	0	0	0	0	0	0	0	0	0	4.66478e-11	0	0	0	0	0	0	0	0	0	0
DNA topoisomerase I subunit omega	0	0	0	0	0	0	0	0	0	8.24148e-12	0	0	0	0	0	0	0	0	0	0
Flagellar motor switch protein FliM	0	0	0	0	0	0	0	0	0	0	0	0	1.93593e-11	0	0	0	0	0	0	0
cytoplasmic trehalase	0	0	0	0	0	0	0	1.26288e-11	0	0	0	1.10096e-11	2.46391e-11	0	0	0	0	0	0	0
VacJ family lipoprotein	0	0	0	0	0	0	0	0	0	0	0	0	2.68879e-11	0	0	0	0	0	0	0
helicase c2	0	0	0	0	0	0	0	0	0	0	5.09496e-12	9.50596e-12	0	0	0	0	0	0	0	0
putative 4-hydroxyphenylacetate permease	0	0	0	0	0	0	0	0	1.43416e-11	0	0	0	0	0	0	0	0	0	0	0
oxidoreductase family, NAD-binding protein	0	2.60964e-11	0	0	0	0	0	0	0	0	0	0	0	0	0	0	0	0	0	0
purine permease yicE	0	0	0	0	0	0	0	0	0	0	0	1.30502e-11	0	0	0	0	0	0	0	0
periplasmic solute-binding component of a glutathione transporter	0	0	0	0	0	0	0	6.76985e-12	0	0	0	0	0	0	0	0	0	0	0	0
beta-lactamase/D-alanine carboxypeptidase	0	0	0	0	0	0	0	1.83753e-11	1.74148e-11	0	0	0	0	0	0	0	0	0	0	0
fused aldehyde dehydrogenase and enoyl-CoA hydratase	0	0	0	0	0	0	0	0	0	0	0	0	0	1.31208e-11	0	0	0	0	0	0
tryptophan transporter of high affinity	0	0	0	0	0	0	0	0	1.58621e-11	1.71979e-11	1.56409e-11	0	0	0	0	0	0	0	0	0
tRNA (uracil-5-)-methyltransferase TrmA	0	0	0	0	0	0	0	0	0	0	0	0	1.84625e-11	0	0	0	0	0	0	0
binding-protein-dependent transport system inner membrane protein	0	0	0	0	0	0	0	1.42333e-11	1.10821e-11	2.32479e-11	1.07824e-11	8.29493e-12	0	0	0	0	0	0	0	0
PutA protein	0	0	0	0	0	0	0	0	0	0	4.88937e-12	0	0	0	0	0	0	0	0	0
beta-ketoadipyl CoA thiolase PcaF	0	0	0	0	0	0	0	0	0	0	0	0	8.42755e-12	0	0	0	0	0	0	0
glutamate synthase subunit beta	0	0	0	0	0	0	0	1.46847e-11	1.39171e-11	1.5089e-11	1.3723e-11	6.40095e-12	0	0	0	0	0	0	0	0
sn-glycerol-3-phosphate transporter	0	0	0	0	0	0	0	0	0	7.87761e-12	1.43289e-11	1.33671e-11	0	0	0	0	0	0	0	0
polar amino acid ABC transporter permease	0	0	1.52799e-11	0	0	0	0	0	0	0	0	0	0	0	0	0	0	0	0	0
nitrogen fixation protein RnfG	0	0	0	0	0	0	0	0	0	3.44788e-11	0	0	0	0	0	0	0	0	0	0
CycA serine/alanine/glycine APC transporter	0	0	0	0	0	0	0	0	0	1.51531e-11	0	0	0	0	0	0	0	0	0	0
Putative transposase encoded within prophage	0	0	0	0	0	0	0	0	0	8.29897e-11	0	0	0	0	0	0	0	0	0	0
cellulose synthase, regulatory subunit	0	0	0	0	0	0	0	0	8.43947e-12	0	0	0	0	0	0	0	0	0	0	0
multidrug efflux system	0	0	0	0	0	0	0	1.77644e-11	1.68358e-11	0	1.79309e-11	0	0	0	0	0	0	0	0	0
oxidoreductase, zinc-binding dehydrogenase family	0	0	0	0	0	0	0	2.00747e-11	0	0	0	1.75009e-11	0	0	0	0	0	0	0	0
uridylyl-removing enzyme / uridylyltransferase	0	0	0	0	0	0	0	7.79558e-12	0	0	0	6.79607e-12	0	0	0	0	0	0	0	0
O-sialoglycoprotein endopeptidase	0	0	0	0	0	0	0	0	0	2.11157e-11	0	0	0	0	0	0	0	0	0	0
scaffolding protein that interacts with murein polymerase and murein hydrolase	0	0	0	0	0	0	0	0	0	0	0	0	2.70771e-11	0	0	0	0	0	0	0
D-amino acid dehydrogenase	0	0	0	0	0	0	0	1.63817e-11	0	0	0	0	0	0	0	0	0	0	0	0
membrane fusion protein (MFP) component of efflux pump, signal anchor	0	0	0	0	0	0	0	0	1.73688e-11	0	0	0	1.7878e-11	0	0	0	0	0	0	0
putative cell wall-associated hydrolase	0	0	0	0	0	0	0	0	0	3.05005e-11	0	0	0	0	0	0	0	0	0	0
acetolactate synthase catalytic subunit	0	0	0	0	0	0	0	1.23372e-11	1.16923e-11	0	0	0	1.20351e-11	0	0	0	0	0	0	0
heavy metal translocating P-type ATPase	0	0	0	0	0	0	0	9.47594e-12	8.98061e-12	0	0	0	0	0	0	0	0	0	0	0
UDP-N-acetylenolpyruvoylglucosamine reductase	0	0	0	0	0	0	0	0	1.91918e-11	1.0404e-11	1.89242e-11	1.76539e-11	0	0	0	0	0	0	0	0
protoporphyrinogen oxidase	0	0	0	0	0	0	0	0	1.80846e-11	0	0	0	0	0	0	0	0	0	0	0
structural protein	0	0	0	0	0	0	0	0	0	0	6.51705e-12	0	0	0	0	0	0	0	0	0
putative amino-acid transporter subunit	0	2.04002e-11	0	0	0	0	0	0	0	0	0	0	0	0	0	0	0	0	0	0
alanine racemase	0	0	0	0	0	0	0	8.95085e-12	9.14276e-12	1.95003e-11	0	1.28836e-11	0	0	0	0	0	0	0	0
ribosomal-protein-alanine acetyltransferase	0	0	0	1.20756e-11	0	0	0	0	0	0	0	0	0	0	0	0	0	0	0	0
putative formate transporter	0	0	0	0	0	0	0	0	0	2.52195e-11	0	1.06984e-11	0	0	0	0	0	0	0	0
ribulose-phosphate 3-epimerase	0	0	0	0	0	0	0	0	1.45637e-11	0	1.43606e-11	0	0	0	0	0	0	0	0	0
ATP-dependent DNA helicase DinG	0	0	0	0	0	0	0	9.1153e-12	0	0	0	0	8.89206e-12	0	0	0	0	0	0	0
nucleoside permease nupG	0	0	0	0	0	0	0	0	0	0	1.49218e-11	0	7.78822e-12	0	0	0	0	0	0	0
bacteriophage N4 adsorption protein A	0	0	0	0	0	0	0	7.00894e-12	0	0	6.54993e-12	0	0	0	0	0	0	0	0	0
flagellar component of cell-distal portion of basal-body rod	0	0	0	0	0	0	0	0	0	0	2.48697e-11	0	0	0	0	0	0	0	0	0
purine permease YicE	0	0	0	0	0	0	0	0	0	0	0	1.30502e-11	0	0	0	0	0	0	0	0
diadenosine tetraphosphatase	0	0	0	0	0	0	0	0	2.34263e-11	1.26995e-11	0	0	0	0	0	0	0	0	0	0
hydrogenase-4, G subunit	0	0	0	0	0	0	0	0	0	0	0	1.08908e-11	0	0	0	0	0	0	0	0
Arginine/lysine/ornithine decarboxylase	0	0	0	0	0	0	0	0	1.84392e-11	0	0	0	0	0	0	0	0	0	0	0
hydrogenase 4, 4Fe-4S subunit	0	0	0	0	0	0	0	0	0	0	0	1.46973e-11	0	0	0	0	0	0	0	0
oxidoreductase, Zn-dependent and NAD(P)-binding protein	0	0	0	0	0	0	0	0	0	0	0	1.73009e-11	0	0	0	0	0	0	0	0
bifunctional biotin operon repressor/biotin--acetyl-CoA-carboxylase ligase BirA	0	0	0	0	0	0	0	0	0	0	2.01583e-11	0	0	0	0	0	0	0	0	0
Glycyl-radical enzyme activating protein family	0	0	0	0	0	0	0	0	0	0	0	0	4.96392e-11	0	0	0	0	0	0	0
arabinose operon regulatory protein	0	0	0	0	0	0	0	2.3706e-11	0	0	0	0	0	0	0	0	0	0	0	0
AroP phenylalanine/tyrosine/tryptophan APC transporter	0	0	0	0	0	0	0	0	1.44043e-11	0	0	0	0	0	0	0	0	0	0	0
cyclic-di-GMP phosphodiesterase, anaerobic	0	0	0	0	0	0	0	0	0	0	0	8.09532e-12	0	0	0	0	0	0	0	0
alcohol dehydrogenase	0	0	0	0	0	0	0	1.80882e-11	1.95335e-11	1.85862e-11	0	1.75009e-11	0	0	0	0	0	0	0	0
malonyl-CoA-[acyl-carrier-protein] transacylase	0	0	0	0	0	0	0	0	1.06174e-11	0	0	0	0	0	0	0	0	0	0	0
GMP synthetase (glutamine aminotransferase)	0	0	0	0	0	0	0	0	0	1.35687e-11	0	0	0	0	0	0	0	0	0	0
ketodeoxygluconokinase	0	0	0	0	0	0	0	2.05499e-11	0	0	2.09387e-11	0	0	0	0	0	0	0	0	0
predicted lipoprotein	0	0	0	0	0	0	0	5.23821e-12	4.96439e-12	5.38244e-12	4.89516e-12	2.22621e-11	5.10992e-12	0	0	0	0	0	0	0
bifunctional NADH:ubiquinone oxidoreductase subunit C/D	0	0	0	0	0	0	0	0	0	1.18754e-11	0	1.00754e-11	0	0	0	0	0	0	0	0
ATP-dependent RNA helicase, specific for 23S rRNA	0	0	0	0	0	0	0	0	0	0	1.41725e-11	0	0	0	0	0	0	0	0	0
L-rhamnose 1-epimerase	0	0	0	0	0	0	0	0	0	3.39863e-11	6.18189e-11	0	0	0	0	0	0	0	0	0
inner membrane metabolite transport protein YdjE	0	0	0	0	0	0	0	1.5333e-11	0	0	0	2.67342e-11	0	0	0	0	0	0	0	0
cryptic L-xylulose kinase	0	0	0	0	0	0	0	0	0	1.43028e-11	0	0	0	0	0	0	0	0	0	0
galactokinase	0	0	0	0	0	0	0	0	0	1.86348e-11	1.69477e-11	7.90509e-12	1.76912e-11	0	0	0	0	0	0	0
5'-methylthioadenosine/S-adenosylhomocysteine nucleosidase	0	0	0	0	0	0	0	2.98106e-11	2.82523e-11	0	2.78583e-11	2.59884e-11	0	3.84052e-11	0	0	0	0	0	0
3-isopropylmalate isomerase subunit, dehydratase component	0	0	0	0	0	0	0	0	1.40959e-11	0	0	0	0	0	0	0	0	0	0	0
Protein yobA precursor	0	0	0	0	0	0	0	0	0	0	0	2.42212e-11	0	0	0	0	0	0	0	0
phosphonate metabolism protein PhnM	0	0	0	0	0	0	0	0	0	0	0	0	2.68169e-11	0	0	0	0	0	0	0
assembly protein AsmA	0	0	0	0	0	0	0	1.12393e-11	0	0	0	0	0	0	0	0	0	0	0	0
group II intron-encoded reverse transcriptase/maturase	0	0	0	0	0	0	0	0	1.29582e-11	2.80989e-11	0	1.19199e-11	1.33381e-11	0	0	0	0	0	0	0
threonyl-tRNA synthetase	0	0	0	0	0	0	0	1.08023e-11	1.05663e-11	1.10997e-11	2.01897e-11	9.41726e-12	0	0	0	0	0	0	0	0
cysteinyl-tRNA synthetase	0	0	0	0	0	0	0	1.50343e-11	1.42485e-11	1.54483e-11	1.40498e-11	0	7.33306e-12	0	0	0	0	0	0	0
periplasmic protein TolB	0	0	0	0	0	0	0	0	0	1.65211e-11	0	0	0	0	0	0	0	0	0	0
intramembrane serine protease GlpG	0	0	0	0	0	0	0	1.26288e-11	2.39374e-11	1.29766e-11	0	0	0	0	0	0	0	0	0	0
gamma-glutamyltransferase	0	0	0	0	0	0	0	1.1955e-11	0	0	0	0	0	0	0	0	0	0	0	0
putative sulfate transport protein	0	0	0	0	0	0	0	0	0	0	0	0	2.66762e-11	0	0	0	0	0	0	0
2',3'-cyclic-nucleotide 2'-phosphodiesterase	0	0	0	0	0	0	0	0	0	0	0	9.3446e-12	1.04564e-11	0	0	0	0	0	0	0
UDP-3-O-(3-hydroxymyristoyl) glucosamine N-acyltransferase LpxD	0	0	0	0	0	0	0	0	0	0	1.89795e-11	0	0	0	0	0	0	0	0	0
pyruvate formate lyase	0	0	0	0	0	0	0	0	0	0	8.00368e-12	7.46646e-12	0	0	0	0	0	0	0	0
pyridine nucleotide-disulfide oxidoreductase	0	0	0	0	0	0	0	6.72397e-12	0	1.58251e-11	9.353e-12	1.74504e-11	1.53297e-11	0	0	0	0	0	0	0
glycolate transporter	0	0	0	0	0	0	0	1.23812e-11	1.18609e-11	0	0	0	0	0	0	0	0	0	0	0
bifunctional glyoxylate/hydroxypyruvate reductase A	0	0	0	0	0	0	0	0	0	0	0	0	0	0	0	2.19632e-11	0	0	0	0
NUDIX hydrolase	0	0	0	0	0	0	0	0	3.71909e-11	0	4.77278e-11	0	3.52904e-11	0	0	0	0	0	0	0
DNA-binding transcriptional repressor MalI	0	0	0	0	0	0	0	0	0	0	0	0	1.97544e-11	0	0	0	0	0	0	0
SMR family multidrug efflux pump	0	0	0	0	0	0	0	0	0	0	2.89776e-11	0	0	0	0	0	0	0	0	0
UDP-N-acetylmuramoylalanine--D-glutamate ligase	0	0	0	0	0	0	0	1.5822e-11	0	3.25153e-11	1.47858e-11	2.62894e-11	3.0869e-11	0	0	0	0	0	0	0
GTP-binding protein EngA	0	0	0	0	0	0	0	1.41464e-11	0	0	0	0	0	0	0	0	0	0	0	0
NAD-binding component of TrK potassium transporter	0	0	0	0	0	0	0	0	0	1.55493e-11	0	0	0	0	0	0	0	0	0	0
hydrogenase, 4Fe-4S ferredoxin-type component	0	0	0	0	0	0	0	2.19806e-11	0	0	0	0	0	0	0	0	0	0	0	0
3-oxoacyl-(acyl carrier protein) synthase III	0	0	0	0	0	0	0	0	2.07006e-11	0	0	0	0	0	0	0	0	0	0	0
NADH dehydrogenase subunit N	0	0	0	0	0	0	0	6.65312e-12	0	1.46854e-11	0	0	0	0	0	0	0	0	0	0
hydrogenase-4, subunit G	0	0	0	0	0	0	0	6.07156e-12	0	0	0	0	0	0	0	0	0	0	0	0
predicted aminotransferase	0	0	0	0	0	0	0	0	0	0	0	0	1.6689e-11	0	0	0	0	0	0	0
ATP synthase F1 subunit beta	0	0	0	0	0	0	0	0	0	1.54818e-11	0	1.31351e-11	0	0	0	0	0	0	0	0
multidrug resistance protein MdtH	0	0	0	0	0	0	0	0	0	1.771e-11	1.61067e-11	1.50256e-11	1.68133e-11	0	1.39134e-11	0	0	0	0	0
carboxy-terminal protease	0	0	0	0	0	0	0	1.01995e-11	0	0	9.53155e-12	8.89178e-12	9.9497e-12	0	0	0	0	0	0	0
thiamin transporter subunit	0	0	0	0	0	0	0	0	0	0	1.97896e-11	0	0	0	0	0	0	0	0	0
D-isomer specific 2-hydroxyacid dehydrogenase NAD-binding protein	0	0	0	0	0	0	0	0	8.68441e-12	0	0	0	0	0	0	0	0	0	0	0
putative phosphoribulokinase	0	0	0	0	0	0	0	0	1.13496e-11	0	0	0	0	0	0	0	0	0	0	0
putative inner membrane protein, SIRB family	0	0	0	0	0	0	0	0	2.51251e-11	0	0	0	0	0	0	0	0	0	0	0
N-acetylmuramoyl-L-alanine amidase 2	0	0	0	0	0	0	0	1.55737e-11	0	0	0	0	0	0	0	0	0	0	0	0
UTP--glucose-1-phosphate uridylyltransferase	0	0	0	0	0	0	0	2.29236e-11	0	0	0	0	0	0	0	0	0	0	0	0
esterase	0	0	0	0	0	0	0	0	1.83877e-11	0	2.54548e-11	0	2.7103e-11	0	0	0	0	0	0	0
putative adenylate cyclase	0	0	0	0	0	0	0	1.60043e-11	7.75357e-12	0	7.64545e-12	0	1.56123e-11	0	0	0	0	0	0	0
fimbrial protein	0	0	0	0	0	0	0	3.85881e-11	1.85954e-11	2.08688e-11	1.9911e-11	0	3.58505e-11	0	0	0	0	0	0	0
Sodium/proline symporter	0	0	0	0	0	0	0	1.39756e-11	0	0	0	0	0	0	0	0	0	0	0	0
alanyl-tRNA synthetase	0	0	0	0	0	0	0	1.58008e-11	7.50603e-12	0	7.40135e-12	0	7.72605e-12	0	0	0	0	0	0	0
3-isopropylmalate dehydratase large subunit	0	0	0	0	0	0	0	0	0	0	1.38993e-11	0	0	0	0	0	0	0	0	0
endonuclease IV	0	0	0	0	0	0	0	0	2.30167e-11	0	0	0	0	0	0	0	0	0	0	0
putative inner membrane protein, DUF554 family	0	0	0	0	0	0	0	2.94316e-11	0	3.0242e-11	0	0	0	0	0	0	0	0	0	0
FAD-dependent oxidoreductase	0	0	0	0	0	0	0	1.61908e-11	0	0	0	0	0	0	0	0	0	0	0	0
GABA aminotransferase, PLP-dependent	0	0	0	0	0	0	0	0	1.5599e-11	0	0	0	0	0	0	0	0	0	0	0
ribosomal RNA large subunit methyltransferase RrmJ	0	0	0	0	0	0	0	0	3.13466e-11	0	0	0	0	0	0	0	0	0	0	0
ATP-dependent RNA helicase RhlE	0	0	0	0	0	0	0	1.52656e-11	0	0	1.42659e-11	0	0	0	0	0	0	0	0	0
nicotinamide-nucleotide adenylyltransferase	0	0	0	0	0	0	0	0	0	0	0	0	1.6486e-11	0	0	0	0	0	0	0
mechanosensitive channel protein, intermediate conductance	0	0	0	0	0	0	0	0	0	0	0	8.16078e-12	0	0	0	0	0	0	0	0
2-octaprenyl-3-methyl-6-methoxy-1,4-benzoquinol oxygenase	0	0	0	0	0	0	0	0	1.67928e-11	0	0	0	0	0	0	0	0	0	0	0
NADH:ubiquinone oxidoreductase subunit J	0	0	0	0	0	0	0	0	0	1.92895e-11	0	0	0	0	0	0	0	0	0	0
gspF	0	0	0	0	0	0	0	0	0	0	0	0	1.69818e-11	0	0	0	0	0	0	0
CP4-44 prophage; antitoxin of the YeeV-YeeU toxin-antitoxin system	0	0	0	0	0	0	0	0	0	0	0	0	4.08178e-11	0	0	0	0	0	0	0
molecular chaperone GroEL	0	0	0	0	0	0	0	1.26518e-11	5.99525e-12	1.30002e-11	1.18233e-11	1.10297e-11	0	0	0	0	0	0	0	0
cytochrome c552	0	0	0	0	0	0	0	0	1.37428e-11	0	0	0	1.41456e-11	0	0	0	0	0	0	0
von Willebrand factor type A	0	0	0	0	0	0	0	0	6.8004e-12	0	0	0	0	0	0	0	0	0	0	0
lytic transglycosylase	0	0	0	0	0	0	0	1.33832e-11	0	1.98253e-11	0	0	0	0	0	0	0	0	0	0
putative receptor	0	0	0	0	0	0	0	0	0	0	1.23874e-11	0	1.93962e-11	0	0	0	0	0	0	0
flagellar basal body rod protein FlgF	0	0	0	0	0	0	0	0	2.61222e-11	0	0	0	0	0	0	0	0	0	0	0
Inner membrane ABC transporter permease protein ytfT	0	0	0	0	0	0	0	0	0	0	9.51757e-12	0	0	0	0	0	0	0	0	0
CP4-6 prophage DNA-binding transcriptional regulator	0	0	0	0	0	0	0	0	0	0	0	0	1.77841e-11	0	0	0	0	0	0	0
IS30 transposase, N-ter fragment	0	0	0	0	0	0	0	1.85223e-11	0	0	0	0	0	0	0	0	0	0	0	0
NADH dehydrogenase subunit E	0	0	0	0	0	0	0	0	0	2.13686e-11	0	0	0	0	0	0	0	0	0	0
ketol-acid reductoisomerase IlvC	0	0	0	0	0	0	0	1.41176e-11	0	0	0	0	0	0	0	0	0	0	0	0
enoyl-CoA hydratase-isomerase	0	0	0	0	0	0	0	0	0	1.39397e-11	1.26777e-11	1.18268e-11	0	0	0	0	0	0	0	0
secY/secA suppressor protein	0	0	0	0	0	0	0	0	0	0	0	2.42212e-11	0	0	0	0	0	0	0	0
cryptic autophosphorylating protein tyrosine kinase Etk	0	0	0	0	0	0	0	0	0	0	8.99028e-12	0	9.32015e-12	0	0	0	0	0	0	0
L-ascorbate-specific enzyme IIB component of PTS	0	0	0	0	0	0	0	3.40483e-11	0	3.49859e-11	0	0	0	0	0	0	0	0	0	0
geranyltranstransferase	0	0	0	0	0	0	0	0	2.19426e-11	0	0	1.00922e-11	2.25858e-11	0	0	0	0	0	0	0
acetolactate synthase 3 regulatory subunit	0	0	0	0	0	0	0	0	1.8916e-11	0	0	0	0	0	0	0	0	0	0	0
fosmidomycin resistance protein	0	0	0	0	0	0	0	1.7066e-11	0	0	0	1.48779e-11	0	0	0	0	0	0	0	0
fused DNA-binding response regulator NarL and sensory histidine kinase NarX in two-component regulatory system	0	0	0	0	0	0	0	0	0	0	0	6.85814e-12	0	0	0	0	0	0	0	0
formyl-coenzyme A transferase	0	0	0	0	0	0	0	0	1.67501e-11	1.71154e-11	0	1.54079e-11	4.87464e-11	0	0	0	0	0	0	0
lipid A biosynthesis palmitoleoyl acyltransferase	0	0	0	0	0	0	0	0	2.14423e-11	0	0	0	2.20708e-11	0	0	0	0	0	0	0
Phenylacetate-coenzyme A ligase	0	0	0	0	0	0	0	0	0	0	0	1.38249e-11	0	0	0	0	0	0	0	0
periplasmic binding protein/LacI transcriptional regulator	0	0	0	0	0	0	0	0	2.10987e-11	0	0	0	0	0	0	0	0	0	0	0
putative alpha-ribazole-5'-P phosphatase	0	0	0	0	0	0	0	3.40483e-11	0	3.49859e-11	0	0	0	0	0	0	0	0	0	0
predicted outer membrane porin L	0	0	0	0	0	0	0	0	0	3.08966e-11	0	0	0	0	0	0	0	0	0	0
ribonuclease I	0	0	0	0	0	0	0	2.5821e-11	0	0	0	2.25104e-11	0	0	0	0	0	0	0	0
ApaG	0	0	0	0	0	0	0	0	0	2.83219e-11	0	0	0	0	0	0	0	0	0	0
L-tartrate/succinate antiporter	0	0	0	0	0	0	0	7.11666e-12	0	0	0	1.24084e-11	0	0	0	0	0	0	0	0
tRNA-guanine transglycosylase	0	0	0	0	0	0	0	0	0	1.89817e-11	0	0	0	0	0	0	0	0	0	0
putative inner membrane lipoprotein	0	0	0	0	0	0	0	4.56664e-12	0	0	4.26758e-12	0	4.4548e-12	0	0	0	0	0	0	0
molybdate transporter periplasmic protein	0	0	0	0	0	0	0	0	0	0	0	2.34702e-11	0	0	0	0	0	0	0	0
acetate permease	0	0	0	0	0	0	0	0	0	1.29766e-11	0	1.10096e-11	0	0	0	0	0	0	0	0
undecaprenyldiphospho-muramoylpentapeptide beta-N-acetylglucosaminyltransferase	0	0	0	0	0	0	0	0	9.45802e-12	0	0	0	0	0	0	0	0	0	0	0
L-threonine aldolase	0	0	0	0	0	0	0	0	1.97089e-11	0	0	1.81296e-11	0	0	0	0	0	0	0	0
fused phosphoenolpyruvate-protein phosphotransferase PtsP/GAF domain	0	0	0	0	0	0	0	9.27351e-12	0	9.52886e-12	0	1.6169e-11	0	0	0	0	0	0	0	0
monooxygenase of the alternative pyrimidine degradation pathway	0	0	0	0	0	0	0	0	0	0	0	0	9.30735e-12	0	0	0	0	0	0	0
predicted acetyltransferase	0	0	0	0	0	0	0	0	0	0	0	1.83494e-11	0	0	0	0	0	0	0	0
putative aminobenzoyl-glutamate transporter	0	0	0	0	0	0	0	0	0	1.52177e-11	0	0	0	0	0	0	0	0	0	0
penicillin-binding protein MrdA	0	0	0	0	0	0	0	1.09556e-11	0	0	0	9.55095e-12	0	0	0	0	0	0	0	0
pantoate--beta-alanine ligase	0	0	0	0	0	0	0	0	0	2.51307e-11	1.14278e-11	0	0	0	0	0	0	0	0	0
YdjE MFS transporter	0	0	0	0	0	0	0	0	0	1.57552e-11	0	0	0	0	0	0	0	0	0	0
semialdehyde dehydrogenase	0	0	0	0	0	0	0	0	0	0	0	8.95754e-12	0	0	0	0	0	0	0	0
molybdate transporter subunit	0	0	0	0	0	0	0	0	2.55147e-11	0	0	0	0	0	0	0	0	0	0	0
HemY protein	0	0	0	0	0	0	0	8.70409e-12	8.2491e-12	0	0	0	0	0	0	0	0	0	0	0
DNA-binding transcriptional regulator BasR	0	0	0	0	0	0	0	0	0	0	0	0	3.03845e-11	0	0	0	0	0	0	0
D-xylose ABC transporter permease	0	0	0	0	0	0	0	1.76291e-11	0	0	0	0	0	0	0	0	0	0	0	0
secretion protein HlyD family protein	0	2.12076e-11	0	0	0	0	0	1.04606e-11	0	9.41572e-12	8.5633e-12	0	1.7878e-11	0	0	0	0	0	0	0
hydrogenase 2, small subunit	0	0	0	0	0	0	0	0	0	0	0	0	1.81655e-11	0	0	0	0	0	0	0
putative cytochrome C peroxidase	0	0	0	0	0	0	0	0	1.41261e-11	0	0	0	1.45402e-11	0	0	0	0	0	0	0
carbon starvation protein CstA	0	0	0	0	0	0	0	0	4.59051e-12	0	0	0	0	0	0	0	0	0	0	0
lipoyl-protein ligase	0	0	0	0	0	0	0	0	0	0	3.03317e-11	0	0	0	0	0	0	0	0	0
selenophosphate synthetase	0	0	0	0	0	0	0	0	1.8916e-11	0	0	0	0	0	0	0	0	0	0	0
cationic amino acid ABC transporter substrate-binding protein	0	0	0	0	0	0	0	0	0	0	2.66024e-11	0	0	0	0	0	0	0	0	0
cytoplasmic glycerophosphodiester phosphodiesterase	0	0	0	0	0	0	0	1.40038e-11	0	0	2.61733e-11	0	0	0	0	0	0	0	0	0
exodeoxyribonuclease V, alpha subunit RecD	0	0	0	0	0	0	0	0	0	0	0	0	1.1126e-11	0	0	0	0	0	0	0
bifunctional phosphopantothenoylcysteine decarboxylase/phosphopantothenate synthase	0	0	0	0	0	0	0	0	0	0	1.59484e-11	0	8.32402e-12	0	0	0	0	0	0	0
phosphate regulon two-component system, sensor kinase	0	0	0	0	0	0	0	0	0	0	1.50254e-11	0	0	0	0	0	0	0	0	0
electron transport complex protein	0	0	0	0	0	0	0	0	0	3.07634e-11	0	0	0	0	0	0	0	0	0	0
DNA-binding transriptional dual regulator	0	0	0	0	0	0	0	0	2.61222e-11	0	0	0	0	0	0	0	0	0	0	0
DNA polymerase IV DinB	0	0	0	0	0	0	0	0	0	0	0	0	1.92493e-11	0	0	0	0	0	0	0
galactonate operon transcriptional repressor protein	0	0	0	0	0	0	0	0	2.86208e-11	0	0	0	0	0	0	0	0	0	0	0
purine nucleoside phosphorylase DeoD	0	0	0	0	0	0	0	2.89411e-11	0	0	0	0	2.82323e-11	0	0	0	0	0	0	0
putative MFS family transporter protein	0	0	0	0	0	0	0	0	0	2.79522e-11	0	0	0	0	0	0	0	0	0	0
L-ribulokinase	0	0	0	0	0	0	0	0	0	0	0	0	0	0	0	0	0	0	0	1.61302e-11
binding protein	0	0	0	0	0	0	0	0	0	0	1.211e-11	0	1.26413e-11	0	0	0	0	0	0	0
fumarate reductase iron-sulfur subunit	0	0	0	0	0	0	0	0	0	0	0	2.47155e-11	0	0	0	0	0	0	0	0
Qin prophage, putative tail fiber assembly protein	0	0	0	0	0	0	0	0	0	0	0	1.5769e-11	0	0	0	0	0	0	0	0
fused D-ribose transporter subunits and ATP-binding components ABC superfamily	0	0	0	0	0	0	0	0	1.31131e-11	0	0	0	0	0	0	0	0	0	0	0
cellulose synthase operon protein C (TPR-repeat-containing protein)	0	0	0	0	0	0	0	5.96846e-12	0	0	5.60534e-12	0	0	0	0	0	0	0	0	0
glutamyl-tRNA synthetase	0	0	0	0	0	0	0	1.47158e-11	1.39466e-11	0	0	1.2829e-11	0	0	0	0	0	0	0	0
nitrate/nitrite sensor protein NarX	0	0	0	0	0	0	0	0	1.09896e-11	5.95753e-12	0	0	1.13118e-11	0	0	0	0	0	0	0
tyrosine transporter TyrP	0	0	0	0	0	0	0	0	0	0	0	0	1.67717e-11	0	0	0	0	0	0	0
D-allulose-6-phosphate 3-epimerase	0	0	0	0	0	0	0	0	2.83741e-11	0	0	0	0	0	0	0	0	0	0	0
flagellar hook-associated protein 3	0	0	0	0	0	0	0	2.18423e-11	0	0	0	0	0	0	0	0	0	0	0	0
alpha,alpha-trehalose-phosphate synthase (UDP-forming)	0	0	0	0	0	0	0	0	1.38585e-11	0	0	0	0	0	0	0	0	0	0	0
multidrug transporter membrane\ATP-binding components	0	0	0	0	0	0	0	1.16934e-11	0	1.20763e-11	0	0	0	0	0	0	0	0	0	0
galactarate transporter	0	0	0	0	0	0	0	0	1.47928e-11	0	0	0	0	0	0	0	0	0	0	0
glutathione transport system permease GsiD	0	0	0	0	0	0	0	2.28482e-11	0	0	0	0	0	0	0	0	0	0	0	0
ubiquinone/menaquinone biosynthesis methyltransferase ubiE	0	0	0	0	0	0	0	0	1.30611e-11	0	0	0	0	0	0	0	0	0	0	0
uracil transporter UraA	0	0	0	0	0	0	0	0	0	0	0	0	1.57576e-11	0	0	0	0	0	0	0
DNA topoisomerase I, omega subunit	0	0	0	0	0	0	0	0	0	0	0	0	7.82419e-12	0	0	0	0	0	0	0
dimethyladenosine transferase KsgA	0	0	0	0	0	0	0	0	0	0	0	0	2.4729e-11	0	0	0	0	0	0	0
NADH ubiquinone oxidoreductase 20 kDa subunit	0	0	0	0	0	0	0	0	1.37141e-11	0	0	0	1.32339e-11	0	0	0	0	0	0	0
keto-hydroxyglutarate-aldolase/keto-deoxy- phosphogluconate aldolase	0	0	0	0	0	0	0	0	0	0	0	2.82958e-11	3.16624e-11	0	0	0	0	0	0	0
DNA-binding transcriptional regulator TorR	0	0	0	0	0	0	0	0	0	3.08966e-11	0	0	0	0	0	0	0	0	0	0
mannose-1-phosphate guanyltransferase	0	0	0	0	0	1.00574e-11	0	0	0	0	0	0	0	0	0	0	0	0	0	0
chromosome partitioning proteins	0	0	0	0	0	0	0	0	0	4.79968e-12	0	0	4.55666e-12	0	0	0	0	0	0	0
component of SufB-SufC-SufD cysteine desulfurase activator complex	0	0	0	0	0	0	0	0	0	0	1.53089e-11	0	1.59805e-11	0	0	0	0	0	0	0
BamD, subunit of Outer Membrane Protein Assembly Complex	0	0	0	0	0	0	0	0	0	0	2.63861e-11	0	0	0	0	0	0	0	0	0
ATPase (regulatory ATPase variant A)	0	0	0	0	0	0	0	0	0	0	1.3008e-11	0	0	0	0	0	0	0	0	0
D-xylose isomerase	0	0	0	0	0	0	0	0	0	0	1.47188e-11	0	0	0	0	0	0	0	0	0
dimethyladenosine transferase	0	0	0	0	0	0	0	1.26749e-11	0	0	0	0	1.23645e-11	0	0	0	0	0	0	0
ethanolamine utilisation protein EutH	0	0	0	0	0	0	0	1.69825e-11	0	0	0	0	0	0	0	0	0	0	0	0
flavodoxin FldA	0	0	0	0	0	0	0	0	0	4.03227e-11	0	0	0	0	0	0	0	0	0	0
putative signal transduction protein	2.30919e-11	0	0	0	0	0	0	8.58574e-12	1.00963e-11	0	9.80511e-12	1.62777e-11	0	0	0	0	0	0	0	0
2-oxo-3-deoxygalactonate kinase	0	0	0	0	0	0	0	0	0	0	0	1.03333e-11	0	0	0	0	0	0	0	0
predicted glucosyltransferase	0	0	0	0	0	0	0	0	0	1.27449e-11	0	0	0	0	0	0	0	0	0	0
putative fatty acid binding protein	0	0	0	0	0	0	0	0	0	1.1935e-11	0	0	0	0	0	0	0	0	0	0
putative general secretion pathway protein F (protein transport protein HofF)	0	0	0	0	0	0	0	0	9.91383e-12	0	0	0	0	0	0	0	0	0	0	0
Terminase large subunit from bacteriophage origin	0	0	0	0	0	0	0	0	0	0	0	0	0	0	0	4.28316e-11	0	0	0	0
penicillin-binding protein 1B MrcB	0	0	0	0	0	0	0	0	0	0	0	7.16603e-12	0	0	0	0	0	0	0	0
acrF, subunit of AcrEF-TolC multidrug efflux transport system	0	0	0	0	0	0	0	0	0	0	0	5.85053e-12	0	0	0	0	0	0	0	0
trehalase	0	0	0	0	0	0	0	0	0	1.29766e-11	1.18018e-11	0	0	0	0	0	0	0	0	0
putative ATP-dependent protease	0	0	0	0	0	0	0	0	0	1.40772e-11	0	1.19434e-11	0	0	0	0	0	0	0	0
co-chaperonin GroES	0	0	0	0	0	0	0	0	3.35856e-11	0	0	0	0	0	0	0	0	0	0	0
quinoprotein glucose dehydrogenase	0	0	0	0	0	0	0	0	0	0	0	7.59762e-12	0	0	0	0	0	0	0	0
bgl operon transcriptional activator	0	0	0	0	0	0	0	0	0	3.15802e-11	1.43606e-11	0	2.99812e-11	0	0	0	0	0	0	0
16S ribosomal RNA of rrnA operon	0	0	0	0	0	3.74904e-11	0	2.70267e-11	1.29074e-11	0	1.27274e-11	1.18731e-11	0	7.01836e-11	7.63611e-11	2.67489e-11	1.63085e-11	6.9698e-11	2.07135e-11	8.89673e-11
phosphopantetheinyl transferase	0	0	0	0	0	0	0	2.77834e-11	0	0	0	0	0	0	0	0	0	0	0	0
exodeoxyribonuclease X	0	0	0	0	0	0	0	0	0	1.61473e-11	0	0	3.06595e-11	0	0	0	0	0	0	0
Arabinose operon regulatory protein	0	0	0	0	0	0	0	0	0	0	0	1.03333e-11	1.15627e-11	0	0	0	0	0	0	0
lysophospholipid transporter	0	0	0	0	0	0	0	0	0	1.86348e-11	0	0	0	0	0	0	0	0	0	0
nitrogen regulation protein NR	0	0	0	0	0	0	0	1.46847e-11	0	0	0	0	0	0	0	0	0	0	0	0
dipeptide and tripeptide permease A	0	0	0	0	0	0	0	0	0	1.42457e-11	0	0	0	0	0	0	0	0	0	0
Tat pathway signal sequence domain-containing protein	0	0	0	0	0	0	0	3.79555e-11	0	0	0	0	0	0	0	0	0	0	0	0
1,2-epoxyphenylacetyl-CoA isomerase, oxepin-CoA-forming	0	0	0	0	0	0	0	0	1.25148e-11	0	0	0	0	0	0	0	0	0	0	0
multifunctional fatty acid oxidation complex subunit alpha	0	0	0	0	0	0	0	0	0	9.98198e-12	8.89176e-12	8.46895e-12	0	0	0	0	0	0	0	0
Tn7-like transposition protein TnsB	0	0	0	0	0	0	0	9.81054e-12	9.29772e-12	1.00807e-11	0	4.27634e-12	9.57027e-12	0	0	0	0	0	0	0
Arginine-binding periplasmic protein 2	0	0	0	0	0	0	0	2.66125e-11	0	0	2.48697e-11	0	0	0	0	0	0	0	0	0
oxygen-independent coproporphyrinogen III oxidase-like protein YggW	0	0	0	0	0	0	0	0	0	0	0	0	1.7878e-11	0	0	0	0	0	0	0
selenium metabolism protein SsnA	0	0	0	0	0	0	0	0	0	1.61109e-11	0	0	0	0	0	0	0	0	0	0
adenosine nucleotide hydrolase NudE	0	4.29823e-11	0	0	0	0	0	0	0	0	0	0	0	0	0	0	0	0	0	0
putative 2Fe-2S cluster-containing protein	0	0	0	0	0	0	0	0	0	0	8.65465e-12	0	0	0	0	0	0	0	0	0
formate acetyltransferase 2 (pyruvate formate lyase II)	0	0	0	0	0	0	0	0	0	0	8.47387e-12	0	0	0	0	0	0	0	0	0
putative ARAC-type regulatory protein	0	0	0	0	0	0	0	0	0	0	1.84928e-11	0	0	0	0	0	0	0	0	0
acetolactate synthase, large subunit, biosynthetic type IlvB	0	0	0	0	0	0	0	0	0	0	1.15293e-11	1.10297e-11	0	0	0	0	0	0	0	0
4-hydroxyphenylacetate 3-monooxygenase, reductase subunit	0	0	0	0	0	0	0	4.06191e-11	0	2.08688e-11	0	0	0	0	0	0	0	0	0	0
inorganic pyrophosphatase	0	0	0	0	0	0	0	0	0	0	3.66722e-11	3.42107e-11	0	0	0	0	0	0	0	0
S-formylglutathione hydrolase	0	0	0	0	0	0	0	2.49851e-11	0	0	2.32652e-11	0	0	0	0	0	0	0	0	0
membrane protein igaA-like protein	0	0	0	0	0	0	0	0	0	5.01202e-12	0	0	0	0	0	0	0	0	0	0
MFS transport protein AraJ	0	0	0	0	0	0	0	1.64205e-11	0	0	0	0	1.60183e-11	0	0	0	0	0	0	0
L-fuculokinase	0	0	0	0	0	0	0	1.46847e-11	1.39171e-11	7.54452e-12	1.3723e-11	0	0	0	0	0	0	0	0	0
hydrogenase maturation protein	0	0	0	0	0	0	0	0	8.58251e-12	0	0	0	0	0	0	0	0	0	0	0
guanosine pentaphosphate phosphohydrolase	0	0	0	0	0	0	0	0	0	7.20921e-12	1.31131e-11	0	1.36884e-11	0	0	0	0	0	0	0
glycerate kinase	0	0	0	0	0	0	0	1.81829e-11	1.72324e-11	1.86836e-11	0	0	2.66063e-11	0	0	0	0	0	0	0
chaperonin, ethanolamine utilization protein	0	0	0	0	0	0	0	0	0	0	0	0	2.42858e-11	0	0	0	0	0	0	0
bifunctional aspartokinase/homoserine dehydrogenase II]	0	0	0	0	0	0	0	0	0	0	8.00368e-12	0	0	0	0	0	0	0	0	0
6-phosphofructokinase I	0	0	0	0	0	0	0	2.16382e-11	0	0	0	0	0	0	0	0	0	0	0	0
glutaminase	0	0	0	0	0	0	0	0	0	0	0	1.94704e-11	0	0	0	0	0	0	0	0
flagellar biosynthesis, hook-filament junction protein 1, subunit of Flagellum	0	0	0	0	0	0	0	0	0	1.30239e-11	0	0	0	0	0	0	0	0	0	0
predicted carbohydrate kinase	0	0	0	0	0	0	0	0	1.27573e-11	6.91581e-12	0	0	0	0	0	0	0	0	0	0
pyruvate dehydrogenase, decarboxylase component E1, thiamin-binding	0	0	0	0	0	0	0	0	0	1.60746e-11	7.30967e-12	6.81903e-12	0	0	0	0	0	0	0	0
diguanylate cyclase AdrA	0	0	0	0	0	0	0	0	1.76957e-11	0	1.74489e-11	1.62777e-11	0	0	0	0	0	0	0	0
protease degS precursor	0	0	0	0	0	0	0	0	0	0	1.82331e-11	0	1.9033e-11	0	0	0	0	0	0	0
ribitol kinase	0	0	0	0	0	0	0	0	0	0	0	1.13183e-11	0	0	0	0	0	0	0	0
DL-methionine transporter substrate-binding subunit	0	0	0	0	0	0	0	0	0	0	2.38639e-11	0	0	0	0	0	0	0	0	0
transcriptional regulator protein	0	0	0	0	0	0	0	2.19112e-11	0	0	0	0	0	0	0	0	0	0	0	0
general secretion pathway protein J	0	0	0	0	0	0	0	0	0	0	0	3.08944e-11	0	0	0	0	0	0	0	0
Hsp70 family chaperone Hsc62, binds to RpoD and inhibits transcription	0	0	0	0	0	0	0	1.24701e-11	0	0	0	0	0	0	0	0	0	0	0	0
L-lactate permease	0	0	0	0	0	0	0	1.25831e-11	0	2.58591e-11	0	5.48487e-12	1.22749e-11	0	0	0	0	0	0	0
ATP synthase F0F1 subunit beta	0	0	0	0	0	0	0	0	0	0	0	1.31351e-11	0	0	0	0	0	0	0	0
predicted outer membrane protein	0	0	0	0	0	0	0	0	3.92299e-12	0	7.73657e-12	7.21728e-12	0	0	0	0	0	0	0	0
furfural resistance protein, predicted short-chain oxidoreductase	0	0	0	0	0	0	0	2.63101e-11	0	0	0	0	0	0	0	0	0	0	0	0
putative selenate reductase subunit YgfK	0	0	0	0	0	0	0	0	6.37249e-12	0	6.28363e-12	0	0	0	0	0	0	0	0	0
exonuclease SbcC	0	0	0	0	0	0	0	0	0	6.81023e-12	0	0	6.46541e-12	0	0	0	0	0	0	0
colicin V production protein	0	0	0	0	0	0	0	0	0	4.3786e-11	0	0	0	0	0	0	0	0	0	0
arginine repressor ArgR	0	0	0	0	0	0	0	0	2.09643e-11	0	0	0	0	0	0	0	0	0	0	0
biosynthetic arginine decarboxylase, PLP-binding	0	0	0	0	0	0	0	0	1.03993e-11	1.12751e-11	1.02543e-11	0	0	0	0	0	0	0	0	0
D,D-dipeptide-binding periplasmic protein DdpA	0	0	0	0	0	0	0	0	0	0	0	1.24339e-11	0	0	0	0	0	0	0	0
oligopeptide ABC transporter substrate-binding protein	0	0	0	0	0	0	0	0	0	1.27677e-11	0	0	0	0	0	0	0	0	0	0
LPS-assembly protein	0	0	0	0	0	0	0	0	1.67714e-11	9.09187e-12	8.26877e-12	7.71376e-12	0	0	0	0	0	0	0	0
putative DNAse	0	0	0	0	0	0	0	0	0	2.68313e-11	0	0	0	0	0	0	0	0	0	0
putative spermidine/putrescine transporter subunit	0	0	0	0	0	0	0	0	0	0	0	1.79151e-11	0	0	0	0	0	0	0	0
N-acetylglucosamine repressor NagC	0	0	0	0	0	0	0	0	0	1.75359e-11	0	0	0	0	0	0	0	0	0	0
tRNA pseudouridine synthase B	0	0	0	0	0	0	0	2.20504e-11	0	2.26575e-11	2.06063e-11	1.92232e-11	0	0	0	0	0	0	0	0
Chaperone protein hscC	0	0	0	0	0	0	0	1.24701e-11	0	0	0	0	0	0	0	0	0	0	0	0
N-acetylneuraminate lyase	0	0	0	0	0	0	0	0	0	2.39501e-11	0	0	2.27374e-11	0	0	0	0	0	7.14545e-11	0
adenine glycosylase; G.C--> T.A transversions	0	0	0	0	0	0	0	0	0	2.03337e-11	0	0	0	0	0	0	0	0	0	0
3-dehydroquinate synthase	0	0	0	0	0	0	0	1.91346e-11	0	0	1.78815e-11	1.66813e-11	9.33299e-12	0	0	0	0	0	0	0
bifunctional glycosyl transferase/transpeptidase	0	0	0	0	0	0	0	0	7.79028e-12	0	0	0	4.00932e-12	0	0	0	0	0	0	0
RNA polymerase sigma-70 factor	0	0	0	0	0	0	0	0	1.07211e-11	0	0	0	0	0	0	0	0	0	0	0
chemotaxis protein MotB (motility protein B)	0	0	0	0	0	0	0	0	2.13035e-11	0	0	0	0	0	0	0	0	0	0	0
spermidine synthase	0	0	0	0	0	0	0	2.40341e-11	2.27778e-11	2.46959e-11	2.24602e-11	2.09526e-11	0	0	0	0	0	0	0	0
bifunctional dihydroneopterin aldolase/dihydroneopterin triphosphate 2'-epimerase	0	0	0	0	0	0	0	0	0	0	0	4.92301e-11	0	0	0	0	0	0	0	0
type II citrate synthase GltA	0	0	0	0	0	0	0	1.62286e-11	0	0	1.51659e-11	0	0	0	0	0	0	0	0	0
amidophosphoribosyltransferase	0	0	0	0	0	0	0	0	0	7.05249e-12	0	0	0	0	0	0	0	0	0	0
DNA-binding transcriptional repressor EbgR	0	0	0	0	0	0	0	0	2.00695e-11	0	1.97896e-11	0	0	0	0	0	0	0	0	0
glycerol-3-phosphate transporter	0	0	0	0	0	0	0	0	0	7.87761e-12	1.43289e-11	0	0	0	0	0	0	0	0	0
fused putative pyruvate-flavodoxinoxidoreductase: hypothetical protein	0	0	0	0	0	0	0	5.91137e-12	0	6.07414e-12	0	0	0	0	0	0	0	0	0	0
bifunctional tRNA (mnm(5)s(2)U34)-methyltransferase/FAD-dependent cmnm(5)s(2)U34 oxidoreductase	0	0	0	0	0	0	0	1.03825e-11	0	0	0	0	0	0	0	0	0	0	0	0
5-enolpyruvylshikimate-3-phosphate synthetase	0	0	0	0	0	0	0	0	0	0	0	1.41479e-11	0	0	0	0	0	0	0	0
ribonuclease PH	0	0	0	0	0	0	0	2.90622e-11	0	2.06967e-11	2.71589e-11	0	2.83504e-11	0	0	0	0	0	0	0
Carbamate kinase-like protein yahI	0	0	0	0	0	0	0	0	0	1.12573e-11	0	0	0	0	0	0	0	0	0	0
bifunctional folylpolyglutamate synthase/ dihydrofolate synthase	0	0	0	0	0	0	0	1.64205e-11	0	0	0	7.15756e-12	0	0	0	0	0	0	0	0
ybbP, subunit of YbbA/YbbP ABC transporter	0	0	0	0	0	0	0	0	0	0	8.06334e-12	0	0	0	0	0	0	0	0	0
periplasmic nitrate reductase, large subunit	0	0	0	0	0	0	0	8.3786e-12	7.94063e-12	0	3.91495e-12	7.30434e-12	0	0	0	0	0	0	0	0
bifunctional biotin--[acetyl-CoA-carboxylase] synthetase/biotin operon repressor	0	0	0	0	0	0	0	0	0	0	2.01583e-11	1.88053e-11	0	0	0	0	0	0	0	0
alkyl hydroperoxide reductase, F52a subunit, FAD/NAD(P)-binding	0	0	0	0	0	0	0	0	1.26107e-11	0	0	0	0	0	0	0	0	0	0	0
predicted mechanosensitive channel	0	0	0	0	0	0	0	0	0	0	0	0	9.13174e-12	0	0	0	0	0	0	0
sialic acid transporter	0	0	0	0	0	0	0	0	0	0	0	1.21837e-11	1.36333e-11	0	0	0	0	0	0	0
inosine-5'-monophosphate dehydrogenase GuaB	0	0	0	0	0	0	0	0	0	0	0	0	0	0	0	0	0	0	0	1.7863e-11
glucan biosynthesis protein, periplasmic	0	0	0	0	0	0	0	1.3409e-11	0	0	0	0	0	0	0	0	0	0	0	0
tRNA uridine 5-carboxymethylaminomethyl modification protein GidA	0	0	0	0	0	0	0	0	1.04489e-11	1.13288e-11	1.03032e-11	9.61159e-12	1.07552e-11	0	0	0	0	0	0	0
fused cysteine transporter subunits	0	0	0	0	0	0	0	1.21008e-11	1.14683e-11	2.42347e-11	1.13083e-11	0	1.18044e-11	0	0	0	0	0	0	0
methylglyoxal reductase	0	0	0	0	0	0	0	0	2.30975e-11	0	0	0	0	0	0	0	0	0	0	0
Pyruvate/2-oxoglutarate dehydrogenase complex	0	0	0	0	0	0	0	0	0	1.46854e-11	0	0	0	0	0	0	0	0	0	0
Outer membrane protein assembly factor yaeT	0	0	0	0	0	0	0	0	2.80915e-11	1.01524e-11	0	0	9.63833e-12	0	0	0	0	0	0	0
altronate hydrolase	0	0	0	0	0	0	0	0	6.63587e-12	1.43893e-11	1.30867e-11	6.10413e-12	0	0	0	0	0	0	0	0
nitrogen assimilation transcriptional regulator	0	0	0	0	0	0	0	0	0	1.1662e-11	0	0	0	0	0	0	0	0	0	0
intracellular protease	0	0	0	0	0	0	0	0	0	0	3.75201e-11	0	0	0	0	0	0	0	0	0
putative biopolymer transport protein (EXBD-like)	0	0	0	0	0	0	0	2.17058e-11	0	0	0	0	0	0	0	0	0	0	0	0
protein chain elongation factor EF-G, GTP-binding protein	0	0	0	0	0	0	0	0	0	1.01236e-11	0	0	0	0	0	0	0	0	0	0
phage shock protein operon transcriptional activator	0	0	0	0	0	0	0	2.13063e-11	0	0	0	0	0	0	0	0	0	0	0	0
putative inner membrane protein translocase component YidC	0	0	0	0	0	0	0	1.26518e-11	1.23737e-11	6.50011e-12	2.83449e-11	0	0	0	0	0	0	0	0	0
fructose-bisphosphate aldolase, class II	0	0	0	0	0	0	0	0	1.82855e-11	0	0	0	0	0	0	0	0	0	0	0
permease of an ABC transporter	0	0	0	0	0	0	0	0	0	0	0	0	1.30303e-11	0	0	0	0	0	0	0
sulfur transfer complex subunit TusB	0	0	0	0	0	0	0	0	0	3.71725e-11	0	0	0	0	0	0	0	0	0	0
Mg chelatase subunit ChlI	0	0	0	0	0	0	0	0	0	0	0	0	1.33644e-11	0	0	0	0	0	0	0
pyruvate dehydrogenase	0	0	0	0	0	0	0	1.21219e-11	0	1.24557e-11	0	0	0	0	0	0	0	0	0	0
glycine dehydrogenase	0	0	0	0	0	0	0	7.25038e-12	6.87138e-12	7.45002e-12	0	0	0	0	0	0	0	0	0	9.5468e-12
formate dehydrogenase-O, large subunit	0	0	0	0	0	0	0	8.6284e-12	6.47275e-12	7.01781e-12	1.65586e-11	7.52211e-12	8.41708e-12	0	0	0	0	0	0	0
peptidoglycan synthase FtsI	0	0	0	0	0	0	0	0	1.11762e-11	0	0	0	1.15038e-11	0	0	0	0	0	0	0
L-serine dehydratase TdcG	0	0	0	0	0	0	0	0	0	1.6483e-11	0	0	0	0	0	0	0	0	0	0
tRNA-dihydrouridine synthase A	0	0	0	0	0	0	0	0	1.93611e-11	0	0	0	0	0	0	0	0	0	0	0
4-deoxy-L-threo-5-hexosulose-uronate ketol-isomerase	0	0	0	0	0	0	0	1.24478e-11	0	0	2.67119e-11	0	0	0	0	0	0	0	0	0
FeS assembly protein SufD	0	0	0	0	0	0	0	0	0	0	0	0	1.59805e-11	0	0	0	0	0	0	0
hybrid sensory kinase in two-component regulatory system with RcsB and YojN	0	0	0	0	0	0	0	1.46229e-11	0	7.51276e-12	6.83262e-12	6.374e-12	0	0	0	0	0	0	0	0
DNA recombination protein RmuC	0	0	0	0	0	0	0	1.45921e-11	6.98809e-12	0	0	1.27212e-11	1.42348e-11	0	0	0	0	0	0	0
glycosyl transferase	0	2.32976e-11	0	0	0	0	0	8.55402e-12	0	2.06873e-11	2.0121e-11	0	0	0	0	0	0	0	0	0
methyl-accepting chemotaxis sensory transducer	0	0	0	0	0	0	0	1.26981e-11	1.19253e-11	0	1.17166e-11	1.09104e-11	6.1153e-12	0	0	0	0	0	0	0
nlpD	0	0	0	0	0	0	0	0	0	0	1.70815e-11	0	0	0	0	0	0	0	0	0
magnesium/nickel/cobalt transporter	0	0	0	0	0	0	0	2.19112e-11	0	0	0	0	0	0	0	0	0	0	0	0
putative HTH-type transcriptional regulator yhjB	0	0	0	0	0	0	0	0	3.27502e-11	0	0	0	0	0	0	0	0	0	0	0
rhsA element core protein RshA	0	0	0	0	0	0	0	5.04054e-12	0	0	0	0	4.89275e-12	0	0	0	0	0	0	0
winged helix family two component transcriptional regulator	0	0	0	0	0	0	0	0	1.37141e-11	3.18621e-11	0	0	0	0	0	0	0	0	0	0
thiamine kinase	0	0	0	0	0	0	0	2.52577e-11	0	0	1.18018e-11	0	0	0	0	0	0	0	0	0
reactivating factor for ethanolamine ammonia lyase	0	1.71745e-11	0	0	0	0	0	1.48416e-11	0	1.52503e-11	0	0	0	0	0	2.93781e-11	0	0	0	0
CcmE/CycJ protein	0	0	0	0	0	0	0	2.17058e-11	0	2.23035e-11	0	0	0	0	0	0	0	0	0	0
integrase	0	2.25145e-11	0	0	0	0	0	1.94562e-11	3.66958e-11	0	5.45461e-11	0	0	0	3.14123e-11	0	0	0	0	0
Tn7-like transposition protein TnsC	0	0	0	0	0	0	0	1.43807e-11	0	0	0	6.26843e-12	1.3959e-11	0	0	0	0	0	0	0
Beta-glucuronidase	0	0	0	0	0	0	0	0	0	0	5.37333e-12	0	0	0	0	0	0	0	0	0
Thiazole biosynthesis protein thiG	0	0	0	0	0	0	0	0	0	2.77709e-11	0	0	0	0	0	0	0	0	0	0
pyruvate:flavodoxin oxidoreductase	0	0	0	0	0	0	0	0	5.60237e-12	0	0	0	0	0	0	0	0	0	0	0
bifunctional glutamine amidotransferase/anthranilate phosphoribosyltransferase	0	0	0	0	0	0	0	0	0	1.34156e-11	0	0	0	0	0	0	0	0	0	0
succinate dehydrogenase cytochrome b556 small membrane subunit	0	0	0	0	0	0	0	0	2.83741e-11	0	2.79784e-11	0	0	0	0	0	0	0	0	0
respiratory nitrate reductase subunit gamma	0	0	0	0	0	0	0	0	0	3.15802e-11	0	0	0	0	0	0	0	0	0	0
tRNA (uracil-5-)-methyltransferase	0	0	0	0	0	0	0	0	0	0	1.76866e-11	0	0	0	0	0	0	0	0	0
phosphate ABC transporter ATPase	0	0	0	0	0	0	0	0	2.55147e-11	0	0	0	0	0	0	0	0	0	0	0
putative fructoselysine transporter	0	0	0	0	0	0	0	0	0	1.60025e-11	0	1.30784e-11	7.02743e-12	0	0	0	0	0	0	0
predicted oxidoreductase, Fe-S subunit	0	0	0	0	0	0	0	0	0	0	6.28363e-12	0	0	0	0	0	0	0	0	0
putative diguanylate cyclase, GGDEF domain signaling protein	0	0	0	0	0	0	0	0	5.95189e-12	0	0	0	0	0	0	0	0	0	0	0
O2-independent coproporphyrinogen III oxidase	0	0	0	0	0	0	0	1.51656e-11	0	0	0	0	0	0	0	0	0	0	0	0
PepB aminopeptidase	0	0	0	0	0	0	0	0	0	0	0	1.41479e-11	0	0	0	0	0	0	0	0
toxin ChpA	0	0	0	0	0	0	0	3.10083e-11	0	0	2.89776e-11	0	0	0	0	0	0	0	0	0
putative periplasmic pilus chaperone	0	0	0	0	0	0	0	0	0	2.84347e-11	0	0	0	0	0	0	0	0	0	0
aspartate-semialdehyde dehydrogenase	0	0	0	0	0	0	0	1.88746e-11	1.72324e-11	1.93943e-11	0	0	1.84124e-11	0	0	0	0	0	0	0
putative oxalyl-CoA decarboxylase	0	0	0	0	0	0	0	1.22936e-11	1.16509e-11	0	0	0	0	0	0	0	0	0	0	0
lipoprotein ygdR	0	0	0	0	0	0	0	4.75744e-11	0	0	0	0	0	0	0	0	0	0	0	0
phosphoethanolamine transferase	0	1.42512e-11	0	0	0	0	0	1.23154e-11	1.16716e-11	1.26545e-11	1.15088e-11	1.07363e-11	0	0	0	0	0	0	0	0
cell division protein FtsW	0	0	0	0	0	0	0	1.6737e-11	0	0	0	0	0	0	0	0	0	0	0	0
anaerobic multidrug efflux transporter, ArcA-regulated	0	0	0	0	0	0	0	0	0	6.87584e-12	0	0	0	0	0	0	0	0	0	0
cytoplasmic insertase into membrane protein, Sec system	0	0	0	0	0	0	0	1.26518e-11	0	0	1.18233e-11	0	0	0	0	0	0	0	0	0
putative alkaline phosphatase I	0	0	0	0	0	0	0	0	0	1.31681e-11	0	0	0	0	0	0	0	0	0	0
Cyclic diguanylate phosphodiesterase (EAL) domain protein	0	0	0	0	0	0	0	0	0	0	1.00324e-11	0	0	0	0	0	0	0	0	0
50S ribosomal protein L23	0	0	0	0	0	0	0	0	0	0	0	0	3.35433e-11	0	0	0	0	0	0	0
deaminase	0	0	0	0	0	0	0	0	0	0	1.40802e-11	0	0	0	0	0	0	0	0	0
sensory histidine kinase in two-component regulatory system with CpxR	0	0	0	0	0	0	0	0	0	1.55832e-11	0	0	0	0	0	0	0	0	0	0
YjcE CPA1 transporter	0	0	0	0	0	0	0	0	1.19687e-11	0	0	0	0	0	0	0	0	0	0	0
YhhS MFS transporter	0	0	0	0	0	0	0	0	1.57861e-11	0	0	0	0	0	0	0	0	0	0	0
nucleoside triphosphate pyrophosphohydrolase	0	0	0	0	0	0	0	0	0	2.70345e-11	1.22935e-11	0	0	0	0	0	0	0	0	0
Lipopolysaccharide glucosyltransferase I	0	0	0	0	0	0	0	2.09213e-11	0	0	0	0	0	0	0	0	0	0	0	0
[protein-PII] uridylyltransferase	0	0	0	0	0	0	0	0	0	0	7.80166e-12	0	0	0	0	0	0	0	0	0
tRNA (guanine-N(7)-)-methyltransferase	0	0	0	0	0	0	0	2.89411e-11	0	2.9738e-11	2.70458e-11	0	1.41161e-11	0	0	0	0	0	0	0
hemolysin expression modulating protein	8.21411e-11	0	0	0	0	0	0	0	0	0	0	0	0	0	0	0	0	0	0	0
putative transport protein yifK	0	0	0	0	0	0	0	0	0	0	1.40498e-11	0	0	0	0	0	0	0	0	0
cell division protein FtsA	0	0	0	0	0	0	0	8.24924e-12	1.56361e-11	1.69528e-11	7.70901e-12	0	8.04721e-12	0	0	0	0	0	0	0
ApaG protein	0	0	0	0	0	0	0	4.13444e-11	0	0	0	0	2.68879e-11	0	0	0	0	0	0	0
WGR domain protein	0	0	0	0	0	0	0	2.83505e-11	2.68685e-11	0	5.13121e-12	0	0	0	0	0	0	0	0	0
Slp family outer membrane lipoprotein	0	0	0	0	0	0	0	0	0	2.96146e-11	0	0	1.74633e-11	0	0	0	0	0	0	0
D-xylose transporter subunit	0	0	0	0	0	0	0	0	1.67076e-11	0	0	9.14698e-12	0	0	0	0	0	0	0	0
enolase	0	0	0	0	0	0	0	0	0	0	0	1.39845e-11	0	0	0	0	0	0	0	0
putative transcriptional regulatory protein PcoR	0	0	0	0	0	0	0	0	0	1.57205e-11	0	0	0	0	0	0	0	0	0	0
phosphoenolpyruvate carboxykinase	0	0	0	0	0	0	0	0	1.21678e-11	1.31925e-11	1.19981e-11	0	1.25245e-11	0	0	0	0	0	0	0
protein AsnS	0	0	0	0	0	0	0	0	0	0	1.38993e-11	0	0	0	0	0	0	0	0	0
FMN reductase	0	0	0	0	0	0	0	0	0	1.85862e-11	0	0	0	0	0	0	0	0	0	0
nitrate reductase catalytic subunit	0	0	0	0	0	0	0	8.3786e-12	3.97032e-12	0	0	7.30434e-12	0	0	0	0	0	0	0	0
hydrolase, HAD superfamily, N-terminus	0	0	0	0	0	0	0	0	0	0	5.3556e-12	0	0	0	0	0	0	0	0	0
acetolactate synthase 2 regulatory subunit	0	0	0	0	0	0	0	3.99187e-11	0	0	3.68806e-11	0	0	0	0	0	0	0	0	0
short-chain fatty acids transporter	0	0	0	0	0	0	0	0	1.4927e-11	0	0	0	0	0	0	0	0	0	0	0
inosine/guanosine kinase	0	0	0	0	0	0	0	0	0	0	1.49218e-11	0	0	0	3.86696e-11	0	0	0	0	0
dienelactone hydrolase	0	0	0	0	0	0	0	2.35819e-11	0	0	0	0	0	0	0	0	0	0	0	0
thioredoxin reductase	0	0	0	0	0	0	0	0	0	0	0	0	2.10427e-11	0	0	0	0	0	0	0
FKBP-type peptidyl-prolyl cis-trans isomerase (rotamase)	0	0	0	0	0	0	0	0	0	2.63362e-11	0	0	0	0	0	0	0	0	0	0
L-lactate dehydrogenase	0	0	0	0	0	0	0	1.74959e-11	1.65813e-11	1.79776e-11	1.63501e-11	0	1.70674e-11	0	0	0	0	0	0	0
predicted dehydrogenase, NAD-dependent	0	0	0	0	0	0	0	1.42042e-11	0	0	0	0	1.38563e-11	0	0	0	0	0	0	0
putative glycerol-3-phosphate acyltransferase	0	0	0	0	0	0	0	0	3.19553e-11	0	0	0	0	0	0	0	0	0	0	0
Trk system potassium uptake protein trkH	0	0	0	0	0	0	0	0	6.8004e-12	1.47461e-11	0	0	0	0	0	0	0	0	0	0
FAD linked oxidase domain-containing protein	0	0	0	0	0	0	0	0	0	0	0	1.24852e-11	6.64941e-12	0	0	0	0	0	0	0
malic enzyme	0	0	0	0	0	0	0	0	8.66156e-12	9.39094e-12	0	0	8.91546e-12	0	0	0	0	0	0	0
CutC family protein	0	0	0	0	0	0	0	0	0	0	1.30341e-11	0	0	0	0	0	0	0	0	0
osmotically inducible protein	0	0	0	0	0	0	0	0	0	0	0	0	2.35269e-11	0	0	0	0	0	0	0
preprotein translocase subunit SecG	1.03601e-10	0	0	0	0	0	0	0	0	0	0	0	0	0	0	0	0	0	0	0
Sigma factor-binding protein crl	0	0	0	0	0	0	0	0	0	0	2.42201e-11	0	0	0	0	0	0	0	0	0
UDP-N-acetylglucosamine acyltransferase	0	0	0	0	0	0	0	0	0	1.35687e-11	0	0	3.8645e-11	0	0	0	0	0	0	0
putrescine--2-oxoglutarate aminotransferase	0	0	0	0	0	0	0	0	0	1.55155e-11	0	0	0	0	0	0	0	0	0	0
acetate--CoA ligase acsA	0	0	0	0	0	0	0	0	0	1.09297e-11	0	0	0	0	0	0	0	0	0	0
putative transporter subunit: permease component of ABC superfamily protein	0	0	0	0	0	0	0	0	1.74148e-11	0	0	0	0	0	0	0	0	0	0	0
chorismate mutase / prephenate dehydratase	0	0	0	0	0	0	0	1.7948e-11	0	0	0	0	0	0	0	0	0	0	0	0
oligopeptide ABC transporter ATP-binding protein	0	0	0	0	0	0	0	2.05499e-11	0	0	9.60205e-12	0	2.02261e-11	0	0	0	0	0	0	0
crotonobetaine/carnitine-CoA ligase	0	0	0	0	0	0	0	0	6.29329e-12	1.36465e-11	0	1.16898e-11	0	0	0	0	0	0	0	0
carboxylate/amino acid/amine transporter	0	0	0	0	0	0	0	0	0	0	0	1.96601e-11	0	0	0	0	0	0	0	0
fumarate reductase flavoprotein subunit	0	0	0	0	0	0	0	1.15188e-11	0	1.1836e-11	1.07645e-11	1.0042e-11	1.12367e-11	0	0	0	0	0	0	0
iron-hydroxamate transporter ATP-binding subunit	0	0	0	0	0	0	0	2.5983e-11	0	0	0	0	0	0	0	0	0	0	0	0
nucleoside triphosphate hydrolase domain-containing protein	0	0	0	0	0	0	0	2.7454e-11	0	3.08966e-11	0	0	0	0	0	0	0	0	0	0
predicted adhesin	0	0	0	0	0	0	0	0	0	0	0	0	7.0876e-12	0	0	0	0	0	0	0
lysogenization regulator	0	0	0	0	0	0	0	0	0	3.3351e-11	0	0	0	0	0	0	0	0	0	0
Divisome assembly protein, membrane anchored protein involved in growth of wall at septum	0	0	0	0	0	0	0	0	0	0	0	1.09301e-11	0	0	0	0	0	0	0	0
acyl-CoA dehydrogenase domain-containing protein	0	0	0	0	0	0	0	0	0	0	0	0	1.77841e-11	0	0	0	0	0	0	0
cellulose synthase operon C domain-containing protein	0	0	0	0	0	0	0	0	0	0	0	1.04582e-11	0	0	0	0	0	0	0	0
delta-1-pyrroline-5-carboxylate dehydrogenase	0	0	0	0	0	0	0	0	4.98318e-12	0	0	0	0	0	0	0	0	0	0	0
glutathionylspermidine synthase, with NAD(P)-binding Rossmann-fold domain	0	0	0	0	0	0	0	0	0	0	2.20033e-11	0	0	0	0	0	0	0	0	0
50S ribosomal protein L20	0	0	0	0	0	0	0	0	0	0	0	0	5.69391e-11	0	0	0	0	0	0	0
N-acetylgalactosamine permease IIC component 2	0	0	0	0	0	0	0	0	0	0	1.24827e-11	0	0	0	0	0	0	0	0	0
putrescine transporter	0	0	0	0	0	0	0	2.36791e-11	0	1.62207e-11	7.37612e-12	0	0	0	0	0	0	0	0	0
phosphotransferase system, fructose-specific IIC component	0	0	0	0	0	0	0	2.87019e-11	0	0	0	0	0	0	0	0	0	0	0	0
methyl-accepting protein IV	0	0	0	0	0	0	0	1.30072e-11	0	0	0	0	6.34433e-12	0	0	0	0	0	0	0
arabinose-proton symporter protein	0	0	0	0	0	0	0	0	0	1.45063e-11	0	1.23075e-11	0	0	0	0	0	0	0	0
putative phosphotransferase system enzyme subunit (N-acetyl-galactosamine/galactosamine PTS system enzyme IIA component)	0	0	0	0	0	0	0	0	0	0	2.23827e-11	0	0	0	0	0	0	0	0	0
tryptophan synthase subunit alpha	0	0	0	0	0	0	0	0	1.22357e-11	0	2.41301e-11	0	2.51887e-11	0	0	0	0	0	0	0
L-fucose isomerase FucI	0	0	0	0	0	0	0	5.86644e-12	0	1.20559e-11	0	0	0	0	0	0	0	0	0	0
bifunctional 5,10-methylene-tetrahydrofolate dehydrogenase/ 5,10-methylene-tetrahydrofolate cyclohydrolase	0	0	0	0	0	0	0	0	0	1.2348e-11	0	2.09526e-11	0	0	0	0	0	0	0	0
gamma/gm+: o-succinylbenzoic acid (OSB) synthetase MenC	0	0	0	0	0	0	0	2.16382e-11	0	0	0	0	0	0	0	0	0	0	0	0
UDP-N-acetylmuramoyl-tripeptide--D-alanyl-D- alanine ligase	0	0	0	0	0	0	0	0	0	1.57552e-11	7.16444e-12	1.33671e-11	7.47875e-12	0	0	0	0	0	0	0
tRNA ligase	0	0	0	0	0	0	0	0	2.78932e-11	0	0	0	0	0	0	0	0	0	0	0
outer membrane biogenesis protein BamD	0	0	0	0	0	0	0	2.82352e-11	0	0	0	0	2.75437e-11	0	0	0	0	0	0	0
DNA gyrase subunit A	0	0	0	0	0	0	0	0	7.51459e-12	1.62948e-11	7.4098e-12	6.91244e-12	7.73487e-12	0	0	0	0	0	0	0
diaminopropionate ammonia-lyase	0	0	0	0	0	0	0	1.74082e-11	1.64982e-11	1.78875e-11	1.62681e-11	1.51762e-11	0	0	0	0	0	0	0	0
putative transcriptional accessory protein	0	0	0	0	0	0	0	8.97398e-12	8.50489e-12	9.22108e-12	8.38629e-12	0	8.7542e-12	0	0	0	0	0	0	0
KASI	0	0	0	0	0	0	0	0	0	0	1.59484e-11	0	0	0	0	0	0	0	0	0
glucose-1-phosphate adenylyltransferase	0	0	0	0	0	0	0	0	1.52379e-11	0	0	1.40169e-11	1.56846e-11	0	0	0	0	0	0	0
2-methylcitrate synthase	0	0	0	0	0	0	0	0	0	1.83003e-11	0	0	1.73737e-11	0	0	0	0	0	0	0
putative transferase	0	0	0	0	0	0	0	0	0	2.42759e-11	0	0	0	0	0	0	0	0	0	0
periplasmic alpha-amylase precursor	0	0	0	0	0	0	0	0	0	0	9.58787e-12	0	0	0	0	0	0	0	0	0
lipopolysaccharide biosynthesis protein	0	0	0	0	0	0	0	0	1.88618e-11	0	0	0	1.94148e-11	0	0	0	0	0	0	0
tRNA(ANN) t(6)A37 threonylcarbamoyladenosine modification protein	0	0	0	0	0	0	0	0	1.72324e-11	0	0	0	1.77376e-11	0	0	0	0	0	0	0
glutathione-regulated potassium-efflux system protein KefB	0	0	0	0	0	0	0	5.76899e-12	1.09349e-11	1.18557e-11	1.07824e-11	0	1.12554e-11	0	0	0	0	0	0	0
CoA-binding protein	0	0	0	0	0	0	0	0	0	0	4.70361e-11	0	0	0	0	0	0	0	0	0
altronate oxidoreductase, NAD-dependent	0	0	0	0	0	0	0	1.4351e-11	0	0	0	0	0	0	0	0	0	0	0	0
rRNA (cytosine-C(5)-)-methyltransferase RsmF	0	0	0	0	0	0	0	0	6.45433e-12	0	0	0	0	0	0	0	0	0	0	0
alanine racemase domain-containing protein	0	0	0	0	0	0	0	0	0	9.19732e-12	0	0	8.73163e-12	0	0	0	0	0	0	0
Anaerobic nitric oxide reductase transcription regulator norR	0	0	0	0	0	0	0	0	0	1.41329e-11	0	0	0	0	0	0	0	0	0	0
L,D-transpeptidase	0	0	0	0	0	0	0	0	2.05071e-11	0	0	0	0	0	0	0	0	0	0	0
cold-shock protein	0	0	0	0	0	0	0	0	4.63576e-11	0	0	0	0	0	0	0	0	0	0	0
molybdenum-cofactor-assembly chaperone subunit delta	0	0	0	0	2.92304e-11	0	0	0	0	0	2.73881e-11	0	0	0	0	0	0	0	0	0
ammonium transporter AmtB	0	0	0	0	0	0	0	3.23816e-11	0	0	0	0	0	0	0	0	0	0	0	0
ATP-dependent RNA helicase SrmB	0	0	0	0	0	0	0	0	0	1.60385e-11	0	1.36074e-11	0	0	0	0	0	0	0	0
putative semialdehyde dehydrogenase	0	0	0	0	0	0	0	0	0	0	0	0	2.00466e-11	0	0	0	0	0	0	0
4Fe-4S ferredoxin iron-sulfur binding domain protein	0	0	0	0	0	0	0	4.26126e-11	0	0	0	0	0	0	0	0	0	0	0	0
putative sugar-bisphosphate aldolase	0	0	0	0	0	0	0	0	0	0	2.32652e-11	0	0	0	0	0	0	0	0	0
multidrug ABC transporter ATP-binding protein/membrane protein	0	0	0	0	0	0	0	0	0	0	0	1.14036e-11	0	0	0	0	0	0	0	0
putrescine/spermidine ABC transporter ATPase	0	0	0	0	0	0	0	0	0	0	0	0	0	0	0	0	0	0	0	4.8263e-11
bifunctional aconitate hydratase 2 and 2-methylisocitrate dehydratase	0	0	0	0	0	0	0	0	0	8.49657e-12	0	0	8.06637e-12	0	0	0	0	0	0	0
Indigoidine synthase A family protein	0	0	0	0	0	0	0	0	0	0	1.0369e-11	0	0	0	0	0	0	0	0	0
peptidoglycan glycosyltransferase	0	0	2.864e-11	0	0	0	0	0	1.11762e-11	1.21173e-11	0	0	8.78826e-12	0	0	0	0	0	0	0
transposase for IS30	0	0	0	0	0	0	0	0	0	0	1.69036e-11	0	0	0	0	0	0	0	0	0
exodeoxyribonuclease	0	0	0	0	0	0	0	0	1.38294e-11	0	0	0	0	0	0	0	0	0	0	0
arginine transporter subunit	0	0	0	0	0	0	0	2.84666e-11	0	2.92505e-11	0	2.49189e-11	0	0	0	0	0	0	0	0
D-galactonate transporter	0	0	0	0	0	0	0	0	1.52733e-11	0	1.50603e-11	1.35769e-11	1.5721e-11	0	0	0	0	0	0	0
phosphonate metabolism transcriptional regulator PhnF	0	0	0	0	0	0	0	1.4351e-11	1.36008e-11	0	0	0	0	0	0	0	0	0	0	0
glucoside specific outer membrane porin BglH	0	0	0	0	0	0	0	0	0	0	0	0	1.2571e-11	0	0	0	0	0	0	0
frv operon regulatory protein	0	0	0	0	0	0	0	0	5.64561e-12	1.22002e-11	2.21914e-11	1.73199e-11	1.15825e-11	0	0	0	0	0	0	0
multidrug efflux system transporter AcrA	0	0	0	0	0	0	0	0	0	0	1.6309e-11	0	1.70245e-11	0	0	0	0	0	0	0
L-tartrate dehydratase subunit beta	0	0	0	0	0	0	0	0	0	0	3.21336e-11	0	0	0	0	0	0	0	0	0
RNA polymerase sigma factor FecI	0	0	0	0	0	0	0	0	3.78321e-11	0	0	0	0	0	0	0	0	0	0	0
permease	0	0	0	0	0	0	0	0	9.48528e-12	0	0	0	0	0	0	0	0	0	0	0
DNA-binding transcriptional activator RhaS, L-rhamnose-binding	0	0	0	0	0	0	0	0	0	0	0	2.17036e-11	0	0	0	0	0	0	0	0
bifunctional protein, enzyme/transcriptional regulator	0	0	0	0	0	0	0	1.36999e-11	1.29838e-11	1.40772e-11	0	0	0	0	0	0	0	0	0	0
oligopeptide ABC transporter membrane protein	0	0	0	0	0	0	0	0	0	2.35548e-11	0	0	0	0	0	0	0	0	0	0
AMP-dependent synthetase and ligase	0	0	0	0	0	0	0	0	0	9.91266e-12	0	8.41014e-12	0	0	0	0	0	0	0	0
multidrug or homocysteine efflux system	0	0	0	0	0	0	0	1.45921e-11	1.38294e-11	0	0	0	0	0	0	0	0	0	0	0
NADH dehydrogenase subunit K	0	0	0	0	0	0	0	0	0	5.73712e-11	0	0	0	0	0	0	0	0	0	0
5-methylaminomethyl-2-thiouridine modification at tRNA U34	0	0	0	0	0	0	0	0	1.04489e-11	0	0	0	0	0	0	0	0	0	0	0
benzoate transporter	0	0	0	0	0	0	0	0	1.67928e-11	0	0	1.54472e-11	0	0	0	0	0	0	0	0
putative multiphosphoryl transfer protein	0	0	0	0	0	0	0	0	0	0	1.72175e-11	0	0	0	0	0	0	0	0	0
formate dehydrogenase accessory protein FdhE	0	0	0	0	0	0	0	2.2406e-11	2.12348e-11	0	0	1.95332e-11	0	0	0	0	0	0	0	0
phosphoribosylformylglycinamidine cyclo-ligase PurM	0	0	0	0	0	0	0	0	0	0	0	0	1.95831e-11	0	0	0	0	0	0	0
iron-sulfur cluster assembly protein IscA	0	0	0	0	0	0	0	0	0	0	3.00509e-11	0	0	0	0	0	0	0	0	0
Macrolide export ATP-binding/permease protein macB	0	0	0	0	0	0	0	0	1.0143e-11	0	0	9.3302e-12	1.04403e-11	0	0	0	0	0	0	0
acyltransferase	0	0	0	0	0	0	0	0	0	0	0	0	0	0	3.60584e-11	0	0	0	0	0
leucine-specific ABC transporter, substrate-binding protein	0	0	0	0	0	0	0	1.87726e-11	0	1.92895e-11	0	0	0	0	0	0	0	0	0	0
glutathionine S-transferase	0	0	0	0	0	0	0	0	0	0	0	0	0	0	0	0	0	0	5.27065e-11	0
predicted enzyme IIC component of PTS	0	0	0	0	0	0	0	0	0	0	1.56033e-11	1.4556e-11	0	0	0	0	0	0	0	0
50S ribosomal protein L10	0	0	0	0	0	0	0	4.18425e-11	0	0	0	0	0	0	0	0	0	0	0	0
anhydro-N-acetylmuramic acid kinase	0	0	0	0	0	0	0	0	0	0	0	1.63657e-11	1.83128e-11	0	0	0	0	0	0	0
F0F1 ATP synthase subunit epsilon	0	0	0	0	0	0	0	0	2.38507e-11	0	0	0	0	0	0	0	0	0	0	0
cytochrome d terminal oxidase, subunit I	0	0	0	0	0	0	0	0	0	6.82325e-12	0	0	0	0	0	0	0	0	0	0
putative xanthine dehydrogenase subunit, FAD-binding domain, subunit of xanthine dehydrogenase	0	0	0	0	0	0	0	0	0	1.21794e-11	0	1.03333e-11	0	0	0	0	0	0	0	0
DHA2 family drug:H+ antiporter-1	0	0	0	0	0	0	0	0	0	0	0	0	1.42348e-11	0	0	0	0	0	0	0
sulfatase family protein	0	0	0	0	0	0	0	0	0	0	0	0	1.1543e-11	0	0	0	0	0	0	0
PTS system N-acetylmuramic acid-specific EIIBC component (EIIBC- MurNAc)	0	0	0	0	0	0	0	1.46229e-11	0	0	0	0	0	0	0	0	0	0	0	0
peptidase S11 D-alanyl-D-alanine carboxypeptidase 1	0	0	0	0	0	0	0	0	0	2.27297e-11	0	0	0	0	0	0	0	0	0	0
DTW domain-containing protein	0	0	0	0	0	0	0	0	1.41261e-11	0	0	2.59884e-11	0	0	0	0	0	0	0	0
two-component sensor protein	0	0	0	0	0	0	0	1.51656e-11	0	0	1.41725e-11	0	0	0	0	0	0	0	0	0
glycoporin	0	0	0	0	0	0	0	0	0	0	0	0	1.45715e-11	0	0	0	0	0	0	0
phosphoribosylformylglycinamidine synthase	0	0	0	0	0	0	0	5.35946e-12	5.07931e-12	5.50704e-12	5.00848e-12	4.6723e-12	0	0	0	0	0	0	0	0
putative serine transporter	0	0	0	0	0	0	0	0	0	0	0	1.40821e-11	0	0	0	0	0	0	0	0
lipoprotein NlpI	0	0	0	0	0	0	0	0	1.11573e-11	0	2.18944e-11	0	0	0	0	0	0	0	0	0
oxidoreductase Fe-S subunit/nucleotide-binding subunit	0	0	0	0	0	0	0	1.07688e-11	0	0	0	0	0	0	0	0	0	0	0	0
putative acetyltransferase	0	0	0	0	0	0	0	0	0	0	1.0336e-11	0	0	0	0	0	0	0	0	0
site-specific tyrosine recombinase	0	0	0	0	0	0	0	0	1.1008e-11	0	0	0	0	0	0	0	0	0	0	0
ribosomal RNA 16S	0	1.56375e-11	2.18793e-11	9.16241e-12	1.34778e-11	9.37259e-12	8.7659e-12	1.35046e-11	1.2807e-11	2.77709e-11	2.52568e-11	2.35615e-11	2.63648e-11	5.22281e-11	7.63611e-11	1.33745e-11	1.63085e-11	1.72889e-11	2.07135e-11	1.77935e-11
beta-phosphoglucomutase	0	0	0	0	0	0	0	0	0	1.62207e-11	0	0	0	0	0	0	0	0	0	0
copper/silver efflux system, membrane component	0	0	0	0	0	0	0	0	3.13765e-12	0	0	0	0	0	0	0	0	0	0	0
predicted pyruvate formate lyase	0	0	0	0	0	0	0	0	0	8.80039e-12	0	0	0	0	0	0	0	0	0	0
sugar efflux transporter protein	0	0	0	0	0	0	0	0	1.67076e-11	0	0	0	0	0	0	0	0	0	0	0
leucine ABC transporter subunit substrate-binding protein LivK	0	0	0	0	0	0	0	0	8.89566e-12	1.92895e-11	0	0	0	0	0	0	0	0	0	0
resistance protein for phages lambda and N4, when overexpressed, predicted membrane-anchored cyclic-di-GMP phosphodiesterase	0	0	0	0	0	0	0	0	1.32184e-11	0	0	0	0	0	0	0	0	0	0	0
twitching motility family protein	0	0	0	0	0	0	0	0	2.23904e-11	0	0	0	0	0	0	0	0	0	0	0
L-lactate dehydrogenase, FMN-linked	0	0	0	0	0	0	0	0	0	0	0	7.62632e-12	0	0	0	0	0	0	0	0
Putative molybdenum transport ATP-binding protein modF	0	0	0	0	0	0	0	1.41464e-11	0	0	0	0	0	0	0	0	0	0	0	0
DNA-binding transcriptional regulator AraC	0	0	0	0	0	0	0	0	0	0	0	0	2.18573e-11	0	0	0	0	0	0	0
Heat shock protein Hsp20	0	0	0	0	0	0	0	0	6.49631e-11	3.92581e-11	0	0	0	0	0	0	0	0	0	0
3-mercaptopyruvate sulfurtransferase	0	0	0	0	0	0	0	0	2.33432e-11	0	0	0	0	0	0	0	0	0	0	0
signal transduction histidine kinase, LytS	0	0	0	0	0	0	0	1.24033e-11	0	0	0	0	0	0	0	0	0	0	0	0
multidrug efflux system component, subunit of SdsRQP multidrug efflux pump	0	0	0	0	0	0	0	0	9.62395e-12	0	0	0	0	0	0	0	0	0	0	0
3-phenylpropionate dioxygenase subunit beta	0	0	0	0	0	0	0	2.00747e-11	0	2.06275e-11	0	0	0	0	0	0	0	0	0	0
Multidrug resistance protein mdtF	0	0	0	0	0	0	0	0	0	0	0	0	6.5277e-12	0	0	0	0	0	0	0
anti-terminator regulatory protein	0	0	0	0	0	0	0	0	0	3.71725e-11	0	0	0	0	0	0	0	0	0	0
dUMP phosphatase	0	0	0	0	0	0	0	0	2.91274e-11	0	0	0	0	0	0	0	0	0	0	0
acetolactate synthase III large subunit	0	0	0	0	0	0	0	0	0	0	0	0	1.19502e-11	0	0	0	0	0	0	0
beta-hydroxydecanoyl thioester dehydrase	0	0	0	0	0	0	0	0	3.80508e-11	0	0	0	0	0	0	0	0	0	0	0
putative sialic acid transporter	0	0	0	0	0	0	0	1.39756e-11	0	0	0	0	0	0	0	0	0	0	0	0
peptidase (collagenase-like)	0	0	0	0	0	0	0	0	0	0	0	1.82389e-11	0	0	0	0	0	0	0	0
putative DNA-binding transcriptional regulator	0	0	1.80803e-11	0	0	0	0	2.43714e-11	2.18697e-11	7.23357e-11	1.04693e-11	1.86892e-11	2.2891e-11	0	0	0	0	0	0	0
ABC-type dipeptide transport system, periplasm ic component	0	0	0	0	0	0	0	0	2.38507e-11	0	0	0	0	0	0	0	0	0	0	0
30S ribosomal protein S3	0	3.43491e-11	0	0	0	0	0	2.96832e-11	1.40658e-11	3.05005e-11	0	2.58773e-11	7.23905e-11	0	0	0	0	0	0	0
transketolase 1, thiamin-binding	0	0	0	0	0	0	0	1.04606e-11	0	1.07487e-11	0	9.11943e-12	0	0	0	0	0	0	0	0
Putative cation-transporting P-type ATPase	0	0	0	0	0	0	0	1.82306e-11	1.72777e-11	9.3663e-12	8.51835e-12	0	2.45632e-11	0	0	0	0	0	0	0
chromate reductase, Class I, flavoprotein	0	0	0	0	0	0	0	0	0	0	1.71719e-11	0	0	0	0	0	0	0	0	0
D-xylose isomerase XylA	0	0	0	0	0	0	0	1.56087e-11	0	0	0	0	0	0	0	0	0	0	0	0
malate:quinone oxidoreductase	0	0	0	0	0	0	0	0	1.19905e-11	0	0	0	0	0	0	0	0	0	0	0
Tagatose-1,6-bisphosphate aldolase kbaY	0	0	0	0	0	0	0	0	0	2.4868e-11	0	0	0	0	0	0	0	0	0	0
Host specificity protein J	1.72899e-10	1.20917e-10	5.97516e-11	1.91473e-10	2.57137e-10	1.57682e-10	1.03534e-10	1.2261e-11	0	2.51972e-11	0	0	5.98036e-12	8.71124e-11	1.98935e-11	0	0	0	1.87939e-11	0
Vitamin B12 transporter btuB precursor	0	0	0	0	0	0	0	0	1.07037e-11	0	0	0	0	0	0	0	0	0	0	0
NAD-dependent DNA ligase	0	0	0	0	0	0	0	1.03361e-11	4.89791e-12	0	0	0	0	0	0	0	0	0	0	0
hydrolase	3.92483e-11	0	0	0	0	0	0	2.2625e-11	1.24674e-11	4.72032e-12	2.3952e-11	8.00966e-12	2.31254e-11	0	0	0	0	0	0	0
Lambda integrase	0	0	0	0	0	0	0	0	0	0	0	8.48081e-12	0	0	0	0	0	0	0	0
RNA polymerase, sigma 54 (sigma N) factor	0	0	0	0	0	0	0	1.45311e-11	0	0	0	0	0	0	0	0	0	0	0	0
phosphoglucosamine mutase	0	0	0	0	0	0	0	1.55737e-11	1.47596e-11	1.60025e-11	0	0	1.51923e-11	0	0	0	0	0	0	0
GTP diphosphokinase	0	0	0	0	0	0	0	9.3233e-12	0	0	0	0	0	0	0	0	0	0	0	0
PTS system transporter subunits IIBC	0	0	0	0	0	0	0	0	0	1.47461e-11	0	1.25109e-11	0	0	0	0	0	0	0	0
phosphonate C-P lyase system protein PhnL	0	0	0	0	0	0	0	0	1.44995e-11	0	0	0	0	0	0	0	0	0	0	0
Hsc56 co-chaperone of HscC	0	0	0	0	0	0	0	2.87019e-11	0	0	0	0	1.39995e-11	0	0	0	0	0	0	0
PadR family transcriptional regulator	0	0	0	0	0	0	0	3.33936e-11	0	0	0	0	0	0	0	0	0	0	0	0
P-protein	0	0	0	0	0	0	0	0	0	0	1.67726e-11	0	0	0	0	0	0	0	0	0
acetyl-CoA carboxylase biotin carboxyl carrier protein subunit	0	0	0	0	0	0	0	0	0	2.27297e-11	0	0	0	0	0	0	0	0	0	0
ribosomal RNA small subunit methyltransferase C	0	0	0	0	0	0	0	2.00915e-11	0	0	0	0	0	0	0	0	0	0	0	0
carbamoyl phosphate phosphatase HypF	0	0	0	0	0	0	0	0	0	9.30524e-12	0	0	0	0	0	0	0	0	0	0
cytidine deaminase	0	0	0	0	0	0	0	2.35453e-11	0	0	0	0	0	0	0	0	0	0	3.60906e-11	0
anaerobic dimethyl sulfoxide reductase chain A	0	0	0	0	0	0	0	0	0	8.7572e-12	0	0	0	0	0	0	0	0	0	0
putative lipase	0	0	0	0	0	0	0	0	0	0	0	2.59884e-11	0	0	0	0	0	0	0	0
phenylacetate-CoA ligase PaaF	0	0	0	0	0	0	0	0	0	0	0	6.91244e-12	7.73487e-12	0	0	0	0	0	0	0
2-dehydro-3-deoxygalactonokinase	0	0	0	0	0	0	0	0	0	1.21794e-11	0	0	0	0	0	0	0	0	0	0
RhsC protein	0	0	0	0	0	0	0	0	0	0	0	0	4.84674e-12	0	0	0	0	0	0	0
threonine 3-dehydrogenase	0	0	0	0	0	0	0	0	0	0	1.89795e-11	0	0	0	0	0	0	0	0	0
DNA-dependent helicase II	0	0	0	0	0	0	0	0	0	0	4.50138e-12	0	9.39771e-12	0	0	0	0	0	0	0
Alkylglycerone-phosphate synthase	0	0	0	0	0	0	0	0	0	0	0	0	6.98531e-12	0	0	0	0	0	0	0
dihydroxyacetone kinase subunit DhaL	0	0	0	0	0	0	0	1.64594e-11	0	0	0	0	0	0	0	0	0	0	0	0
D-alanyl-alanine synthetase A	0	0	0	0	0	0	0	1.90298e-11	0	1.1624e-11	1.77835e-11	0	0	0	0	0	0	0	0	0
arginine/ornithine transport system ATPase	0	0	0	0	0	0	0	0	0	2.14973e-11	9.77558e-12	0	0	0	0	0	0	0	0	0
lysophospholipid transporter LplT	0	0	0	0	0	0	0	8.72596e-12	0	0	0	1.58102e-11	0	0	0	0	0	0	0	0
nitrogen regulation protein NR(II)	0	0	0	0	0	0	0	0	0	0	0	1.73009e-11	0	0	0	0	0	0	0	0
Biofilm PGA synthesis protein pgaA precursor	0	0	0	0	0	0	0	8.59636e-12	0	8.83307e-12	0	0	0	0	0	0	0	0	0	0
transport channel	0	0	0	0	0	0	0	0	0	0	0	0	6.85805e-12	0	0	0	0	0	0	0
FtsH protease regulator HflK	0	0	0	0	0	0	0	0	0	8.49657e-12	0	1.44174e-11	0	0	0	0	0	0	0	0
electron transport protein with ferredoxin-like domai	0	0	0	0	0	0	0	7.29607e-12	0	0	0	0	0	0	0	0	0	0	0	0
cupin	0	0	0	0	0	0	0	0	0	0	0	0	1.8117e-11	0	0	0	0	0	0	0
putative xanthine dehydrogenase, Fe-S subunit, subunit of xanthine dehydrogenase	0	0	0	0	0	0	0	0	0	2.23035e-11	0	0	0	0	0	0	0	0	0	0
Holliday junction resolvase	0	0	0	0	0	0	0	1.99594e-11	0	0	0	0	0	0	0	0	0	0	0	0
heat shock protein 90	0	0	0	0	0	0	0	0	0	1.13629e-11	0	9.68848e-12	0	0	0	0	0	0	0	0
histidinol dehydrogenase	0	0	0	0	0	0	0	0	7.56642e-12	0	0	0	0	0	0	0	0	0	0	0
glycerate kinase I	0	0	0	0	0	0	0	0	0	0	1.69921e-11	0	0	0	0	0	0	0	0	0
LysM domain/BON superfamily protein	0	0	0	0	0	0	0	0	0	9.51616e-11	0	0	0	0	0	0	0	0	0	0
2-methylcitrate dehydratase	0	1.66068e-11	0	0	0	0	0	0	0	7.30005e-12	0	1.25109e-11	0	0	0	0	0	0	0	0
DNA-binding transcriptional repressor RbsR of ribose metabolism	0	0	0	0	0	0	0	0	0	3.13031e-11	0	0	0	0	0	0	0	0	0	0
heme exporter subunit	0	0	0	0	0	0	0	0	0	0	0	0	2.75437e-11	0	0	0	0	0	0	0
copper exporting ATPase	0	0	0	0	0	0	0	1.66368e-11	0	8.50513e-12	0	0	0	0	0	0	0	0	0	0
hydrogenase 3, membrane subunit, subunit of hydrogenase 3 and formate hydrogenlyase complex	0	0	0	0	0	0	0	1.14054e-11	0	0	0	0	0	0	0	0	0	0	0	0
anti-sigma E factor	0	0	0	0	0	0	0	0	1.03178e-11	1.11867e-11	0	0	0	0	0	0	0	0	0	0
tyrosine recombinase XerC	0	0	0	0	0	0	0	0	0	0	2.16015e-11	0	0	0	0	0	0	0	0	0
rhamnose-proton symporter	0	0	0	0	0	0	0	2.01329e-11	0	0	1.88144e-11	0	1.96399e-11	0	0	0	0	0	0	0
cysteine ABC transporter ATP-binding protein/permease	0	0	0	0	0	0	0	0	0	6.217e-12	0	0	5.75191e-12	0	0	0	1.42319e-11	0	0	0
cystathionine gamma-synthase, PLP-dependent	0	0	0	0	0	0	0	0	1.70098e-11	0	0	1.56468e-11	0	0	0	0	0	0	0	0
protein HipA	0	0	0	0	0	0	0	0	1.4927e-11	0	0	0	0	0	0	0	0	0	0	0
ATP-dependent RNA helicase HrpB	0	0	0	0	0	0	0	0	8.1269e-12	8.65105e-12	0	7.47568e-12	8.36512e-12	0	0	0	0	0	0	0
leucyl/phenylalanyl-tRNA--protein transferase	0	0	0	0	0	0	0	1.47784e-11	0	0	0	0	0	0	0	0	0	0	0	0
biotin-protein ligase	0	0	0	0	0	0	0	0	0	2.2165e-11	0	0	0	0	0	0	0	0	0	0
outer membrane receptor FepA	0	0	0	0	0	0	0	0	0	0	0	0	0	0	0	0	1.12216e-11	0	0	0
transport periplasmic protein	0	0	0	0	0	0	0	0	1.22357e-11	0	0	0	0	0	0	0	0	0	0	0
murein lipoprotein	0	0	0	0	0	6.09812e-11	0	0	0	0	0	0	0	0	0	0	0	0	0	0
alpha amylase	0	0	0	0	0	0	0	1.14618e-11	1.1755e-11	0	0	0	1.11811e-11	0	0	0	0	0	0	0
electron transport complex protein required for the reduction of SoxR	0	0	0	0	0	0	0	0	0	0	0	0	1.63665e-11	0	0	0	0	0	0	0
putative serine palmitoyltransferase	0	0	0	0	0	0	0	0	0	0	1.6601e-11	0	0	0	0	0	0	0	0	0
positive regulator for rhaBAD operon	0	0	0	0	0	0	0	2.48956e-11	0	0	0	0	0	0	0	0	0	0	0	0
phage shock protein PspA	0	0	0	0	0	0	0	3.11474e-11	0	0	0	0	0	0	0	0	0	0	0	0
YagBYeeUYfjZ family protein	0	0	0	0	0	0	0	4.03829e-11	3.8272e-11	0	5.54785e-11	3.52052e-11	0	0	0	0	0	0	0	0
endonuclease/exonuclease/phosphatase	4.30703e-11	0	0	0	0	0	0	0	0	0	0	0	0	0	0	0	0	0	0	0
multidrug efflux system protein	0	0	0	0	0	0	0	6.71098e-12	6.26932e-12	7.56051e-12	1.2653e-11	1.47331e-11	1.6486e-11	0	0	0	0	0	1.01397e-11	0
maltose transport system, permease protein	0	0	0	0	0	0	0	0	0	0	0	0	2.2814e-11	0	0	0	0	0	0	0
Transposase insF for insertion sequence IS3A/B/C/D/E/fA	0	0	0	0	0	0	0	2.40341e-11	0	0	0	0	0	0	0	0	0	0	0	0
O-succinylbenzoic acid--CoA ligase	0	0	0	0	0	0	0	7.68348e-12	7.28184e-12	0	0	0	0	0	0	0	0	0	0	0
frv operon protein	0	0	0	0	0	0	0	0	0	0	1.8092e-11	0	0	0	0	0	0	0	0	0
YheO domain-containing protein	0	0	0	0	0	0	0	0	0	0	1.34668e-11	0	0	0	0	0	0	0	0	0
RNA 3'-terminal-phosphate cyclase	0	0	0	0	0	0	0	0	0	0	0	8.93112e-12	9.99373e-12	0	0	0	0	0	0	0
L-seryl-tRNA(Sec) selenium transferase	0	0	0	0	0	0	0	0	1.4187e-11	0	0	0	0	0	0	0	0	0	0	0
16S rRNA pseudouridylate synthase A	0	0	0	0	0	0	0	0	1.4187e-11	0	0	0	0	0	0	0	0	0	0	0
GntR family transcriptional regulator	0	0	0	0	0	0	0	2.27733e-11	2.7543e-11	0	2.82217e-11	0	0	0	0	0	0	0	0	0
fumarate hydratase	0	0	0	1.0063e-11	0	0	0	1.48416e-11	0	1.30002e-11	0	0	0	0	0	0	0	0	0	0
chemotaxis protein CheA	0	0	0	0	0	0	0	0	1.00808e-11	1.09297e-11	9.94025e-12	0	0	0	0	0	0	0	0	0
virulence factor MviM-like protein	0	0	0	0	0	0	0	0	2.13727e-11	0	0	0	0	0	0	0	0	0	0	0
fused subunits of D-xylose transporter	0	0	0	0	0	0	0	0	0	0	0	5.89037e-12	0	0	0	0	0	0	0	0
lipoyl synthase	0	0	0	0	0	0	0	0	0	0	2.01583e-11	0	0	0	0	0	0	0	0	0
tRNA-specific adenosine deaminase	0	0	0	0	0	0	0	0	0	4.24828e-11	0	0	0	0	0	0	0	0	0	0
formate/nitrite transporter	0	0	0	0	0	0	0	2.45437e-11	0	2.29489e-11	0	0	0	0	0	0	0	0	0	0
asparagine:proton symporter, AAT family	0	0	0	0	0	0	0	0	0	0	0	0	0	0	0	0	0	0	0	2.68206e-11
inner membrane protein YjeH	0	0	0	0	0	0	0	0	0	1.70337e-11	1.54916e-11	0	0	0	0	0	0	0	0	0
magnesium and cobalt transport protein CorA	0	0	0	0	0	0	0	0	0	0	0	0	2.13746e-11	0	0	0	0	0	0	0
ribonucleoside hydrolase 2	0	0	0	0	0	0	0	0	0	0	0	0	2.15788e-11	0	0	0	0	0	0	0
ribonuclease Z	0	0	0	0	0	0	0	0	0	0	0	1.9408e-11	0	0	0	0	0	0	0	0
L-threonine/L-serine transporter	0	0	0	0	0	0	0	0	0	0	0	0	1.52607e-11	0	0	0	0	0	0	0
lipid ABC transporter membrane protein/ATP-binding protein	0	0	0	0	0	0	0	0	0	0	1.11338e-11	0	0	0	0	0	0	0	0	0
succinate dehydrogenase, FeS subunit	0	0	0	0	0	0	0	0	0	0	0	0	2.83504e-11	0	0	0	0	0	0	0
nicotinate-nucleotide--dimethylbenzimidazole phosphoribosyltransferase CobT	0	0	0	0	0	0	0	0	0	0	0	0	1.88215e-11	0	0	0	0	0	0	0
two-component sensor kinase	0	0	0	0	0	0	0	0	0	7.97443e-12	0	0	1.47942e-11	0	0	0	0	0	0	0
flagellar motor switch protein G	0	0	0	0	0	0	0	1.04606e-11	0	0	0	0	0	0	0	0	0	0	0	0
exonuclease RNase T and DNA polymerase III	0	0	0	0	0	0	0	0	0	0	0	3.66544e-12	0	0	0	0	0	0	0	0
DL-methionine transporter subunit MetN	0	0	0	0	0	0	0	2.01915e-11	0	0	0	0	0	0	0	0	0	0	0	0
cytoplasmic membrane lipoprotein-28	0	0	0	0	0	0	0	0	2.41128e-11	0	0	0	0	0	0	0	0	0	0	0
drug efflux system	0	0	0	0	0	0	0	0	0	0	0	1.50256e-11	0	0	0	0	0	0	0	0
inner membrane protein	0	0	0	0	0	0	0	2.43714e-11	2.53184e-11	1.88813e-11	3.3632e-11	1.73009e-11	3.4221e-11	0	0	0	0	0	0	0
DNA-directed RNA polymerase, beta'-subunit	8.16744e-12	0	0	0	0	0	0	0	4.67527e-12	0	4.61007e-12	0	4.81232e-12	0	0	0	0	0	0	0
Putative flavoprotein	0	0	0	0	0	0	0	0	2.20899e-11	2.39501e-11	0	0	0	0	0	0	0	0	0	0
cytochrome bd-II oxidase, subunit I	0	0	0	0	0	0	0	0	0	1.38585e-11	0	0	0	0	0	0	0	0	0	0
putative PTS system fructose-like transporter subunit EIIC	0	0	0	0	0	0	0	0	0	0	0	0	1.88215e-11	0	0	0	0	0	0	0
gamma-glutamyltranspeptidase	0	0	0	0	0	0	0	0	0	1.22842e-11	0	0	1.16622e-11	0	0	0	0	0	0	0
deoxyuridine 5'-triphosphate nucleotidohydrolase	0	0	0	0	0	0	0	0	0	4.66478e-11	0	0	2.22886e-11	0	0	0	0	0	0	0
putative pirin-related protein	0	0	0	0	0	0	0	0	0	3.5508e-11	0	0	0	0	0	0	0	0	0	0
reverse transcriptase-like protein	0	0	0	0	0	0	0	0	0	1.40494e-11	1.44565e-11	0	0	0	0	0	0	0	0	0
2-dehydro-3-deoxyphosphooctonate aldolase	0	0	0	0	0	0	0	2.43714e-11	2.30975e-11	0	4.55508e-11	0	0	0	0	0	0	0	0	0
oligopeptide ABC transporter permease OppC	0	0	0	0	0	0	0	0	0	0	1.07112e-11	0	0	0	0	0	0	0	0	0
FhlA transcriptional activator	0	0	0	0	0	0	0	0	0	0	9.3665e-12	0	0	0	0	0	0	0	0	0
pyruvate kinase	0	0	0	0	0	0	0	0	0	1.51531e-11	0	0	1.40868e-11	0	0	0	0	0	0	0
inner membrane transport protein YdhC	0	0	0	0	0	0	0	0	1.6294e-11	0	0	0	0	0	0	0	0	0	0	0
cystathionine gamma-synthase	0	0	0	0	0	0	0	1.7948e-11	0	0	0	1.56468e-11	1.59429e-11	0	0	0	0	0	0	0
inorganic pyrophosphatase Ppa	0	0	0	0	0	0	0	0	0	0	0	1.71054e-11	0	0	0	0	0	0	0	0
colanic acid polymerase WcaD	0	0	0	0	0	0	0	0	0	0	1.59876e-11	0	0	0	0	0	0	0	0	0
peptidyl-prolyl cis-trans isomerase A	0	0	0	0	0	0	0	0	0	3.73671e-11	0	0	0	0	0	0	0	0	0	0
HlyD-family secretion protein	0	0	0	0	0	0	0	0	2.30167e-11	0	0	0	0	0	0	0	0	0	0	0
DNA-binding transcriptional activator EvgA	0	0	0	0	0	0	0	0	0	0	3.16633e-11	0	0	0	0	0	0	0	0	0
Multidrug resistance protein MdtG	0	0	0	0	0	0	0	0	0	1.55832e-11	0	0	0	0	0	0	0	0	0	0
pyruvate formate-lyase 4/2-ketobutyrate formate-lyase	0	0	0	0	0	0	0	9.07956e-12	8.60495e-12	9.32957e-12	8.48495e-12	0	8.85719e-12	1.16973e-11	0	0	0	0	0	0
Rhs core protein with extension	0	0	0	0	0	0	0	4.99702e-12	0	0	0	0	0	0	0	0	0	0	0	0
anthranilate synthase component I	0	0	0	0	0	0	0	1.33318e-11	1.26349e-11	0	1.86881e-11	1.16225e-11	0	0	0	0	0	0	0	0
Anthranilate synthase component II	0	0	0	0	0	0	0	0	0	1.34156e-11	0	0	0	0	0	0	0	0	0	0
ybl149	0	0	0	0	0	0	0	0	0	1.08138e-11	0	0	0	0	0	0	0	0	0	0
murein L,D-transpeptidase	0	0	0	0	0	0	0	0	0	0	1.93761e-11	0	0	0	0	0	0	0	0	0
putative uroporphyrinogen III C-methyltransferase	0	0	0	0	0	0	0	0	8.35379e-12	0	0	0	8.51225e-12	0	0	0	0	0	0	0
6S RNA	0	0	1.83358e-10	0	0	0	0	0	0	0	0	0	0	0	0	0	0	0	0	0
transposase IS629	0	0	0	0	0	0	0	0	1.11196e-11	0	0	0	1.14455e-11	0	0	0	0	0	0	0
DNA topoisomerase I	0	0	0	0	0	0	0	7.89302e-12	7.60137e-12	8.24148e-12	0	6.99226e-12	7.82419e-12	0	0	0	0	0	0	0
beta-glucuronidase	0	0	0	0	0	0	0	0	0	0	0	0	1.12181e-11	0	0	0	0	0	0	0
exonuclease subunit SbcC	0	7.66954e-12	0	0	0	0	0	6.62773e-12	0	6.81023e-12	3.09684e-12	5.77796e-12	6.45925e-12	0	0	0	0	0	0	0
DNA-specific endonuclease I	0	0	0	0	0	0	0	0	0	0	2.75042e-11	0	0	0	0	0	0	0	0	0
putative dimethyl sulfoxide reductase, oxidoreductase subunit	0	0	0	0	0	0	0	0	0	0	8.08342e-12	0	0	0	0	0	0	0	0	0
2-dehydropantoate 2-reductase	0	0	0	0	0	0	0	0	2.16539e-11	0	0	0	0	0	0	0	0	0	0	0
recombination factor protein RarA	0	0	0	0	0	0	0	1.55042e-11	0	0	0	0	0	0	0	0	0	0	0	0
oxidase involved in cellulose synthesis	0	0	0	0	0	0	0	0	0	0	0	5.2291e-12	0	0	0	0	0	0	0	0
copper resistance protein D	0	0	0	0	0	0	0	0	1.11986e-11	0	2.09387e-11	0	0	0	0	0	0	0	0	0
nicotinamidase/pyrazinamidase	0	0	0	0	0	0	0	0	3.07607e-11	0	0	0	0	0	0	0	0	0	0	0
Protein-tyrosine kinase	0	0	0	0	0	0	0	9.63365e-12	0	0	0	0	0	0	0	0	0	0	0	0
[truncated: 3,092 more rows]

## Sheet: LVAD_ecoli_gene_info
Table S6:	E.coli gene expression in LVAD dataset
		End stage heart failure patient 1			End stage heart failure patient 2		End stage heart failure patient 3			End stage heart failure patient 4			End stage heart failure patient 5			End stage heart failure patient 6			End stage heart failure patient 7		End stage heart failure patient 8			End stage heart failure patient 9
		pre_LVAD implantation	7 days after LVAD implantation	180 days after LVAD implantation	pre_LVAD implantation	7 days after LVAD implantation	pre_LVAD implantation	7 days after LVAD implantation	180 days after LVAD implantation	pre_LVAD implantation	7 days after LVAD implantation	180 days after LVAD implantation	pre_LVAD implantation	7 days after LVAD implantation	180 days after LVAD implantation	pre_LVAD implantation	7 days after LVAD implantation	180 days after LVAD implantation	pre_LVAD implantation	7 days after LVAD implantation	pre_LVAD implantation	7 days after LVAD implantation	180 days after LVAD implantation	pre_LVAD implantation	7 days after LVAD implantation	180 days after LVAD implantation
	YD repeat protein	0	0	1.32767e-11	0	0	0	0	0	9.49401e-12	0	0	2.02487e-11	0	0	0	0	0	0	0	0	0	0	0	0	0
	ribosomal RNA large subunit methyltransferase J (rRNA (uridine-2'-O-)-methyltransferase)	0	0	8.92697e-11	0	0	0	0	0	0	0	0	0	0	0	0	0	0	0	0	0	0	0	0	0	0
	cryptic beta-D-galactosidase subunit beta	0	0	1.67381e-10	0	0	0	0	0	0	0	0	0	0	0	0	0	0	0	0	0	0	0	0	0	0
	CP4-6 prophage; putative protein	0	0	1.22527e-10	0	0	0	0	0	0	0	0	3.41697e-10	0	0	0	0	0	0	0	0	0	0	0	0	0
	threonine and homoserine efflux system	0	0	7.23808e-11	0	0	0	0	0	8.66008e-11	0	0	9.90426e-11	0	0	0	0	0	0	0	0	0	0	0	0	0
	Glycogen phosphorylase	0	0	0	0	0	0	0	0	0	0	0	3.34997e-11	0	0	0	0	0	0	0	0	0	0	0	0	0
	rbsA, subunit of ribose ABC transporter	0	0	7.46878e-11	0	0	0	0	0	0	0	0	0	0	0	0	0	0	0	0	0	0	0	0	0	0
	permease family protein	0	0	4.1111e-11	0	0	0	0	0	5.62145e-11	0	0	5.99469e-11	0	0	0	0	0	0	0	0	0	0	0	0	0
	putative Fe-S oxidoreductase	0	0	6.0473e-11	0	0	0	0	0	8.26898e-11	0	0	8.81799e-11	0	0	0	0	0	0	0	0	0	0	0	0	0
	truncated transposase for insertion sequence element	0	0	1.16439e-10	0	0	0	0	0	0	0	0	0	0	0	0	0	0	0	0	0	0	0	0	0	0
	periplasmic ATP-independent protein refolding chaperone, stress-induced	0	0	1.1572e-10	0	0	0	0	0	0	0	0	0	0	0	0	0	0	0	0	0	0	0	0	0	0
	CTP:molybdopterin cytidylyltransferase	0	0	9.71328e-11	0	0	0	0	0	0	0	0	1.41636e-10	0	0	0	0	0	0	0	0	0	0	0	0	0
	flagellar basal-body rod protein FlgB	0	0	6.7434e-11	0	0	0	0	0	0	0	0	0	0	0	0	0	0	0	0	0	0	0	0	0	0
	aminopeptidase YpdF	0	0	5.17863e-11	0	0	0	0	0	7.08117e-11	0	0	0	0	0	0	0	0	0	0	0	0	0	0	0	0
	protease TldD	0	0	3.88934e-11	0	0	0	0	0	1.06364e-10	0	0	5.67132e-11	0	0	0	0	0	0	0	0	0	0	0	0	0
	galactose-1-phosphate uridylyltransferase GalT	0	0	0	0	0	0	0	0	7.34494e-11	0	0	0	0	0	0	0	0	0	0	0	0	0	0	0	0
	assembly protein FlgA for flagellar basal-body periplasmic P ring	0	0	0	0	0	0	0	0	0	0	0	1.24253e-10	0	0	0	0	0	0	0	0	0	0	0	0	0
	LPS-assembly protein lptD	0	0	2.38811e-11	0	0	0	0	0	3.26546e-11	0	0	0	0	0	0	0	0	0	0	0	0	0	0	0	0
	putative CoA transferase	0	0	0	0	0	0	0	0	4.81839e-11	0	0	1.02766e-10	0	0	0	0	0	0	0	0	0	0	0	0	0
	50S ribosomal protein L4	0	0	9.28051e-11	0	0	0	0	0	1.269e-10	0	0	1.35326e-10	0	0	0	0	0	0	0	0	0	0	0	0	0
	4-hydroxy-L-threonine phosphate dehydrogenase	0	0	1.13616e-10	0	0	0	0	0	7.76783e-11	0	0	0	0	0	0	0	0	0	0	0	0	0	0	0	0
	TolC outer membrane channel, subunit of MacAB-TolC Macrolide Efflux Transport System, AcrAB-TolC multidrug efflux transport system, EmrAB-TolC multidrug efflux transport system, AcrEF-TolC multidrug efflux transport system, EmrKY-TolC putative multid	0	0	9.48717e-11	0	0	0	0	0	1.03781e-10	0	0	0	0	0	0	0	0	0	0	0	0	0	0	0	0
	branched chain amino acid transport system II carrier protein	0	0	4.2606e-11	0	0	0	0	0	0	0	0	0	0	0	0	0	0	0	0	0	0	0	0	0	0
	nrdE, subunit of ribonucleoside-diphosphate reductase 2, alpha subunit dimer and ribonucleoside-diphosphate reductase 2	0	0	2.62191e-11	0	0	0	0	0	0	0	0	3.82318e-11	0	0	0	0	0	0	0	0	0	0	0	0	0
	YcgR family protein	0	0	7.65169e-11	0	0	0	0	0	0	0	0	0	0	0	0	0	0	0	0	0	0	0	0	0	0
	uridylyltransferase	0	0	4.208e-11	0	0	0	0	0	2.87697e-11	0	0	9.20396e-11	0	0	0	0	0	0	0	0	0	0	0	0	0
	glyceraldehyde-3-phosphate dehydrogenase C	0	0	0	0	0	0	0	0	7.6748e-11	0	0	0	0	0	0	0	0	0	0	0	0	0	0	0	0
	glutamate/aspartate transport system permease	0	0	0	0	0	0	0	0	0	0	0	1.10671e-10	0	0	0	0	0	0	0	0	0	0	0	0	0
	PhoH family protein	0	0	2.70124e-11	0	0	0	0	0	0	0	0	7.87774e-11	0	0	0	0	0	0	0	0	0	0	0	0	0
	phosphoserine phosphatase SerB	0	0	3.48235e-10	0	0	0	0	0	0	0	0	3.38523e-10	0	0	0	0	0	0	0	0	0	0	0	0	0
	predicted oxidoreductase, NAD(P)-binding Rossmann-fold domain	0	0	6.08657e-11	0	0	0	0	0	0	0	0	1.33129e-10	0	0	0	0	0	0	0	0	0	0	0	0	0
	Qin prophage; hypothetical protein	0	0	1.68889e-10	0	0	0	0	0	0	0	0	0	0	0	0	0	0	0	0	0	0	0	0	0	0
	nitrate reductase, alpha subunit NarG	0	0	0	0	0	0	0	0	0	0	0	2.19037e-11	0	0	0	0	0	0	0	0	0	0	0	0	0
	D-xylose ABC transporter membrane protein	0	0	0	0	0	0	0	0	0	0	0	6.93801e-11	0	0	0	0	0	0	0	0	0	0	0	0	0
	RhsB core protein	0	0	5.32575e-11	0	0	0	0	0	1.82058e-11	0	0	1.94146e-11	0	0	0	0	0	0	0	0	0	0	0	0	0
	General secretion pathway protein G	0	0	1.28402e-10	0	0	0	0	0	0	0	0	0	0	0	0	0	0	0	0	0	0	0	0	0	0
	glycosyl transferase family protein	0	0	1.50575e-10	0	0	0	0	0	7.98561e-11	0	0	8.51581e-11	0	0	0	0	0	0	0	0	0	0	0	0	0
	anaerobic dimethyl sulfoxide reductase, A subunit	0	0	1.1501e-11	0	0	0	0	0	3.20824e-11	0	0	6.70816e-11	0	0	0	0	0	0	0	0	0	0	0	0	0
	ISEc1, transposase	0	0	1.4202e-10	0	0	0	0	0	0	0	0	0	0	0	0	0	0	0	0	0	0	0	0	0	0
	adenine deaminase	0	0	3.18279e-11	0	0	0	0	0	8.70418e-11	0	0	0	0	0	0	0	0	0	0	0	0	0	0	0	0
	Ribulose-phosphate 3-epimerase	0	0	8.29497e-11	0	0	0	0	0	2.26848e-10	0	0	0	0	0	0	0	0	0	0	0	0	0	0	0	0
	Rac prophage; predicted tail fiber assembly protein	0	0	0	0	0	0	0	0	0	0	0	0	0	9.40286e-11	0	0	0	0	0	0	0	0	0	0	0
	putative RNA methylase	0	0	2.66666e-11	0	0	0	0	0	3.64635e-11	0	0	0	0	0	0	0	0	0	0	0	0	0	0	0	0
	methylmalonyl-CoA mutase large subunit	0	0	0	0	0	0	0	0	3.58515e-11	0	0	3.82318e-11	0	0	0	0	0	0	0	0	0	0	0	0	0
	nitrate reductase 1 subunit, beta (Fe-S)	0	0	0	0	0	0	0	0	4.99685e-11	0	0	5.32861e-11	0	0	0	0	0	0	0	0	0	0	0	0	0
	mannose-1-phosphate guanylyltransferase	0	0	3.9137e-11	0	0	0	0	0	5.35153e-11	0	0	5.70684e-11	0	0	0	0	0	0	0	0	0	0	0	0	0
	protein PtsP	0	0	7.50867e-11	0	0	0	0	0	3.42241e-11	0	0	7.29927e-11	0	0	0	0	0	0	0	0	0	0	0	0	0
	putative ethanolaminosome structural protein	0	0	1.12255e-10	0	0	0	0	0	0	0	0	0	0	0	0	0	0	0	0	0	0	0	0	0	0
	putative dienelactone hydrolase-like enzyme	0	0	6.89215e-11	0	0	0	0	0	0	0	0	0	0	0	0	0	0	0	0	0	0	0	0	0	0
	deoxyribodipyrimidine photolyase, FAD-binding	0	0	7.9267e-11	0	0	0	0	0	0	0	0	1.15585e-10	0	0	0	0	0	0	0	0	0	0	0	0	0
	uroporphyrinogen decarboxylase HemE	0	0	1.05615e-10	0	0	0	0	0	1.44416e-10	0	0	0	0	0	0	0	0	0	0	0	0	0	0	0	0
	inner membrane protein yejM	0	0	0	0	0	0	0	0	4.36692e-11	0	0	0	0	0	0	0	0	0	0	0	0	0	0	0	0
	ATPase and specificity subunit of ClpA-ClpP ATP-dependent serine protease, chaperone activity	0	0	2.46991e-11	0	0	0	0	0	3.37732e-11	0	0	3.60155e-11	0	0	0	0	0	0	0	0	0	0	0	0	0
	putative mRNA endoribonuclease	0	0	1.4202e-10	0	0	0	0	0	1.94196e-10	0	0	0	0	0	0	0	0	0	0	0	0	0	0	0	0
	transcription termination factor Rho	0	0	4.46349e-11	0	0	0	0	0	6.10329e-11	0	0	1.23134e-10	0	0	0	0	0	0	0	0	0	0	0	0	0
	DNA strand exchange and recombination protein RecA with protease and nuclease activity	0	0	5.29566e-11	0	0	0	0	0	0	0	0	0	0	0	0	0	0	0	0	0	0	0	0	0	0
	putative sugar-binding regulatory protein	0	0	1.17903e-10	0	0	0	0	0	1.61219e-10	0	0	0	0	0	0	0	0	0	0	0	0	0	0	0	0
	formate hydrogenlyase complex iron-sulfur	0	0	1.03573e-10	0	0	0	0	0	0	0	0	0	0	0	0	0	0	0	0	0	0	0	0	0	0
	lipoprotein required for capsular polysaccharide translocation through the outer membrane	0	0	4.93333e-11	0	0	0	0	0	7.28234e-11	0	0	0	0	0	0	0	0	0	0	0	0	0	0	0	0
	dimethyl sulfoxide reductase, chain A, subunit of dimethyl sulfoxide reductase	0	0	6.9006e-11	0	0	0	0	0	0	0	0	6.70816e-11	0	0	0	0	0	0	0	0	0	0	0	0	0
	L-rhamnulose kinase	0	0	3.82584e-11	0	0	0	0	0	5.23139e-11	0	0	5.57873e-11	0	0	0	0	0	0	0	0	0	0	0	0	0
	crotonobetaine reductase subunit II, FAD-binding	0	0	4.92038e-11	0	0	0	0	0	6.72804e-11	0	0	7.17474e-11	0	0	0	0	0	0	0	0	0	0	0	0	0
	zinc transporter subunit	0	0	6.02786e-11	0	0	0	0	0	0	0	0	0	0	0	0	0	0	0	0	0	0	0	0	0	0
	secreted protein	0	0	0	0	0	0	0	0	0	0	0	1.42374e-10	0	0	0	0	0	0	0	0	0	0	0	0	0
	putative peptidase, para-aminobenzoyl-glutamate utilization protein	0	0	0	0	0	0	0	0	0	0	0	6.25532e-11	0	0	0	0	0	0	0	0	0	0	0	0	0
	DNA polymerase V subunit UmuD	0	0	6.69523e-11	0	0	0	0	0	9.15494e-11	0	0	0	0	0	0	0	0	0	0	0	0	0	0	0	0
	L-asparaginase II	0	0	5.37153e-11	0	0	0	0	0	7.34494e-11	0	0	7.8326e-11	0	0	0	0	0	0	0	0	0	0	0	0	0
	putative ABC transporter periplasmic-binding protein	0	0	0	0	0	0	0	0	4.78243e-11	0	0	0	0	0	0	0	0	0	0	0	0	0	0	0	0
	Glutamate decarboxylase beta	0	0	4.01427e-11	0	0	0	0	0	0	0	0	0	0	0	0	0	0	0	0	0	0	0	0	0	0
	fused tRNA nucleotidyl transferase/2'3'-cyclic phosphodiesterase/2'nucleotidase and phosphatase	0	0	4.53914e-11	0	0	0	0	0	1.24135e-10	0	0	0	0	0	0	0	0	0	0	0	0	0	0	0	0
	putative peptide transporter subunit: membrane component of ABC superfamily	0	0	0	0	0	0	0	0	8.43218e-11	0	0	0	0	0	0	0	0	0	0	0	0	0	0	0	0
	RNA polymerase sigma factor (sigma-38)	0	0	0	0	0	0	0	0	7.74436e-11	0	0	0	0	0	0	0	0	0	0	0	0	0	0	0	0
	amidophosphoribosyltransferase PurF	0	0	3.70487e-11	0	0	0	0	0	0	0	0	0	0	0	0	0	0	0	0	0	0	0	0	0	0
	3-Deoxy-D-manno-octulosonic-acid transferase	0	0	4.64026e-11	0	0	0	0	0	1.269e-10	0	0	0	0	0	0	0	0	0	0	0	0	0	0	0	0
	Delta-aminolevulinic acid dehydratase	0	0	0	0	0	0	0	0	7.62911e-11	0	0	8.13564e-11	0	0	0	0	0	0	0	0	0	0	0	0	0
	secA, subunit of Sec Protein Secretion Complex	0	0	6.23502e-11	0	0	0	0	0	8.52566e-11	0	0	0	0	0	0	0	0	0	0	0	0	0	0	0	0
	TonB-dependent receptor	0	0	2.67427e-11	0	0	0	0	0	3.65675e-11	0	0	3.45585e-11	0	0	0	0	0	0	0	0	0	0	0	0	0
	KefC potassium CPA2 transporter	0	0	0	0	0	0	0	0	0	0	0	8.80379e-11	0	0	0	0	0	0	0	0	0	0	0	0	0
	phosphatase	0	0	2.07527e-10	0	0	0	0	0	9.45898e-11	0	0	1.0087e-10	0	0	0	0	0	0	0	0	0	0	0	0	0
	USG-1 protein	0	0	1.10927e-10	0	0	0	0	0	7.58397e-11	0	0	0	0	0	0	0	0	0	0	0	0	0	0	0	0
	maltoporin (maltose-inducible porin)	0	0	4.19388e-11	0	0	0	0	0	0	0	0	6.11538e-11	0	0	0	0	0	0	0	0	0	0	0	0	0
	putative ABC transporter ATP-binding protein YbbL	0	0	8.29497e-11	0	0	0	0	0	1.13424e-10	0	0	0	0	0	0	0	0	0	0	0	0	0	0	0	0
	2-deoxyglucose-6-phosphatase	0	0	8.40656e-11	0	0	0	0	0	0	0	0	1.22582e-10	0	0	0	0	0	0	0	0	0	0	0	0	0
	DNA helicase IV	0	0	2.73674e-11	0	0	0	0	0	3.74216e-11	0	0	3.99062e-11	0	0	0	0	0	0	0	0	0	0	0	0	0
	ankyrin repeat protein ArpA	0	0	1.07124e-10	0	0	0	0	0	9.76527e-11	0	0	0	0	0	0	0	0	0	0	0	0	0	0	0	0
	fused PTS enzymes: IIB component/IIC component	0	0	0	0	0	0	0	0	5.29624e-11	0	0	0	0	0	0	0	0	0	0	0	0	0	0	0	0
	YfaZ family protein	0	0	2.07145e-10	0	0	0	0	0	1.41623e-10	0	0	0	0	0	0	0	0	0	0	0	0	0	0	0	0
	copper homeostasis protein CutC	0	0	1.50575e-10	0	0	0	0	0	0	0	0	0	0	0	0	0	0	0	0	0	0	0	0	0	0
	conserved protein, UPF0124 family	0	0	7.68305e-11	0	0	0	0	0	0	0	0	1.12032e-10	0	0	0	0	0	0	0	0	0	0	0	0	0
	glycerol facilitator GlpF	0	0	0	0	0	0	0	0	9.09001e-11	0	0	0	0	0	0	0	0	0	0	0	0	0	0	0	0
	CoA-substrate-specific enzyme activase	0	0	1.83073e-10	0	0	0	0	0	0	0	0	0	0	0	0	0	0	0	0	0	0	0	0	0	0
	threonine deaminase	0	0	1.09204e-10	0	0	0	0	0	0	0	0	0	0	0	0	0	0	0	0	0	0	0	0	0	0
	16S ribosomal RNA (rrnD)	0	0	3.64721e-11	0	0	0	0	0	4.98713e-11	0	0	0	0	0	0	0	0	0	0	0	0	0	0	0	0
	phenylacetate-CoA oxygenase subunit PaaI	0	0	0	0	0	0	0	0	1.02947e-10	0	0	0	0	0	0	0	0	0	0	0	0	0	0	0	0
	back-translocating elongation factor EF4, GTPase	0	0	6.24888e-11	0	0	0	0	0	0	0	0	0	0	0	0	0	0	0	0	0	0	0	0	0	0
	carbamoyl phosphate phosphatase and maturation protein for [NiFe] hydrogenases	0	0	9.98489e-11	0	0	0	0	0	3.41329e-11	0	0	3.56399e-11	0	0	0	0	0	0	0	0	0	0	0	0	0
	leucine-responsive regulatory protein	0	0	0	0	0	0	0	0	0	0	0	1.65671e-10	0	0	0	0	0	0	0	0	0	0	0	0	0
	Nucleoside channel	0	0	6.35479e-11	0	0	0	0	0	0	0	0	0	0	0	0	0	0	0	0	0	0	0	0	0	0
	oxidoreductase, NADH-binding	0	0	5.32575e-11	0	0	0	0	0	7.32395e-11	0	0	0	0	0	0	0	0	0	0	0	0	0	0	0	0
	cobalamin synthesis protein P47K	0	0	0	0	0	0	0	0	1.60714e-10	0	0	8.30874e-11	0	0	0	0	0	0	0	0	0	0	0	0	0
	amino-acid ABC transporter ATP-binding protein	0	0	0	0	0	0	0	0	1.01319e-10	0	0	1.08047e-10	0	0	0	0	0	0	0	0	0	0	0	0	0
	NAD-dependent glycerol-3-phosphate dehydrogenase domain-containing protein	0	0	1.10274e-10	0	0	0	0	0	0	0	0	0	0	0	0	0	0	0	0	0	0	0	0	0	0
	type 4 prepilin peptidase	0	0	8.29497e-11	0	0	0	0	0	0	0	0	0	0	0	0	0	0	0	0	0	0	0	0	0	0
	cytochrome b561	0	0	9.91886e-11	0	0	0	0	0	1.35629e-10	0	0	1.44634e-10	0	0	0	0	0	0	0	0	0	0	0	0	0
	bifunctional hydroxy-methylpyrimidine kinase/ hydroxy-phosphomethylpyrimidine kinase	0	0	0	0	0	0	0	0	9.60068e-11	0	0	0	0	0	0	0	0	0	0	0	0	0	0	0	0
	NAD synthetase	0	0	6.79226e-11	0	0	0	0	0	9.28762e-11	0	0	9.90426e-11	0	0	0	0	0	0	0	0	0	0	0	0	0
	ribosome-associated heat shock protein Hsp15	0	0	1.399e-10	0	0	0	0	0	0	0	0	2.03998e-10	0	0	0	0	0	0	0	0	0	0	0	0	0
	exodeoxyribonuclease V subunit beta	0	0	8.73044e-11	0	0	0	0	0	6.51156e-11	0	0	2.31463e-11	0	0	0	0	0	0	0	0	0	0	0	0	0
	diamine N-acetyltransferase	0	0	1.00249e-10	0	0	0	0	0	0	0	0	1.46181e-10	0	0	0	0	0	0	0	0	0	0	0	0	0
	2-keto-3-deoxy gluconate (KDG) aldolase; CP4-6 prophage	0	0	1.2374e-10	0	0	0	0	0	0	0	0	0	0	0	0	0	0	0	0	0	0	0	0	0	0
	ybl2	0	0	1.47225e-10	0	0	0	0	0	6.71042e-11	0	0	7.15596e-11	0	0	0	0	0	0	0	0	0	0	0	0	0
	group II intron encoded reverse transcriptase/maturase	0	0	3.69028e-11	0	0	0	0	0	2.01841e-10	0	0	1.07621e-10	0	0	0	0	0	0	0	0	0	0	0	0	0
	NADPH-dependent FMN reductase	0	0	1.98377e-10	0	0	0	0	0	1.35629e-10	0	0	0	0	0	0	0	0	0	0	0	0	0	0	0	0
	seryl-tRNA synthetase, also charges selenocysteinyl-tRNA with serine	0	0	4.34957e-11	0	0	0	0	0	0	0	0	0	0	0	0	0	0	0	0	0	0	0	0	0	0
	Phosphate starvation-inducible protein	0	0	5.28074e-11	0	0	0	0	0	0	0	0	0	0	0	0	0	0	0	0	0	0	0	0	0	0
	branched chain amino acid exporter (LIV-E) family protein	0	0	7.62058e-11	0	0	0	0	0	0	0	0	1.11121e-10	0	0	0	0	0	0	0	0	0	0	0	0	0
	DNA replication/recombination/repair protein YjiD	0	0	4.29312e-10	0	0	0	0	0	0	0	0	2.0867e-10	0	0	0	0	0	0	0	0	0	0	0	0	0
	putative lysine aminomutase	0	0	0	0	0	0	0	0	0	0	0	7.96961e-11	0	0	0	0	0	0	0	0	0	0	0	0	0
	Flagellar basal-body rod protein flgB	0	0	0	0	0	0	0	0	0	0	0	1.9666e-10	0	0	0	0	0	0	0	0	0	0	0	0	0
	N-acetylneuraminate lyase NanA	0	0	0	0	0	0	0	0	0	0	0	9.17308e-11	0	0	0	0	0	0	0	0	0	0	0	0	0
	fused transcriptional regulator: sigma54 activator protein/hypothetical protein	0	0	0	0	0	0	0	0	5.13704e-11	0	0	0	0	0	0	0	0	0	0	0	0	0	0	0	0
	predicted chlorohydrolase/aminohydrolase	0	0	1.26952e-10	0	0	0	0	0	1.15728e-10	0	0	1.23412e-10	0	0	0	0	0	0	0	0	0	0	0	0	0
	synthase	0	0	1.72939e-11	0	0	0	0	0	0	0	0	5.0435e-11	0	0	0	0	0	0	0	0	0	0	0	0	0
	hydrogenase 4, component F, subunit of hydrogenase 4	0	0	3.59131e-11	0	0	0	0	0	0	0	0	0	0	0	0	0	0	0	0	0	0	0	0	0	0
	multidrug resistance protein K	0	0	4.83161e-11	0	0	0	0	0	0	0	0	0	0	0	0	0	0	0	0	0	0	0	0	0	0
	shikimate transporter protein	0	0	4.2703e-11	0	0	0	0	0	0	0	0	0	0	0	0	0	0	0	0	0	0	0	0	0	0
	putative cell envelope opacity-associated protein	0	0	8.80124e-11	0	0	0	0	0	1.20347e-10	0	0	0	0	0	0	0	0	0	0	0	0	0	0	0	0
	Cytochrome c-552 precursor	0	0	3.9137e-11	0	0	0	0	0	0	0	0	0	0	0	0	0	0	0	0	0	0	0	0	0	0
	chaperone HscA	0	0	3.03835e-11	0	0	0	0	0	0	0	0	0	0	0	0	0	0	0	0	0	0	0	0	0	0
	Outer membrane protein A	0	0	0	0	0	0	0	0	7.38727e-11	0	0	7.87774e-11	0	0	0	0	0	0	0	0	0	0	0	0	0
	two-component response-regulatory protein YehT	0	0	3.90555e-11	0	0	0	0	0	1.06808e-10	0	0	0	0	0	0	0	0	0	0	0	0	0	0	0	0
	alpha-2-macroglobulin family protein	0	0	1.24562e-11	0	0	0	0	0	8.34978e-12	0	0	1.78083e-11	0	0	0	0	0	0	0	0	0	0	0	0	0
	membrane-bound lytic transglycosylase B	0	0	0	0	0	0	0	0	7.08117e-11	0	0	0	0	0	0	0	0	0	0	0	0	0	0	0	0
	sugar phosphate antiporter	0	0	8.08045e-11	0	0	0	0	0	5.52453e-11	0	0	5.89133e-11	0	0	0	0	0	0	0	0	0	0	0	0	0
	citrate lyase, citrate-ACP transferase (alpha) subunit	0	0	3.66862e-11	0	0	0	0	0	1.00328e-10	0	0	5.34946e-11	0	0	0	0	0	0	0	0	0	0	0	0	0
	putative tartrate:succinate antiporter	0	0	3.84152e-11	0	0	0	0	0	5.25283e-11	0	0	5.60159e-11	0	0	0	0	0	0	0	0	0	0	0	0	0
	recombination limiting protein	0	0	0	0	0	0	0	0	0	0	0	5.74281e-11	0	0	0	0	0	0	0	0	0	0	0	0	0
	2-keto-3-deoxy-D-gluconate transporter	0	0	5.71544e-11	0	0	0	0	0	7.81519e-11	0	0	0	0	0	0	0	0	0	0	0	0	0	0	0	0
	DNA-binding transcriptional repressor RpiR	0	0	6.08657e-11	0	0	0	0	0	8.63092e-11	0	0	8.87525e-11	0	0	0	0	0	0	0	0	0	0	0	0	0
	DegT/DnrJ/EryC1/StrS aminotransferase	0	0	0	0	0	0	0	0	0	0	0	7.0818e-11	0	0	0	0	0	0	0	0	0	0	0	0	0
	predicted DNA-binding response regulator in two-component regulatory system	0	0	0	0	0	0	0	0	1.27531e-10	0	0	0	0	0	0	0	0	0	0	0	0	0	0	0	0
	exonuclease	0	0	2.27508e-11	0	0	0	0	0	3.1109e-11	0	0	3.31745e-11	0	0	0	0	0	0	0	0	0	0	0	0	0
	AbgT Transporter	0	0	7.9943e-11	0	0	0	0	0	0	0	0	0	0	0	0	0	0	0	0	0	0	0	0	0	0
	thiosulfate sulfurtransferase	0	0	1.71988e-10	0	0	0	0	0	0	0	0	2.50787e-10	0	0	0	0	0	0	0	0	0	0	0	0	0
	IS10 transposase	0	0	1.39553e-10	0	0	0	0	0	0	0	0	0	0	0	0	0	0	0	0	0	0	0	0	0	0
	guanosine-3',5'-bis(diphosphate) 3'-pyrophosphohydrolase	0	0	0	0	0	0	0	0	3.64635e-11	0	0	3.88844e-11	0	0	0	0	0	0	0	0	0	0	0	0	0
	glycolate oxidase subunit, FAD-linked	0	0	7.54392e-11	0	0	0	0	0	0	0	0	0	0	0	0	0	0	0	0	0	0	0	0	0	0
	Phosphoribosylformylglycinamidine synthase	0	0	1.4465e-11	0	0	0	0	0	3.95584e-11	0	0	4.20794e-11	0	0	0	0	0	0	0	0	0	0	0	0	0
	DNA-binding transcriptional regulator protein FruR	0	0	5.59601e-11	0	0	0	0	0	0	0	0	0	0	0	0	0	0	0	0	0	0	0	0	0	0
	putative PTS system enzyme I	0	0	0	0	0	0	0	0	5.41941e-11	0	0	0	0	0	0	0	0	0	0	0	0	0	0	0	0
	Lysyl-tRNA synthetase, heat inducible	0	0	3.70487e-11	0	0	0	0	0	5.06597e-11	0	0	0	0	0	0	0	0	0	0	0	0	0	0	0	0
	Oxidoreductase ucpA	0	0	7.101e-11	0	0	0	0	0	0	0	0	0	0	0	0	0	0	0	0	0	0	0	0	0	0
	putative outer membrane export usher protein SfmD	0	0	6.46436e-11	0	0	0	0	0	0	0	0	0	0	0	0	0	0	0	0	0	0	0	0	0	0
	nodulation efficiency family protein	0	0	6.12635e-11	0	0	0	0	0	0	0	0	0	0	0	0	0	0	0	0	0	0	0	0	0	0
	predicted PTS component	0	0	6.26978e-11	0	0	0	0	0	0	0	0	0	0	0	0	0	0	0	0	0	0	0	0	0	0
	ATP-dependent zinc metalloprotease FtsH, subunit of HflB, integral membrane ATP-dependent zinc metallopeptidase	0	0	0	0	0	0	0	0	0	0	0	4.2381e-11	0	0	0	0	0	0	0	0	0	0	0	0	0
	sulfur relay protein TusC	0	0	1.56222e-10	0	0	0	0	0	2.13615e-10	0	0	2.27798e-10	0	0	0	0	0	0	0	0	0	0	0	0	0
	UidB glucuronides GPH transporter	0	0	4.09315e-11	0	0	0	0	0	0	0	0	0	0	0	0	0	0	0	0	0	0	0	0	0	0
	peptidase, S16 (Lon protease) family protein	0	0	3.19364e-11	0	0	0	0	0	4.36692e-11	0	0	0	0	0	0	0	0	0	0	0	0	0	0	0	0
	NADH:ubiquinone oxidoreductase, chain B	0	0	8.48264e-11	0	0	0	0	0	0	0	0	0	0	0	0	0	0	0	0	0	0	0	0	0	0
	Sulfite reductase, beta subunit (hemoprotein)	0	0	6.56625e-11	0	0	0	0	0	0	0	0	0	0	0	0	0	0	0	0	0	0	0	0	0	0
	ribosome modulation factor	0	0	0	0	0	0	0	0	0	0	0	2.07089e-10	0	0	0	0	0	0	0	0	0	0	0	0	0
	SilA	0	0	3.91463e-10	0	0	0	0	0	3.41866e-10	0	1.66019e-11	3.64824e-10	0	0	0	0	0	0	0	0	0	0	0	0	0
	citrate transporter protein	0	0	3.06819e-11	0	0	0	0	0	0	0	0	0	0	0	0	0	0	0	0	0	0	0	0	0	0
	thiamine biosynthesis/tRNA modification protein ThiI	0	0	0	0	0	0	0	0	5.30721e-11	0	0	0	0	0	0	0	0	0	0	0	0	0	0	0	0
	membrane ATPase of the MinC-MinD-MinE system that regulates septum placement	0	0	6.91758e-11	0	0	0	0	0	0	0	0	0	0	0	0	0	0	0	0	0	0	0	0	0	0
	serine kinase	0	0	2.90646e-11	0	0	0	0	0	3.97424e-11	0	0	0	0	0	0	0	0	0	0	0	0	0	0	0	0
	arginine succinyltransferase	0	0	5.43381e-11	0	0	0	0	0	7.43009e-11	0	0	7.92341e-11	0	0	0	0	0	0	0	0	0	0	0	0	0
	YgiV transcriptional repressor	0	0	1.16439e-10	0	0	0	0	0	0	0	0	0	0	0	0	0	0	0	0	0	0	0	0	0	0
	formate dehydrogenase H subunit alpha, selenocysteine-containing	0	0	3.34761e-11	0	0	0	0	0	0	0	0	0	0	0	0	0	0	0	0	0	0	0	0	0	0
	Peroxidase/catalase HPI	0	0	2.57863e-11	0	0	0	0	0	0	0	0	0	0	0	0	0	0	0	0	0	0	0	0	0	0
	xanthine dehydrogenase accessory factor	0	0	5.87669e-11	0	0	0	0	0	8.03568e-11	0	0	8.56921e-11	0	0	0	0	0	0	0	0	0	0	0	0	0
	16S ribosomal RNA of rrnH operon	0	0	3.67581e-11	0	0	0	0	0	0	0	0	0	0	0	0	0	0	0	0	0	0	0	0	0	0
	AI2 transporter	0	0	5.49755e-11	0	0	0	0	0	0	0	0	8.01635e-11	0	0	0	0	0	0	0	0	0	0	0	0	0
	Arabinose 5-phosphate isomerase	0	0	5.69807e-11	0	0	0	0	0	0	0	0	0	0	0	0	0	0	0	0	0	0	0	0	0	0
	molybdenum cofactor biosynthesis protein MoaA	0	0	0	0	0	0	0	0	7.76783e-11	0	0	0	0	0	0	0	0	0	0	0	0	0	0	0	0
	N-acetyl glucosamine specific PTS system	0	0	0	0	0	0	0	0	0	0	0	4.21198e-11	0	0	0	0	0	0	0	0	0	0	0	0	0
	pyridoxal kinase 2/pyridoxine kinase	0	0	6.50925e-11	0	0	0	0	0	0	0	0	0	0	0	0	0	0	0	0	0	0	0	0	0	0
	ADP-L-glycero-D-mannoheptose-6-epimerase, NAD(P)-binding	0	0	1.20557e-10	0	0	0	0	0	0	0	0	0	0	0	0	0	0	0	0	0	0	0	0	0	0
	transcriptional repressor NsrR	0	0	3.04937e-10	0	0	0	0	0	0	0	0	8.87525e-11	0	0	0	0	0	0	0	0	0	0	0	0	0
	predicted semialdehyde dehydrogenase	0	0	1.10927e-10	0	0	0	0	0	0	0	0	0	0	0	0	0	0	0	0	0	0	0	0	0	0
	phage shock protein C	0	0	7.8111e-11	0	0	0	0	0	0	0	0	0	0	0	0	0	0	0	0	0	0	0	0	0	0
	putative hexose/hexosamine family PTS permease IID component	0	0	6.39817e-11	0	0	0	0	0	8.74875e-11	0	0	0	0	0	0	0	0	0	0	0	0	0	0	0	0
	phosphoenolpyruvate-protein phosphotransferase PtsA	0	0	0	0	0	0	0	0	0	0	0	3.27767e-11	0	0	0	0	0	0	0	0	0	0	0	0	0
	putative organic solvent tolerance protein	0	0	2.44097e-10	0	0	0	0	0	1.20914e-10	0	0	0	0	0	0	0	0	0	0	0	0	0	0	0	0
	xanthine dehydrogenase	0	0	7.34203e-11	0	0	0	0	0	0	0	0	0	0	0	0	0	0	0	0	0	0	0	0	0	0
	soluble pyridine nucleotide transhydrogenase	0	0	4.01427e-11	0	0	0	0	0	5.48904e-11	0	0	1.1707e-10	0	0	0	0	0	0	0	0	0	0	0	0	0
	carboxysome structural protein	0	0	0	0	0	0	0	0	1.16517e-10	0	0	1.24253e-10	0	0	0	0	0	0	0	0	0	0	0	0	0
	L-fucose-proton symporter	0	0	5.28074e-11	0	0	0	0	0	1.16783e-10	0	0	0	0	0	0	0	0	0	0	0	0	0	0	0	0
	PTS system fructose-specific transporter subunit IIB	0	0	1.71988e-10	0	0	0	0	0	0	0	0	0	0	0	0	0	0	0	0	0	0	0	0	0	0
	Arginine repressor	0	0	0	0	0	0	0	0	1.63273e-10	0	0	0	0	0	0	0	0	0	0	0	0	0	0	0	0
	metallo-beta-lactamase	0	0	0	0	0	0	0	0	0	0	0	6.32772e-11	0	0	0	0	0	0	0	0	0	0	0	0	0
	putative glutathionylspermidine synthase	0	0	4.84409e-11	0	0	0	0	0	6.62373e-11	0	0	0	0	0	0	0	0	0	0	0	0	0	0	0	0
	mannitol-specific enzyme IIA component of PTS	0	0	0	0	0	0	0	0	1.73202e-10	0	0	0	0	0	0	0	0	0	0	0	0	0	0	0	0
	carbamate kinase	0	0	6.02786e-11	0	0	0	0	0	7.00603e-11	0	0	8.78964e-11	0	0	0	0	0	0	0	0	0	0	0	0	0
	Anaerobic dimethyl sulfoxide reductase, A subunit	0	0	0	0	0	0	0	0	0	0	0	3.37896e-11	0	0	0	0	0	0	0	0	0	0	0	0	0
	ribose-phosphate diphosphokinase	0	0	0	0	0	0	0	0	8.11197e-11	0	0	0	0	0	0	0	0	0	0	0	0	0	0	0	0
	DNA-binding transcriptional regulator GadX	0	0	6.81696e-11	0	0	0	0	0	1.86428e-10	0	0	9.94028e-11	0	0	0	0	0	0	0	0	0	0	0	0	0
	galactofuranose binding proteint: periplasmic-binding component of ABC superfamily	0	0	5.87669e-11	0	0	0	0	0	0	0	0	8.56921e-11	0	0	0	0	0	0	0	0	0	0	0	0	0
	ADP-heptose:LPS heptosyltransferase II	0	0	1.61146e-10	0	0	0	0	0	7.34494e-11	0	0	7.8326e-11	0	0	0	0	0	0	0	0	0	0	0	0	0
	outer-membrane lipoprotein carrier protein	0	0	9.18953e-11	0	0	0	0	0	1.25656e-10	0	0	1.33999e-10	0	0	0	0	0	0	0	0	0	0	0	0	0
	lysozyme-like protein	0	0	0	0	0	0	0	0	0	0	0	0	0	0	0	0	0	0	0	0	0	0	6.51855e-11	0	0
	phospho-2-dehydro-3-deoxyheptonate aldolase, Tyr-sensitive	0	0	0	0	0	0	0	0	0	0	0	7.65708e-11	0	0	0	0	0	0	0	0	0	0	0	0	0
	Copper homeostasis protein cutC	0	0	0	0	0	0	0	0	1.02947e-10	0	0	0	0	0	0	0	0	0	0	0	0	0	0	0	0
	N-isopropylammelide isopropylaminohydrolase	0	0	0	0	0	0	0	0	5.98921e-11	0	0	0	0	0	0	0	0	0	0	0	0	0	0	0	0
	F0 sector of membrane-bound ATP synthase, subunit a	0	0	0	0	0	0	0	0	9.4242e-11	0	0	0	0	0	0	0	0	0	0	0	0	0	0	0	0
	formate hydrogenlyase maturation HycH	0	0	6.79226e-11	0	0	0	0	0	1.87108e-10	0	0	0	0	0	0	0	0	0	0	0	0	0	0	0	0
	dipeptide transport system permease protein dppB	0	0	0	0	0	0	0	0	7.53936e-11	0	0	0	0	0	0	0	0	0	0	0	0	0	0	0	0
	serine acetyltransferase CysE	0	0	0	0	0	0	0	0	9.35541e-11	0	0	0	0	0	0	0	0	0	0	0	0	0	0	0	0
	Putative amidase	0	0	1.67381e-10	0	0	0	0	0	2.05986e-10	0	0	6.10173e-11	0	0	0	0	0	0	0	0	0	0	0	0	0
	flagellar biosynthesis protein FliQ	0	0	0	0	0	0	0	0	0	0	0	0	0	0	0	0	1.90592e-10	0	0	0	0	0	0	0	0
	magnesium transporter	0	0	6.25583e-11	0	0	0	0	0	2.85137e-11	0	0	6.08137e-11	0	0	0	0	0	0	0	0	0	0	0	0	0
	HyaD	0	0	9.56461e-11	0	0	0	0	0	0	0	0	0	0	0	0	0	0	0	0	0	0	0	0	0	0
	putative 2-component sensor protein	0	0	1.21995e-10	0	0	0	0	0	5.56048e-11	0	0	5.92967e-11	0	0	0	0	0	0	0	0	0	0	0	0	0
	DNA mismatch repair protein MutS	0	0	2.19516e-11	0	0	0	0	0	3.00162e-11	0	0	3.20091e-11	0	0	0	0	0	0	0	0	0	0	0	0	0
	aminobenzoyl-glutamate transporter	0	0	3.99715e-11	0	0	0	0	0	5.46563e-11	0	0	5.37048e-11	0	0	0	0	0	0	0	0	0	0	0	0	0
	FKBP-type peptidyl prolyl cis-trans isomerase	0	0	9.51606e-11	0	0	0	0	0	1.30121e-10	0	0	1.3876e-10	0	0	0	0	0	0	0	0	0	0	0	0	0
	transcriptional activator RfaH	0	0	4.6004e-10	0	0	0	0	0	1.57263e-10	0	0	3.35408e-10	0	0	0	0	0	0	0	0	0	0	0	0	0
	selenocysteine-specific translation elongation factor	0	0	3.04823e-11	0	0	0	0	0	0	0	0	0	0	0	0	0	0	0	0	0	0	0	0	0	0
	formate dehydrogenase-N, Fe-S subunit beta, nitrate-inducible	0	0	6.35479e-11	0	0	0	0	0	0	0	0	0	0	0	0	0	0	0	0	0	0	0	0	0	0
	reverse transcriptase-like protein, CP4-6 prophage (modular protein)	0	0	2.21417e-10	0	0	0	0	0	5.04603e-11	0	0	5.38106e-11	0	0	0	0	0	0	0	0	0	0	0	0	0
	UhpB sensory histidine kinase	0	0	0	0	0	0	0	0	0	0	0	1.09782e-10	0	0	0	0	0	0	0	0	0	0	0	0	0
	translation initiation factor InfB	0	0	2.104e-11	0	0	0	0	0	1.15079e-10	0	0	0	0	0	0	0	0	0	0	0	0	0	0	0	0
	glycogen/starch/alpha-glucan phosphorylase	0	0	2.3492e-11	0	0	0	0	0	6.2828e-11	0	0	3.34997e-11	0	0	0	0	0	0	0	0	0	0	0	0	0
	D-serine ammonia-lyase DsdA	0	0	4.28005e-11	0	0	0	0	0	5.85247e-11	0	0	0	0	0	0	0	0	0	0	0	0	0	0	0	0
	F0F1 ATP synthase subunit beta	0	0	1.01663e-10	0	0	0	0	0	5.56048e-11	0	0	5.92967e-11	0	0	0	0	0	0	0	0	0	0	0	0	0
	PcoS	0	0	8.02854e-11	0	0	0	0	0	5.48904e-11	0	0	1.1707e-10	0	0	0	0	0	0	0	0	0	0	0	0	0
	xylose transport, membrane component	0	0	0	0	0	0	0	0	0	7.09601e-11	0	6.93801e-11	0	0	0	0	0	0	0	0	0	0	0	0	0
	23S ribosomal RNA of rrnD operon	0	0	3.87594e-11	0	2.14765e-11	0	0	0	2.64812e-11	0	0	5.65178e-11	0	0	0	0	0	0	0	0	0	0	0	0	0
	conserved protein with NAD(P)-binding Rossmann-fold domain	0	0	3.93011e-11	0	0	0	0	0	8.60195e-11	0	0	0	0	0	0	0	0	0	0	0	0	0	0	0	0
	fused glutathionylspermidine amidase and glutathionylspermidine synthetase	0	0	4.53548e-11	0	0	0	0	0	4.13449e-11	0	0	0	0	0	0	0	0	0	0	0	0	0	0	0	0
	50S ribosomal protein L25-like protein	0	0	0	0	0	0	0	0	0	0	0	2.87745e-10	0	0	0	0	0	0	0	0	0	0	0	0	0
	RNA component of RNaseP	0	0	0	0	0	0	0	0	0	2.2248e-10	0	0	0	0	0	0	0	0	0	0	0	0	0	0	0
	L-threonine 3-dehydrogenase	0	0	1.09629e-10	0	0	0	0	0	7.49527e-11	0	0	7.99291e-11	0	0	0	0	0	0	0	0	0	0	0	0	0
	RNA-binding protein	0	0	1.91292e-10	0	0	0	0	0	0	0	0	0	0	0	0	0	0	0	0	0	0	0	0	0	0
	putative nucleoside (IDP) diphosphatase	0	0	5.85832e-11	0	0	0	0	0	0	0	0	0	0	0	0	0	0	0	0	0	0	0	0	0	0
	sulfate/thiosulfate transporter subunit	0	0	5.12203e-11	0	0	0	0	0	7.00378e-11	0	0	7.46879e-11	0	0	0	0	0	0	0	0	0	0	0	0	0
	tRNA pseudouridine synthase TruA	0	0	6.91758e-11	0	0	0	0	0	0	0	0	0	0	0	0	0	0	0	0	0	0	0	0	0	0
	PTS system transporter proteins Hpr/EI/IIA	0	0	2.2478e-11	0	0	0	0	0	3.0736e-11	0	0	0	0	0	0	0	0	0	0	0	0	0	0	0	0
	phenylpropionate dioxygenase ferredoxin reductase subunit	0	0	4.67497e-11	0	0	0	0	0	0	0	0	1.36338e-10	0	0	0	0	0	0	0	0	0	0	0	0	0
	cytosol aminopeptidase	0	0	1.48783e-10	0	0	0	0	0	0	0	0	1.08475e-10	0	0	0	0	0	0	0	0	0	0	0	0	0
	universal stress protein	0	0	0	0	0	0	0	0	1.79258e-10	0	0	0	0	0	0	0	0	0	0	0	0	0	0	0	0
	S-adenosylmethionine/tRNA-ribosyltransferase- isomerase	0	0	5.25116e-11	0	0	0	0	0	0	0	0	0	0	0	0	0	0	0	0	0	0	0	0	0	0
	DNA-binding, ATP-dependent protease La	0	0	9.55243e-11	0	0	0	0	0	3.26546e-11	0	0	0	0	0	0	0	0	0	0	0	0	0	0	0	0
	CpsG	0	0	4.10211e-11	0	0	0	0	0	0	0	0	0	0	0	0	0	0	0	0	0	0	0	0	0	0
	YddA complex	0	0	7.06088e-11	0	0	0	0	0	0	0	0	0	0	0	0	0	0	0	0	0	0	0	0	0	0
	N-methyl-L-tryptophan oxidase	0	0	1.00518e-10	0	0	0	0	0	0	0	0	0	0	0	0	0	0	0	0	0	0	0	0	0	0
	ureidoglycolate hydrolase YbbT	0	0	1.16439e-10	0	0	0	0	0	0	0	0	0	0	0	0	0	0	0	0	0	0	0	0	0	0
	isovaleryl CoA dehydrogenase	0	0	3.45879e-11	0	0	0	0	0	4.68626e-11	0	0	4.9974e-11	0	0	0	0	0	0	0	0	0	0	0	0	0
	iron-sulfur cluster binding protein	0	0	9.86665e-11	0	0	0	0	0	5.38526e-11	0	0	7.19362e-11	0	0	0	0	0	0	0	0	0	0	0	0	0
	fused fructose-specific PTS enzymes: IIA component /HPr component	0	0	0	0	0	0	0	0	6.79942e-11	0	0	0	0	0	0	0	0	0	0	0	0	0	0	0	0
	rhs protein (modular protein)	0	0	5.95131e-11	0	0	0	0	0	0	0	0	0	0	0	0	0	0	0	0	0	0	0	0	0	0
	flavoprotein subunit required for anaerobic carnitine metabolism	0	0	1.45888e-10	0	0	0	0	0	2.99228e-10	0	0	4.35283e-11	0	0	0	0	0	0	0	0	0	0	0	0	0
	rhsD element protein	0	0	1.33618e-11	0	0	0	0	0	1.82707e-11	0	0	1.921e-11	0	0	0	0	0	0	0	0	0	0	0	0	0
	predicted SAM-dependent methyltransferase	0	0	7.46878e-11	0	0	0	0	0	0	0	0	0	0	0	0	0	0	0	0	0	0	0	0	0	0
	putative tRNA-binding protein	0	0	0	0	0	0	0	0	2.30935e-10	0	0	0	0	0	0	0	0	0	0	0	0	0	0	0	0
	N-acetylglutamate synthase	0	0	4.22222e-11	0	0	0	0	0	5.77338e-11	0	0	6.1567e-11	0	0	0	0	0	0	0	0	0	0	0	0	0
	UDP-N-acetylglucosamine1- carboxyvinyltransferase	0	0	2.67809e-10	0	0	0	0	0	0	0	0	2.60341e-10	0	0	0	0	0	0	0	0	0	0	0	0	0
	hydrogenase-1 operon protein	0	0	0	0	0	0	0	0	9.63678e-11	0	0	0	0	0	0	0	0	0	0	0	0	0	0	0	0
	chromosome initiation inhibitor ArgP	0	0	5.85832e-11	0	0	0	0	0	0	0	0	0	0	0	0	0	0	0	0	0	0	0	0	0	0
	GAF modulated Fis family sigma-54 specific transcriptional regulator	0	0	0	0	0	0	0	0	0	0	0	4.27121e-11	0	0	0	0	0	0	0	0	0	0	0	0	0
	potassium:proton antiporter	0	0	9.34218e-11	0	0	0	0	0	2.06391e-11	0	0	9.08165e-11	0	0	0	0	0	0	0	0	0	0	0	0	0
	nitrate reductase 2 (NRZ) subunit alpha	0	0	1.50334e-11	0	0	0	0	0	0	0	0	0	0	0	0	0	0	0	0	0	0	0	0	0	0
	sulfur relay protein TusB/DsrH	0	0	9.76387e-11	0	0	0	0	0	1.33509e-10	0	0	1.42374e-10	0	0	0	0	0	0	0	0	0	0	0	0	0
	Spermidine N1-acetyltransferase	0	0	0	0	0	0	0	0	1.37079e-10	0	0	0	0	0	0	0	0	0	0	0	0	0	0	0	0
	histidine acid phosphatase	0	0	4.32948e-11	0	0	0	0	0	0	0	0	6.31311e-11	0	0	0	0	0	0	0	0	0	0	0	0	0
	D-serine dehydratase	0	0	8.46349e-11	0	0	0	0	0	5.78642e-11	0	0	6.1706e-11	0	0	0	0	0	0	0	0	0	0	0	0	0
	formate dehydrogenase-O, iron-sulfur subunit	0	0	6.22812e-11	0	0	0	0	0	8.51622e-11	0	0	9.08165e-11	0	0	0	0	0	0	0	0	0	0	0	0	0
	Thermoresistant gluconokinase	0	0	0	0	0	0	0	0	3.14525e-10	0	0	1.67704e-10	0	0	0	0	0	0	0	0	0	0	0	0	0
	dipeptide ABC transporter ATP-binding protein	0	0	0	0	0	0	0	0	7.65189e-11	0	0	8.15993e-11	0	0	0	0	0	0	0	0	0	0	0	0	0
	putative amidase and lipoprotein	0	0	0	0	0	0	0	0	9.25409e-11	0	0	0	0	0	0	0	0	0	0	0	0	0	0	0	0
	tetracycline resistance protein TetB	0	0	0	0	0	0	0	0	6.37657e-11	0	0	0	0	0	0	0	0	0	0	0	0	0	0	0	0
	minomethyltransferase, tetrahydrofolate-dependent, subunit (T protein) of glycine cleavage complex	0	0	0	0	0	0	0	0	7.02297e-11	0	0	7.48925e-11	0	0	0	0	0	0	0	0	0	0	0	0	0
	L-Ala-D/L-Glu epimerase	0	0	5.82194e-11	0	0	0	0	0	7.96081e-11	0	0	1.69787e-10	0	0	0	0	0	0	0	0	0	0	0	0	0
	putative hybrid sensory histidine kinase in two-component regulatory system	0	0	8.73044e-11	0	0	0	0	0	1.08526e-10	0	0	1.15731e-10	0	0	0	0	0	0	0	0	0	0	0	0	0
	bifunctional chorismate mutase/prephenatede hydrogenase	0	0	1.00249e-10	0	0	0	0	0	1.37079e-10	0	0	7.30903e-11	0	0	0	0	0	0	0	0	0	0	0	0	0
	putative xanthine/uracil permase	0	0	0	0	0	0	0	0	0	0	0	5.80377e-11	0	0	0	0	0	0	0	0	0	0	0	0	0
	penicillin-binding protein 6 (D-alanyl-D-alanine carboxypeptidase)	0	0	0	0	0	0	0	0	6.34501e-11	0	0	6.76628e-11	0	0	0	0	0	0	0	0	0	0	0	0	0
	NADH:ubiquinone oxidoreductase, membrane subunit M	0	0	3.67581e-11	0	0	0	0	0	5.02624e-11	0	0	5.35995e-11	0	0	0	0	0	0	0	0	0	0	0	0	0
	8-amino-7-oxononanoate synthase	0	0	1.46078e-10	0	0	0	0	0	6.65814e-11	0	0	7.1002e-11	0	0	0	0	0	0	0	0	0	0	0	0	0
	permease YgbN	0	0	0	0	0	0	0	0	0	0	0	6.00786e-11	0	0	0	0	0	0	0	0	0	0	0	0	0
	galactose/methyl galactoside ABC transporter, ATP-binding protein	0	0	0	0	0	0	0	0	0	0	0	5.53356e-11	0	0	0	0	0	0	0	0	0	0	0	0	0
	putative nucleoside-diphosphate-sugar epimerase	0	0	8.84275e-11	0	0	0	0	0	1.46479e-10	0	0	0	0	0	0	0	0	0	0	0	0	0	0	0	0
	carbamoyl-phosphate synthase, large subunit CarB	0	0	3.49099e-11	0	0	0	0	0	0	0	0	0	0	0	0	0	0	0	0	0	0	0	0	0	0
	putative phospholipase	0	0	4.52817e-11	0	0	0	0	0	0	0	0	6.60284e-11	0	0	0	0	0	0	0	0	0	0	0	0	0
	periplasmic protein	0	0	2.20549e-10	0	0	0	0	0	5.93376e-11	0	0	1.35326e-10	0	0	0	0	0	0	0	0	0	0	0	0	0
	acyl-CoA thioesterase YbgC	0	0	0	0	0	0	0	0	1.8988e-10	0	0	1.01244e-10	0	0	0	0	0	0	0	0	0	0	0	0	0
	putative colanic acid biosynthesis acetyltransferase WcaF	0	0	1.02441e-10	0	0	0	0	0	0	0	0	0	0	0	0	0	0	0	0	0	0	0	0	0	0
	PfpI family intracellular peptidase	0	0	0	0	0	0	0	0	1.48172e-10	0	0	0	0	0	0	0	0	0	0	0	0	0	0	0	0
	maltose-binding periplasmic protein	0	0	0	0	0	0	0	0	6.45688e-11	0	0	0	0	0	0	0	0	0	0	0	0	0	0	0	0
	4Fe-4S cluster-containing protein	0	0	4.30957e-10	0	0	0	0	0	0	0	0	0	0	0	0	0	0	0	0	0	0	0	0	0	0
	F0F1 ATP synthase subunit A	0	0	1.37843e-10	0	0	0	0	0	9.4242e-11	0	0	1.00499e-10	0	0	0	0	0	0	0	0	0	0	0	0	0
	DNA-binding transcriptional activator for csgBA	0	0	9.81499e-11	0	0	0	0	0	0	0	0	0	0	0	0	0	0	0	0	0	0	0	0	0	0
	alkylated DNA repair protein AlkB	0	0	8.639e-11	0	0	0	0	0	0	0	0	1.25971e-10	0	0	0	0	0	0	0	0	0	0	0	0	0
	acriflavine resistance protein	0	0	4.85664e-11	0	0	0	0	0	6.64089e-11	0	0	2.64114e-11	0	0	0	0	0	0	0	0	0	0	0	0	0
	multidrug resistance protein Y	0	0	7.30863e-11	0	0	0	0	0	4.99685e-11	0	0	5.32861e-11	0	0	0	0	0	0	0	0	0	0	0	0	0
	30S ribosomal subunit protein S9	0	0	1.43104e-10	0	0	0	0	0	1.95678e-10	0	0	0	0	0	0	0	0	0	0	0	0	0	0	0	0
	small RNA	0	0	9.24999e-11	0	0	0	0	0	0	0	0	0	0	0	0	0	0	0	0	0	0	0	0	0	0
	bacteriophage N4 receptor, outer membrane protein, NfrA	0	0	1.62969e-10	0	0	0	0	0	7.75999e-11	0	0	5.5168e-11	0	0	0	0	0	0	0	0	0	0	0	0	0
	nickel import ATP-binding protein NikD	0	0	7.35162e-11	0	0	0	0	0	0	0	0	0	0	0	0	0	0	0	0	0	0	0	0	0	0
	FKBP-type 16 kDa peptidyl-prolyl cis-trans	0	0	0	0	0	0	0	0	0	0	0	9.11192e-11	0	0	0	0	0	0	0	0	0	0	0	0	0
	bifunctional histidinal dehydrogenase/ histidinol dehydrogenase	0	0	2.37026e-10	0	0	0	0	0	5.89283e-11	0	0	0	0	0	0	0	0	0	0	0	0	0	0	0	0
	permease DsdX	0	0	4.20328e-11	0	0	0	0	0	5.74749e-11	0	0	6.1291e-11	0	0	0	0	0	0	0	0	0	0	0	0	0
	ornithine decarboxylase	0	0	5.26591e-11	0	0	0	0	0	3.60026e-11	0	0	3.83929e-11	0	0	0	0	0	0	0	0	0	0	0	0	0
	oxygen-independent coproporphyrinogen III oxidase	0	0	8.18631e-11	0	0	0	0	0	5.5969e-11	0	0	5.96851e-11	0	0	0	0	0	0	0	0	0	0	0	0	0
	TetR-family transcriptional regulator	0	0	3.98865e-11	0	0	0	0	0	0	0	0	0	0	0	0	0	0	0	0	0	0	0	0	0	0
	PTS system cellobiose/arbutin/salicin-specific transporter subunits IIBC	0	0	3.85733e-11	0	0	0	0	0	0	0	0	0	0	0	0	0	0	0	0	0	0	0	0	0	0
	tripeptide transporter permease	0	0	3.74184e-11	0	0	0	0	0	5.11653e-11	0	0	5.45624e-11	0	0	0	0	0	0	0	0	0	0	0	0	0
	4Fe-4S Ferredoxin, iron-sulfur binding domain protein	0	0	9.20457e-11	0	0	0	0	0	4.19539e-11	0	0	0	0	0	0	0	0	0	0	0	0	0	0	0	0
	inner membrane lipoprotein YiaD	0	0	2.55636e-10	0	0	0	0	0	0	0	0	1.24253e-10	0	0	0	0	0	0	0	0	0	0	0	0	0
	replication initiation regulator protein	0	0	1.03004e-10	0	0	0	0	0	0	0	0	0	0	0	0	0	0	0	0	0	0	0	0	0	0
	HAD family hydrolase	0	0	8.40656e-11	0	0	0	0	0	0	0	0	0	0	0	0	0	0	0	0	0	0	0	0	0	0
	putative oxidoreductase with FAD/NAD(P)-binding domain	0	0	9.34994e-11	0	0	0	0	0	6.39247e-11	0	0	6.8169e-11	0	0	0	0	0	0	0	0	0	0	0	0	0
	acylphosphatase	0	0	0	0	0	0	0	0	0	0	0	0	0	0	0	0	0	0	0	0	0	2.00236e-10	0	0	0
	permidine/putrescine ABC-type transport system, ATP-binding component	0	0	0	0	0	0	0	0	0	0	0	7.32862e-11	0	0	0	0	0	0	0	0	0	0	0	0	0
	lipoyl synthase LipA	0	0	5.82194e-11	0	0	0	0	0	0	0	0	0	0	0	0	0	0	0	0	0	0	0	0	0	0
	DNA recombination protein rmuC	0	0	3.93837e-11	0	0	0	0	0	0	0	0	5.74281e-11	0	0	0	0	0	0	0	0	0	0	0	0	0
	Sodium/proton antiporter nhaA	0	0	0	0	0	0	0	0	9.88451e-11	0	0	0	0	0	0	0	0	0	0	0	0	0	0	0	0
	starvation lipoprotein	0	0	9.96845e-11	0	0	0	0	0	0	0	0	1.44634e-10	0	0	0	0	0	0	0	0	0	0	0	0	0
	pectinesterase	0	0	4.38006e-11	0	0	0	0	0	5.98921e-11	0	0	6.38686e-11	0	0	0	0	0	0	0	0	0	0	0	0	0
	spermidine nucleoid-associated protein	0	0	1.11587e-10	0	0	0	0	0	0	0	0	0	0	0	0	0	0	0	0	0	0	0	0	0	0
	homoserine/threonine efflux pump YahN	0	0	0	0	0	0	0	0	0	0	0	1.29553e-10	0	0	0	0	0	0	0	0	0	0	0	0	0
	monosaccharide-transporting ATPase	0	0	5.73292e-11	0	0	0	0	0	0	0	0	0	0	0	0	0	0	0	0	0	0	0	0	0	0
	inner membrane protein, predicted endoglucanase, DUF3260 family	0	0	3.34761e-11	0	0	0	0	0	0	0	0	9.73837e-11	0	0	0	0	0	0	0	0	0	0	0	0	0
	cryptic autophosphorylating protein tyrosinekinase Etk	0	0	2.59649e-11	0	0	0	0	0	7.10078e-11	0	0	3.78612e-11	0	0	0	0	0	0	0	0	0	0	0	0	0
	6-phosphofructokinase 2	0	0	6.0473e-11	0	0	0	0	0	0	0	0	1.7636e-10	0	0	0	0	0	0	0	0	0	0	0	0	0
	cysteine desulfurase, catalytic subunit CsdA	0	0	6.99501e-11	0	0	0	0	0	1.27531e-10	0	0	0	0	0	0	0	0	0	0	0	0	0	0	0	0
	diadenosinetetraphosphatase	0	0	6.6714e-11	0	0	0	0	0	9.12236e-11	0	0	0	0	0	0	0	0	0	0	0	0	0	0	0	0
	pyruvate dehydrogenase (acetyl-transferring), homodimeric type	0	0	2.11111e-11	0	0	0	0	0	0	0	0	0	0	0	0	0	0	0	0	0	0	0	0	0	0
	Kojibiose phosphorylase	0	0	2.47971e-11	0	0	0	0	0	0	0	0	3.61584e-11	0	0	0	0	0	0	0	0	0	0	0	0	0
	N5-carboxyaminoimidazole ribonucleotide synthase	0	0	5.26591e-11	0	0	0	0	0	0	0	0	0	0	0	0	0	0	0	0	0	0	0	0	0	0
	pyrroline-5-carboxylate reductase ProC	0	0	0	0	0	0	0	0	9.49401e-11	0	0	1.01244e-10	0	0	0	0	0	0	0	0	0	0	0	0	0
	putative phosphopantetheinyl transferase, COG2091 family	0	0	7.38057e-11	0	0	0	0	0	1.00921e-10	0	0	0	0	0	0	0	0	0	0	0	0	0	0	0	0
	lipoprotein AcfD-like protein	0	0	6.1626e-11	0	0	0	0	0	6.74131e-11	0	0	3.59445e-11	0	0	0	0	0	0	0	0	0	0	0	0	0
	Glc operon transcriptional activator	0	0	7.35162e-11	0	0	0	0	0	0	0	0	0	0	0	0	0	0	0	0	0	0	0	0	0	0
	acid sensitivity protein	0	0	3.66145e-11	0	0	0	0	0	0	0	0	0	0	0	0	0	0	0	0	0	0	0	0	0	0
	putative alcohol dehydrogenase in ethanolamine utilization	0	0	9.468e-11	0	0	0	0	0	0	0	0	6.90297e-11	0	0	0	0	0	0	0	0	0	0	0	0	0
	truncated 6-phospho-alpha-glucosidase	0	0	8.80124e-11	0	0	0	0	0	0	0	0	0	0	0	0	0	0	0	0	0	0	0	0	0	0
	ribonucleoside hydrolase 1	0	0	6.00854e-11	0	0	0	0	0	8.21597e-11	0	0	0	0	0	0	0	0	0	0	0	0	0	0	0	0
	enoyl-CoA hydratase	0	0	7.32291e-11	0	0	0	0	0	0	0	0	5.19691e-11	0	0	0	0	0	0	0	0	0	0	0	0	0
	anaerobic class I fumarate hydratase (fumaraseB)	0	0	0	0	0	0	0	0	0	0	0	4.97919e-11	0	0	0	0	0	0	0	0	0	0	0	0	0
	hydrogenase 4, subunit	0	0	3.3717e-11	0	0	0	0	0	4.6104e-11	0	0	4.9165e-11	0	0	0	0	0	0	0	0	0	0	0	0	0
	amino-acid ABC transporter membrane protein	0	0	4.75803e-11	0	0	0	0	0	6.96571e-11	0	0	6.93801e-11	0	0	0	0	0	0	0	0	0	0	0	0	0
	diguanylate phosphodiesterase	0	0	7.5744e-11	0	0	0	0	0	5.04603e-11	0	0	1.28942e-10	0	0	0	0	0	0	0	0	0	0	0	0	0
	fused acetylglutamate kinase-like protein (inactive)/amino acid N-acetyltransferase	0	0	4.22222e-11	0	0	0	0	0	0	0	0	0	0	0	0	0	0	0	0	0	0	0	0	0	0
	F1 sector of membrane-bound ATP synthase, alpha subunit	0	0	7.29441e-11	0	0	0	0	0	1.49614e-10	0	0	5.31824e-11	0	0	0	0	0	0	0	0	0	0	0	0	0
	type III secretion apparatus lipoprotein EprK	0	0	0	0	0	0	0	0	0	0	0	1.11575e-10	0	0	0	0	0	0	0	0	0	0	0	0	0
	multiple antibiotic resistance (MarC)-like protein	0	0	8.44443e-11	0	0	0	0	0	0	0	0	0	0	0	0	0	0	0	0	0	0	0	0	0	0
	biotin/lipoyl attachment domain-containing protein	0	0	4.04022e-11	0	0	0	0	0	0	0	0	0	0	0	0	0	0	0	0	0	0	0	0	0	0
	sulfate adenylyltransferase, small subunit	0	0	9.28051e-11	0	0	0	0	0	8.46001e-11	0	0	2.70651e-10	0	0	0	0	0	0	0	0	0	0	0	0	0
	acetolactate synthase II	0	0	5.71544e-11	0	0	0	0	0	0	0	0	8.33408e-11	0	0	0	0	0	0	0	0	0	0	0	0	0
	phenylalanyl-tRNA synthetase subunit beta	0	0	9.42042e-11	0	0	0	0	0	3.22033e-11	0	0	3.43414e-11	0	0	0	0	0	0	0	0	0	0	0	0	0
	NAD(P)-binding Rossmann-fold domain	0	0	0	0	0	0	0	0	5.37397e-11	0	0	0	0	0	0	0	0	0	0	0	0	0	0	0	0
	predicted DNA (exogenous) processing protein	0	0	6.6714e-11	0	0	0	0	0	0	0	0	1.94561e-10	0	0	0	0	0	0	0	0	0	0	0	0	0
	23S rRNA m[2]G1835 methyltransferase	0	0	4.94634e-11	0	0	0	0	0	0	0	0	7.2126e-11	0	0	0	0	0	0	0	0	0	0	0	0	0
	putative transporter subunit ATP-binding protein of ABC superfamily	0	0	6.06687e-11	0	0	0	0	0	0	0	0	0	0	0	0	0	0	0	0	0	0	0	0	0	0
	Thioesterase family protein	0	0	1.1572e-10	0	0	0	0	0	0	0	0	0	0	0	0	0	0	0	0	0	0	0	0	0	0
	putative D,D-dipeptide transport ATP-binding protein ddpD	0	0	1.13961e-10	0	0	0	0	0	0	0	0	0	0	0	0	0	0	0	0	0	0	0	0	0	0
	high-affinity branched-chain amino acid transport ATP-binding protein LivF	0	0	7.87674e-11	0	0	0	0	0	0	0	0	1.14856e-10	0	0	0	0	0	0	0	0	0	0	0	0	0
	protein AraJ	0	0	8.86366e-11	0	0	0	0	0	0	0	0	0	0	0	0	0	0	0	0	0	0	0	0	0	0
	putative CinA family protein	0	0	0	0	0	0	0	0	0	0	0	1.5801e-10	0	0	0	0	0	0	0	0	0	0	0	0	0
	putative outer membrane protein	0	0	9.21211e-11	0	0	0	0	0	1.25965e-10	0	0	5.0373e-11	0	0	0	0	0	0	0	0	0	0	0	0	0
	AllS transcriptional activator	0	0	0	0	0	0	0	0	0	0	0	1.76931e-10	0	0	0	0	0	0	0	0	0	0	0	0	0
	DNA-binding transcriptional regulator CytR	0	0	5.48147e-11	0	0	0	0	0	7.49527e-11	0	0	7.99291e-11	0	0	0	0	0	0	0	0	0	0	0	0	0
	lipopolysaccharide ABC transporter permease LptF	0	0	1.02162e-10	0	0	0	0	7.79007e-11	0	0	0	0	0	0	0	0	0	0	0	0	0	0	0	0	0
	DNA strand exchange and recombination protein	0	0	0	0	0	0	0	0	7.24119e-11	0	0	0	0	0	0	0	0	0	0	0	0	0	0	0	0
	conserved protein, GIY-YIG nuclease superfamily	0	0	1.8561e-10	0	0	0	0	0	0	0	0	2.70651e-10	0	0	0	0	0	0	0	0	0	0	0	0	0
	Sigma-E factor regulatory protein rseB precursor	0	0	0	0	0	0	0	0	8.03568e-11	0	0	0	0	0	0	0	0	0	0	0	0	0	0	0	0
	3-(3-hydroxyphenyl)propionate hydroxylase MhpA	0	0	1.35111e-10	0	0	0	0	0	4.61871e-11	0	0	1.47761e-10	0	0	0	0	0	0	0	0	0	0	0	0	0
	IS605 family transposase	0	0	1.1865e-10	0	0	0	0	0	8.11197e-11	0	0	0	0	0	0	0	0	0	0	0	0	0	0	0	0
	maltose regulon regulatory protein	0	0	1.63965e-10	0	0	0	0	0	0	0	0	7.96961e-11	0	0	0	0	0	0	0	0	0	0	0	0	0
	putative DNA-binding transcriptional regulator, NAGC-like protein	0	0	0	0	0	0	0	0	6.44066e-11	0	0	0	0	0	0	0	0	0	0	0	0	0	0	0	0
	7,8-diaminopelargonic acid synthetase	0	0	4.35968e-11	0	0	0	0	0	0	0	0	0	0	0	0	0	0	0	0	0	0	0	0	0	0
	exonuclease, dsDNA, ATP-dependent	0	0	3.57419e-11	0	0	0	0	0	6.39247e-11	0	0	6.8169e-11	0	0	0	0	0	0	0	0	0	0	0	0	0
	putative phosphoesterase	0	0	6.53193e-11	0	0	0	0	0	8.93165e-11	0	0	3.0261e-10	0	0	0	0	0	0	0	0	0	0	0	0	0
	phage side tail fiber protein	0	0	0	0	0	0	0	0	5.52453e-11	0	0	5.89133e-11	0	0	0	0	0	0	0	0	0	0	0	0	0
	putative general secretion pathway HofG	0	0	1.28402e-10	0	0	0	0	0	1.75574e-10	0	0	0	0	0	0	0	0	0	0	0	0	0	0	0	0
	sugar fermentation stimulation protein B	0	0	2.01577e-10	0	0	0	0	0	0	0	0	0	0	0	0	0	0	0	0	0	0	0	0	0	0
	putative fluoride exporter; inner membrane protein associated with chromosome condensation	0	0	1.46458e-10	0	0	0	0	0	0	0	0	0	0	0	0	0	0	0	0	0	0	0	0	0	0
	putative DMT superfamily transporter inner membrane protein	0	0	6.1064e-11	0	0	0	0	0	0	0	0	0	0	0	0	0	0	0	0	0	0	0	0	0	0
	heme exporter protein CcmD	0	0	0	0	0	0	0	0	0	0	0	1.95255e-10	0	0	0	0	0	0	0	0	0	0	0	0	0
	conserved metal-binding protein, NIF3 family	0	0	7.55913e-11	0	0	0	0	0	0	0	0	0	0	0	0	0	0	0	0	0	0	0	0	0	0
	fused mannitol-specific PTS enzymes: IIA component /IIB component/IIC component	0	0	5.87669e-11	0	0	0	0	0	0	0	0	8.56921e-11	0	0	0	0	0	0	0	0	0	0	0	0	0
	TetR family transcriptional regulator	0	0	1.79394e-10	0	0	0	0	0	1.29464e-10	0	0	1.39468e-10	0	0	0	0	0	0	0	0	0	0	0	0	0
	lysozyme inhibitor	0	0	1.70424e-10	0	0	0	0	0	1.70892e-10	0	0	0	0	0	0	0	0	0	0	0	0	0	0	0	0
	dihydropyrimidinase	0	0	0	0	0	0	0	0	5.50082e-11	0	0	0	0	0	0	0	0	0	0	0	0	0	0	0	0
	antimicrobial peptide ABC transporter permease SapC	0	0	0	0	0	0	0	0	0	0	0	4.60198e-11	0	0	0	0	0	0	0	0	0	0	0	0	0
	3-phenylpropionate dioxygenase, small (beta) subunit	0	0	5.4181e-11	0	0	0	0	0	0	0	0	0	0	0	0	0	0	0	0	0	0	0	0	0	0
	replicative DNA helicase	0	0	7.94349e-11	0	0	0	0	0	5.43089e-11	0	0	5.79148e-11	0	0	0	0	0	0	0	0	0	0	0	0	0
	SAM-dependent methyltransferase	0	0	6.06687e-11	0	0	0	0	0	1.1599e-10	0	0	6.18456e-11	0	0	0	0	0	0	0	0	0	0	0	0	0
	elongation factor Tu	0	0	4.74598e-11	0	0	0	0	0	6.48958e-11	0	0	6.92045e-11	0	0	0	0	0	0	0	0	0	0	0	0	0
	putative metal-binding enzyme	0	0	8.679e-11	0	0	0	0	0	0	0	0	0	0	0	0	0	0	0	0	0	0	0	0	0	0
	3-(3-hydroxy-phenyl)propionate/3-hydroxycinnamic acid hydroxylase	0	0	0	0	0	0	0	0	0	0	0	4.92536e-11	0	0	0	0	0	0	0	0	0	0	0	0	0
	CDP-diacylglycerol/glycerol-3-phosphate 3-phosphatidyltransferase	0	0	0	0	0	0	0	0	1.40076e-10	0	0	0	0	0	0	0	0	0	0	0	0	0	0	0	0
	Malate synthase	0	0	3.51061e-11	0	0	0	0	0	0	0	0	0	0	0	0	0	0	0	0	0	0	0	0	0	0
	Sodium/hydrogen exchanger precursor	0	0	8.42288e-10	0	0	0	0	0	3.54258e-10	0	0	4.84589e-10	0	0	0	0	2.99883e-11	0	0	0	0	0	0	0	0
	autoinducer-2 ABC transporter permease LsrD	0	0	5.66364e-11	0	0	0	0	0	1.55274e-10	0	0	0	0	0	0	0	0	0	0	0	0	0	0	0	0
	tyrosine kinase	0	0	5.20018e-11	0	0	0	0	0	3.55532e-11	0	0	3.79137e-11	0	0	0	0	0	0	0	0	0	0	0	0	0
	CDP-diacylglycerol pyrophosphatase	0	0	5.93248e-11	0	0	0	0	0	1.01722e-10	0	0	1.08475e-10	0	0	0	0	0	0	0	0	0	0	0	0	0
	curlin, major subunit	0	0	1.23333e-10	0	0	0	0	0	1.68644e-10	0	0	1.79841e-10	0	0	0	0	0	0	0	0	0	0	0	0	0
	RbsP	0	0	0	0	0	0	0	0	1.68644e-10	0	0	1.79841e-10	0	0	0	0	0	0	0	0	0	0	0	0	0
	monomeric porin OmpG	0	0	6.2075e-11	0	0	0	0	0	0	0	0	0	0	0	0	0	0	0	0	0	0	0	0	0	0
	periplasmic glycerophosphodiester phosphodiesterase	0	0	5.2219e-11	0	0	0	0	0	7.14034e-11	0	0	7.61442e-11	0	0	0	0	0	0	0	0	0	0	0	0	0
	lysophospholipase L PldB	0	0	5.49755e-11	0	0	0	0	0	7.51725e-11	0	0	0	0	0	0	0	0	0	0	0	0	0	0	0	0
	3-dehydroquinate dehydratase	0	0	1.48195e-10	0	0	0	0	0	1.01319e-10	0	0	1.08047e-10	0	0	0	0	0	0	0	0	0	0	0	0	0
	L-serine deaminase III	0	0	4.10211e-11	0	0	0	0	0	0	0	0	0	0	0	0	0	0	0	0	0	0	0	0	0	0
	ethanolamine utilization protein EutH	0	0	0	0	0	0	0	0	6.48958e-11	0	0	6.68356e-11	0	0	0	0	0	0	0	0	0	0	0	0	0
	transcriptional regulatory protein ZraR	0	0	8.48264e-11	0	0	0	0	0	1.1599e-10	0	0	3.09228e-11	0	0	0	0	0	0	0	0	0	0	0	0	0
	spore coat protein YhbB	0	0	7.43914e-11	0	0	0	0	0	0	0	0	0	0	0	0	0	0	0	0	0	0	0	0	0	0
	thiosulfate sulfur transferase	0	0	0	0	0	0	0	0	5.87932e-11	0	0	6.26967e-11	0	0	0	0	0	0	0	0	0	0	0	0	0
	exodeoxyribonuclease VII large subunit	0	0	8.20422e-11	0	0	0	0	0	5.60915e-11	0	0	5.98157e-11	0	0	0	0	0	0	0	0	0	0	0	0	0
	putative NAD(P)H-binding oxidoreductase	0	0	5.35618e-11	0	0	0	0	0	0	0	0	0	0	0	0	0	0	0	0	0	0	0	0	0	0
	DNA repair protein RadA	0	0	8.13303e-11	0	0	0	0	0	5.56048e-11	0	0	2.86538e-11	0	0	0	0	0	0	0	0	0	0	0	0	0
	fused putative transporter subunits of ABC superfamily: ATP-binding components	0	0	6.7434e-11	0	0	0	0	0	4.42726e-11	0	0	4.9165e-11	0	0	0	0	0	0	0	0	0	0	0	0	0
	Probably ATP-dependent helicase	0	0	4.97919e-11	0	0	0	0	0	0	0	0	0	0	0	0	0	0	0	0	0	0	0	0	0	0
	cytoplasmic asparaginase I	0	0	3.48235e-10	0	0	0	0	0	1.58723e-10	0	0	0	0	0	0	0	0	0	0	0	0	0	0	0	0
	glutamyl-Q tRNA(Asp) synthetase	0	0	6.06687e-11	0	0	0	0	0	8.29574e-11	0	0	8.84653e-11	0	0	0	0	0	0	0	0	0	0	0	0	0
	arsenite/antimonite transporter ArsB	0	0	4.35968e-11	0	0	0	0	0	5.96135e-11	0	0	6.35715e-11	0	0	0	0	0	0	0	0	0	0	0	0	0
	Hrp-dependent type III effector protein	0	0	4.81919e-11	0	0	0	0	0	1.21776e-10	0	0	7.02719e-11	0	0	0	0	0	0	0	0	0	0	0	0	0
	glutamate synthase, large subunit, subunit of glutamate synthase	0	0	0	0	0	0	0	0	1.68866e-11	0	0	0	0	0	0	0	0	0	0	0	0	0	0	0	0
	acyl-CoA thioester hydrolase	0	0	1.38864e-10	0	0	0	0	0	2.64266e-10	0	0	0	0	0	0	0	0	0	0	0	0	0	0	0	0
	GntR family transcriptional regulator protein	0	0	6.14644e-11	0	0	0	0	0	0	0	0	0	0	0	0	0	0	0	0	0	0	0	0	0	0
	Bifunctional protein aas	0	0	7.8111e-11	0	0	0	0	0	0	0	0	0	0	0	0	0	0	0	0	0	0	0	0	0	0
	sulfate permease	0	0	1.00428e-10	0	0	0	0	0	0	0	0	0	0	0	0	0	0	0	0	0	0	0	0	0	0
	30S ribosomal subunit protein S20	0	0	0	0	0	0	0	0	0	0	0	3.10634e-10	0	0	0	0	0	0	0	0	0	0	0	0	0
	Oligogalacturonate-specific porin	0	0	0	0	0	0	0	0	1.10969e-10	0	0	2.36673e-10	0	0	0	0	0	0	0	0	0	0	0	0	0
	lyase/synthase	0	0	2.4748e-10	0	0	0	0	0	1.692e-10	0	0	0	0	0	0	0	0	0	0	0	0	0	0	0	0
	tail:host specificity protein	0	0	4.96381e-11	0	0	0	0	0	0	0	0	0	0	0	0	0	0	0	0	0	0	0	0	0	0
	IscS specificity factor for molybdenum cofactor biosynthesis; probable alternate MoaD transpersulfidase; weak thiosulfate:cyanide sulfurtransferase; rhodanese-like protein	0	0	4.29969e-11	0	0	0	0	0	0	0	3.99435e-11	0	0	0	0	0	0	0	0	0	0	0	0	0	0
	muropeptide transporter	0	0	3.81029e-11	0	0	0	0	0	5.21013e-11	0	0	1.11121e-10	0	0	0	0	0	0	0	0	0	0	0	0	0
	shikimate kinase II	0	0	1.20171e-10	0	0	0	0	0	0	0	0	1.75229e-10	0	0	0	0	0	0	0	0	0	0	0	0	0
	fructose-1,6-bisphosphatase I	0	0	5.62962e-11	0	0	0	0	0	0	0	0	1.46181e-10	0	0	0	0	0	0	0	0	0	0	0	0	0
	acetyl-CoA carboxylase, carboxytransferase component subunit alpha	0	0	5.85832e-11	0	0	0	0	0	0	0	0	0	0	0	0	0	0	0	0	0	0	0	0	0	0
	putative Ni/Fe-hydrogenase 2 b-type cytochrome subunit	0	0	9.54027e-11	0	0	0	0	0	0	0	0	0	0	0	0	0	0	0	0	0	0	0	0	0	0
	30S ribosomal protein S14	0	0	1.83791e-10	0	0	0	0	0	2.51312e-10	0	0	1.33999e-10	0	0	0	0	0	0	0	0	0	0	0	0	0
	adenosylmethionine-8-amino-7-oxononanoate transaminase	0	0	4.56123e-11	0	0	0	0	0	6.20576e-11	0	0	0	0	0	0	0	0	0	0	0	0	0	0	0	0
	sugar (glycoside-Pentoside-Hexuronide) transporter	0	0	4.01427e-11	0	0	0	0	0	1.09781e-10	0	0	1.1707e-10	0	0	0	0	0	0	0	0	0	0	0	0	0
	putative multidrug or homocysteine efflux system	0	0	7.87674e-11	0	0	0	0	0	1.61558e-10	0	0	5.74281e-11	0	0	0	0	0	0	0	0	0	0	0	0	0
	fused oligopeptide transporter subunits of ABC superfamilly: ATP-binding components	0	0	3.5371e-11	0	0	0	0	0	2.41829e-11	0	0	5.15769e-11	0	0	0	0	0	0	0	0	0	0	0	0	0
	succinate dehydrogenase, flavoprotein subunit	0	0	6.36558e-11	0	0	0	0	0	6.52814e-11	0	0	2.32052e-11	0	0	0	0	0	0	0	0	0	0	0	0	0
	MqsA antitoxin of the MqsRA toxin-antitoxin system and DNA transcriptional repressor, subunit of MqsR-MqsA complex DNA binding transcriptional repressor	0	0	2.8404e-10	0	0	0	0	0	0	0	0	2.07089e-10	0	0	0	0	0	0	0	0	0	0	0	0	0
	pantothenate kinase CoaA	0	0	7.62058e-11	0	0	0	0	0	6.94684e-11	0	0	1.48161e-10	0	0	0	0	0	0	0	0	0	0	0	0	0
	enterobacteria phage lambda, tail component	0	0	9.81499e-11	0	0	0	0	0	0	0	0	1.36679e-10	0	0	0	0	0	0	0	0	0	0	0	0	0
	Multiphosphoryl transfer protein 1 (MTP 1)	0	0	2.2532e-11	0	0	0	0	0	0	0	0	0	0	0	0	0	0	0	0	0	0	0	0	0	0
	nrdF, subunit of ribonucleoside-diphosphate reductase 2, beta subunit dimer and ribonucleoside-diphosphate reductase 2	0	0	5.85832e-11	0	0	0	0	0	8.01057e-11	0	0	0	0	0	0	0	0	0	0	0	0	0	0	0	0
	L-asparagine transporter	0	0	3.74933e-11	0	0	0	0	0	1.02535e-10	0	0	5.46715e-11	0	0	0	0	0	0	0	0	0	0	0	0	0
	Outer-membrane protein yhbX	0	0	3.45879e-11	0	0	0	0	0	0	0	0	5.0435e-11	0	0	0	0	0	0	0	0	0	0	0	0	0
	fumarate reductase, iron-sulfur subunit	0	0	0	0	0	0	0	0	1.04628e-10	0	0	0	0	0	0	0	0	0	0	0	0	0	0	0	0
	narQ	0	0	3.41469e-11	0	0	0	0	0	9.33837e-11	0	0	4.97919e-11	0	0	0	0	0	0	0	0	0	0	0	0	0
	DNA replication and repair protein	0	0	0	0	0	0	0	0	2.14809e-10	0	0	0	0	0	0	0	0	0	0	0	0	0	0	0	0
	gspC	0	0	6.89215e-11	0	0	0	0	0	0	0	0	0	0	0	0	0	0	0	0	0	0	0	0	0	0
	tRNA(ANN) t(6)A37 threonylcarbamoyladenosine modification protein; binding partner and protease for TsaD	0	0	8.08045e-11	0	0	0	0	0	0	0	0	0	0	0	0	0	0	0	0	0	0	0	0	0	0
	transposase ORF B (fragment), IS629	0	0	1.16439e-10	0	0	0	0	0	1.59216e-10	0	0	1.52714e-10	0	0	0	0	0	0	0	0	0	0	0	0	0
	thymidine kinase/deoxyuridine kinase	0	0	1.82006e-10	0	0	0	0	0	1.24436e-10	0	0	0	0	0	0	0	0	0	0	0	0	0	0	0	0
	phosphotransferase/kinase	0	0	6.53193e-11	0	0	0	0	0	0	0	0	9.52466e-11	0	0	0	0	0	0	0	0	0	0	0	0	0
	gluconate transport protein	0	0	0	0	0	0	0	0	2.91957e-11	0	0	0	0	0	0	0	0	0	0	0	0	0	0	0	0
	Galactonate operon transcriptional repressor	0	0	1.63014e-10	0	0	0	0	0	0	0	0	0	0	0	0	0	0	0	0	0	0	0	0	0	0
	prolipoprotein diacylglyceryl transferase	0	0	6.42008e-11	0	0	0	0	0	8.77871e-11	0	0	9.36156e-11	0	0	0	0	0	0	0	0	0	0	0	0	0
	smpA, subunit of Outer Membrane Protein Assembly Complex	0	0	1.64444e-10	0	0	0	0	0	0	0	0	0	0	0	0	0	0	0	0	0	0	0	0	0	0
	bifunctional aspartokinase/homoserine dehydrogenase ThrA	0	0	1.37338e-10	0	0	0	0	0	6.25979e-11	0	0	1.33508e-10	0	0	0	0	0	0	0	0	0	0	0	0	0
	Zinc import ATP-binding protein znuC	0	0	7.43914e-11	0	0	0	0	0	0	0	0	2.16951e-10	0	0	0	0	0	0	0	0	0	0	0	0	0
	bifunctional N-succinyldiaminopimelate-aminotransferase/acetylornithine transaminase protein	0	0	4.60605e-11	0	0	0	0	0	6.29824e-11	0	0	6.7164e-11	0	0	0	0	0	0	0	0	0	0	0	0	0
	cryptic nitrate reductase 2 subunit beta	0	0	5.46019e-11	0	0	0	0	0	0	0	0	2.65396e-11	0	0	0	0	0	0	0	0	0	0	0	0	0
	cytochrome o ubiquinol oxidase subunit 3	0	0	9.1447e-11	0	0	0	0	0	0	0	0	1.33345e-10	0	0	0	0	0	0	0	0	0	0	0	0	0
	2-oxoglutarate decarboxylase	0	0	2.00713e-11	0	0	0	0	0	0	0	0	0	0	0	0	0	0	0	0	0	0	0	0	0	0
	transferase with NAD(P)-binding Rossmann-fold domain	0	0	6.18701e-11	0	0	0	0	0	8.46001e-11	0	0	0	0	0	0	0	0	0	0	0	0	0	0	0	0
	putative cellulose biosynthesis endoglucanase	0	0	0	0	0	0	0	0	0	0	0	4.88139e-11	0	0	0	0	0	0	0	0	0	0	0	0	0
	DMSO reductase anchor subunit DmsC	0	0	6.57777e-11	0	0	0	0	0	0	0	0	1.9183e-10	0	0	0	0	0	0	0	0	0	0	0	0	0
	cysteine desulfurase, stimulated by SufE; selenocysteine lyase, PLP-dependent	0	0	0	0	0	0	0	0	6.29824e-11	0	0	1.34328e-10	0	0	0	0	0	0	0	0	0	0	0	0	0
	putative sugar-bisphosphatase	0	0	0	0	0	0	0	0	7.96081e-11	0	0	0	0	0	0	0	0	0	0	0	0	0	0	0	0
	spermidine/putrescine ABC transporter membrane protein	0	0	1.31095e-10	0	0	0	0	0	4.83657e-11	0	0	1.03154e-10	0	0	0	0	0	0	0	0	0	0	0	0	0
	Isoleucyl-tRNA synthetase	0	0	0	0	0	0	0	0	2.72991e-11	0	0	0	0	0	0	0	0	0	0	0	0	0	0	0	0
	nitrate reductase 1 alpha subunit	0	0	1.50213e-11	0	0	0	0	0	0	0	0	0	0	0	0	0	0	0	0	0	0	0	0	0	0
	MASE2 domain/diguanylate cyclase	0	0	0	0	0	0	0	0	0	0	0	1.48969e-10	0	0	0	0	0	0	0	0	0	0	0	0	0
	chromosomal replication initiation protein	0	0	4.00569e-11	0	0	0	0	0	1.09546e-10	0	0	5.84098e-11	0	0	0	0	0	0	0	0	0	0	0	0	0
	ferrous iron transport protein B FeoB	0	0	2.42205e-11	0	0	0	0	0	0	0	0	3.53175e-11	0	0	0	0	0	0	0	0	0	0	0	0	0
	transcriptional regulator CysB	0	0	5.7682e-11	0	0	0	0	0	7.88733e-11	0	0	8.411e-11	0	0	0	0	0	0	0	0	0	0	0	0	0
	ornithine carbamoyltransferase	0	0	1.6788e-10	0	0	0	0	0	5.35632e-10	0	0	5.15769e-11	0	0	0	0	0	0	0	0	0	0	0	0	0
	H repeat-associated protein	0	0	4.94634e-11	0	0	0	0	0	1.35271e-10	0	0	7.2126e-11	0	0	0	0	0	0	0	0	0	0	0	0	0
	[citrate [pro-3S]-lyase] ligase	0	0	9.81499e-11	0	0	0	0	0	7.26171e-11	0	0	7.15596e-11	0	0	0	0	0	0	0	0	0	0	0	0	0
	PTS system, fructose specific IIB subunit	0	0	0	0	0	0	0	0	0	0	0	1.25393e-10	0	0	0	0	0	0	0	0	0	0	0	0	0
	bifunctional aconitate hydratase	0	0	2.04434e-11	0	0	0	0	0	2.7954e-11	0	0	1.4905e-11	0	0	0	0	0	0	0	0	0	0	0	0	0
	fused lipid transporter subunits; membrane component and ATP-binding component of ABC superfamily	0	0	3.21555e-11	0	0	0	0	0	8.79376e-11	0	0	4.68881e-11	0	0	0	0	0	0	0	0	0	0	0	0	0
	putative reverse transcriptase protein from putative prophage or plasmid	0	0	0	0	0	0	0	0	0	0	0	1.61432e-10	0	0	0	0	0	0	0	0	0	0	0	0	0
	inner membrane transport protein YhaO	0	0	4.42138e-11	0	0	0	0	0	6.04571e-11	0	0	0	0	0	0	0	0	0	0	0	0	0	0	0	0
	transposase ORF A, IS629, IS3 family protein	0	0	1.71988e-10	0	0	0	0	0	0	0	0	0	0	0	0	0	0	0	0	0	0	0	0	0	0
	transcription termination factor	0	0	2.06007e-10	0	0	0	0	0	0	0	0	1.50197e-10	0	0	0	0	0	0	0	0	0	0	0	0	0
	pyridoxal kinase / hydroxymethylpyrimidine kinase / pyridoxamine kinase	0	0	1.32019e-10	0	0	0	0	0	0	0	0	0	0	0	0	0	0	0	0	0	0	0	0	0	0
	Outer membrane receptor protein, mostly Fe transport	0	0	3.90555e-11	0	0	0	0	0	0	0	0	5.69495e-11	0	0	0	0	0	0	0	0	0	0	0	0	0
	predicted diguanylate cyclase, GGDEF domain signalling protein	0	0	3.38999e-11	0	0	0	0	0	4.63541e-11	0	0	0	0	0	0	0	0	0	0	0	0	0	0	0	0
	DNA polymerase III subunit alpha	0	0	1.6147e-11	0	0	0	0	0	2.20791e-11	0	0	1.17725e-11	0	0	0	0	0	0	0	0	0	0	0	0	0
	iron donor protein CyaY	0	0	1.75202e-10	0	0	0	0	0	0	0	0	2.55474e-10	0	0	0	0	0	0	0	0	0	0	0	0	0
	acetate kinase	0	0	4.67497e-11	0	0	0	0	0	6.39247e-11	0	0	6.8169e-11	0	0	0	0	0	0	0	0	0	0	0	0	0
	phosphocarrier protein HPr-like NPr, nitrogen related, exchanges phosphate with Enzyme I, Hpr	0	0	2.06007e-10	0	0	0	0	0	0	0	0	0	0	0	0	0	0	0	0	0	0	0	0	0	0
	putrescine/proton symporter: putrescine/ornithine antiporter	0	0	4.2606e-11	0	0	0	0	0	5.82587e-11	0	0	6.21267e-11	0	0	0	0	0	0	0	0	0	0	0	0	0
	taurine transporter protein subunit TauC	0	0	4.07536e-10	0	0	0	0	0	1.66713e-10	0	0	2.97128e-10	0	0	0	0	0	0	0	0	0	0	0	0	0
	inner membrane protein, DUF1097 family	0	0	1.07739e-10	0	0	0	0	0	1.47321e-10	1.6068e-10	0	1.57102e-10	0	0	0	0	0	0	0	0	0	0	0	0	0
	Exonuclease RNase T and DNA polymerase III	0	0	5.92311e-11	0	0	0	0	0	3.10337e-11	0	0	8.63689e-11	0	0	0	0	0	0	0	0	0	0	0	0	0
	nitrate reductase 2 (NRZ) subunit beta	0	0	7.28025e-11	0	0	0	0	0	0	0	0	0	0	0	0	0	0	0	0	0	0	0	0	0	0
	lipoprotein yjbF precursor	0	0	8.40656e-11	0	0	0	0	0	0	0	0	0	0	0	0	0	0	0	0	0	0	0	0	0	0
	heptosyl-III-transferase	0	0	2.74877e-11	0	0	0	0	0	0	0	0	0	0	0	0	0	0	0	0	0	0	0	0	0	0
	flagellar basal body rod protein FlgG	0	0	0	0	0	0	0	0	9.82139e-11	0	0	2.09469e-10	0	0	0	0	0	0	0	0	0	0	0	0	0
	RhsH core protein with extension	0	0	1.34385e-11	0	0	0	0	0	1.83755e-11	0	0	0	0	0	0	0	0	0	0	0	0	0	0	0	0
	p-aminobenzoyl-glutamate hydrolase, A subunit	0	0	0	0	0	0	0	0	5.86586e-11	0	0	6.25532e-11	0	0	0	0	0	0	0	0	0	0	0	0	0
	LysE-family translocator	0	0	1.77693e-10	0	0	0	0	0	0	0	0	0	0	0	0	0	0	0	0	0	0	0	0	0	0
	quinolinate synthase subunit A	0	0	5.43381e-11	0	0	0	0	0	7.43009e-11	0	0	0	0	0	0	0	0	0	0	0	0	0	0	0	0
	PhnA protein	0	0	1.16439e-10	0	0	0	0	0	0	0	0	0	0	0	0	0	0	0	0	0	0	0	0	0	0
	TrkA-N domain-containing protein	0	0	8.16847e-11	0	0	0	0	0	0	0	0	6.78307e-11	0	0	0	0	0	0	0	0	0	0	0	0	0
	IS30 transposase: KpLE2 phage-like element	0	0	0	0	0	0	0	0	6.67547e-11	0	0	0	0	0	0	0	0	0	0	0	0	0	0	0	0
	flagellar biosynthetic protein FliR	0	0	7.15521e-11	0	0	0	0	0	0	0	0	1.04335e-10	0	0	0	0	0	0	0	0	0	0	0	0	0
	Environmental Information Processing; Membrane Transport; Other ion-coupled transporters	0	0	3.3536e-11	0	0	0	0	0	0	0	0	0	0	0	0	0	0	0	0	0	0	0	0	0	0
	phosphodiesterase with model substrate bis-pNPP	0	0	1.51183e-10	0	0	0	0	0	0	0	0	0	0	0	0	0	0	0	0	0	0	0	0	0	0
	reactivating factor for ethanolamine ammonia-lyase EutBC	0	0	4.00569e-11	0	0	0	0	0	0	0	0	0	0	0	0	0	0	0	0	0	0	0	0	0	0
	ribosomal-protein-L7/L12-serine acetyltransferase	0	0	1.0473e-10	0	0	0	0	0	0	0	0	0	0	0	0	0	0	0	0	0	0	0	0	0	0
	putative dioxygenase, LigB family	0	0	6.89215e-11	0	0	0	0	0	0	0	0	0	0	0	0	0	0	0	0	0	0	0	0	0	0
	negative regulator of motility; multicopy suppressor of coaA(Ts)	0	0	1.17903e-10	0	0	0	0	0	0	0	0	0	0	0	0	0	0	0	0	0	0	0	0	0	0
	potassium-transporting ATPase B	0	0	2.74475e-11	0	0	0	0	0	0	0	0	8.00462e-11	0	0	0	0	0	0	0	0	0	0	0	0	0
	NADH pyrophosphatase	0	0	1.45323e-10	0	0	0	0	0	9.93559e-11	0	0	1.05953e-10	0	0	0	0	0	0	0	0	0	0	0	0	0
	sigma 54-dependent transcriptional regulator of rtcBA expression	0	0	7.03439e-11	0	0	0	0	0	9.6187e-11	0	0	5.12866e-11	0	0	0	0	0	0	0	0	0	0	0	0	0
	serine protein kinase C-terminal domain protein PrkA	0	0	0	0	0	0	0	0	0	0	0	4.2381e-11	0	0	0	0	0	0	0	0	0	0	0	0	0
	putative 3-hydroxyphenylpropionic transporter MhpT	0	0	9.28051e-11	0	0	0	0	0	3.61549e-11	0	0	6.76628e-11	0	0	0	0	0	0	0	0	0	0	0	0	0
	XRE family transcriptional regulator	0	0	7.101e-11	0	0	0	0	0	2.91293e-10	0	0	1.87231e-10	0	0	0	0	0	0	0	0	0	0	0	0	0
	metallothionein SmtA	0	0	0	0	0	0	0	0	9.7839e-11	0	0	1.04335e-10	0	0	0	0	0	0	0	0	0	0	0	0	0
	transcription activator effector binding domain/DNA gyrase inhibitor domain-containing protein	0	0	0	0	0	0	0	0	0	0	0	1.69787e-10	0	0	0	0	0	0	0	0	0	0	0	0	0
	fused predicted PTS system enzymes: Hpr component, enzyme I component, enzyme IIA component	0	0	0	0	0	0	0	0	0	0	0	3.28555e-11	0	0	0	0	0	0	0	0	0	0	0	0	0
	conserved protein, DTW domain	0	0	8.04577e-11	0	0	0	0	0	0	0	0	0	0	0	0	0	0	0	0	0	0	0	0	0	0
	7,8-dihydropteroate synthase	0	0	6.62425e-11	0	0	0	0	0	9.05789e-11	0	0	9.65928e-11	0	0	0	0	0	0	0	0	0	0	0	0	0
	high-affinity gluconate transport permease	0	0	0	0	0	0	0	0	5.83914e-11	0	0	0	0	0	0	0	0	0	0	0	0	0	0	0	0
	fused transglycosylase/transpeptidase	0	0	4.86294e-11	0	0	0	0	0	0	0	0	0	0	0	0	0	0	0	0	0	0	0	0	0	0
	fimbrial protein domain-containing protein	0	0	1.03573e-10	0	0	0	0	0	1.41623e-10	0	0	0	0	0	0	0	0	0	0	0	0	0	0	0	0
	putative ATP-binding protein of xylose transport system XylG	0	0	0	0	0	0	0	0	0	0	0	5.31824e-11	0	0	0	0	0	0	0	0	0	0	0	0	0
	transcriptional regulator, XRE family	0	0	5.786e-11	0	0	0	0	0	0	0	0	0	0	0	0	0	0	0	0	0	0	0	0	0	0
	ubiquinone biosynthesis protein UbiB	0	0	3.42717e-11	0	0	0	0	0	9.37251e-11	0	0	4.9974e-11	0	0	0	0	0	0	0	0	0	0	0	0	0
	LacI family transcriptional regulator	0	0	1.0805e-10	0	0	0	0	0	7.81519e-11	0	0	1.59858e-10	0	0	0	0	0	0	0	0	0	0	0	0	0
	o-succinylbenzoate-CoA ligase	0	0	4.14749e-11	0	0	0	0	0	0	0	0	6.04774e-11	0	0	0	0	0	0	0	0	0	0	0	0	0
	cobalamin adenosyltransferase in ethanolamine utilization	0	0	6.99501e-11	0	0	0	0	0	0	0	0	0	0	0	0	0	0	0	0	0	0	0	0	0	0
	anti-sigma28 factor FlgM	0	0	1.91292e-10	0	0	0	0	0	0	0	0	0	0	0	0	0	0	0	0	0	0	0	0	0	0
	glycine cleavage system protein GcvH	0	0	1.44205e-10	0	0	0	0	0	0	0	0	2.10275e-10	0	0	0	0	0	0	0	0	0	0	0	0	0
	PAS modulated sigma54 specific transcriptional regulator	0	0	3.16132e-11	0	0	0	0	0	4.32274e-11	0	0	0	0	0	0	0	0	0	0	0	0	0	0	0	0
	histone family protein nucleoid-structuring protein H-NS	0	0	0	0	0	0	0	0	0	0	0	2.02487e-10	0	0	0	0	0	0	0	0	0	0	0	0	0
	Homocysteine S-methyltransferase	0	0	6.02786e-11	0	0	0	0	0	0	0	0	1.31845e-10	0	0	0	0	0	0	0	0	0	0	0	0	0
	DNA gyrase, subunit B, subunit of DNA gyrase	0	0	9.3151e-11	0	0	0	0	0	3.18433e-11	0	0	3.39575e-11	0	0	0	0	0	0	0	0	0	0	0	0	0
	imidazole glycerol phosphate synthase, glutamine amidotransferase subunit	0	0	2.85482e-10	0	0	0	0	0	0	0	0	1.3876e-10	0	0	0	0	0	0	0	0	0	0	0	0	0
	efflux pump membrane protein	0	1.0357e-10	7.24741e-11	0	0	0	0	0	6.60666e-11	0	0	7.2126e-11	0	0	0	0	0	0	0	0	0	0	0	0	0
	trigger factor; a molecular chaperone involved in cell division	0	0	0	0	0	0	0	0	5.92005e-11	0	0	6.31311e-11	0	0	0	0	0	0	0	0	0	0	0	0	0
	N-succinyl-diaminopimelate deacylase	0	0	4.98581e-11	0	0	0	0	0	6.81751e-11	0	0	3.63508e-11	0	0	0	0	0	0	0	0	0	0	0	0	0
	fused predicted PTS enzymes Hpr component/enzyme I component/enzyme IIA component	0	0	2.2532e-11	0	0	0	0	0	0	0	0	9.85665e-11	0	0	0	0	0	0	0	0	0	0	0	0	0
	bifunctional chorismate mutase P/prephenate dehydratase	0	0	1.93764e-10	0	0	0	0	0	0	0	0	0	0	0	0	0	0	0	0	0	0	0	0	0	0
	23S rRNA methyluridine methyltransferase RumB	0	0	4.98581e-11	0	0	0	0	0	0	0	0	0	0	0	0	0	0	0	0	0	0	0	0	0	0
	molybdate transporter ATP-binding protein	0	0	5.31066e-11	0	0	0	0	0	7.26171e-11	0	0	0	0	0	0	0	0	0	0	0	0	0	0	0	0
	ATP-binding component RbsA of D-ribose high-affinity transport system	0	0	3.73439e-11	0	0	0	0	0	5.10634e-11	0	0	5.44537e-11	0	0	0	0	0	0	0	0	0	0	0	0	0
	UlaR transcriptional repressor	0	0	7.43914e-11	0	0	0	0	0	0	0	0	0	0	0	0	0	0	0	0	0	0	0	0	0	0
	Radical SAM superfamily protein	0	0	1.52e-10	0	0	0	0	0	6.92806e-11	0	0	0	0	0	0	0	0	0	0	0	0	0	0	0	0
	D-alanyl-D-alanine carboxypeptidase	0	0	7.84378e-11	0	0	0	0	0	6.34501e-11	0	0	5.71878e-11	0	0	0	0	0	0	0	0	0	0	0	0	0
	23S ribosomal RNA of rrnB operon	0	0	1.93664e-11	0	4.29531e-11	0	0	0	0	0	0	2.82394e-11	0	0	0	0	0	0	0	2.33718e-11	0	0	0	0	0
	GcvR predicted transcriptional regulator	0	0	0	0	0	0	0	0	6.71042e-11	0	0	0	0	0	0	0	0	0	0	0	0	0	0	0	0
	Exodeoxyribonuclease V alpha chain	0	0	0	0	0	0	0	0	0	0	0	4.48863e-11	0	0	0	0	0	0	0	0	0	0	0	0	0
	PTS system L-ascorbate-specific transporter subunit IIB	0	0	0	0	0	0	0	0	2.51312e-10	0	0	0	0	0	0	0	0	0	0	0	0	0	0	0	0
	arginine ABC transporter permease	0	0	0	0	0	0	0	0	1.07254e-10	0	0	1.14376e-10	0	0	0	0	0	0	0	0	0	0	0	0	0
	Regulator of sigma E protease	0	0	8.31337e-11	0	0	0	0	0	0	0	0	0	0	0	0	0	0	0	0	0	0	0	0	0	0
	putative membrane-anchored diguanylate cyclase with an N-terminal periplasmic domain	0	0	1.37843e-10	0	0	0	0	0	0	0	0	3.34997e-11	0	0	0	0	0	0	0	0	0	0	0	0	0
	putative von Willibrand factor containing protein	0	0	7.74654e-11	0	0	0	0	0	1.05925e-10	0	0	5.64789e-11	0	0	0	0	0	0	0	0	0	0	0	0	0
	amino-acid transporter	0	0	4.13833e-11	0	0	0	0	0	5.65868e-11	0	0	0	0	0	0	0	0	0	0	0	0	0	0	0	0
	pyrBI operon leader peptide	0	0	1.46458e-10	0	0	0	0	0	0	0	0	2.13561e-10	0	0	0	0	0	0	0	0	0	0	0	0	0
	Putrescine/proton symporter,putrescine/ornithine antiporter	0	0	0	0	0	0	0	0	0	0	0	6.21267e-11	0	0	0	0	0	0	0	0	0	0	0	0	0
	flagellar hook-associated protein FlgL	0	0	5.89517e-11	0	0	0	0	0	0	0	0	4.29808e-11	0	0	0	0	0	0	0	0	0	0	0	0	0
	aspartate kinase	0	0	2.31155e-11	0	0	0	0	0	5.69641e-11	0	2.12642e-11	3.32957e-11	0	0	0	0	0	0	0	0	0	0	0	0	0
	deoxyribodipyrimidine photo-lyase	0	0	3.96335e-11	0	0	0	0	0	0	0	0	5.77923e-11	0	0	0	0	0	0	0	0	0	0	0	0	0
	putative integral transmembrane protein	0	0	0	0	0	0	0	0	0	0	0	8.69182e-11	0	0	0	0	0	0	0	0	0	0	0	0	0
	yphD, subunit of YphD/YphE/YphF ABC transporter	0	0	1.68889e-10	0	0	0	0	0	0	0	0	0	0	0	0	0	0	0	0	0	0	0	0	0	0
	L-seryl-tRNA selenium transferase	0	0	2.02011e-11	0	0	0	0	0	0	0	0	5.89133e-11	0	0	0	0	0	0	0	0	0	0	0	0	0
	3-phosphoserine/phosphohydroxythreonine aminotransferase	0	0	1.03287e-10	0	0	0	8.41479e-11	0	0	0	0	7.53051e-11	0	0	0	0	0	0	0	0	0	0	0	0	0
	Rhodanese domain-containing protein	0	0	1.07124e-10	0	0	0	0	0	5.87932e-11	0	0	7.78797e-11	0	0	0	0	0	0	0	0	0	0	0	0	0
	PTS system subunit IIC	0	0	3.87327e-11	0	0	0	0	0	5.29624e-11	0	0	0	0	0	0	0	0	0	0	0	0	0	0	0	0
	UDP-4-amino-4-deoxy-L-arabinose--oxoglutarate aminotransferase	0	0	1.45699e-10	0	0	0	0	0	6.64089e-11	0	0	7.0818e-11	0	0	0	0	0	0	0	0	0	0	0	0	0
	putative phosphosugar-binding protein	0	0	5.82194e-11	0	0	0	0	0	0	0	0	0	0	0	0	0	0	0	0	0	0	0	0	0	0
	coenzyme PQQ biosynthesis protein A	0	0	3.75684e-11	0	0	0	0	0	1.02741e-10	0	0	0	0	0	0	0	0	0	0	0	0	0	0	0	0
	putative multicomponent oxygenase/reductase subunit for phenylacetic acid degradation	0	0	7.52877e-11	0	0	0	0	0	7.18034e-11	0	0	0	0	0	0	0	0	0	0	0	9.57297e-11	0	0	0	0
	putative phosphogluconate dehydrogenase	0	0	1.88093e-10	0	0	0	0	0	1.71464e-10	0	0	9.1424e-11	0	0	0	0	0	0	0	0	0	0	0	0	0
	formate hydrogenlyase complex iron-sulfur subunit	0	0	1.03573e-10	0	0	0	0	0	0	0	0	1.51026e-10	0	0	0	0	0	0	0	0	0	0	0	0	0
	DNA translocase at septal ring sorting daughter chromsomes	0	0	2.82609e-11	0	0	0	0	0	0	0	0	0	0	0	0	0	0	0	0	0	0	0	0	0	0
	Transcriptional activator protein IlvY	0	0	7.36064e-11	0	0	0	0	0	1.57263e-10	0	0	5.3246e-11	0	0	0	0	0	0	0	0	0	0	0	0	0
	30S ribosomal protein S1	0	0	3.35961e-11	0	0	0	0	0	4.59388e-11	0	0	4.89888e-11	0	0	0	0	0	0	0	0	0	0	0	0	0
	lipopolysaccharide heptosyltransferase III	0	0	5.49755e-11	0	0	0	0	0	7.51725e-11	0	0	0	0	0	0	0	0	0	0	0	0	0	0	0	0
	high-affinity branched-chain amino acid transport system permease BraD	0	0	1.21337e-10	0	0	0	0	0	0	0	0	0	0	0	0	0	0	0	0	0	0	0	0	0	0
	SPFH domain-containing protein/band 7 family protein	0	0	0	0	0	0	0	0	8.37707e-11	0	0	8.93326e-11	0	0	0	0	0	0	0	0	0	0	0	0	0
	fused predicted transporter subunits	0	0	3.23776e-11	0	0	0	0	0	4.82746e-11	0	0	1.28699e-10	0	0	0	0	0	0	0	0	0	0	0	0	0
	ornithine decarboxylase isozyme SpeF	0	0	7.67257e-11	0	0	0	0	0	0	0	0	3.7293e-11	0	0	0	0	0	0	0	0	0	0	0	0	0
	dipeptide transporter ; periplasmic-binding component of ABC superfamily	0	0	0	0	0	0	0	0	4.95819e-11	0	0	0	0	0	0	0	0	0	0	0	0	0	0	0	0
	putative transporter subunit:periplasmic-binding component of ABC superfamily	0	0	6.12635e-11	0	0	0	0	0	0	0	0	0	0	0	0	0	0	0	0	0	0	0	0	0	0
	broad specificity sugar efflux system SetA	0	0	9.54027e-11	0	0	0	0	0	0	0	0	6.95567e-11	0	0	0	0	0	0	0	0	0	0	0	0	0
	protein involved in plasmid replication	0	0	4.05771e-11	0	0	0	0	0	0	0	0	0	0	0	0	0	0	0	0	0	0	0	0	0	0
	putative ribokinase	0	0	4.6288e-11	0	0	0	0	0	0	0	0	6.74957e-11	0	0	0	0	0	0	0	0	0	0	0	0	0
	rhsC	0	0	2.67809e-11	0	0	0	0	0	0	0	0	5.71878e-11	0	0	0	0	0	0	0	0	0	0	0	0	0
	YhfC MFS transporter	0	0	0	0	0	0	0	0	0	0	0	6.93801e-11	0	0	0	0	0	0	0	0	0	0	0	0	0
	anaerobic nitric oxide reductase transcription regulator	0	0	7.42441e-11	0	0	0	0	0	0	0	0	0	0	0	0	0	0	0	0	0	0	0	0	0	0
	maltose outer membrane porin (maltoporin)	0	0	4.19388e-11	0	0	0	0	0	0	0	0	0	0	0	0	0	0	0	0	0	0	0	0	0	0
	tRNA-processing ribonuclease BN	0	0	0	0	0	0	0	0	0	0	0	9.39373e-11	0	0	0	0	0	0	0	0	0	0	0	0	0
	metabolite transporter yaaU	0	0	4.22222e-11	0	0	0	0	0	0	0	0	6.1567e-11	0	0	0	0	0	0	0	0	0	0	0	0	0
	phosphoserine aminotransferase	0	0	5.16436e-11	0	0	0	0	0	7.06166e-11	0	0	7.53051e-11	0	0	0	0	0	0	0	0	0	0	0	0	0
	DNA topoisomerase	0	0	1.03573e-10	0	0	0	0	0	0	0	0	0	0	0	0	0	0	0	0	0	0	0	0	0	0
	Mrp protein	0	0	0	0	0	0	0	0	0	0	0	7.38804e-11	0	0	0	0	0	0	0	0	0	0	0	0	0
	2,3-dihydroxyphenylpropionate/2, 3-dihydroxicinnamic acid 1,2- dioxygenase	0	0	2.35807e-10	0	0	0	0	0	1.75729e-10	0	0	1.71923e-10	0	0	0	0	0	0	0	0	0	0	0	0	0
	transcriptional regulator with ankyrin domain	0	0	9.28051e-11	0	0	0	0	0	2.538e-10	0	0	0	0	0	0	0	0	0	0	0	0	0	0	0	0
	6-phosphogluconate phosphatase	0	0	8.44443e-11	0	0	0	0	0	1.15468e-10	0	0	1.23134e-10	0	0	0	0	0	0	0	0	0	0	0	0	0
	37kDa nucleoid-associated protein	0	0	5.57936e-11	0	0	0	0	0	7.62911e-11	0	0	0	0	0	0	0	0	0	0	0	0	0	0	0	0
	predicted arabinose transporter	0	0	4.72208e-11	0	0	0	0	0	0	0	0	0	0	0	0	0	0	0	0	0	0	0	0	0	0
	transcriptional repressor DicA	0	0	1.37843e-10	0	0	0	0	0	1.88484e-10	0	0	0	0	0	0	0	0	0	0	0	0	0	0	0	0
	Inner membrane protein yibH	0	0	0	0	0	0	0	0	0	0	0	7.2126e-11	0	0	0	0	0	0	0	0	0	0	0	0	0
	sulfate ABC transporter permease	0	0	1.01151e-10	0	0	0	0	0	4.6104e-11	0	0	0	0	0	0	0	0	0	0	0	0	0	0	0	0
	YicJ GPH transporter	0	0	0	0	0	0	0	0	0	0	0	5.92967e-11	0	0	0	0	0	0	0	0	0	0	0	0	0
	TonB protein; energy transducer; uptake of iron, cyanocobalimin; sensitivity to phages, colicins, subunit of TonB energy transducing system, vitamin B12 outer membrane transport complex, vitamin B12 transport system, Outer Membrane Ferric Enterobacti	0	0	0	0	0	0	0	0	1.06808e-10	0	0	0	0	0	0	0	0	0	0	0	0	0	0	0	0
	HTH-type transcriptional regulator xapR	0	0	0	0	0	0	0	0	8.68943e-11	0	0	1.85327e-10	0	0	0	0	0	0	0	0	0	0	0	0	0
	Protein ytfJ-like protein	0	0	0	0	0	0	0	0	2.74159e-10	0	0	0	0	0	0	0	0	0	0	0	0	0	0	0	0
	formyltetrahydrofolate deformylase PurU	0	0	6.6714e-11	0	0	0	0	0	9.12236e-11	0	0	0	0	0	0	0	0	0	0	0	0	0	0	0	0
	Putative lipoprotein acfD-like protein precursor	0	0	3.69756e-11	0	0	0	0	0	1.68533e-11	0	0	0	0	0	0	0	0	0	0	0	0	0	0	0	0
	outer membrane usher protein YhcD	0	0	2.36104e-10	0	0	0	0	0	2.42133e-10	0	0	1.54926e-10	0	0	0	0	0	0	0	0	0	0	0	0	0
	sugar efflux system	0	0	4.74598e-11	0	0	0	0	0	6.48958e-11	0	0	7.92341e-11	0	0	0	0	0	0	0	0	0	0	0	0	0
	threonine dehydratase biosynthetic (threonine deaminase)	0	0	3.64012e-11	0	0	0	0	0	0	0	0	0	0	0	0	0	0	0	0	0	0	0	0	0	0
	lipid III flippase, subunit of Enterobacterial Common Antigen Biosynthesis Protein Complex	0	0	4.4956e-11	0	0	0	0	0	0	0	0	0	0	0	0	0	0	0	0	0	0	0	0	0	0
	N5-glutamine S-adenosyl-L-methionine-dependent methyltransferase	0	0	6.7434e-11	0	0	0	0	0	9.2208e-11	0	0	1.75793e-10	0	0	0	0	0	0	0	0	0	0	0	0	0
	C-N hydrolase family amidase, NAD(P)-binding protein	0	0	7.29441e-11	0	0	0	0	0	0	0	0	0	0	0	0	0	0	0	0	0	0	0	0	0	0
	biofilm regulator	0	0	0	0	0	0	0	0	2.98068e-10	0	0	0	0	0	0	0	0	0	0	0	0	0	0	0	0
	DNA-binding response regulator PhoP	0	0	0	0	0	0	0	0	0	0	0	1.22035e-10	0	0	0	0	0	0	0	0	0	0	0	0	0
	cyclic 3,5-adenosine monophosphate phosphodiesterase	0	0	1.04917e-10	0	0	0	0	0	0	0	0	0	0	0	0	0	0	0	0	0	0	0	0	0	0
	6-phosphogluconolactonase	0	0	1.12932e-10	0	0	0	0	0	4.25458e-10	0	0	8.23366e-11	0	0	0	0	0	0	0	0	0	0	0	0	0
	Outer membrane protein F	0	0	5.16436e-11	0	0	0	0	0	0	0	0	0	0	0	0	0	0	0	0	0	0	0	0	0	0
	multidrug resistance protein D	0	0	1.89839e-10	0	0	0	0	0	0	0	0	6.92045e-11	0	0	0	0	0	0	0	0	0	0	0	0	0
	deoxyribonuclease I	0	0	0	0	0	0	0	0	1.08618e-10	0	0	1.1583e-10	0	0	0	0	0	0	0	0	0	0	0	0	0
	TdcA transcriptional activator	0	0	5.98934e-11	0	0	0	0	0	0	0	0	0	0	0	0	0	0	0	0	0	0	0	0	0	0
	50S ribosomal protein L27	0	0	2.17984e-10	0	0	0	0	0	2.98068e-10	0	0	0	0	0	0	0	0	0	0	0	0	0	0	0	0
	pyruvate formate lyase I	0	0	2.46342e-11	0	0	0	0	0	4.07533e-11	0	0	4.34591e-11	0	0	0	0	0	0	0	0	0	0	0	0	0
	putative oxidoreductase, 4Fe-4S ferredoxin-type subunit	0	0	1.1501e-10	0	0	0	0	0	0	0	0	0	0	0	0	0	0	0	0	0	0	0	0	0	0
	flagellar synthesis protein FlgN	0	0	1.34868e-10	0	0	0	0	0	0	0	0	0	0	0	0	0	0	0	0	0	0	0	0	0	0
	LrhA transcriptional dual regulator	0	0	5.98934e-11	0	0	0	0	0	0	0	0	0	0	0	0	0	0	0	0	0	0	0	0	0	0
	RNA polymerase-associated protein	0	0	0	0	0	0	0	0	0	0	0	2.97128e-11	0	0	0	0	0	0	0	0	0	0	0	0	0
	SanA protein	0	0	9.01281e-11	0	0	0	0	0	0	0	0	0	0	0	0	0	0	0	0	0	0	0	0	0	0
	molybdopterin-guanine dinucleotide biosynthesis protein	0	0	3.19545e-10	0	0	0	0	0	0	0	0	0	0	0	0	0	0	0	0	0	0	0	0	0	0
	K+-transporting ATPase subunit B	0	0	2.74475e-11	0	0	0	0	0	7.50624e-11	0	0	4.00231e-11	0	0	0	0	0	0	0	0	0	0	0	0	0
	C4-dicarboxylate transport protein	0	0	4.36985e-11	0	0	0	0	0	5.97525e-11	0	0	0	0	0	0	0	0	0	0	0	0	0	0	0	0
	ferrous iron transport protein B	0	0	2.42205e-11	0	0	0	0	0	3.31186e-11	0	0	3.53175e-11	0	0	0	0	0	0	0	0	0	0	0	0	0
	potassium translocating ATPase subunit A	0	0	3.35961e-11	0	0	0	0	0	0	0	0	0	0	0	0	0	0	0	0	0	0	0	0	0	0
	molybdopterin dehydrogenase, FAD binding subunit	0	0	7.21025e-11	0	0	0	0	0	0	0	0	0	0	0	0	0	0	0	0	0	0	0	0	0	0
	exodeoxyribonuclease V gamma subunit	0	0	5.00801e-11	0	0	0	0	0	9.13048e-11	0	0	2.43417e-11	0	0	0	0	0	0	0	0	0	0	0	0	0
	PEP-protein phosphotransferase of PTS system (enzyme I)	0	0	0	0	0	0	0	0	4.45032e-11	0	0	0	0	0	0	0	0	0	0	0	0	0	0	0	0
	DNA gyrase (type II topoisomerase), subunit A	0	0	6.42008e-11	0	0	0	0	0	5.85247e-11	0	0	3.12052e-11	0	0	0	0	0	0	0	0	0	0	0	0	0
	bifunctional folylpolyglutamate synthase/dihydrofolate synthase FolC	0	0	8.86366e-11	0	0	0	0	0	0	0	0	0	0	0	0	0	0	0	0	0	0	0	0	0	0
	chromosome partitioning protein	0	0	0	0	0	0	0	0	0	0	0	1.16322e-10	0	0	0	0	0	0	0	0	0	0	0	0	0
	Ornithine decarboxylase isozyme	0	0	0	0	0	0	0	0	0	0	0	8.47621e-11	0	0	0	0	0	0	0	0	0	0	0	0	0
	RecQ familyATP-dependent DNA helicase	0	0	6.12635e-11	0	0	0	0	0	4.18853e-11	0	0	4.46663e-11	0	0	0	0	0	0	0	0	0	0	0	0	0
	inorganic diphosphatase	0	0	0	0	0	0	0	0	2.89648e-10	0	0	0	0	0	0	0	0	0	0	0	0	0	0	0	0
	tRNA pseudouridine synthase C	0	0	7.18262e-11	0	0	0	0	0	9.82139e-11	0	0	1.04735e-10	0	0	0	0	0	0	0	0	0	0	0	0	0
	fructose-6-phosphate aldolase	0	0	8.48264e-11	0	0	0	0	0	1.1599e-10	0	0	1.23691e-10	0	0	0	0	0	0	0	0	0	0	0	0	0
	SgrR transcriptional dual regulator	0	0	6.79226e-11	0	0	0	0	0	4.64381e-11	0	0	9.90426e-11	0	0	0	0	0	0	0	0	0	0	0	0	0
	HsdR family type I site-specific deoxyribonuclease	0	0	1.90938e-10	0	0	0	0	0	4.747e-11	0	0	1.26554e-10	0	0	0	0	0	0	0	0	0	0	0	0	0
	heme lyase (NrfEFG) for insertion of heme into c552, subunit NrfE	0	0	3.46518e-11	0	0	0	0	0	0	0	0	0	0	0	0	0	0	0	0	0	0	0	0	0	0
	Peptidase E	0	0	3.26028e-10	0	0	0	0	0	1.11451e-10	0	0	5.3483e-10	0	0	0	0	0	0	0	0	0	0	0	0	0
	leucine-responsive transcriptional regulator	0	0	1.13616e-10	0	0	0	0	0	1.55357e-10	0	0	0	0	0	0	0	0	0	0	0	0	0	0	0	0
	PEP-protein phosphotransferase system enzyme I	0	0	2.2478e-11	0	0	0	0	0	3.0736e-11	0	0	0	0	0	0	0	0	0	0	0	0	0	0	0	0
	beta-phosphoglucomutase family hydrolase	0	0	9.91886e-11	0	0	0	0	0	0	0	0	0	0	0	0	0	0	0	0	0	0	0	0	0	0
	putative NAD(P)-linked reductase that acts in starvation-associated mutation	0	0	0	0	0	0	0	0	0	0	0	7.87774e-11	0	0	0	0	0	0	0	0	0	0	0	0	0
	ycjV	0	0	1.55789e-10	0	0	0	0	0	7.10078e-11	0	0	0	0	0	0	0	0	0	0	0	0	0	0	0	0
	high-affinity branched-chain amino acid transport ATP-binding protein LivM	0	0	4.40062e-11	0	0	0	0	0	6.01733e-11	0	0	0	0	0	0	0	0	0	0	0	0	0	0	0	0
	O-succinylbenzoate synthase	0	0	5.84007e-11	0	0	0	0	0	7.98561e-11	0	0	8.51581e-11	0	0	0	0	0	0	0	0	0	0	0	0	0
	chemotaxis regulator CheZ	0	0	1.74387e-10	0	0	0	0	0	1.19227e-10	0	0	1.27143e-10	0	0	0	0	0	0	0	0	0	0	0	0	0
	Phosphatase yihX	0	0	9.37332e-11	0	0	0	0	0	0	0	0	0	0	0	0	0	0	0	0	0	0	0	0	0	0
	putative aldo/keto reductase	0	0	5.7682e-11	0	0	0	0	0	8.93165e-11	0	0	7.87774e-11	0	0	0	0	0	0	0	0	0	0	0	0	0
	ORF	0	0	1.33905e-10	0	0	0	0	0	0	0	0	1.55317e-10	0	0	0	0	0	0	0	0	0	0	0	0	0
	murein tripeptide (L-ala-gamma-D-glutamyl-meso-DAP) transporter subunit	0	0	6.96901e-11	0	0	0	0	0	4.76465e-11	0	0	5.081e-11	0	0	0	0	0	0	0	0	0	0	0	0	0
	YciI-like protein	0	0	0	0	0	0	0	0	2.58928e-10	0	0	0	0	0	0	0	0	0	0	0	0	0	0	0	0
	arginine/agmatin antiporter AdiC	0	0	4.20328e-11	0	0	0	0	0	5.74749e-11	0	0	0	0	0	0	0	0	0	0	0	0	0	0	0	0
	DNA-binding response regulator in two-component regulatory system with EvgS	0	0	4.57235e-11	0	0	0	0	0	6.25215e-11	0	0	1.33345e-10	0	0	0	0	0	0	0	0	0	0	0	0	0
	N-acetylmuramoyl-l-alanine amidase I	0	0	6.46436e-11	0	0	0	0	0	8.83925e-11	0	0	0	0	6.22534e-11	0	0	0	0	0	0	0	0	0	0	0
	putative sugar ABC transporter ATP-binding protein transporter	0	0	0	0	0	0	0	0	0	0	0	7.57223e-11	0	0	0	0	0	0	0	0	0	0	0	0	0
	DNA-binding transcriptional activator OsmE	0	0	1.65899e-10	0	0	0	0	0	0	0	0	2.50787e-10	0	0	0	0	0	0	0	0	0	0	0	0	0
	glutathionylspermidine synthase	0	0	3.02365e-11	0	0	0	0	0	4.13449e-11	0	0	4.40899e-11	0	0	0	0	0	0	0	0	0	0	0	0	0
	amino acid/peptide transporter protein	0	0	3.82584e-11	0	0	0	0	0	0	0	0	5.57873e-11	0	0	0	0	0	0	0	0	0	0	0	0	0
	TDP-Fuc4NAc: lipid II Fuc4NAc transferase RffT	0	0	2.6037e-11	0	0	0	0	0	0	0	0	0	0	0	0	0	0	0	0	0	0	0	0	0	0
	5- methyltetrahydropteroyltriglutamate/homocysteine S-methyltransferase	0	0	2.48629e-11	0	0	0	0	0	6.79942e-11	0	0	3.62543e-11	0	0	0	0	0	0	0	0	0	0	0	0	0
	single-stranded-DNA-specific exonuclease RecJ	0	0	0	0	0	0	0	0	4.43492e-11	0	0	0	0	0	0	0	0	0	0	0	0	0	0	0	0
	type III secretion protein	0	0	2.2476e-10	0	0	0	0	0	5.454e-11	0	0	1.16322e-10	0	0	0	0	0	0	0	0	0	0	0	0	0
	predicted thioredoxin domain-containing protein	0	0	1.97333e-10	0	0	0	0	0	0	0	0	0	0	0	0	0	0	0	0	0	0	0	0	0	0
	predicted zinc-dependent peptidase	0	0	0	0	0	0	0	0	1.02741e-10	0	0	1.64343e-10	0	0	0	0	0	0	0	0	0	0	0	0	0
	Transcriptional regulator, NrdR family	0	0	0	0	0	0	0	0	2.48872e-10	0	0	0	0	0	0	0	0	0	0	0	0	0	0	0	0
	azoreductase	0	0	1.8561e-10	0	0	0	0	0	1.27535e-10	0	0	1.35326e-10	0	0	0	0	0	0	0	0	0	0	0	0	0
	ATP-binding subunit of oligopeptide ABC transporter	0	0	5.59601e-11	0	0	0	0	0	0	0	0	0	0	0	0	0	0	0	0	0	0	0	0	0	0
	putative lysogenization regulator	0	0	1.31402e-10	0	0	0	0	0	1.19784e-10	0	0	0	0	0	0	0	0	0	0	0	0	0	0	0	0
	nucleoside diphosphate kinase regulator	0	0	1.36837e-10	0	0	0	0	0	0	0	0	0	0	0	0	0	0	0	0	0	0	0	0	0	0
	adenine-specific methylase YhdJ	0	0	6.35479e-11	0	0	0	0	0	0	0	0	0	0	0	0	0	0	0	0	0	0	0	0	0	0
	heme lyase (NrfEFG) for insertion of heme intoc552, subunit NrfG	0	0	9.42042e-11	0	0	0	0	0	0	0	0	0	0	0	0	0	0	0	0	0	0	0	0	0	0
	ribosomal RNA large subunit methyltransferase N	0	0	4.86926e-11	0	0	0	0	0	3.32907e-11	0	0	7.1002e-11	0	0	0	0	0	0	0	0	0	0	0	0	0
	putative aminotransferase	0	0	9.68819e-11	0	0	0	0	0	6.62373e-11	0	0	1.4127e-10	0	0	0	0	0	0	0	0	0	0	0	0	0
	fructose-like phosphotransferase enzyme IIA component FruA	0	0	1.25816e-10	0	0	0	0	0	0	0	0	0	0	0	0	0	0	0	0	0	0	0	0	0	0
	putative hydrolase, inner membrane	0	0	1.03764e-10	0	0	0	0	0	4.72949e-11	0	0	5.40233e-11	0	0	0	0	0	0	0	0	0	0	0	0	0
	fused D-ribose transporter subunits	0	0	7.46878e-11	0	0	0	0	0	0	0	0	0	0	0	0	0	0	0	0	0	0	0	0	0	0
	transcriptional activator	0	0	1.80256e-10	0	0	0	0	0	0	0	0	8.76146e-11	0	0	0	0	0	0	0	0	0	0	0	0	0
	hydrogenase 2 maturation endopeptidase	0	0	1.13616e-10	0	0	0	0	0	7.76783e-11	0	0	1.65671e-10	0	0	0	0	0	0	0	0	0	0	0	0	0
	porin OmpN	0	0	1.43104e-10	0	0	0	0	0	6.5226e-11	0	0	0	0	0	0	0	0	0	0	0	0	0	0	0	0
	RNA polymerase-associated helicase protein	0	0	4.07536e-11	0	0	0	0	0	2.78629e-11	0	0	5.94256e-11	0	0	0	0	0	0	0	0	0	0	0	0	0
	GTP hydrolase involved in nickel liganding into hydrogenases	0	0	0	0	0	0	0	0	0	0	0	4.69687e-11	0	0	0	0	0	0	0	0	0	0	0	0	0
	RNA methyltransferase, TrmH family, group 1	0	0	7.58973e-11	0	0	0	0	0	0	0	0	0	0	0	0	0	0	0	0	0	0	0	0	0	0
	bifunctional cobinamide kinase and cobinamide phosphate guanylyltransferase	0	0	1.03004e-10	0	0	0	0	0	0	0	0	0	0	0	0	0	0	0	0	0	0	0	0	0	0
	tdc operon transcriptional activator	0	0	5.98934e-11	0	0	0	0	0	0	0	0	0	0	0	0	0	0	0	0	0	0	0	0	0	0
	peroxidase/catalase HPI	0	0	0	0	0	0	0	0	0	0	0	3.69402e-11	0	0	0	0	0	0	0	0	0	0	0	0	0
	third cytochrome oxidase, subunit I	0	0	3.64012e-11	0	0	0	0	0	0	0	0	0	0	0	0	0	0	0	0	0	0	0	0	0	0
	fructose-specific phosphotransferase system protein FrvX	0	0	0	0	0	0	0	0	0	0	0	1.53142e-10	0	0	0	0	0	0	0	0	0	0	0	0	0
	nickel transporter permease NikB	0	0	5.95131e-11	0	0	0	0	0	1.11894e-10	0	0	8.67802e-11	0	0	0	0	0	0	0	0	0	0	0	0	0
	deoxyribonucleoside 5'-monophosphatase	0	0	9.37332e-11	0	0	0	0	0	1.28169e-10	0	0	0	0	0	0	0	0	0	0	0	0	0	0	0	0
	2':3'-cyclic-nucleotide 2'-phosphodiesterase	0	0	0	0	0	0	0	0	3.95584e-11	0	0	0	0	0	0	0	0	0	0	0	0	0	0	0	0
	predicted pectinesterase	0	0	0	0	0	0	0	0	1.19784e-10	0	0	6.38686e-11	0	0	0	0	0	0	0	0	0	0	0	0	0
	zinc transporter subunit: membrane component of ABC superfamily	0	0	7.15521e-11	0	0	0	0	0	0	0	0	0	0	0	0	0	0	0	0	0	0	0	0	0	0
	division inhibitor Ttk	0	0	9.42042e-11	0	0	0	0	0	0	0	0	0	0	0	0	0	0	0	0	0	0	0	0	0	0
	zinc metallopeptidase	0	0	4.15668e-11	0	0	0	0	0	5.68377e-11	0	0	6.06115e-11	0	0	0	0	0	0	0	0	0	0	0	0	0
	bifunctional 3-demethylubiquinone-9 3-methyltransferase/ 2-octaprenyl-6-hydroxy phenol methylase	0	0	0	0	0	0	0	0	1.06364e-10	0	0	0	0	0	0	0	0	0	0	0	0	0	0	0	0
	tRNA(m7G46)-methyltransferase	0	0	7.8111e-11	0	0	0	0	0	0	0	0	1.13899e-10	0	0	0	0	0	0	0	0	0	0	0	0	0
	FeS assembly protein SufB	0	0	1.13387e-10	0	0	0	0	0	1.03362e-10	0	0	0	0	0	0	0	0	0	0	0	0	0	0	0	0
	GTPase HflX	0	0	4.39031e-11	0	0	0	0	0	6.00324e-11	0	0	6.40182e-11	0	0	0	0	0	0	0	0	0	0	0	0	0
	FAD-binding 9 siderophore-interacting domain-containing protein	0	0	7.35162e-11	0	0	0	0	0	1.00525e-10	0	0	0	0	0	0	0	0	0	0	0	0	0	0	0	0
	macB, subunit of MacAB-TolC Macrolide Efflux Transport System	0	0	0	0	0	0	0	0	0	0	0	4.21198e-11	0	0	0	0	0	0	0	0	0	0	0	0	0
	Preprotein translocase	0	0	0	0	0	0	0	0	0	0	0	1.0678e-10	0	0	0	0	0	0	0	0	0	0	0	0	0
	biosynthetic peptidoglycan transglycosylase	0	0	7.71467e-11	0	0	0	0	0	1.05489e-10	0	0	1.12493e-10	0	0	0	0	0	0	0	0	0	0	0	0	0
	DNA-binding transcriptional activator MhpR, 3HPP-binding	0	0	6.64774e-11	0	0	0	0	0	0	0	0	9.69353e-11	0	0	0	0	0	0	0	0	0	0	0	0	0
	ribosomal protein	0	0	2.01577e-10	0	0	0	0	0	1.95678e-10	0	0	0	0	0	0	0	0	0	0	0	0	0	0	0	0
	Protein yceI precursor	0	0	9.76387e-11	0	0	0	0	0	0	0	0	0	0	0	0	0	0	0	0	0	0	0	0	0	0
	lysogenic conversion protein from Bacteriophage P2-EC53	0	0	7.76326e-10	0	0	0	0	0	4.90599e-10	0	0	1.00711e-10	0	0	0	0	0	0	0	0	0	0	0	0	0
	allophanate hydrolase subunit 1	0	0	0	0	0	0	0	0	0	0	0	1.24821e-10	0	0	0	0	0	0	0	0	0	0	0	0	0
	septation protein, ampicillin sensitivity	0	0	5.49755e-11	0	0	0	0	0	7.51725e-11	0	0	0	0	0	0	0	0	0	0	0	0	0	0	0	0
	N-acetylgalactosamine-specific enzyme IIB component of PTS	0	0	1.17903e-10	0	0	0	0	0	1.62239e-10	0	0	0	0	0	0	0	0	0	0	0	0	0	0	0	0
	putative porin protein	0	0	2.36999e-11	0	0	0	0	0	3.24069e-11	0	0	6.9117e-11	0	0	0	0	0	0	0	0	0	0	0	0	0
	cellulose biosynthesis protein BcsE	0	0	3.60512e-11	0	0	0	0	0	4.92958e-11	0	0	5.25688e-11	0	0	0	0	0	0	0	0	0	0	0	0	0
	translation initiation factor IF-2	0	0	4.208e-11	0	0	0	0	0	2.87697e-11	0	0	9.20396e-11	0	0	0	0	0	0	0	0	0	0	0	0	2.1822e-11
	hydroperoxidase HPI(I)	0	0	5.15726e-11	0	0	0	0	0	0	0	0	0	0	0	0	0	0	0	0	0	0	0	0	0	0
	Trk system potassium uptake protein trkA (K(+)-uptake protein trkA)	0	0	1.63369e-10	0	0	0	0	0	0	0	0	5.9555e-11	0	0	0	0	0	0	0	0	0	0	0	0	0
	beta-galactosidase subunit alpha	0	0	0	0	0	0	0	0	1.24315e-11	0	0	0	0	0	0	0	0	0	0	0	0	0	0	0	0
	bile acid:sodium symporter	0	0	5.62962e-11	0	0	0	0	0	7.69784e-11	0	0	8.20894e-11	0	0	0	0	0	0	0	0	0	0	0	0	0
	flagella biosynthesis regulator	0	0	1.12932e-10	0	0	0	0	0	0	0	0	8.23366e-11	0	0	0	0	0	0	0	0	0	0	0	0	0
	ABC transporter membrane protein	0	0	7.32291e-11	0	0	0	0	0	6.94684e-11	0	0	7.40807e-11	0	0	0	0	0	0	0	0	0	0	0	0	0
	P pilus assembly protein pilin FimA-like protein	0	0	1.1501e-10	0	0	0	0	0	7.86314e-11	0	0	8.3852e-11	0	0	0	0	0	0	0	0	0	0	0	0	0
	CoA binding domain/acetyltransferase domain-containing protein	0	0	2.11349e-11	0	0	0	0	0	0	0	0	0	0	0	0	0	0	0	0	0	0	0	0	0	0
	cell wall-associated hydrolase	0	0	0	0	0	0	0	0	1.30785e-10	0	0	0	0	0	0	0	0	0	0	0	0	0	0	0	0
	triphosphoribosyl-dephospho-CoA transferase	0	0	6.39817e-11	0	0	0	0	0	8.74875e-11	0	0	0	0	0	0	0	0	0	0	0	0	0	0	0	0
	putative H repeat-associated protein	0	0	4.94634e-11	0	0	0	0	0	6.76354e-11	0	0	7.2126e-11	0	0	0	0	0	0	0	0	0	0	0	0	0
	Ribosomal RNA small subunit methyltransferase B	0	0	0	0	0	0	0	0	5.96135e-11	0	0	0	0	0	0	0	0	0	0	0	0	0	0	0	0
	hydrogenase 2-specific chaperone HybE	0	0	1.1501e-10	0	0	0	0	0	0	0	0	0	0	0	0	0	0	0	0	0	0	0	0	0	0
	DNA-binding transcriptional regulator CynR	0	0	1.24978e-10	0	0	0	0	0	0	0	0	9.11192e-11	0	0	0	0	0	0	0	0	0	0	0	0	0
	bifunctional glutathionylspermidine amidase/glutathionylspermidine synthetase	0	0	3.02365e-11	0	0	0	0	0	8.26898e-11	0	0	4.40899e-11	0	0	0	0	0	0	0	0	0	0	0	0	0
	tyrosine-specific transport protein	0	0	9.28051e-11	0	0	0	0	0	0	0	0	0	0	0	0	0	0	0	0	0	0	0	0	0	0
	putative oxidoreductase with NAD(P)-binding Rossmann-fold domain	0	0	6.08657e-11	0	0	0	0	0	0	0	0	5.81245e-11	0	0	0	0	0	0	0	0	0	0	0	0	0
	putative S-adenosylmethionine-dependent methyltransferase	0	0	1.07328e-10	0	0	0	0	0	0	0	0	0	0	0	0	0	0	0	0	0	0	0	0	0	0
	predicted aldehyde dehydrogenase	0	0	4.04895e-11	0	0	0	0	0	0	0	0	0	0	0	0	0	0	0	0	0	0	0	0	0	0
	cation-efflux pump FieF	0	0	1.24562e-10	0	0	0	0	0	0	0	0	0	0	0	0	0	0	0	0	0	0	0	0	0	0
	ethanolamine catabolic microcompartment shell protein EutN	0	0	0	0	0	0	0	0	2.67019e-10	0	0	0	0	0	0	0	0	0	0	0	0	0	0	0	0
	EF-P-lysine aminoacylase	0	0	5.7505e-11	0	0	0	0	0	7.86314e-11	0	0	8.3852e-11	0	0	0	0	0	0	0	0	0	0	0	0	0
	DNA-binding ATP-dependent protease La	0	0	7.16432e-11	0	0	0	0	0	6.53091e-11	0	0	3.48226e-11	0	0	0	0	0	0	0	0	0	0	0	0	0
	formate hydrogenlyase subunit	0	0	6.15653e-11	0	0	0	0	0	4.20917e-11	0	0	0	0	0	0	0	0	0	0	0	0	0	0	0	0
	bifunctional aspartokinase I/homoserine dehydrogenase I	0	0	2.28339e-11	0	0	0	0	0	2.02947e-10	0	0	1.16535e-10	0	0	0	0	0	0	0	0	0	0	0	0	0
	Acetyl-coenzyme A carboxyl transferase beta subunit	0	0	6.14644e-11	0	0	0	0	0	0	0	0	0	0	0	0	0	0	0	0	0	0	0	0	0	0
	putative co-chaperone	0	0	7.87674e-11	0	0	0	0	0	0	0	0	0	0	0	0	0	0	0	0	0	0	0	0	0	0
	oxidoreductase molybdopterin binding protein	0	0	0	0	0	0	0	0	7.65189e-11	0	0	0	0	0	0	0	0	0	0	0	0	0	0	0	0
	hybrid sensory kinase RcsC in two-component regulatory system with RcsB and YojN	0	0	3.94666e-11	0	0	0	0	0	0	0	0	2.87745e-11	0	0	0	0	0	0	0	0	0	0	0	0	0
	tRNA (guanine-1-)-methyltransferase	0	0	7.32291e-11	0	0	0	0	0	1.00132e-10	0	0	2.27798e-10	0	0	0	0	0	0	0	0	0	0	0	0	0
	glycerol-3-phosphate O-acyltransferase	0	0	4.64026e-11	0	0	0	0	0	3.1725e-11	0	0	6.76628e-11	0	0	0	0	0	0	0	0	0	0	0	0	0
	dimethyl sulfoxide reductase, anaerobic subunit B	0	0	0	0	0	0	0	0	0	0	0	6.63489e-11	0	0	0	0	0	0	0	0	0	0	0	0	0
	rare lipoprotein A RlpA	0	0	1.03287e-10	0	0	0	0	0	7.06166e-11	0	0	0	0	0	0	0	0	0	0	0	0	0	0	0	0
	D-arabitol repressor AtlR	0	0	1.19405e-10	0	0	0	0	0	2.44909e-10	0	0	2.6117e-10	0	0	0	0	0	0	0	0	0	0	0	0	0
	tRNA m(5)U54 methyltransferase, SAM-dependent	0	0	0	0	0	0	0	0	6.98469e-11	0	0	0	0	0	0	0	0	0	0	0	0	0	0	0	0
	multidrug efflux system, subunit B	0	0	1.80083e-11	0	0	0	0	0	0	0	0	5.2387e-11	0	0	0	0	0	0	0	0	0	0	0	0	0
	peptidase S16 lon domain-containing protein	0	0	9.58091e-11	0	0	0	0	0	0	0	0	0	0	0	0	0	0	0	0	0	0	0	0	0	0
	toxin of the ChpA-ChpR toxin-antitoxin system, endoribonuclease	0	0	1.67381e-10	0	0	0	0	0	0	0	0	0	0	0	0	0	0	0	0	0	0	0	0	0	0
	Nicotinamide adenine dinucleotide synthetase NadE	0	0	6.79226e-11	0	0	0	0	0	0	0	0	0	0	0	0	0	0	0	0	0	0	0	0	0	0
	tRNA s(4)U8 sulfurtransferase	0	0	0	0	0	0	0	0	0	0	0	5.12192e-11	0	0	0	0	0	0	0	0	0	0	0	0	0
	EnvC murein hydrolase	0	0	4.46349e-11	0	0	0	0	0	0	0	0	0	0	0	0	0	0	0	0	0	0	0	0	0	0
	outer membrane phospholipase A PldA	0	0	6.46436e-11	0	0	0	0	0	8.83925e-11	0	0	9.42613e-11	0	0	0	0	0	0	0	0	0	0	0	0	0
	choline dehydrogenase BetA	0	0	6.73129e-11	0	0	0	0	0	0	0	0	4.90768e-11	0	0	0	0	0	0	0	0	0	0	0	0	0
	multidrug efflux system subunit MdtA	0	0	4.1111e-11	0	0	0	0	0	1.2324e-10	0	0	5.87866e-11	0	0	0	0	0	0	0	0	0	0	0	0	0
	Pili assembly chaperone, N-terminal	0	0	7.49866e-11	0	0	0	0	0	2.04254e-10	0	0	1.21492e-10	0	0	0	0	0	0	0	0	0	0	0	0	0
	nitrite reductase, formate-dependent, cytochrome	0	0	3.9137e-11	0	0	0	0	0	0	0	0	0	0	0	0	0	0	0	0	0	0	0	0	0	0
	stress-induced protein, ATP-binding protein	0	0	1.29287e-10	0	0	0	0	0	0	0	0	1.88523e-10	0	0	0	0	0	0	0	0	0	0	0	0	0
	YheO domain protein	0	0	0	0	0	0	0	0	0	0	0	1.13426e-10	0	0	0	0	0	0	0	0	0	0	0	0	0
	1-deoxyxylulose-5-phosphate synthase, thiamine-requiring, FAD-requiring	0	0	3.01878e-11	0	0	0	0	0	0	0	0	4.40189e-11	0	0	0	0	0	0	0	0	0	0	0	0	0
	ATP synthase F0, B subunit AtpF	0	0	1.19405e-10	0	0	0	0	0	0	0	0	0	0	0	0	0	0	0	0	0	0	0	0	0	0
	tartrate dehydrogenase/decarboxylase	0	0	5.17863e-11	0	0	0	0	0	0	0	0	0	0	0	0	0	0	0	0	0	0	0	0	0	0
	NAGC-like DNA-binding transcriptional repressor DgsA	0	0	0	0	0	0	0	0	0	0	0	6.7164e-11	0	0	0	0	0	0	0	0	0	0	0	0	0
	lipid A export permease/ATP-binding protein MsbA	0	0	3.21555e-11	0	0	0	0	0	0	0	0	0	0	0	0	0	0	0	0	0	0	0	0	0	0
	RNase I, cleaves phosphodiester bond between any two nucleotides	0	0	6.96901e-11	0	0	0	0	0	9.5293e-11	0	0	0	0	0	0	0	0	0	0	0	0	0	0	0	0
	predicted xanthine/uracil permase	0	0	0	0	0	0	0	0	5.76041e-11	0	0	3.07143e-11	0	0	0	0	0	0	0	0	0	0	0	0	0
	GTP hydrolase	0	0	6.44214e-11	0	0	0	0	0	0	0	0	0	0	0	0	0	0	0	0	0	0	0	0	0	0
	assembly protein HofC in type IV pilin biogenesis, transmembrane protein	0	0	4.67497e-11	0	0	0	0	0	0	0	0	6.8169e-11	0	0	0	0	0	0	0	0	0	0	0	0	0
	endo-1,4-beta-glucanase (cellulase)	0	0	0	0	0	0	0	0	7.14034e-11	0	0	0	0	0	0	0	0	0	0	0	0	0	0	0	0
	ATP-binding protein with possible role in replication	0	0	2.94758e-11	0	0	0	0	0	0	0	0	0	0	0	0	0	0	0	0	0	0	0	0	0	0
	undecaprenyl-phosphate alpha-N-acetylglucosaminyl transferase	0	0	5.0942e-11	0	0	0	0	0	0	0	0	0	0	0	0	0	0	0	0	0	0	0	0	0	0
	ydcT, subunit of YdcS/YdcT/YdcV/YdcU ABC transporter	0	0	5.54634e-11	0	0	0	0	0	0	0	0	0	0	0	0	0	0	0	0	0	0	0	0	0	0
	F1 sector of membrane-bound ATP synthase subunit beta	0	0	8.13303e-11	0	0	0	0	0	5.56048e-11	0	0	5.92967e-11	0	0	0	0	0	0	0	0	0	0	0	0	0
	lipopolysaccharide core biosynthesis glucosyltransferase I	0	0	0	0	0	0	0	0	3.41784e-11	0	0	0	0	0	0	0	0	0	0	0	0	0	0	0	0
	putative exonuclease RdgC	0	0	6.16666e-11	0	0	0	0	0	0	0	0	0	0	0	0	0	0	0	0	0	0	0	0	0	0
	DL-methionine transporter subunit	0	0	1.37843e-10	0	0	0	0	0	7.45169e-11	0	0	1.00499e-10	0	0	0	0	0	0	0	0	0	0	0	0	0
	S-adenosyl-methyltransferase MraW	0	0	5.97027e-11	0	0	0	0	0	8.16364e-11	0	0	8.70566e-11	0	0	0	0	0	0	0	0	0	0	0	0	0
	putative FAD-binding oxidoreductase	0	0	1.15959e-10	0	0	0	0	0	0	0	0	0	0	0	0	0	0	0	0	0	0	0	0	0	0
	molybdate metabolism regulator MolR-like protein	0	0	3.87007e-11	0	0	0	0	0	0	0	0	2.25729e-11	0	0	0	0	0	0	0	0	0	0	0	0	0
	ATP-dependent protease La	0	0	2.38811e-11	0	0	0	0	0	6.53091e-11	0	0	3.48226e-11	0	0	0	0	0	0	0	0	0	0	0	0	0
	putative glycine/betaine/choline ABC transporter permease	0	0	7.68305e-11	0	0	0	0	0	0	0	0	0	0	0	0	0	0	0	0	0	0	0	0	0	0
	beta-methylgalactoside transporter inner membrane protein	0	0	1.11256e-10	0	0	0	0	0	7.60648e-11	0	0	0	0	0	0	0	0	0	0	0	0	0	0	0	0
	FAD-binding phosphodiesterase	0	0	4.64026e-11	0	0	0	0	0	6.34501e-11	0	0	6.76628e-11	0	0	6.02074e-11	0	0	0	0	0	0	0	0	0	0
	histidine ABC transporter ATP-binding protein	0	0	7.26614e-11	0	0	0	0	0	9.93559e-11	0	0	5.29763e-11	0	0	0	0	0	0	0	0	0	0	0	0	0
	Qin prophage; protein	0	0	6.1064e-11	0	0	0	0	0	8.34978e-11	0	0	0	0	0	0	0	0	0	0	0	0	0	0	0	0
	homoprotocatechuate dyoxygenase	0	0	6.60093e-11	0	0	0	0	0	0	0	0	0	0	0	0	0	0	0	0	0	0	0	0	0	0
	Peptidase, S16 (Lon protease) family protein	0	0	3.19364e-11	0	0	0	0	0	4.36692e-11	0	0	0	0	0	0	0	0	0	0	0	0	0	0	0	0
	NADH dehydrogenase NuoG	0	0	2.06234e-11	0	0	0	0	0	2.82e-11	0	0	0	0	0	0	0	0	0	0	0	0	0	0	0	0
	biotin--protein ligase	0	0	1.45548e-10	0	0	0	0	0	7.96081e-11	0	0	8.48937e-11	0	0	0	0	0	0	0	0	0	0	0	0	0
	ethanol dehydrogenase	0	0	0	0	0	0	0	0	7.60648e-11	0	0	0	0	0	0	0	0	0	0	0	0	5.52581e-11	0	0	0
	oxidoreductase subunit	0	0	2.31726e-11	0	0	0	0	0	3.16858e-11	0	0	3.37896e-11	0	0	0	0	0	0	0	0	0	0	0	0	0
	lipoprotein and C40 family peptidase	0	0	7.26614e-11	0	0	0	0	0	9.93559e-11	0	0	1.09343e-10	0	0	0	0	0	0	0	0	0	0	0	0	0
	GTPase	0	0	9.58907e-11	0	0	0	0	0	6.55597e-11	0	0	6.99124e-11	0	0	0	0	0	0	0	0	0	0	0	0	0
	regulatory protein RecX	0	0	1.12255e-10	0	0	0	0	0	0	0	0	0	0	0	0	0	0	0	0	0	0	0	0	0	0
	tellurite, selenium methyltransferase, SAM-dependent; tellurite, selenium resistance protein	0	0	4.734e-11	0	0	0	0	0	0	0	0	0	0	0	0	0	0	0	0	0	0	0	0	0	0
	isovaleryl CoA dehydrogenase AidB	0	0	3.42717e-11	0	0	0	0	0	4.72949e-11	0	0	4.9974e-11	0	0	0	0	0	0	0	0	0	0	0	0	0
	Prepilin peptidase-dependent protein D precursor	0	0	1.27528e-10	0	0	0	0	0	0	0	0	0	0	0	0	0	0	0	0	0	0	0	0	0	0
	putative endonuclease	0	0	1.44762e-10	0	0	0	0	0	8.93165e-11	0	0	1.05543e-10	0	0	0	0	0	0	0	0	0	0	0	0	0
	putative fructose-like permease EIIC subunit 2	0	0	5.2074e-11	0	0	0	0	0	7.12051e-11	0	0	7.59327e-11	0	0	0	0	0	0	0	0	0	0	0	0	0
	putative inner membrane protein, TMEM86 family	0	0	8.96968e-11	0	0	0	0	0	0	0	0	1.30793e-10	0	0	0	0	0	0	0	0	0	0	0	0	0
	predicted 4Fe-4S ferredoxin-type protein	0	0	9.76387e-11	0	0	0	0	0	0	0	0	0	0	0	0	0	0	0	0	0	0	0	0	0	0
	nitrate reductase, small, cytochrome C550 subunit, periplasmic	0	0	0	0	0	0	0	0	0	0	0	1.82238e-10	0	0	0	0	0	0	0	0	0	0	0	0	0
	ribosomal protein S6 modification protein RimK	0	0	6.22812e-11	0	0	0	0	0	0	0	0	9.08165e-11	0	0	0	0	0	0	0	0	0	0	0	0	0
	membrane anchored protease	0	0	0	0	0	0	0	0	0	0	0	8.93326e-11	0	0	0	0	0	0	0	0	0	0	0	0	0
	heat shock protein DnaJ domain-containing protein	0	0	3.93837e-11	0	0	0	0	0	9.4242e-11	0	0	5.74281e-11	0	0	0	0	0	0	0	0	0	0	0	0	0
	putative cation/proton antiporter	0	0	3.40848e-11	0	0	0	0	0	4.6607e-11	0	0	4.97014e-11	0	0	0	0	0	0	0	0	0	0	0	0	0
	Oligopeptide transport ATP-binding protein oppF	0	0	5.59601e-11	0	0	0	0	0	0	0	0	0	0	0	0	0	0	0	0	0	0	0	0	0	0
	zinc metallopeptidase RseP	0	0	4.15668e-11	0	0	0	0	0	5.68377e-11	0	0	2.93302e-11	0	0	0	0	0	0	0	0	0	0	0	0	0
	histidine/lysine/arginine/ornithine ABC transporter permease HisM	0	0	0	0	0	0	0	0	1.07254e-10	0	0	0	0	0	0	0	0	0	0	0	0	0	0	0	0
	arginine/ornithine antiporter protein	0	0	4.06652e-11	0	0	0	0	0	5.56048e-11	0	0	0	0	0	0	0	0	0	0	0	0	0	0	0	0
	putative exported hydrolase	0	0	0	0	0	0	0	0	0	0	0	1.05953e-10	0	0	0	0	0	0	0	0	0	0	0	0	0
	gamma-Glu-gamma-aminobutyraldehyde dehydrogenase	0	0	3.77956e-11	0	0	0	0	0	0	0	0	0	0	0	0	0	0	0	0	0	0	0	0	0	0
	putative regulator	0	0	7.74015e-11	0	0	0	0	0	7.34494e-11	0	0	2.25729e-11	0	0	0	0	0	0	0	0	0	0	0	0	0
	fused mannose-specific PTS enzyme IIAB components	0	0	5.786e-11	0	0	0	0	0	7.91167e-11	0	0	0	0	0	0	0	0	0	0	0	0	0	0	0	0
	YD repeat-containing protein	0	0	1.32767e-11	0	0	0	0	0	1.81543e-11	0	0	1.93596e-11	0	0	0	0	0	0	0	0	0	0	0	0	0
	T-box leader	0	0	1.34545e-10	0	0	0	0	0	0	0	0	0	0	0	0	0	0	0	0	0	0	0	0	0	0
	AtoS sensory histidine kinase	0	0	6.15653e-11	0	0	0	0	0	8.41833e-11	0	0	0	0	0	0	0	0	0	0	0	0	0	0	0	0
	nickel-responsive regulator	0	0	2.0985e-10	0	0	0	0	0	1.91297e-10	0	0	2.03998e-10	0	0	0	0	0	0	0	0	0	0	0	0	0
	sensor protein kdpD	0	0	2.0946e-11	0	0	0	0	0	0	0	0	6.10855e-11	0	0	0	0	0	0	0	0	0	0	0	0	0
	NADH-ubiquinone/plastoquinone oxidoreductase	0	0	8.639e-11	0	0	0	0	0	0	0	0	0	0	0	0	0	0	0	0	0	0	0	0	0	0
	hydroxylase	0	0	8.29497e-11	0	0	0	0	0	0	0	0	1.20955e-10	0	0	0	0	0	0	0	0	0	0	0	0	0
	crotonobetainyl-CoA:carnitine CoA-transferase	0	0	4.6174e-11	0	0	0	0	0	6.31375e-11	0	0	6.73295e-11	0	0	0	0	0	0	0	0	0	0	0	0	0
	acetolactate synthase III, thiamin-dependent, small subunit	0	0	1.71463e-10	0	0	0	0	0	0	0	0	0	0	0	0	0	0	0	0	0	0	0	0	0	0
	anaerobic class I fumarate hydratase	0	0	3.41469e-11	0	0	0	0	0	4.66918e-11	0	0	4.97919e-11	0	0	0	0	0	0	0	0	0	0	0	0	0
	Dihydrofolate reductase	0	0	9.51606e-11	0	0	0	0	0	0	0	0	0	0	0	0	0	0	0	0	0	0	0	0	0	0
	L-allo-threonine aldolase, PLP-dependent	0	0	1.12255e-10	0	0	0	0	0	7.6748e-11	0	0	8.18436e-11	0	0	0	0	0	0	0	0	0	0	0	0	0
	dipeptide and tripeptide permease D	0	0	3.79487e-11	0	0	0	0	0	0	0	0	0	0	0	0	0	0	0	0	0	0	0	0	0	0
	undecaprenyl-phosphate alpha-N-acetylglucosaminyl 1-phosphatetransferase WecA	0	0	1.52826e-10	0	0	0	0	0	1.39314e-10	0	0	1.48564e-10	0	0	0	0	0	0	0	0	0	0	0	0	0
	deoxycytidine triphosphate deaminase	0	0	9.66322e-11	0	0	0	0	0	0	0	0	0	0	0	0	0	0	0	0	0	0	0	0	0	0
	putative metal dependent hydrolase	0	0	1.11587e-10	0	0	0	0	0	4.6777e-11	0	0	5.081e-11	0	0	0	0	0	0	0	0	0	0	0	0	0
	IS186/IS421 transposase	0	0	5.02591e-11	0	0	0	0	0	0	0	0	0	0	0	0	0	0	0	0	0	0	0	0	0	0
	bifunctional UDP-sugar hydrolase and 5'-nucleotidase	0	0	0	0	0	0	0	0	0	0	0	4.96112e-11	0	0	0	0	0	0	0	0	0	0	0	0	0
	carbon-phosphorous lyase complex subunit	0	0	1.92273e-10	0	0	0	0	0	0	0	0	0	0	0	0	0	0	0	0	0	0	0	0	0	0
	putative amino acid efflux protein ycgF fragment	0	0	1.33905e-10	0	0	0	0	0	0	0	0	0	0	0	0	0	0	0	0	0	0	0	0	0	0
	sulfite reductase subunit alpha	0	0	3.12444e-11	0	0	0	0	0	8.54461e-11	0	0	4.55596e-11	0	0	0	0	0	0	0	0	0	0	0	0	0
	NADH dehydrogenase I subunit F	0	0	8.40656e-11	0	0	0	0	0	0	0	0	6.1291e-11	0	0	0	0	0	0	0	0	0	0	0	0	0
	Potassium efflux system kefA precursor	0	0	5.01694e-11	0	0	0	0	0	2.28669e-11	0	0	2.43852e-11	0	0	0	0	0	0	0	0	0	0	0	0	0
	thymidine phosphorylase	0	0	4.67603e-10	0	0	0	0	0	5.5969e-11	0	0	2.47943e-10	0	0	0	0	0	0	0	0	0	0	0	0	0
	minor component of type 1 fimbriae	0	0	6.22812e-11	0	0	0	0	0	8.43218e-11	0	0	8.99203e-11	0	0	0	0	0	0	0	0	0	0	0	0	0
	cAMP phosphodiesterase	0	0	4.64026e-11	0	0	0	0	0	3.1725e-11	0	0	3.38314e-11	0	0	0	0	0	0	0	0	0	0	0	0	0
	methyltransferase small domain	0	0	4.94634e-11	0	0	0	0	0	0	0	0	0	0	0	0	0	0	0	0	0	0	0	0	0	0
	acetolactate synthase isozyme II large subunit	0	0	2.73175e-10	0	0	0	0	0	2.80151e-10	0	0	2.98752e-10	0	0	0	0	0	0	0	0	0	0	0	0	0
	DNA topoisomerase type IA Zn finger domain-containing protein	0	0	0	0	0	0	0	0	0	0	0	2.67998e-10	0	0	0	0	0	0	0	0	0	0	0	0	0
	cytochrome C assembly protein	0	0	1.29735e-10	0	0	0	0	0	8.86984e-11	0	0	0	0	0	0	0	0	0	0	0	0	0	0	0	0
	Protein ydeP	0	0	7.39999e-11	0	0	0	0	0	0	0	0	0	0	0	0	0	0	0	0	0	0	0	0	0	0
	putative transcriptional regulator YcjZ	0	0	6.24888e-11	0	0	0	0	0	0	0	0	0	0	0	0	0	0	0	0	0	0	0	0	0	0
	putative extracytoplasmic stress resistance protein	0	0	1.11587e-10	0	0	0	0	0	0	0	0	1.62713e-10	0	0	0	0	0	0	0	0	0	0	0	0	0
	twin-argninine leader-binding protein for DmsA and TorA	0	0	0	0	0	0	0	0	0	0	0	1.33345e-10	0	0	0	0	0	0	0	0	0	0	0	0	0
	hexapeptide repeat-containing acetyltransferase	0	0	9.51606e-11	0	0	0	0	0	1.30121e-10	0	0	1.3876e-10	0	0	0	0	0	0	0	0	0	0	0	0	0
	inner membrane transport protein YajR	0	0	8.69914e-11	0	0	0	0	0	0	0	0	0	0	0	0	0	0	0	0	0	0	0	0	0	0
	cysteine/glutathione ABC transportermembrane/ATP-binding component	0	0	3.18279e-11	0	0	0	0	0	8.70418e-11	0	0	4.64105e-11	0	0	0	0	0	0	0	0	0	0	0	0	0
	putative glycoporin	0	0	4.03154e-11	0	0	0	0	0	0	0	0	5.87866e-11	0	0	0	0	0	0	0	0	0	0	0	0	0
	dehydratase	0	0	9.2576e-11	0	0	0	0	0	1.26587e-10	0	0	0	0	0	0	0	0	0	0	0	0	0	0	0	0
	outer membrane export usher protein	0	0	8.639e-11	0	0	0	0	0	5.90641e-11	0	0	9.1424e-11	0	0	0	0	0	0	0	0	0	0	0	0	0
	membrane protein insertase	0	0	1.02441e-10	0	0	0	0	0	4.66918e-11	0	0	4.97919e-11	0	0	0	0	0	0	0	0	0	0	0	0	0
	succinate dehydrogenase cytochrome b556 large membrane subunit	0	0	1.44205e-10	0	0	0	0	0	1.8988e-10	0	0	2.10275e-10	0	0	0	0	0	0	0	0	0	0	0	0	0
	maltose-binding periplasmic protein precursor	0	0	4.72208e-11	0	0	0	0	0	6.45688e-11	0	0	0	0	0	0	0	0	0	0	0	0	0	0	0	0
	Phosphatase nudJ	0	0	0	0	0	0	0	0	1.66453e-10	0	0	0	0	0	0	0	0	0	0	0	0	0	0	0	0
	UDP-N-acetylmuramoyl-L-alanyl-D-glutamate--2, 6-diaminopimelate ligase MurE	0	0	3.77956e-11	0	0	0	0	0	0	0	0	0	0	0	0	0	0	0	0	0	0	0	0	0	0
	elongation factor G	0	0	2.6591e-11	0	0	0	0	0	3.636e-11	0	0	7.75483e-11	0	0	0	0	0	0	0	0	0	0	0	0	0
	Flagellar basal-body P-ring protein	0	0	6.2075e-11	0	0	0	0	0	0	0	0	0	0	0	0	0	0	0	0	0	0	0	0	0	0
	adenine permease, high affinity; adenine:H+ symporter	0	0	8.40656e-11	0	0	0	0	0	5.74749e-11	0	0	6.1291e-11	0	0	0	0	0	0	0	0	0	0	0	0	0
	membrane-bound PQQ-dependent dehydrogenase, glucose/quinate/shikimate family	0	0	4.7043e-11	0	0	0	0	0	3.21629e-11	0	0	0	0	0	0	0	0	0	0	0	0	0	0	0	0
	Qin prophage; antitermination protein Q	0	0	0	0	0	0	0	0	0	0	0	1.08907e-10	0	0	0	0	0	0	0	0	0	0	0	0	0
	protease Do precursor	0	0	0	0	0	0	0	0	5.39659e-11	0	0	0	0	0	0	0	0	0	0	0	0	0	0	0	0
	S-formylglutathione hydrolase FghA	0	0	0	0	0	0	0	0	9.18775e-11	0	0	0	0	0	0	0	0	0	0	0	0	0	0	0	0
	YhcL DcuC transporter	0	0	8.22221e-11	0	0	0	0	0	1.12429e-10	0	0	5.99469e-11	0	0	0	0	0	0	0	0	0	0	0	0	0
	gamma-glutamylputrescine oxidoreductase PuuB	0	0	4.39031e-11	0	0	0	0	0	6.00324e-11	0	0	0	0	0	0	0	0	0	0	0	0	0	0	0	0
	cell division protease ftsH	0	0	2.90646e-11	0	0	0	0	0	0	0	0	0	0	0	0	0	0	0	0	0	0	0	0	0	0
	sensor protein ZraS	0	0	8.16847e-11	0	0	0	0	0	5.58471e-11	0	0	5.9555e-11	0	0	0	0	0	0	0	0	0	0	0	0	0
	Allantoate amidohydrolase	0	0	4.55015e-11	0	0	0	0	0	6.2218e-11	0	0	0	0	0	0	0	0	0	0	0	0	0	0	0	0
	sulfite reductase (NADPH) hemoprotein subunit beta	0	0	3.28312e-11	0	0	0	0	0	0	0	0	0	0	0	0	0	0	0	0	0	0	0	0	0	0
	outer membrane-specific lipoprotein transporter subunit	0	0	8.01138e-11	0	0	0	0	0	6.40846e-11	0	0	6.83394e-11	0	0	0	0	0	0	0	0	0	0	0	0	0
	3-(3-hydroxyphenyl)propionate hydroxylase	0	0	3.37777e-11	0	0	0	0	0	4.61871e-11	0	0	4.92536e-11	0	0	0	0	0	0	0	0	0	0	0	0	0
	part of gsp divergon involved in type II protein secretion	0	0	0	0	0	0	0	0	9.15494e-11	0	0	3.90511e-10	0	0	0	0	0	0	0	0	0	0	0	0	0
	transcriptional activator of gadA and gadBC; repressor of gadX	0	0	0	0	0	0	0	0	0	0	0	1.12493e-10	0	0	0	0	0	0	0	0	0	0	0	0	0
	Fe-S cluster assembly protein SufA	0	0	0	0	0	0	0	0	0	0	0	2.22242e-10	0	0	0	0	0	0	0	0	0	0	0	0	0
	glutathione peroxidase	0	0	1.01884e-10	0	0	0	0	0	0	0	0	0	0	0	0	0	0	0	0	0	0	0	0	0	0
	Oxygen-independent coproporphyrinogen III oxidase	0	0	0	0	0	0	0	0	5.5969e-11	0	0	0	0	0	0	0	0	0	0	0	0	0	0	0	0
	NADH-quinone oxidoreductase subunit I	0	0	0	0	0	0	0	0	1.41623e-10	0	0	0	0	0	0	0	0	0	0	0	0	0	0	0	0
	Quinolinate synthetase A	0	0	0	0	0	0	0	0	0	0	0	7.92341e-11	0	0	0	0	0	0	0	0	0	0	0	0	0
	exoribonuclease II	0	0	2.90646e-11	0	0	0	0	0	3.97424e-11	0	0	1.26931e-10	0	0	0	0	0	0	0	0	0	0	0	0	0
	DNA-binding response regulator in two-component regulatory system with CusS	0	0	3.30337e-10	0	0	0	0	0	0	0	0	4.81688e-10	0	0	0	0	0	0	0	0	0	0	0	0	0
	putative glycoprotein/receptor	0	0	4.51726e-10	0	0	0	0	0	6.17682e-10	0	0	8.23366e-10	0	0	0	0	0	0	0	0	0	0	0	0	0
	transport of nucleosides, permease	0	0	4.47414e-11	0	0	0	0	0	0	0	0	0	0	0	0	0	0	0	0	0	0	0	0	0	0
	DNA-binding transcriptional activator MetR, homocysteine-binding	0	0	5.89517e-11	0	0	0	0	0	0	0	0	0	0	0	0	0	0	0	0	0	0	0	0	0	0
	periplasmic predicted metalloprotease, required for LoiP localization; TPR repeats	0	0	7.68305e-11	0	0	0	0	0	1.05057e-10	0	0	0	0	0	0	0	0	0	0	0	0	0	0	0	0
	putative 2Fe-2S cluster-containing protein; 6-N-hydroxylaminopurine resistance protein	0	0	1.01333e-10	0	0	0	0	0	0	0	0	0	0	0	0	0	0	0	0	0	0	0	0	0	0
	cellulose synthesis regulatory protein (signal transduction protein)	0	0	1.017e-10	0	0	0	0	0	4.58566e-11	0	0	9.78024e-11	0	0	0	0	0	0	0	0	0	0	0	0	0
	fused predicted 4Fe-4S ferredoxin-type protein	0	0	0	0	0	0	0	0	3.45936e-11	0	0	0	0	0	0	0	0	0	0	0	0	0	0	0	0
	Prophage tail fiber domain protein	0	0	6.57777e-11	0	0	0	0	0	0	0	0	4.79575e-11	0	0	0	0	0	0	0	0	0	0	0	0	0
	putative ankyrin repeat containing virulence factor	0	0	9.42042e-11	0	0	0	0	0	6.44066e-11	0	0	2.74731e-10	0	0	0	0	0	0	0	0	0	0	0	0	0
	Glucans biosynthesis protein G precursor	0	0	7.23808e-11	0	0	0	0	0	4.94861e-11	0	0	0	0	0	0	0	0	0	0	0	0	0	0	0	0
	putative outer membrane lipoprotein	0	0	8.5212e-11	0	0	0	0	0	6.78143e-11	0	0	1.27143e-10	0	0	0	0	0	0	0	0	0	0	0	0	0
	beta-aspartyl peptidase	0	0	4.79454e-11	0	0	0	0	0	0	0	0	0	0	0	0	0	0	0	0	0	0	0	0	0	0
	DNA-binding transcriptional regulator CpxR	0	0	8.88466e-11	0	0	0	0	0	0	0	0	1.29553e-10	0	0	0	0	0	0	0	0	0	0	0	0	0
	cellulose synthase subunit	0	0	1.61888e-11	0	0	0	0	0	2.21363e-11	0	0	2.3606e-11	0	0	0	0	0	0	0	0	0	0	0	0	0
	2-ketogluconate reductase	0	0	1.15364e-10	0	0	0	0	0	2.3662e-10	0	0	1.6822e-10	0	0	0	0	0	0	0	0	0	0	0	0	0
	Phosphatase ybjI	0	0	6.89215e-11	0	0	0	0	0	0	0	0	0	0	0	0	0	0	0	0	0	0	0	0	0	0
	PTS component	0	0	6.95608e-11	0	0	0	0	0	0	0	0	5.07157e-11	0	0	0	0	0	0	0	0	0	0	0	0	0
	alcohol dehydrogenase yqhD	0	0	4.83161e-11	0	0	0	0	0	0	0	0	0	0	0	0	0	0	0	0	0	0	0	0	0	0
	putative pyruvate formate-lyase 3 activating protein	0	0	3.12444e-11	0	0	0	0	0	2.13615e-10	0	0	9.11192e-11	0	0	0	0	0	0	0	0	0	0	0	0	0
	putative membrane pump protein	0	0	3.92189e-11	0	0	0	0	0	0	0	0	0	0	0	0	0	0	0	0	0	0	0	0	0	0
	putative aminoglycoside efflux pump	0	0	1.80603e-11	0	2.00282e-11	0	0	0	0	0	0	5.26701e-11	0	0	0	0	0	0	0	0	0	0	0	0	0
	2-acylglycerophosphoethanolamine acyltransferase	0	0	0	0	0	0	0	0	7.12051e-11	0	0	3.79663e-11	0	0	0	0	0	0	0	0	0	0	0	0	0
	fermentative D-lactate dehydrogenase,NAD-dependent	0	0	5.6808e-11	0	0	0	0	0	0	0	0	0	0	0	0	0	0	0	0	0	0	0	0	0	0
	CP4-6 prophage; putative DNA repair protein	0	0	0	0	0	0	0	0	1.61219e-10	0	0	0	0	0	0	0	0	0	0	0	0	0	0	0	0
	dihydrolipoamide acetyltransferase	0	0	8.91282e-11	0	0	0	0	0	8.12483e-11	0	0	4.33213e-11	0	0	0	0	0	0	0	0	0	0	0	0	0
	formate hydrogenlyase transcriptional activator protein	0	0	2.70514e-11	0	0	0	0	0	3.69896e-11	0	0	0	0	0	0	0	0	0	0	0	0	0	0	0	0
	3-ketoacyl-CoA thiolase (fatty oxidation complex beta subunit)	0	0	1.44948e-10	0	0	0	0	0	0	0	0	7.0453e-11	0	0	0	0	0	0	0	0	0	0	0	0	0
	PhnC, subunit of PhnC/PhnD/PhnE alkylphosphonate ABC transporter	0	0	7.128e-11	0	0	0	0	0	0	0	0	1.03938e-10	0	0	0	0	0	0	0	0	0	0	0	0	0
	putative alkylphosphonate uptake protein in phosphonate metabolism	0	0	0	0	0	0	0	0	1.85752e-10	0	0	0	0	0	0	0	0	0	0	0	0	0	0	0	0
	IS2 repressor TnpA	0	0	1.53661e-10	0	0	0	0	0	0	0	0	0	0	0	0	0	0	0	0	0	0	0	0	0	0
	thiamine phosphate synthase	0	0	1.76855e-10	0	0	0	0	0	0	0	0	0	0	0	0	0	0	0	0	0	0	0	0	0	0
	Ribokinase	0	0	5.95131e-11	0	0	0	0	0	8.13772e-11	0	0	0	0	0	0	0	0	0	0	0	0	0	0	0	0
	putative peptidase, aminobenzoyl-glutamate utilization protein	0	0	4.28985e-11	0	0	0	0	0	0	0	0	6.25532e-11	0	0	0	0	0	0	0	0	0	0	0	0	0
	aminopeptidase A	0	0	0	0	0	0	0	0	5.08608e-11	0	0	0	0	0	0	0	0	0	0	0	0	0	0	0	0
	ABC transporter ATP-binding protein YbbA	0	0	0	0	0	0	0	0	1.11938e-10	0	0	0	0	0	0	0	0	0	0	0	0	0	0	0	0
	UDP-N-acetylmuramate	0	0	4.09315e-11	0	0	0	0	0	0	0	0	0	0	0	0	0	0	0	0	0	0	0	0	0	0
	putative aldolase	0	0	1.399e-10	0	0	0	0	0	8.74875e-11	0	0	9.32961e-11	0	0	0	0	0	0	0	0	0	0	0	0	0
	ubiquinone/menaquinone biosynthesis protein	0	0	0	0	0	0	0	0	0	0	0	1.08475e-10	0	0	0	0	0	0	0	0	0	0	0	0	0
	putative sulfate transport protein CysZ	0	0	0	0	0	0	0	0	1.00921e-10	0	0	0	0	0	0	0	0	0	0	0	0	0	0	0	0
	amidophosphoribosyl transferase	0	0	3.70487e-11	0	0	0	0	0	0	0	0	0	0	0	0	0	0	0	0	0	0	0	0	0	0
	predicted oxidoreductase, flavin:NADH component	0	0	0	0	0	0	0	0	1.55357e-10	0	0	0	0	0	0	0	0	0	0	0	0	0	0	0	0
	16S ribosomal RNA of rrnB operon	0	0	3.64721e-11	0	4.04461e-11	0	0	0	9.97425e-11	0	0	5.31824e-11	0	0	0	0	0	0	0	0	0	0	0	0	0
	amino acid permease-associated protein	0	0	2.99348e-10	0	0	0	0	0	5.11653e-11	0	0	2.1825e-10	0	0	0	0	0	0	0	0	0	0	0	0	0
	macrolide-specific efflux protein MacA	0	0	0	0	0	0	0	0	0	0	0	7.34832e-11	0	0	0	0	0	0	0	0	0	0	0	0	0
	siderophore-interacting protein	0	0	7.35162e-11	0	0	0	0	0	0	0	0	0	0	0	0	0	0	0	0	0	0	0	0	0	0
	translation elongation factor Tu	0	0	9.49197e-11	0	0	0	0	0	6.48958e-11	0	0	6.92045e-11	0	0	0	0	0	0	0	0	0	0	0	0	0
	Putative outer membrane component of tripartite multidrug resistance system	0	0	1.53347e-10	0	0	0	0	0	0	0	0	0	0	0	0	0	0	0	0	0	0	0	0	0	0
	Cation transport protein ChaC	0	0	7.84378e-11	0	0	0	0	0	0	0	0	0	0	0	0	0	0	0	0	0	0	0	0	0	0
	Putative adhesin	0	0	0	0	0	0	0	0	7.79144e-11	0	0	0	0	0	0	0	0	0	0	0	0	0	0	0	0
	sodium/pantothenate symporter	0	0	0	0	0	0	0	0	5.29624e-11	0	0	0	0	0	0	0	0	0	0	0	0	0	0	0	0
	Putative protease La-like protein	0	0	1.06314e-10	0	0	0	0	0	0	0	0	0	0	0	0	0	0	0	0	0	0	0	0	0	0
	bifunctional 2-octaprenyl-6-methoxy-1,4-benzoquinone methylase/S-adenosylmethionine:2-DMK methyltransferase	0	0	7.43914e-11	0	0	0	0	0	0	0	0	0	0	0	0	0	0	0	0	0	0	0	0	0	0
	BCCT-family transporter	0	0	0	0	0	0	0	0	5.34038e-11	0	0	0	0	0	0	0	0	0	0	0	0	0	0	0	0
	predicted DNA-binding transcriptional regulator, efflux system	0	0	3.02365e-10	0	0	0	0	0	0	0	0	0	0	0	0	0	0	0	0	0	0	0	0	0	0
	DsdX permease	0	0	4.20328e-11	0	0	0	0	0	0	0	0	0	0	0	0	0	0	0	0	0	0	0	0	0	0
	PTS system N-acetylglucosamine-specific transporter subunit IIBC	0	0	0	0	0	0	0	0	3.92999e-11	0	0	0	0	0	0	0	0	0	0	0	0	0	0	0	0
	putative sodium-proton antiporter protein	0	0	3.40848e-11	0	0	0	0	0	0	0	0	0	0	0	0	0	0	0	0	0	0	0	0	0	0
	bifunctional acetylornithine aminotransferase/succinyldiaminopimelate aminotransferase	0	0	0	0	0	0	0	0	0	0	0	1.34328e-10	0	0	0	0	0	0	0	0	0	0	0	0	0
	Inner membrane ABC transporter ATP-binding protein yddA	0	0	6.6714e-11	0	0	0	0	0	4.56118e-11	0	0	0	0	0	0	0	0	0	0	0	0	0	0	0	0
	phenylacetate-CoA oxygenase subunit PaaJ	0	0	1.12932e-10	0	0	0	0	0	0	0	0	0	0	0	0	0	0	0	0	0	0	0	0	0	0
	DNA-binding response regulator in two-component regulatory system with KdpD	0	0	8.29497e-11	0	0	0	0	0	1.13424e-10	0	0	1.20955e-10	0	0	0	0	0	0	0	0	0	0	0	0	0
	leu/ile/val ABC transporter, substrate-binding protein	0	0	1.01884e-10	0	0	0	0	0	6.96571e-11	0	0	0	0	0	0	0	0	0	0	0	0	0	0	0	0
	DNA-binding transcriptional repressor AcrR	0	0	8.679e-11	0	0	0	0	0	1.18675e-10	0	0	1.26554e-10	0	0	0	0	0	0	0	0	0	0	0	0	0
	membrane spanning protein in TolA-TolQ-TolR complex	0	0	4.1111e-11	0	0	0	0	0	1.10969e-10	0	0	0	0	0	0	0	0	0	0	0	0	0	0	0	0
	dsDNA-mimic protein	0	0	1.70424e-10	0	0	0	0	0	3.76968e-10	0	0	0	0	0	0	0	0	0	0	0	0	0	0	0	0
	Aromatic amino acid transport protein aroP	0	0	4.09315e-11	0	0	0	0	0	0	0	0	0	0	0	0	0	0	0	0	0	0	0	0	0	0
	Tol-Pal system beta propeller repeat-containing protein TolB	0	0	4.34957e-11	0	0	0	0	0	0	0	0	6.34241e-11	0	0	0	0	0	0	0	0	0	0	0	0	0
	predicted multidrug efflux system	0	0	0	0	0	0	0	0	4.6777e-11	0	0	0	0	0	0	0	0	0	0	0	0	0	0	0	0
	peptide chain release factor 1	0	0	5.19297e-11	0	0	0	0	0	3.55039e-11	0	0	7.57223e-11	0	0	0	0	0	0	0	0	0	0	0	0	0
	putative multicomponent oxygenase/reductase subunit	0	0	1.50575e-10	0	0	0	0	0	0	0	0	0	0	0	0	0	0	0	0	0	0	0	0	0	0
	putative transcriptional regulator YdjF	0	0	0	0	0	0	0	0	0	0	0	1.08047e-10	0	0	0	0	0	0	0	0	0	0	0	0	0
	PhoH-like protein	0	0	0	0	0	0	0	0	0	0	0	7.87774e-11	0	0	0	0	0	0	0	0	0	0	0	0	0
	Aromatic-ring-hydroxylating dioxygenase, alpha subunit-like protein	0	0	0	0	0	0	0	0	0	0	0	6.02109e-11	0	0	0	0	0	0	0	0	0	0	0	0	0
	dihydrolipoyllysine-residue acetyltransferase	0	0	2.97094e-11	0	0	0	0	0	0	0	0	0	0	0	0	0	0	0	0	0	0	0	0	0	0
	glycosyltransferase	0	0	0	0	0	0	0	0	0	0	0	6.73295e-11	0	0	0	0	0	0	0	0	0	0	0	0	0
	putative DEOR-type transcriptional regulator	0	0	7.40974e-11	0	0	0	0	0	6.36075e-11	0	0	1.01244e-10	0	0	0	0	0	0	0	0	0	0	0	0	0
	sulfate permease inorganic anion transporter	0	0	7.96036e-11	0	0	0	0	0	0	0	0	6.1291e-11	0	0	0	0	0	0	0	0	0	0	0	0	0
	DNA-binding transcriptional dual regulator AsnC	0	0	0	0	0	0	0	0	1.67541e-10	0	0	0	0	0	0	0	0	0	0	0	0	0	0	0	0
	ATP synthase, F1 complex, alpha subunit, subunit of alpha subunit complex, ATP synthase, F1 complex and ATP synthase	0	0	3.64721e-11	0	0	0	0	0	0	0	0	0	0	0	0	0	0	0	0	0	0	0	0	0	0
	bifunctional (p)ppGpp synthetase II	0	0	2.66666e-11	0	0	0	0	0	0	0	0	3.88844e-11	0	0	0	0	0	0	0	0	0	0	0	0	0
	regulator of acetyl CoA synthetase	0	0	2.57156e-11	0	0	0	0	0	0	0	0	3.74976e-11	0	0	0	0	0	0	0	0	0	0	0	0	0
	transcriptional regulatory protein dcuR	0	0	0	0	0	0	0	0	0	0	0	1.13899e-10	0	0	0	0	0	0	0	0	0	0	0	0	0
	glutathione-regulated potassium-efflux system ancillary protein KefG	0	0	0	0	0	0	0	0	1.38561e-10	0	0	0	0	0	0	0	0	0	0	0	0	0	0	0	0
	flagellar basal-body rod protein FlgF, subunit of Flagellar Motor Complex and Flagellum	0	0	0	0	0	0	0	0	1.01722e-10	0	0	0	0	0	0	0	0	0	0	0	0	0	0	0	0
	sensory histidine kinase in two-component regulatory system with citB	0	0	3.38999e-11	0	0	0	0	0	4.63541e-11	0	0	4.94318e-11	0	0	0	0	0	0	0	0	0	0	0	0	0
	putative serine transporter SdaC	0	0	0	0	0	0	0	0	5.96135e-11	0	0	0	0	0	0	0	0	0	0	0	0	0	0	0	0
	transporter subunit	0	0	6.06687e-11	0	0	0	0	0	9.56486e-11	0	0	1.01999e-10	0	0	0	0	0	0	0	0	1.54283e-10	0	0	0	0
	formaldehyde dehydrogenase, glutathione-dependent	0	0	1.01333e-10	0	0	0	0	0	0	0	0	0	0	0	0	0	0	0	0	0	0	0	0	0	0
	methyl-galactoside transport and galactose taxis, membrane component	0	0	5.5628e-11	0	0	0	0	0	7.60648e-11	0	0	8.07095e-11	0	0	0	0	0	0	0	0	0	0	0	0	0
	putative membrane-associated glycosyltransferase	0	0	4.69841e-11	0	0	0	0	0	1.2849e-10	0	0	0	0	0	0	0	0	0	0	0	0	0	0	0	0
	anaerobic class I fumarate hydratase (fumarase B)	0	0	6.82938e-11	0	0	0	0	0	0	0	0	4.97919e-11	0	0	0	0	0	0	0	0	0	0	0	0	0
	putative protease La-like protein	0	0	3.19364e-11	0	0	0	0	0	0	0	0	0	0	0	0	0	0	0	0	0	0	0	0	0	0
	ribonucleoside-diphosphate reductase 1, beta subunit, ferritin-like protein	0	0	7.13705e-11	0	0	0	0	0	1.30121e-10	0	0	0	0	0	0	0	0	0	0	0	0	0	0	0	0
	putative ABC transporter permease	0	0	7.21025e-11	0	0	0	0	0	3.18433e-11	0	0	6.79149e-11	0	0	0	0	0	0	0	0	0	0	0	0	0
	RbsB protein	0	0	1.51183e-10	0	0	0	0	0	0	0	0	0	0	0	0	0	0	0	0	0	0	0	0	0	0
	stress response protein acid-resistance protein	0	0	1.68889e-10	0	0	0	0	0	0	0	0	0	0	0	0	0	0	0	0	0	0	0	0	0	0
	P44 outer membrane protein, C-terminal fragment	0	0	5.48147e-11	0	0	0	0	0	7.49527e-11	0	0	0	0	0	0	0	0	0	0	0	0	0	0	0	0
	cell division protein FtsZ	0	0	9.76387e-11	0	0	0	0	0	1.33509e-10	0	0	7.11869e-11	0	0	0	0	0	0	0	0	6.20747e-11	0	0	0	0
	mandelate racemase/muconate lactonizing enzyme family protein	0	0	1.399e-10	0	0	0	0	0	0	0	0	0	0	0	0	0	0	0	0	0	0	0	0	0	0
	methyl-accepting chemotaxis protein I	0	0	3.37777e-11	0	0	0	0	0	4.61871e-11	0	0	1.12958e-10	0	0	0	0	0	0	0	0	0	0	0	0	0
	stationary phase/starvation inducible regulatory protein CspD	0	0	0	0	0	0	0	0	0	0	0	3.64477e-10	0	0	0	0	0	0	0	0	0	0	0	0	0
	ZraS	0	0	6.12635e-11	0	0	0	0	0	5.58471e-11	0	0	5.9555e-11	0	0	0	0	0	0	0	0	0	0	0	0	0
	diaminopimelate epimerase	0	0	6.81696e-11	0	0	0	0	0	9.32139e-11	0	0	9.94028e-11	0	0	0	0	0	0	0	0	0	0	0	0	0
	aldehyde oxidase and xanthine dehydrogenase molybdopterin binding protein	0	0	1.27876e-11	0	0	0	0	0	0	0	0	0	0	0	0	0	0	0	0	0	0	0	0	0	0
	serine peptidase DegQ	0	0	8.22221e-11	0	0	0	0	0	0	0	0	0	0	0	0	0	0	0	0	0	0	0	0	0	0
	PTS transporter subunit IIA-like nitrogen-regulatory protein PtsN	0	0	1.14309e-10	0	0	0	0	0	0	0	0	0	0	0	0	0	0	0	0	0	0	0	0	0	0
	ybl209	0	0	6.07982e-10	0	0	0	0	0	0	0	0	0	0	0	0	0	0	0	0	0	0	0	0	0	0
	palmitoyl transferase	0	0	0	0	0	0	0	0	1.37079e-10	0	0	1.46181e-10	0	0	0	0	0	0	0	0	0	0	0	0	0
	alpha-galactosidase	0	0	4.14749e-11	0	0	0	0	0	5.6712e-11	0	0	1.20955e-10	0	0	0	0	0	0	0	0	0	0	0	0	0
	dihydropyrimidine dehydrogenase, NADH-dependent, subunit C	0	0	0	0	0	0	0	0	0	0	0	0	0	0	0	0	0	0	5.12785e-11	0	0	0	0	0	0
	bacteriophage N4 adsorption protein B	0	0	2.51295e-11	0	0	0	0	0	3.43617e-11	0	0	7.32862e-11	0	0	0	0	2.29937e-11	0	0	0	0	0	0	0	0
	zinc, cobalt and lead efflux system	0	0	7.67257e-11	0	0	0	0	0	3.49711e-11	0	0	2.23758e-10	0	0	0	0	0	0	0	0	0	0	0	0	0
	cyclopropane fatty acyl phospholipid synthase (unsaturated-phospholipid methyltransferase)	0	0	4.89468e-11	0	0	0	0	0	0	0	0	0	0	0	6.35086e-11	0	0	0	0	0	0	0	0	0	0
	colanic acid biosynthesis glycosyl transferase WcaL	0	0	0	0	0	0	0	0	3.14912e-11	0	0	3.3582e-11	0	0	0	0	0	0	0	0	0	0	0	0	0
	mannose-specific PTS system protein IID	0	0	6.66694e-11	0	0	0	0	0	0	0	0	0	0	0	0	0	0	0	0	0	0	0	0	0	0
	putative transporter protein	0	0	4.57235e-11	0	0	0	0	0	0	0	0	1.33345e-10	0	0	0	0	0	0	0	0	0	0	0	0	0
	gspI	0	0	2.23174e-10	0	0	0	0	0	1.01722e-10	0	0	0	0	0	0	0	0	0	0	0	0	0	0	0	0
	flagellin	0	0	2.79384e-11	0	0	0	0	0	4.61871e-11	0	0	2.95727e-10	0	0	0	0	0	0	0	0	0	0	0	0	0
	putrescine ABC transporter ATP-binding protein	0	0	4.95943e-11	0	0	0	0	0	6.78143e-11	0	0	7.23168e-11	0	0	0	0	0	0	0	0	0	0	0	0	0
	general secretion pathway protein GspL	0	0	0	0	0	0	0	0	6.60666e-11	0	0	0	0	0	0	0	0	0	0	0	0	0	0	0	0
	Alkyl hydroperoxide reductase subunit F	0	0	7.18262e-11	0	0	0	0	0	9.82139e-11	0	0	5.23674e-11	0	0	0	0	0	0	0	0	0	0	0	0	0
	molybdopterin synthase sulfurylase	0	0	0	0	0	0	0	0	1.02535e-10	0	0	1.09343e-10	0	0	0	0	0	0	0	0	0	0	0	0	0
	secretion monitor family proten	0	0	0	0	0	0	0	0	1.30785e-10	0	0	0	0	0	0	0	0	0	0	0	0	0	0	0	0
	PAPS	0	0	8.11543e-11	0	0	0	0	0	0	0	0	0	0	0	0	0	0	0	0	0	0	0	0	0	0
	Protein nrfC precursor	0	0	0	0	0	0	0	0	0	0	0	6.10173e-11	0	0	0	0	0	0	0	0	0	0	0	0	0
	putative uroporphyrinogen III methylase HemX	0	0	4.68666e-11	0	0	0	0	0	0	0	0	0	0	0	0	0	0	0	0	0	0	0	0	0	0
	electron transport protein HydN	0	0	0	0	0	0	0	0	1.45647e-10	0	0	1.55317e-10	0	0	0	0	0	0	0	0	0	0	0	0	0
	RNA Polymerase (RNAP)-binding ATPase and RNAP recycling factor	0	0	0	0	0	0	0	0	0	0	0	2.97128e-11	0	0	0	0	0	0	0	0	0	0	0	0	0
	DNA-binding transcriptional activator for dmlA	0	0	6.08657e-11	0	0	0	0	0	0	0	0	0	0	0	0	0	0	0	0	0	0	0	0	0	0
	Threonyl-tRNA synthetase	0	0	3.00909e-11	0	0	0	0	0	0	0	0	4.38776e-11	0	0	0	0	0	0	0	0	0	0	0	0	0
	tRNA m[6]A37 methyltransferase	0	0	7.62058e-11	0	0	0	0	0	0	0	0	0	0	0	0	0	0	0	0	0	0	0	0	0	0
	Putative inner membrane protein	0	0	1.23333e-10	0	0	0	0	0	2.10113e-10	0	0	0	0	0	0	0	0	0	0	0	0	0	0	0	0
	peptidase, para-aminobenzoyl-glutamate utilization protein	0	0	4.3195e-11	0	0	0	0	0	0	0	0	0	0	0	0	0	0	0	0	0	0	0	0	0	0
	outer membrane usher protein YehB	0	0	2.49351e-10	0	0	0	0	0	2.78965e-10	0	0	1.46265e-10	0	0	0	0	0	0	0	0	0	0	0	0	0
	antibiotic biosynthesis monooxygenase	0	0	1.78539e-10	0	0	0	0	0	0	0	0	0	0	0	0	0	0	0	0	0	0	0	0	0	0
	proton-translocating NADH-quinone oxidoreductase, chain M protein	0	0	0	0	0	0	0	0	0	0	0	5.35995e-11	0	0	0	0	0	0	0	0	0	0	0	0	0
	serine endoprotease DegQ, periplasmic	0	0	4.1111e-11	0	0	0	0	0	0	0	0	1.19894e-10	0	0	0	0	0	0	0	0	0	0	0	0	0
	galactose-proton symporter (galactose transporter)	0	0	4.03154e-11	0	0	0	0	0	5.51265e-11	0	0	0	0	0	0	0	0	0	0	0	0	0	0	0	0
	cell filamentation protein	0	0	0	0	0	0	0	0	3.82594e-10	0	0	0	0	0	0	0	0	0	0	0	0	0	0	0	0
	protein with low undecaprenyl pyrophosphate phosphatase activity	0	0	0	0	0	0	0	0	0	0	0	1.14856e-10	0	0	0	0	0	0	0	0	0	0	0	0	0
	flagellar hook-associated protein K	0	0	0	0	0	0	0	0	4.6777e-11	0	0	0	0	0	0	0	0	0	0	0	0	0	0	0	0
	transposase, ORF B, IS3 family, IS407 group	0	0	4.73742e-10	0	0	0	0	0	4.62704e-10	0	0	3.9474e-10	0	0	0	0	0	0	0	0	0	0	0	0	0
	hypoxanthine oxidase	0	0	5.87669e-11	0	0	0	0	0	5.35712e-11	0	0	2.8564e-11	0	0	0	0	0	0	0	0	0	0	0	0	0
	DnaK-like molecular chaperone specific for IscU	0	0	6.07671e-11	0	0	0	0	0	0	0	0	0	0	0	0	0	0	0	0	0	0	0	0	0	0
	fused transporter subunits of ABC superfamily: ATP-binding proteins	0	0	3.23776e-11	0	0	0	0	0	0	0	0	4.7212e-11	0	0	0	0	0	0	0	0	0	0	0	0	0
	N-succinyl-L-diaminopimelate desuccinylase subunit, subunit of N-succinyl-L-diaminopimelate desuccinylase	0	0	0	0	0	0	0	0	0	0	0	7.27015e-11	0	0	0	0	0	0	0	0	0	0	0	0	0
	calcium/sodium: proton antiporter ChaA	0	0	5.10808e-11	0	0	0	0	0	0	0	0	0	0	0	0	0	0	0	0	0	0	0	0	0	0
	anaerobic dimethyl sulfoxide reductase subunit A	0	0	2.3002e-11	0	0	0	0	0	3.14525e-11	0	0	3.35408e-11	0	0	0	0	0	0	0	0	0	0	0	0	0
	mltC	0	0	1.56222e-10	0	0	0	0	0	0	0	0	0	0	0	0	0	0	0	0	0	0	0	0	0	0
	putative carbon-carbon lyase	0	0	6.99501e-11	0	0	0	0	0	0	0	0	0	0	0	0	0	0	0	0	0	0	0	0	0	0
	putative methyltransferase small domain protein	0	0	4.94634e-11	0	0	0	0	0	6.76354e-11	0	0	7.2126e-11	0	0	0	0	0	0	0	0	0	0	0	0	0
	16S rRNA m(2)G1516 methyltransferase, SAM-dependent	0	0	7.46878e-11	0	0	0	0	0	0	0	0	0	0	0	0	0	0	0	0	0	0	0	0	0	0
	chloride channel, voltage-gated	0	0	3.95499e-11	0	0	0	0	0	5.40798e-11	0	0	5.76704e-11	0	0	0	0	0	0	0	0	0	0	0	0	0
	putative collagenase	0	0	2.86646e-11	0	0	0	0	0	0	0	0	4.17978e-11	0	0	0	0	0	0	0	0	0	0	0	0	0
	protein chain elongation factor EF-G	0	0	2.6591e-11	0	0	0	0	0	7.27201e-11	0	0	3.87741e-11	0	0	0	0	0	0	0	0	0	0	0	0	0
	fatty oxidation complex, alpha subunit FadJ	0	0	0	0	0	0	0	0	3.58515e-11	0	0	0	0	0	0	0	0	0	0	0	0	0	0	0	0
	fused putative PTS enzymes: Hpr component/enzymeI component/enzyme IIA component	0	0	4.5064e-11	0	0	0	0	0	3.08099e-11	0	0	3.28555e-11	0	0	0	0	0	0	0	0	0	0	0	0	0
	sensory kinase in two-component regulatory system with GlnG	0	0	1.07124e-10	0	0	0	0	0	0	0	0	0	0	0	0	0	0	0	0	0	0	0	0	0	0
	low-affinity L-arabinose transport system proton symport protein	0	0	3.96335e-11	0	0	0	0	0	5.41941e-11	0	0	0	0	0	0	0	0	0	0	0	0	0	0	0	0
	ABC transporter ATPase	0	0	2.94758e-11	0	0	0	0	0	4.03048e-11	0	0	4.29808e-11	0	0	0	0	0	0	0	0	0	0	0	0	0
	Dyp-type peroxidase family	0	0	4.42138e-11	0	0	0	0	0	0	0	0	0	0	0	0	0	0	0	0	0	0	0	0	0	0
	Helicase c2	0	0	2.94296e-11	0	0	0	0	0	4.02415e-11	0	0	0	0	0	0	0	0	0	0	0	0	0	0	0	0
	periplasmic L-asparaginase II	0	0	0	0	0	0	0	0	0	0	0	7.8326e-11	0	0	0	0	0	0	0	0	0	0	0	0	0
	sensory histidine kinase in two-component regulatory system with AtoC	0	0	3.07827e-11	0	0	0	0	0	2.10458e-11	0	0	4.48863e-11	0	0	0	0	0	0	0	0	0	0	0	0	0
	Transcription elongation factor	0	0	3.48451e-10	0	0	0	0	0	1.90586e-10	0	0	2.0324e-10	0	0	0	0	0	0	0	0	0	0	0	0	0
	diguanylate cyclase (GGDEF) domain protein	0	0	0	0	0	0	0	0	5.76041e-11	0	0	0	0	0	0	0	0	0	0	0	0	0	0	0	0
	putative thiolase	0	0	4.75803e-11	0	0	0	0	0	0	0	0	1.3876e-10	0	0	0	0	0	0	0	0	0	0	0	0	0
	alcohol dehydrogenase class III/glutathione-dependent formaldehyde dehydrogenase	0	0	1.52e-10	0	0	0	0	0	0	0	0	7.38804e-11	0	0	0	0	0	0	0	0	0	0	0	0	0
	peptidyl-prolyl cis-trans isomerase C	0	0	1.99432e-10	0	0	0	0	0	2.727e-10	0	0	0	0	0	0	0	0	0	0	0	0	0	0	0	0
	ATPase AAA	0	0	7.74654e-11	0	0	0	0	0	0	0	0	0	0	0	0	0	0	0	0	0	0	0	0	0	0
	L-arabinose transporter ATP-binding protein	0	0	3.71221e-11	0	0	0	0	0	5.076e-11	0	0	0	0	0	0	0	0	0	0	0	0	0	0	0	0
	low affinity gluconate transporter	0	0	4.19388e-11	0	0	0	0	0	5.73464e-11	0	0	1.22308e-10	0	0	0	0	0	0	0	0	0	0	0	0	0
	aldehyde dehydrogenase EutE	0	0	8.01138e-11	0	0	0	0	0	0	0	0	5.84098e-11	0	0	0	0	0	0	0	0	0	0	0	0	0
	ATP-dependent dsDNA exonuclease SbcC	0	0	1.07328e-10	0	0	0	0	0	0	0	0	0	0	0	0	0	0	0	0	0	0	0	0	0	0
	amidotransferase	0	0	7.32291e-11	0	0	0	0	0	0	0	0	1.0678e-10	0	0	0	0	0	0	0	0	0	0	0	0	0
	tryptophan synthase subunit beta	0	0	4.71021e-11	0	0	0	0	0	6.44066e-11	0	0	6.86828e-11	0	0	0	0	0	0	0	0	0	0	0	0	0
	putative regulator PrlF	0	0	1.67381e-10	0	0	0	0	0	2.28873e-10	0	0	0	0	0	0	0	0	0	0	0	0	0	0	0	0
	heat shock protein, hemimethylated DNA-binding protein	0	0	1.76855e-10	0	0	0	0	0	0	0	0	0	0	0	0	0	0	0	0	0	0	0	0	0	0
	D-xylose ABC transporter, D-xylose-binding protein XlyF	0	0	0	0	0	0	0	0	7.74436e-11	0	0	0	0	0	0	0	0	0	0	0	0	0	0	0	0
	succinylornithine transaminase	0	0	9.21211e-11	0	0	0	0	0	0	0	0	0	0	0	0	0	0	0	0	0	0	0	0	0	0
	phosphopentomutase DeoB	0	0	4.59476e-11	0	0	0	0	0	6.2828e-11	0	0	0	0	0	0	0	0	0	0	0	0	0	0	0	0
	Lipopolysaccharide transport periplasmic protein	0	0	5.03942e-11	0	0	0	0	0	0	0	0	0	0	0	0	0	0	0	0	0	0	0	0	0	0
	type IV pilus biogenesis/stability protein PilW	0	0	0	0	0	0	0	0	0	0	0	9.88851e-11	0	0	0	0	0	0	0	0	0	0	0	0	0
	nucleoside (except guanosine) transporter NupC	0	0	4.67497e-11	0	0	0	0	0	6.39247e-11	0	0	6.8169e-11	0	0	0	0	0	0	0	0	0	0	0	0	0
	putative FAD-linked oxidoreductase	0	0	1.83971e-11	0	0	0	0	0	2.51559e-11	0	0	2.68261e-11	0	0	0	0	0	0	0	0	0	0	0	0	0
	transcriptional antiterminator	0	0	4.39031e-11	0	0	0	0	0	0	0	0	0	0	0	0	0	0	0	0	0	0	0	0	0	0
	GMP reductase	0	0	1.07739e-10	0	0	0	0	0	0	0	0	0	0	0	0	0	0	0	0	0	0	0	0	0	0
	DNA mismatch repair protein	0	0	6.08657e-11	0	0	0	0	0	4.16133e-11	0	0	4.43762e-11	0	0	0	0	0	0	0	0	0	0	0	0	0
	UDP-3-O-[3-hydroxymyristoyl] glucosamine N-acyltransferase	0	0	8.22221e-11	0	0	0	0	0	7.49527e-11	0	0	7.99291e-11	0	0	0	0	0	0	0	0	0	0	0	0	0
	putative DNA repair protein	0	0	0	0	0	0	0	0	1.61219e-10	0	0	0	0	0	0	0	0	0	0	0	0	0	0	0	0
	Thiamine-binding periplasmic protein precursor	0	0	7.21025e-11	0	0	0	0	0	0	0	0	0	0	0	0	0	0	0	0	0	0	0	0	0	0
	Integrase catalytic region	0	0	1.29735e-10	0	0	0	0	0	8.68943e-11	0	0	9.45874e-11	0	0	0	0	0	0	0	0	0	0	0	0	0
	putative glycosyl transferase	0	0	5.43381e-11	0	0	0	0	0	7.43009e-11	0	0	1.58468e-10	0	0	0	0	0	0	0	0	0	0	0	0	0
	transcriptional repressor	0	0	1.8936e-10	0	0	0	0	0	0	0	0	0	0	0	0	0	0	0	0	0	0	0	0	0	0
	xanthine dehydrogenase, Fe-S binding subunit	0	0	1.17166e-10	0	0	0	0	0	0	0	0	1.70849e-10	0	0	0	0	0	0	0	0	0	0	0	0	0
	molybdopterin synthase sulfurylase MoeB	0	0	3.74933e-11	0	0	0	0	0	0	0	0	0	0	0	0	0	0	0	0	0	0	0	0	0	0
	aquaporin	0	0	0	0	0	0	0	0	0	0	0	1.16322e-10	0	0	0	0	0	0	0	0	0	0	0	0	0
	Tyrosine recombinase xerD	0	0	0	0	0	0	0	0	8.57319e-11	0	0	0	0	0	0	0	0	0	0	0	0	0	0	0	0
	flagellar biosynthesis chaperone	0	0	1.26666e-10	0	0	0	0	0	0	0	0	0	0	0	0	0	0	0	0	0	0	0	0	0	0
	N-acetylgalactosamine-specific enzyme IIC component of PTS	0	0	1.04925e-10	0	0	0	0	0	0	0	0	0	0	0	0	0	0	0	0	0	0	0	0	0	0
	sucB, subunit of dihydrolipoyltranssuccinylase and 2-oxoglutarate dehydrogenase complex	0	0	0	0	0	0	0	0	0	0	0	6.73295e-11	0	0	0	0	0	0	0	0	0	0	0	0	0
	protein of unknown function DUF1540	0	0	0	0	0	0	0	0	4.1681e-11	0	0	0	0	0	0	0	0	0	0	0	0	0	0	0	0
	lipopolysaccharide export ABC permease of the LptBFGC export complex	0	0	1.03859e-10	0	0	0	0	0	7.10078e-11	0	0	7.57223e-11	0	0	0	0	0	0	0	0	0	0	0	0	0
	fused siroheme synthase 1,3-dimethyluroporphyriongen III dehydrogenase/siroheme ferrochelatase/uroporphyrinogen methyltransferase	0	0	4.09315e-11	0	0	0	0	0	1.11938e-10	0	0	0	0	0	0	0	0	0	0	0	0	0	0	0	0
	transposase, IS4 family, IS10	0	0	4.98581e-11	0	0	0	0	0	0	0	0	0	0	0	0	0	0	0	0	0	0	0	0	0	0
	Hydrogenase isoenzymes nickel incorporation protein hypB	0	0	6.44214e-11	0	0	0	0	0	0	0	0	0	0	0	0	0	0	0	0	0	0	0	0	0	0
	putative uroporphyrinogen-III C-methyltransferase	0	0	2.32013e-10	0	0	0	0	0	6.34501e-11	0	0	0	0	0	0	0	0	0	0	0	0	0	0	0	0
	electron-transferring-flavoprotein dehydrogenase	0	0	4.42138e-11	0	0	0	0	0	6.04571e-11	0	0	6.44711e-11	0	0	0	0	0	0	0	0	0	0	0	0	0
	formate-dependent nitrite reductase, membrane subunit	0	0	5.87669e-11	0	0	0	0	0	0	0	0	4.2846e-11	0	0	0	0	0	0	0	0	0	0	0	0	0
	S-methylmethionine:homocysteine methyltransferase	0	0	1.80836e-10	0	0	0	0	0	0	0	0	1.31845e-10	0	0	0	0	0	0	0	0	0	0	0	0	0
	Ferrous iron efflux protein F	0	0	6.22812e-11	0	0	0	0	0	0	0	0	0	0	0	0	0	0	0	0	0	0	0	0	0	0
	acetyl-CoA carboxylase carboxyltransferase subunit alpha	0	0	1.17166e-10	0	0	0	0	0	1.60211e-10	0	0	8.54243e-11	0	0	0	0	0	0	0	0	0	0	0	0	0
	putative ABC transporter ATP-binding protein	0	0	3.3717e-11	0	0	0	0	0	4.01784e-11	0	2.72968e-11	8.84653e-11	0	0	0	0	0	0	0	0	0	0	0	0	0
	16S ribosomal RNA	1.25921e-10	0	3.61904e-11	1.05269e-10	4.01338e-11	6.14203e-11	0	0	4.94861e-11	0	3.36204e-11	5.32169e-11	0	3.51235e-11	4.70176e-11	5.39791e-11	3.33722e-11	0	8.22052e-11	4.36755e-11	4.60168e-11	7.24591e-11	0	0	3.81243e-11
	DNA-binding response regulator BasR	0	0	1.68131e-10	0	0	0	0	0	0	0	0	1.22582e-10	0	0	0	0	0	0	0	0	0	0	0	0	0
	PitA	0	0	1.51918e-10	0	0	0	0	0	0	0	0	4.43043e-11	0	0	0	0	0	0	0	0	0	0	0	0	0
	RHS protein	0	0	3.92189e-11	0	0	0	0	0	1.0816e-10	0	0	8.73347e-11	0	0	0	0	0	0	0	0	0	0	0	0	0
	biofilm formation regulatory protein BssS	0	0	2.20549e-10	0	0	0	0	0	0	0	0	0	0	0	0	0	0	0	0	0	0	0	0	0	0
	DUF1175 family protein, function unknown	0	0	0	0	0	0	0	0	0	0	0	1.31422e-10	0	0	0	0	0	0	0	0	0	0	0	0	0
	UDP-3-O-[3-hydroxymyristoyl] N-acetylglucosamine	0	0	0	0	0	0	0	0	0	0	0	8.93326e-11	0	0	0	0	0	0	0	0	0	0	0	0	0
	multifunctional aminopeptidase A: a cyteinylglycinase, transcription regulator and site-specific recombination factor	0	0	7.43914e-11	0	0	0	0	0	5.08608e-11	0	0	0	0	0	0	0	0	0	0	0	0	0	0	0	0
	glucosyltransferase I	0	0	4.9991e-11	0	0	0	0	0	6.83569e-11	0	0	7.28954e-11	0	0	0	0	0	0	0	0	0	0	0	0	0
	heavy metal sensor histidine kinase	0	0	4.13833e-11	0	0	0	0	0	0	0	0	6.03439e-11	0	0	0	0	0	0	0	0	0	0	0	0	0
	partially N-deacetylated poly-beta-1,6-N-acetyl-D-glucosamine outer membrane porin	0	0	4.64026e-11	0	0	0	0	0	3.1725e-11	0	0	0	0	0	0	0	0	0	0	0	0	0	0	0	0
	xanthine dehydrogenase, FAD-binding subunit	0	0	6.39817e-11	0	0	0	0	0	0	0	0	9.32961e-11	0	0	0	0	0	0	0	0	0	0	0	0	0
	putative enolase	0	0	4.66334e-11	0	0	0	0	0	0	0	0	0	0	0	0	0	0	0	0	0	0	0	0	0	0
	NAD(P)H-dependent glycerol-3-phosphate dehydrogenase	0	0	1.10274e-10	0	0	0	0	0	7.53936e-11	0	0	4.01997e-11	0	0	0	0	0	0	0	0	0	0	0	0	0
	ATP synthase F0F1 subunit C	0	0	0	0	0	0	0	0	3.20423e-10	0	0	3.41697e-10	0	0	0	0	0	0	0	0	0	0	0	0	0
	glycogen debranching enzyme	0	0	5.69807e-11	0	0	0	0	0	7.79144e-11	0	0	8.30874e-11	0	0	0	0	1.30344e-11	0	0	0	0	0	0	0	0
	phosphonate metabolism	0	0	0	0	0	0	0	0	3.6104e-11	0	0	3.85011e-11	0	0	0	0	0	0	0	0	0	0	0	0	0
	nitrate reductase 1, beta (Fe-S) subunit	0	0	0	0	0	0	0	0	4.99685e-11	0	0	0	0	0	0	0	0	0	0	0	0	0	0	0	0
	long-chain-fatty-acid--CoA ligase	0	0	3.21004e-11	0	0	0	0	0	4.56118e-11	0	0	1.94561e-10	0	0	0	0	0	0	0	0	0	0	0	0	0
	long-chain fatty acid outer membrane transporter; sensitivity to phage T2	0	0	4.19388e-11	0	0	0	0	0	1.14693e-10	0	0	1.22308e-10	0	0	0	0	0	0	0	0	0	0	0	0	0
	integral membrane sensor signal transduction histidine kinase	0	0	3.94666e-11	0	0	0	0	0	5.39659e-11	0	0	8.95276e-11	0	0	0	0	0	0	0	0	0	0	0	0	0
	CSD sulfur transfer protein	0	0	1.26666e-10	0	0	0	0	0	9.60068e-11	0	0	0	0	0	0	0	0	0	0	0	0	0	0	0	0
	fused sensory histidine kinase in two-component regulatory system with KdpE: signal sensing protein	0	0	2.0946e-11	0	0	0	0	0	2.86411e-11	0	0	3.05428e-11	0	0	0	0	0	0	0	0	0	0	0	0	0
	23S rRNA m[6]A1618 methyltransferase	0	0	6.06687e-11	0	0	0	0	0	0	0	0	0	0	0	0	0	0	0	0	0	0	0	0	0	0
	sigma-54-dependent transcriptional regulator YgeV	0	0	6.32264e-11	0	0	0	0	0	4.32274e-11	0	0	4.60974e-11	0	0	0	0	0	0	0	0	0	0	0	0	0
	PTS system maltose and glucose-specific transporter subunits IICB	0	0	3.53044e-11	0	0	0	0	0	4.82746e-11	0	0	0	0	0	0	0	0	0	0	0	0	0	0	0	0
	23S ribosomal RNA of rrnA operon	0	0	1.93597e-11	0	0	0	0	0	2.64721e-11	0	0	5.64594e-11	0	0	0	2.88198e-11	0	0	0	0	0	0	0	0	0
	L-ribulokinase monomer, subunit of L-ribulokinase	0	0	3.30629e-11	0	0	0	0	0	0	0	0	0	0	0	0	0	0	0	0	0	0	0	0	0	0
	nickel ABC transporter permease NikC	0	0	6.7434e-11	0	0	0	0	0	0	0	0	0	0	0	0	0	0	0	0	0	0	0	0	0	0
	aminopeptidase N	0	0	4.30462e-11	0	0	0	0	0	5.88607e-11	0	0	3.13843e-11	0	0	0	0	0	0	0	0	0	0	0	0	0
	glutamate/aspartate: proton symporter GltP	0	0	4.28005e-11	0	0	0	0	0	0	0	0	6.35715e-11	0	0	0	0	0	0	0	0	0	0	0	0	0
	ybl138	0	0	6.81696e-11	0	0	0	0	0	0	0	0	0	0	0	0	0	0	0	0	0	0	0	0	0	0
	fused putative sugar transporter subunits of ABC superfamily: ATP-binding components	0	0	3.71957e-11	0	0	0	0	0	5.08608e-11	0	0	5.42376e-11	0	0	0	0	0	0	0	0	0	0	0	0	0
	nucleoside-diphosphate-sugar epimerase	0	0	8.84275e-11	0	0	0	0	0	0	0	0	1.28942e-10	0	0	0	0	0	0	0	0	0	0	0	0	0
	4-amino-4-deoxy-L-arabinose (L-Ara4N) transferase	0	0	0	0	0	0	0	0	4.65224e-11	0	0	4.96112e-11	0	0	0	0	0	0	0	0	0	0	0	0	0
	DNA-binding transcriptional repressor ExuR	0	0	1.44762e-10	0	0	0	0	0	9.89723e-11	0	0	1.06071e-10	0	0	0	0	0	0	0	0	0	0	0	0	0
	Ribose 5-phosphate isomerase	0	0	0	0	0	0	0	0	0	0	0	1.17827e-10	0	0	0	0	0	0	0	0	0	0	0	0	0
	radical SAM family protein	0	0	0	0	0	0	0	0	0	0	0	8.81799e-11	0	0	0	0	0	0	0	0	0	0	0	0	0
	5-carboxymethyl-2-hydroxymuconate semialdehyde dehydrogenase	0	0	2.3002e-10	0	0	0	0	0	5.24209e-11	0	0	5.59014e-11	0	0	0	0	0	0	0	0	0	0	0	0	0
	oligopeptide transport ATP-binding protein OppD	0	0	5.54634e-11	0	0	0	0	0	7.58397e-11	0	0	0	0	0	0	0	0	0	0	0	0	0	0	0	0
	putative endolysin	0	0	2.10636e-10	0	0	0	0	0	0	0	0	1.28232e-10	0	0	0	0	0	0	0	0	0	0	0	0	0
	alpha-dehydro-beta-deoxy-D-glucarate aldolase	0	0	7.29441e-11	0	0	0	0	0	9.97425e-11	0	0	1.06365e-10	0	0	0	0	0	0	0	0	0	0	0	0	0
	YrbG CaCA transporter	0	0	0	0	0	0	0	0	7.86314e-11	0	0	0	0	0	0	0	0	0	0	0	0	0	0	0	0
	DcuR transcriptional activator	0	0	1.56222e-10	0	0	0	0	0	0	0	0	0	0	0	0	0	0	0	0	0	0	0	0	0	0
	cardiolipin synthase	0	0	3.84941e-11	0	0	0	0	0	0	0	0	5.61309e-11	0	0	0	0	0	0	0	0	0	0	0	0	0
	broad specificity sugar efflux system	0	0	4.77014e-11	0	0	0	0	0	6.5226e-11	0	0	1.39113e-10	0	0	0	0	0	0	0	0	0	0	0	0	0
	sugar transporter subunit	0	0	6.6714e-11	0	0	0	0	0	7.81519e-11	0	0	5.45624e-11	0	0	0	0	0	0	0	0	0	0	0	0	0
	lysyl-tRNA synthetase LysS	0	0	7.40974e-11	0	0	0	0	0	5.06597e-11	0	0	0	0	0	0	0	0	0	0	0	0	0	0	0	0
	flagellar protein fliO	0	0	1.53661e-10	0	0	0	0	0	0	0	0	0	0	0	0	0	0	0	0	0	0	0	0	0	0
	fused molybdate transporter subunits of ABC superfamily: ATP-binding components	0	0	0	0	0	0	0	0	5.17855e-11	0	0	0	0	0	0	0	0	0	0	0	0	0	0	0	0
	DNA-binding response regulator PhoB	0	0	8.15071e-11	0	0	0	0	0	0	0	0	0	0	0	0	0	0	0	0	0	0	0	0	0	0
	predicted esterase	0	0	1.0473e-10	0	0	0	0	0	1.84416e-10	0	0	1.40906e-10	0	0	0	0	0	0	0	0	0	0	0	0	0
	thiazole biosynthesis adenylyltransferase ThiF	0	0	3.71957e-11	0	0	0	0	0	1.01722e-10	0	0	1.08475e-10	0	0	0	0	0	0	0	0	0	0	0	0	0
	periplasmic protein DcrB	0	0	0	0	0	0	0	0	1.37816e-10	0	0	0	0	0	0	0	0	0	0	0	0	0	0	0	0
	beta-galactosidase	0	0	1.82894e-11	0	0	0	0	0	2.50086e-11	0	0	0	0	0	0	0	0	0	0	0	0	0	0	0	0
	succinyl-CoA ligase [ADP-forming] subunit alpha	0	0	1.29287e-10	0	0	0	0	0	0	0	0	0	0	0	0	0	0	0	0	0	0	0	0	0	0
	poly-beta-1,6-N-acetyl-D-glucosamine N-deacetylase	0	0	2.78553e-11	0	0	0	0	0	0	0	0	0	0	0	0	0	0	0	0	0	0	0	0	0	0
	Thiamine pyrophosphate-dependent enzyme	0	0	0	0	0	0	0	0	0	0	0	4.83819e-11	0	0	0	0	0	0	0	0	0	0	0	0	0
	flagellar P-ring protein precursor I	0	0	0	0	0	0	0	0	0	0	0	7.46879e-11	0	0	0	0	0	0	0	0	0	0	0	0	0
	biosynthetic arginine decarboxylase SpeA, PLP-binding	0	0	2.96155e-11	0	0	0	0	0	0	0	0	0	0	0	0	0	0	0	0	0	0	0	0	0	0
	regulator of secA translation	0	0	1.09629e-10	0	0	0	0	0	0	0	0	1.39468e-10	0	0	0	0	0	0	0	0	0	0	0	0	0
	type I restriction enzyme EcoAI R protein (R.EcoAI)	0	0	0	0	0	0	0	0	0	0	0	3.37062e-11	0	0	0	0	0	0	0	0	0	0	0	0	0
	DNA topoisomerase IV, subunit B	0	0	1.18838e-10	0	0	0	0	0	1.21872e-10	0	0	4.33213e-11	0	0	0	0	0	0	0	0	0	0	0	0	0
	YqcE MFS transporter	0	0	1.32019e-10	0	0	0	0	0	1.20347e-10	0	0	0	0	0	0	0	0	0	0	0	0	0	0	0	0
	Ornithine carbamoyltransferase 1	0	0	0	0	0	0	0	0	0	0	0	3.21597e-10	0	0	0	0	0	0	0	0	0	0	0	0	0
	outer membrane protein assembly factor	0	0	2.31155e-11	0	0	0	0	0	6.32153e-11	0	0	1.34825e-10	0	0	0	0	0	0	0	0	0	0	0	0	0
	Flagellar hook-associated protein 3	0	0	0	0	0	0	0	0	8.06095e-11	0	0	0	0	0	0	0	0	0	0	0	0	0	0	0	0
	guanosine-5'-triphosphate, 3'-diphosphate pyrophosphatase	0	0	3.7872e-11	0	0	0	0	0	0	0	0	0	0	0	0	0	0	0	0	0	0	0	0	0	0
	malate synthase	0	0	3.51061e-11	0	0	0	0	0	4.80034e-11	0	0	1.02381e-10	0	0	0	0	0	0	0	0	0	3.48726e-11	0	0	0
	general secretion pathway protein I	0	0	0	0	0	0	0	0	2.03443e-10	0	0	2.16951e-10	0	0	0	0	0	0	0	0	0	0	0	0	0
	chromosomal replication initiator protein DnaA, DNA-binding transcriptional dual regulator	0	0	6.00854e-11	0	0	0	0	0	5.47731e-11	0	0	2.92049e-11	0	3.85758e-11	0	0	0	0	0	0	0	0	0	0	0
	trimethylamine-N-oxide reductase 2	0	0	2.46666e-11	0	0	0	0	0	0	0	0	0	0	0	0	0	0	0	0	0	0	0	0	0	0
	flagellar rod assembly protein/muramidase FlgJ	0	0	8.9554e-11	0	0	0	0	0	8.16364e-11	0	0	8.70566e-11	0	0	0	0	0	0	0	0	0	0	0	0	0
	acid phosphatase	0	0	7.38057e-11	0	0	0	0	0	0	0	0	0	0	0	0	0	0	0	0	0	0	0	0	0	0
	DNA-directed RNA polymerase subunit alpha	0	0	5.6808e-11	0	0	0	0	0	7.76783e-11	0	0	8.28357e-11	0	0	0	0	0	0	0	0	0	0	0	0	0
	50S ribosomal protein L25	0	0	9.86665e-11	0	0	0	0	0	0	0	0	0	0	0	0	0	0	0	0	0	0	0	0	0	0
	Glycosidase	0	0	3.29466e-11	0	0	0	0	0	0	0	0	4.80418e-11	0	0	0	0	0	0	0	0	0	0	0	0	0
	3-phenylpropionic acid transporter	0	0	4.93333e-11	0	0	0	0	0	6.74574e-11	0	0	0	0	0	0	0	0	0	0	0	0	0	0	0	0
	putative IS tranposase	0	0	6.48673e-11	0	0	0	0	0	0	0	0	0	0	0	0	0	0	0	0	0	0	0	0	0	0
	bifunctional 2-octaprenyl-6-methoxy-1,4-benzoquinone methylase and S-adenosylmethionine:2-DMK methyltransferase	0	0	7.43914e-11	0	0	0	0	0	0	0	0	0	0	0	0	0	0	0	0	0	0	0	0	0	0
	glycolate oxidase FAD binding subunit	0	0	1.06818e-10	0	0	0	0	0	7.30308e-11	0	0	7.78797e-11	0	0	0	0	0	0	0	0	0	0	0	0	0
	rhsB protein in rhs element	0	0	0	0	0	0	0	0	2.6157e-10	0	0	2.78936e-10	0	0	0	0	0	0	0	0	0	0	0	0	0
	caMP phosphodiesterase, heme-regulated	0	0	0	0	0	0	0	0	3.1725e-11	0	0	0	0	0	0	0	0	0	0	0	0	0	0	0	0
	putative phosphatase inner membrane protein	0	0	4.43183e-11	0	0	0	0	0	0	0	0	0	0	0	0	0	0	0	0	0	0	0	0	0	0
	multidrug resistance-like ATP-binding protein mdlA	0	0	3.17202e-11	0	0	0	0	0	0	0	0	0	0	0	0	0	0	0	0	0	0	0	0	0	0
	ynjD, subunit of YnjC/YnjD ABC transporter	0	0	0	0	0	0	0	0	0	0	0	1.25393e-10	0	0	0	0	0	0	0	0	0	0	0	0	0
	Aldehyde ferredoxin oxidoreductase	0	0	5.34854e-11	0	0	0	0	0	0	0	0	3.89954e-11	0	0	0	0	0	0	0	0	0	0	0	0	0
	trypanothione synthase	0	0	1.93764e-10	0	0	0	0	0	0	0	0	0	0	0	0	0	0	0	0	0	0	0	0	0	0
	metal dependent hydrolase EptA	0	0	0	0	0	0	0	0	4.6777e-11	0	0	0	0	0	0	0	0	0	0	0	0	0	0	0	0
	ferrous iron permease	0	0	1.35355e-10	0	0	0	0	0	9.25409e-11	0	0	0	0	0	0	0	0	0	0	0	0	0	0	0	0
	endonuclease I	0	0	0	0	0	0	0	0	0	0	0	1.1583e-10	0	0	0	0	0	0	0	0	0	0	0	0	0
	guanosine-3, 5-bis(diphosphate)3-pyrophosphohydrolase	0	0	2.66666e-11	0	0	0	0	0	0	0	0	0	0	0	0	0	0	0	0	0	0	0	0	0	0
	phosphatidylserine decarboxylase	0	0	5.80391e-11	0	0	0	0	0	7.93617e-11	0	0	8.46309e-11	0	0	0	0	0	0	0	0	0	0	0	0	0
	Protease 4	0	0	9.08561e-11	0	0	0	0	0	0	0	0	4.41612e-11	0	0	0	0	0	0	0	0	0	0	0	0	0
	heme lyase, CcmF subunit	0	0	2.893e-11	0	0	0	0	0	3.95584e-11	0	0	4.21848e-11	0	0	0	0	0	0	0	0	0	0	0	0	0
	ATPase and-specificity subunit of ClpA-ClpP ATP-dependent serine protease, chaperone activity	0	0	0	0	0	0	0	0	3.37732e-11	0	0	3.60155e-11	0	0	0	0	0	0	0	0	0	0	0	0	0
	DNA polymerase V subunit UmuC	0	0	4.40967e-11	0	0	0	0	0	0	0	0	6.46236e-11	0	0	0	0	0	0	0	0	0	0	0	0	0
	ribosomal RNA-16S	6.29603e-11	0	3.64721e-11	0	0	0	0	0	4.98713e-11	0	1.79355e-11	5.31824e-11	0	0	0	0	0	6.59599e-11	0	0	2.45486e-11	0	0	0	0
	D-ribose-binding periplasmic protein	0	0	6.312e-11	0	0	0	0	0	8.63092e-11	0	0	1.84079e-10	0	0	0	0	0	0	0	0	0	0	0	0	0
	cytochrome d terminal oxidase subunit 1	0	0	3.58444e-11	0	0	0	0	0	0	0	0	0	0	0	0	0	0	0	0	0	0	0	0	0	0
	2,4-dienoyl-CoA reductase, NADH and FMN-linked	0	0	2.78553e-11	0	0	0	0	0	1.90444e-11	0	0	4.06178e-11	0	0	0	0	0	0	0	0	0	0	0	0	0
	multifunctional acyl-CoA thioesterase	0	0	8.56011e-11	0	0	0	0	0	0	0	0	0	0	0	0	0	0	0	0	0	0	0	0	0	0
	ATP-dependent metalloprotease FtsH	0	0	8.34486e-10	0	0	0	0	0	3.16195e-10	0	0	2.18306e-10	0	0	0	0	0	0	0	0	0	0	0	0	0
	DNA-binding transcriptional activator MhpR	0	0	5.93248e-11	0	0	0	0	0	0	0	0	8.65056e-11	0	0	0	0	0	0	0	0	0	0	0	0	0
	L-fucose isomerase	0	0	3.16666e-11	0	0	0	0	0	8.66008e-11	0	0	4.61753e-11	0	3.04958e-11	0	0	0	0	0	0	0	0	0	4.08791e-11	0
	DNA-binding transcriptional regulator QseB	0	0	8.5212e-11	0	0	0	0	0	1.16517e-10	0	0	1.24253e-10	0	0	0	0	0	0	0	0	0	0	0	0	0
	LPS-assembly protein precursor	0	0	2.39421e-11	0	0	0	0	0	6.54759e-11	0	0	3.49116e-11	0	0	0	0	0	0	0	0	0	0	0	0	0
	3-oxoacyl-ACP synthase	0	0	4.52817e-11	0	0	0	0	0	6.29824e-11	0	0	8.59615e-11	0	0	0	0	0	0	0	0	0	0	0	0	0
	putative aminopeptidase	0	0	7.15521e-11	0	0	0	0	0	9.7839e-11	0	0	0	0	0	0	0	0	0	0	0	0	0	0	0	0
	CarD family transcriptional regulator	0	0	7.46878e-11	0	0	0	0	0	0	0	0	1.29553e-10	0	0	0	0	0	0	0	0	0	0	0	0	0
	cytochrome d ubiquinol oxidase subunit 1	0	0	3.58444e-11	0	0	0	0	0	0	0	0	0	0	0	0	0	0	0	0	0	0	0	0	0	0
	outer membrane lipoprotein	0	0	8.71937e-11	0	0	0	0	0	1.35629e-10	0	0	1.46966e-10	0	0	0	0	0	0	0	0	0	0	0	0	0
	Putative general secretion pathway protein M	0	0	1.82597e-10	0	0	0	0	0	8.32267e-11	0	0	0	0	0	0	0	0	0	0	0	0	0	0	0	0
	DNA-binding transcriptional repressor-activator for carbon metabolism	0	0	1.6788e-10	0	0	0	0	0	7.65189e-11	0	0	0	0	0	0	0	0	0	0	0	0	0	0	0	0
	inner membrane ABC transporter permease yddR	0	0	5.03026e-11	0	0	0	0	0	0	0	0	0	0	0	0	0	0	0	0	0	0	0	0	0	0
	multidrug transporter membrane\ATP-binding proteins	0	0	3.156e-11	0	0	0	0	0	0	0	0	0	0	0	0	0	0	0	0	0	0	0	0	0	0
	deoxyribose-phosphate aldolase	0	0	1.44205e-10	0	0	0	0	0	2.46479e-10	0	0	1.05138e-10	0	0	0	0	0	0	0	0	0	0	0	0	0
	ATP synthase subunit beta	0	0	4.06652e-11	0	0	0	0	0	5.56048e-11	0	0	5.92967e-11	0	0	0	0	0	0	0	0	0	0	0	0	0
	tRNA (Guanosine-2'-O-)-methyltransferase	0	0	0	0	0	0	0	0	1.11451e-10	0	0	1.18851e-10	0	0	0	0	0	0	0	0	0	0	0	0	0
	arginine N-succinyltransferase	0	0	5.43381e-11	0	0	0	0	0	0	0	0	0	0	0	0	0	0	0	0	0	0	0	0	0	0
	glycerol-3-phosphate dehydrogenase, anaerobic, A subunit GlpA	0	0	0	0	0	0	0	0	4.72078e-11	0	0	0	0	0	0	0	0	0	0	0	0	0	0	0	0
	phenylacetic acid degradation protein PaaD	0	0	1.32955e-10	0	0	0	0	0	0	0	0	1.93871e-10	0	0	0	0	0	0	0	0	0	0	0	0	0
	Trimethylamine N-oxide reductase III, subunit TorZ	0	0	0	0	0	0	0	0	0	0	0	3.37479e-11	0	0	0	0	0	0	0	0	0	0	0	0	0
	multidrug ABC transporter ATPase/permease	0	0	0	0	0	0	0	0	1.40845e-10	0	0	0	0	0	0	0	0	0	0	0	0	0	0	0	0
	alkaline phosphatase	0	0	5.4181e-11	0	0	0	0	0	5.27445e-11	0	0	5.79148e-11	0	0	0	0	0	0	0	0	0	0	0	0	0
	H(+)/Cl(-) exchange transporter	0	0	1.1865e-10	0	0	0	0	0	0	0	0	1.15341e-10	0	0	0	0	0	0	0	0	0	0	0	0	0
	galactose-proton symporter	0	0	4.03154e-11	0	0	0	0	0	5.51265e-11	0	0	1.7636e-10	0	0	0	0	0	0	0	0	0	0	0	0	0
	fused deadenylyltransferase and adenylyltransferase for glutamine synthetase	0	0	0	0	0	0	0	0	0	0	0	2.88656e-11	0	0	0	0	0	0	0	0	0	0	0	0	0
	DNA-damage-inducible SOS response protein	0	0	4.24132e-11	0	0	0	0	0	5.57257e-11	0	0	6.18456e-11	0	0	0	0	0	0	0	0	0	0	0	0	0
	Inner membrane transporter ybgH	0	0	3.79487e-11	0	0	0	0	0	5.18903e-11	0	0	5.53356e-11	0	0	0	0	0	0	0	0	0	0	0	0	0
	transcriptional antiterminator of the bgl operon	0	0	2.68769e-10	0	0	0	0	0	9.18775e-11	0	0	2.93933e-10	0	0	0	0	0	0	0	0	0	0	0	0	0
	transcription antitermination protein	0	0	1.03004e-10	0	0	0	0	0	0	0	0	1.95255e-10	0	0	0	0	0	0	0	0	0	0	0	0	0
	glutamate transporter	0	0	9.32669e-11	0	0	0	0	0	0	0	0	6.79994e-11	0	0	0	0	0	0	0	0	0	0	0	0	0
	aspartate--ammonia ligase AsnA	0	0	5.66364e-11	0	0	0	0	0	7.74436e-11	0	0	1.65171e-10	0	0	0	0	0	0	0	0	0	0	0	0	0
	pyrazinamidase/nicotinamidase	0	0	8.76011e-11	0	0	0	0	0	0	0	0	1.27737e-10	0	0	0	0	0	0	0	0	0	0	0	0	0
	selenocysteine-specific translation elongation factor protein	0	0	1.82894e-10	0	0	0	0	0	0	0	0	0	0	0	0	0	0	0	0	0	0	0	0	0	0
	acetyl-CoA acetyltransferase	0	0	8.5797e-11	0	0	0	0	0	1.30121e-10	0	0	6.25532e-11	0	0	0	0	0	0	0	0	0	0	0	0	0
	L-xylulose 5-phosphate 3-epimerase	0	0	1.31555e-10	0	0	0	0	0	8.99432e-11	0	0	9.5915e-11	0	0	0	0	0	0	0	0	0	0	0	0	0
	repressor protein for FtsI	0	0	3.98018e-11	0	0	0	0	6.06997e-11	5.44243e-11	0	0	5.80377e-11	0	0	0	0	0	0	0	0	0	0	0	0	0
	DsdC DNA-binding transcriptional dual regulator	0	0	1.20171e-10	0	0	0	0	0	0	0	0	1.75229e-10	0	0	0	0	0	0	0	0	0	0	0	0	0
	putative transcriptional Regulator	0	0	9.01281e-11	0	0	0	0	0	0	0	0	0	0	0	0	0	0	0	0	0	0	0	0	0	0
	stringent starvation protein A	0	0	8.80124e-11	0	0	0	0	0	1.20347e-10	0	0	1.28337e-10	0	0	0	0	0	0	0	0	0	0	0	0	0
	sensory histidine kinase/signal sensing protein	0	0	2.87085e-11	0	0	0	0	0	0	0	0	4.18618e-11	0	0	0	0	0	0	0	0	0	0	0	0	0
	tRNA (m7G46) methyltransferase, SAM-dependent	0	0	7.8111e-11	0	0	0	0	0	0	0	0	1.13899e-10	0	0	0	0	0	0	0	0	0	0	0	0	0
	2,3,4,5-tetrahydropyridine-2-carboxylate N-succinyltransferase	0	0	0	0	0	0	0	0	0	0	0	9.94028e-11	0	0	0	0	0	0	0	0	0	0	0	0	0
	fused ferrous iron transporter, protein B	0	0	0	0	0	0	0	0	3.31186e-11	0	0	0	0	0	0	0	0	0	0	0	0	0	0	0	0
	ribosomal protein S12 methylthiotransferase; radical SAM superfamily	0	0	4.24132e-11	0	0	0	0	0	0	0	0	0	0	0	0	0	0	0	0	0	0	0	0	0	0
	glutamate racemase MurI	0	0	7.128e-11	0	0	0	0	0	0	0	0	0	0	0	0	0	0	0	0	0	0	0	0	0	0
	LysM/ErfK/YbiS/YcfS/YnhG family protein	0	0	0	0	0	0	0	0	0	0	0	8.54243e-11	0	0	0	0	0	0	0	0	0	0	0	0	0
	D-xylose ABC transporter periplasmic substrate-binding protein	0	0	0	0	0	0	0	0	7.74436e-11	0	0	0	0	0	0	0	0	0	0	0	0	0	0	0	0
	predicted enzyme	0	0	5.73292e-11	0	0	0	0	0	1.94934e-10	0	0	8.30874e-11	0	0	0	0	0	0	0	0	0	0	0	0	0
	xylosidase/arabinosidase	0	0	6.98199e-11	0	0	0	0	0	4.77352e-11	0	0	0	0	0	0	0	0	0	0	0	0	0	0	0	0
	predicted PTS Enzyme IIA	0	0	1.27528e-10	0	0	0	0	0	0	0	0	0	0	0	0	0	0	0	0	0	0	0	0	0	0
	osmolarity sensor protein EnvZ	0	0	4.15668e-11	0	0	0	0	0	0	0	0	0	0	0	0	0	0	0	0	0	0	0	0	0	0
	C32 tRNA thiolase	0	0	6.00854e-11	0	0	0	0	0	1.64319e-10	0	0	8.76146e-11	0	0	0	0	0	0	0	0	0	0	0	0	0
	S-adenosylmethionine synthetase	0	0	4.86926e-11	0	0	0	0	0	6.65814e-11	0	0	7.1002e-11	0	0	0	0	0	0	0	0	0	0	0	0	0
	HrpA-like helicase	0	0	0	0	0	0	0	0	0	0	0	2.10113e-11	0	0	0	0	0	0	0	0	0	0	0	0	0
	ascorbate-specific PTS system EIIA component	0	0	2.41892e-10	0	0	0	0	0	1.6538e-10	0	0	0	0	0	0	0	0	0	0	0	0	0	0	0	0
	ATP-dependent DNA helicase	0	0	6.14644e-11	0	0	0	0	0	3.69363e-11	0	0	8.96255e-11	0	0	0	0	0	0	0	0	0	2.68328e-11	0	0	0
	holo-(acyl carrier protein) synthase 2	0	0	9.56461e-11	0	0	0	0	0	1.30785e-10	0	0	1.39468e-10	0	0	0	0	0	0	0	0	0	0	0	0	0
	two-component response regulator DpiA	0	0	8.25843e-11	0	0	0	0	0	1.12924e-10	0	0	1.20422e-10	0	0	0	0	0	0	0	0	0	0	0	0	0
	TfoX family protein	0	0	0	0	0	0	0	0	1.22066e-10	0	0	0	0	0	0	0	0	0	0	0	0	0	0	0	0
	type 11 methyltransferase	0	0	0	0	0	0	0	0	9.7839e-11	0	0	0	0	0	0	0	0	0	0	0	0	0	0	0	0
	zinc efflux system	0	0	5.97027e-11	0	0	0	0	0	0	0	0	1.74113e-10	0	0	0	0	0	0	0	0	0	0	0	0	0
	tyrosine transporter	0	0	0	0	0	0	0	0	0	0	0	0	0	0	0	0	4.24587e-11	0	0	0	0	0	0	0	0
	pilus assembly protein	0	0	1.44205e-10	0	0	0	0	0	9.85916e-11	0	0	0	0	0	0	0	0	0	0	0	0	0	0	0	0
	predicted mutase	0	0	1.37506e-10	0	0	0	0	0	0	0	0	6.68356e-11	0	0	0	0	0	0	0	0	0	0	0	0	0
	cryptic beta-D-galactosidase, beta subunit	0	0	1.24978e-10	0	0	0	0	0	0	0	0	0	0	0	0	0	0	0	0	0	0	0	0	0	0
	thiamine biosynthesis protein ThiI	0	0	1.16439e-10	0	0	0	0	0	5.30721e-11	0	0	5.65958e-11	0	0	0	0	0	0	0	0	0	0	0	0	0
	Transcription antitermination protein nusG	0	0	1.03004e-10	0	0	0	0	0	0	0	0	0	0	0	0	0	0	0	0	0	0	0	0	0	0
	putative carboxylase	0	0	1.04148e-10	0	0	0	0	0	0	0	0	0	0	0	0	0	0	0	0	0	0	0	0	0	0
	assembly protein for periplasmic nitrate reductase	0	0	2.1303e-10	0	0	0	0	0	0	0	0	1.55317e-10	0	0	0	0	0	0	0	0	0	0	0	0	0
	alpha,alpha-phosphotrehalase	0	0	3.39613e-11	0	0	0	0	0	0	0	0	0	0	0	0	0	0	0	0	0	0	0	0	0	0
	beta-glucoside-specific PTS system components	0	0	5.78262e-11	0	0	0	0	0	0	0	0	4.2055e-11	0	0	0	0	0	0	0	0	0	0	0	0	0
	protease 4	0	0	3.00909e-11	0	0	0	0	0	4.11458e-11	0	0	4.36582e-11	0	0	0	0	0	0	0	0	0	0	0	0	0
	oxidoreductase FixC	0	0	4.36985e-11	0	0	0	0	0	0	0	0	0	0	0	0	0	0	0	0	0	0	0	0	0	0
	PdhR transcriptional dual regulator	0	0	0	0	0	0	0	0	1.00525e-10	0	0	1.07199e-10	0	0	0	0	0	0	0	0	0	0	0	0	0
	chaperone ATPase	0	0	6.41826e-10	0	0	0	0	0	2.6902e-10	0	0	3.93779e-10	0	0	0	0	0	0	0	0	0	0	0	0	0
	EvgS sensory histidine kinase	0	0	1.56483e-11	0	0	0	0	0	0	0	0	0	0	0	0	0	0	0	0	0	0	0	0	0	0
	DNA-binding transcriptional dual regulator with FlhC	0	0	0	0	0	0	0	0	0	0	0	4.67278e-10	0	0	0	0	0	0	0	0	0	0	0	0	0
	L-ribulose-5-phosphate 3-epimerase UlaE	0	0	0	0	0	0	0	0	8.93165e-11	0	0	0	0	0	0	0	0	0	0	0	0	0	0	0	0
	selenate reductase, FAD-binding subunit	0	0	1.44205e-10	0	0	0	0	0	0	0	0	1.05138e-10	0	0	0	0	0	0	0	0	0	0	0	0	0
	Alanine racemase, catabolic	0	0	5.25116e-11	0	0	0	0	0	0	0	0	0	0	0	0	0	0	0	0	0	0	0	0	0	0
	fused PTS enzyme: PEP-protein phosphotransferase (enzyme I)/GAF domain containing protein	0	0	2.50289e-11	0	0	0	0	0	0	0	0	0	0	0	0	0	0	0	0	0	0	0	0	0	0
	bifunctional succinylornithine transaminase/acetylornithine transaminase	0	0	4.60605e-11	0	0	0	0	0	0	0	0	6.7164e-11	0	0	0	0	0	0	0	0	0	0	0	0	0
	putative tripeptide transporter permease	0	0	5.61277e-11	0	0	0	0	0	5.11653e-11	0	0	1.09125e-10	0	0	0	0	0	0	0	0	0	0	0	0	0
	mglC, subunit of galactose ABC transporter	0	0	5.5628e-11	0	0	0	0	0	0	0	0	0	0	0	0	0	0	0	0	0	0	0	0	0	0
	fumarase B	0	0	6.82938e-11	0	0	0	0	0	4.66918e-11	0	0	0	0	0	0	0	0	0	0	0	0	0	0	0	0
	O-acetyl-ADP-ribose deacetylase; RNase III inhibitor during cold shock; putative cardiolipin synthase C regulatory subunit	0	0	1.05318e-10	0	0	0	0	0	0	0	0	0	0	0	0	0	0	0	0	0	0	0	0	0	0
	aldehyde reductase, NADPH-dependent	0	0	0	0	0	0	0	0	0	0	0	7.0453e-11	0	0	0	0	0	0	0	0	0	0	0	0	0
	2-succinyl-6-hydroxy-2, 4-cyclohexadiene-1-carboxylate synthase	0	0	0	0	0	0	0	0	2.30106e-11	0	0	0	0	0	0	0	0	0	0	0	0	0	0	0	0
	ParB domain-containing protein nuclease	0	0	1.33905e-10	0	0	0	0	0	0	0	0	0	0	0	0	0	0	0	0	0	0	0	0	0	0
	universal stress protein UspE	0	0	5.91377e-11	0	0	0	0	0	8.08638e-11	0	0	8.62327e-11	0	0	0	0	0	0	0	0	0	0	0	0	0
	porphobilinogen deaminase HemC	0	0	5.87669e-11	0	0	0	0	0	0	0	0	0	0	0	0	0	0	0	0	0	0	0	0	0	0
	ddl	0	0	2.13724e-10	0	0	0	0	0	0	0	0	4.45208e-11	0	0	0	0	0	0	0	0	0	0	0	0	0
	formate dehydrogenase-N, alpha subunit, nitrate-inducible FdnG	0	0	0	0	0	0	0	0	3.18829e-11	0	0	3.39997e-11	0	0	0	0	0	0	0	0	0	0	0	0	0
	putative xylanase	0	0	4.80683e-11	0	0	0	0	0	6.57278e-11	0	0	0	0	0	0	0	0	0	0	0	0	0	0	0	0
	DNA-binding transcriptional regulator RstA	0	0	7.8111e-11	0	0	0	0	0	1.06808e-10	0	0	1.13899e-10	0	0	0	0	0	0	0	0	0	0	0	0	0
	glucan biosynthesis: glycosyl transferase	0	0	2.23707e-11	0	0	0	0	0	3.05893e-11	0	0	3.26202e-11	0	0	0	0	0	0	0	0	0	0	0	0	0
	STnc560	0	0	2.62803e-10	0	0	0	0	0	0	0	0	0	0	0	0	0	0	0	0	0	0	0	0	0	0
	branched chain amino acid ABC transporter	0	0	8.11543e-11	0	0	0	0	0	1.16517e-10	0	0	0	0	0	0	0	0	0	0	0	0	0	0	0	0
	excinuclease ABC, subunit C; repair of UV damage to DNA, subunit of UvrABC Nucleotide Excision Repair Complex	0	0	3.06819e-11	0	0	0	0	0	0	0	0	8.94788e-11	0	0	0	0	0	0	0	0	0	0	0	0	0
	ureidoglycolate hydrolase	0	0	2.32877e-10	0	0	0	0	0	0	0	0	1.69787e-10	0	0	0	0	0	0	0	0	0	0	0	0	0
	PTS system mannose-specific IIC component	0	0	0	0	0	0	0	0	9.60068e-11	0	0	0	0	0	0	0	0	0	0	0	0	0	0	0	0
	Starvation-sensing protein rspB	0	0	0	0	0	0	0	0	7.53936e-11	0	0	0	0	0	0	0	0	0	0	0	0	0	0	0	0
	Ig domain-containing protein group 1 domain-containing protein	0	0	0	0	0	0	0	0	0	0	0	1.92777e-11	0	0	0	0	0	0	0	0	0	0	0	0	0
	trimethylamine N-oxide reductase I catalytic subunit	0	0	2.20808e-11	0	0	0	0	0	0	0	0	0	0	0	0	0	0	0	0	0	0	0	0	0	0
	xanthine dehydrogenase subunit with putative molybdenum cofactor-binding domain, subunit of xanthine dehydrogenase	0	0	9.78937e-11	0	0	0	0	0	0	0	0	0	0	0	0	0	0	0	0	0	0	0	0	0	0
	protease IV (signal peptide peptidase)	0	0	0	0	0	0	0	0	4.11458e-11	0	0	0	0	0	0	0	0	0	0	0	0	0	0	0	0
	tail fiber assembly protein	0	0	9.76387e-11	0	0	0	0	0	6.67547e-11	0	0	7.11869e-11	0	0	0	0	0	0	0	0	0	0	0	0	0
	predicted Wzy protein	0	0	2.07834e-11	0	0	0	0	0	0	0	0	6.06115e-11	0	0	0	0	0	0	0	0	0	0	0	0	0
	DNA-cytosine methyltransferase	0	0	1.58534e-10	0	0	0	0	0	5.41941e-11	0	0	2.88962e-10	0	0	0	0	0	0	0	0	0	0	0	0	0
	50S ribosomal protein L1	0	0	7.97729e-11	0	0	0	0	0	1.0908e-10	0	0	1.16322e-10	0	0	0	0	0	0	0	0	0	0	0	0	0
	TMAO reductase III (TorYZ), cytochrome c-type subunit	0	0	1.53242e-10	0	0	0	0	0	1.39694e-10	0	0	7.44844e-11	0	0	0	0	0	0	0	0	0	0	0	0	0
	lipoprotein involved with copper homeostasis and adhesion	0	0	2.37299e-10	0	0	0	0	0	0	0	0	1.15341e-10	0	0	0	0	0	0	0	0	0	0	0	0	0
	TorR transcriptional dual regulator	0	0	8.11543e-11	0	0	0	0	0	0	0	0	0	0	0	0	0	0	0	0	0	0	0	0	0	0
	peptidase, M48 family	0	0	3.84152e-11	0	0	0	0	0	0	0	0	5.60159e-11	0	0	0	0	0	0	0	0	0	0	0	0	0
	putative transposase YhgA family protein	0	0	1.2624e-10	0	0	0	0	0	8.54461e-11	0	0	0	0	0	0	0	0	0	0	0	0	0	0	0	0
	transcriptional regulator, AraC family protein	0	0	6.60093e-11	0	0	0	0	0	9.02599e-11	0	0	0	0	0	0	0	0	0	0	0	0	0	0	0	0
	ethanolamine transporter	0	0	4.58353e-11	0	0	0	0	0	0	0	0	0	0	0	0	0	0	0	0	0	0	0	0	0	0
	transmembrane sensor	0	0	2.90196e-11	0	0	0	0	0	3.96808e-11	0	0	0	0	0	0	0	0	0	0	0	0	0	0	0	0
	flagellar basal body L-ring protein	0	0	8.04577e-11	0	0	0	0	0	0	0	0	0	0	0	0	0	0	0	0	0	0	0	0	0	0
	general secretion pathway protein D	0	0	8.58625e-11	0	0	0	0	0	3.91356e-11	0	0	8.3468e-11	0	0	0	0	0	0	0	0	0	0	0	0	0
	cation diffusion facilitator family transporter	0	0	0	0	0	0	0	0	8.51622e-11	0	0	0	0	0	0	0	0	0	0	0	0	0	0	0	0
	lipopolysaccharide 1,2-glucosyltransferase	0	0	1.12932e-10	0	0	0	0	0	7.72103e-11	0	0	8.23366e-11	0	0	0	0	0	0	0	0	0	0	0	0	0
	phosphomannomutase CpsG	0	0	8.20422e-11	0	0	0	0	0	0	0	0	0	0	0	0	0	0	0	0	0	0	0	0	0	0
	2-hydroxy-3-oxopropionate reductase	0	0	6.18701e-11	0	0	0	0	0	6.29824e-11	0	0	9.0217e-11	0	0	0	0	0	0	0	0	0	0	0	0	0
	TMAO/DMSO reductase	0	0	1.1192e-10	0	0	0	0	0	7.65189e-11	0	0	8.15993e-11	0	0	0	0	0	0	0	0	0	0	0	0	0
	pantothenate:sodium symporter	0	0	1.16198e-10	0	0	0	0	0	0	0	0	0	0	0	0	0	0	0	0	0	0	0	0	0	0
	catalase HPII, heme d-containing	0	0	2.48629e-11	0	0	0	0	0	3.39971e-11	0	0	0	0	0	0	0	0	0	0	0	0	0	0	0	0
	ATP synthase F1, beta subunit AtpD	0	0	4.29969e-11	0	0	0	0	0	0	0	0	0	0	0	0	0	0	0	0	0	0	0	0	0	0
	protein rhsA	0	0	1.34096e-11	0	0	0	0	0	0	0	0	0	0	0	0	0	0	0	0	0	0	0	0	0	0
	chaperone, member of Hsp70 protein family	0	0	3.03835e-11	0	0	0	0	0	0	0	0	0	0	0	0	0	0	0	0	0	0	0	0	0	0
	Hsp33 protein	0	0	1.27096e-10	0	0	0	0	0	0	0	0	0	0	0	0	0	0	0	0	0	0	0	0	0	0
	para-aminobenzoate synthase component I	0	0	4.12922e-11	0	0	0	0	0	0	0	0	6.02109e-11	0	0	0	0	0	0	0	0	0	0	0	0	0
	ssDNA-binding protein	0	0	0	0	0	0	0	0	2.44132e-10	0	0	0	0	0	0	0	0	0	0	0	0	0	0	0	0
	galactonate dehydratase	0	0	9.78937e-11	0	0	0	0	0	6.6929e-11	0	0	0	0	0	0	0	0	0	0	0	0	0	0	0	0
	peptide ABC transporter periplasmic peptide-binding protein	0	0	0	0	0	0	0	0	4.747e-11	0	0	0	0	0	0	0	0	0	0	0	0	0	0	0	0
	aspartate kinase III	0	0	4.16592e-11	0	0	0	0	0	5.69641e-11	0	0	6.07461e-11	0	0	0	0	0	0	0	0	0	0	0	0	0
	predicted NUDIX hydrolase	0	0	1.32019e-10	0	0	0	0	0	1.32818e-10	0	0	1.92505e-10	0	0	0	0	0	0	0	0	0	0	0	0	0
	regulator of the 4HPA-hydroxylase operon	0	0	4.4184e-10	0	0	0	0	0	1.72618e-10	0	0	9.20396e-11	0	0	0	0	0	0	0	0	0	0	0	0	0
	glycerol-3-phosphate acyltransferase PlsY	0	0	9.10031e-11	0	0	0	0	0	0	0	0	0	0	0	0	0	0	0	0	0	0	0	0	0	0
	Polyribonucleotide nucleotidyltransferase	0	0	5.26591e-11	0	0	0	0	0	7.20051e-11	0	0	1.15179e-10	0	0	0	0	0	0	0	0	0	0	0	0	0
	shikimate kinase I	0	0	8.29497e-11	0	0	0	0	0	1.13424e-10	0	0	1.20955e-10	0	0	0	0	0	0	0	0	0	0	0	0	0
	inner membrane protein associated with alginate biosynthesis	0	0	1.67381e-10	0	0	0	0	0	0	0	0	0	0	0	0	0	0	0	0	0	0	0	0	0	0
	acetaldehyde dehydrogenase II	0	0	7.30863e-11	0	0	0	0	0	0	0	0	5.32861e-11	0	0	0	0	0	0	0	0	0	0	0	0	0
	Tpke70	0	0	0	0	0	0	0	0	1.7638e-10	0	0	0	0	0	0	0	0	0	0	0	0	0	0	0	0
	component of potassium effux complex with KefB	0	0	5.06666e-11	0	0	0	0	0	0	0	0	0	0	0	0	0	0	0	0	0	0	0	0	0	0
	glmZ(sRNA)-inactivating NTPase, glucosamine-6-phosphate regulated	0	0	6.57777e-11	0	0	0	0	0	8.99432e-11	0	0	0	0	0	0	0	0	0	0	0	0	0	0	0	0
	flagellar capping protein	0	0	3.99715e-11	0	0	0	0	0	5.50082e-11	0	0	2.91426e-11	0	0	0	0	0	0	0	0	0	0	0	0	0
	Lipoprotein-releasing system transmembrane protein lolE	0	0	0	0	0	0	0	0	0	0	0	6.58693e-11	0	0	0	0	0	0	0	0	0	0	0	0	0
	N-(5'-phospho-L-ribosyl-formimino)-5-amino-1- (5'-phosphoribosyl)-4-imidazolecarboxamide isomerase	0	0	0	0	0	0	0	0	1.04203e-10	0	0	0	0	0	0	0	0	0	0	0	0	0	0	0	0
	glutathione transporter, permease component, ABC superfamily	0	0	0	0	0	0	0	0	8.43218e-11	0	0	0	0	0	0	0	0	0	0	0	0	0	0	0	0
	Maltose-inducible porin protein LamB	0	0	2.09694e-11	0	0	0	0	0	0	0	0	3.05769e-11	0	0	0	0	0	0	0	0	0	0	0	0	0
	melibiose:sodium symporter	0	0	1.26382e-10	0	0	0	0	0	5.76041e-11	0	3.91357e-11	1.22857e-10	0	0	0	0	0	0	0	0	0	0	0	0	0
	potassium translocating ATPase, subunit B	0	0	5.4895e-11	0	0	0	0	0	1.12594e-10	0	0	0	0	0	0	0	0	0	0	0	0	0	0	0	0
	GAF sensor-containing diguanylate cyclase	0	0	1.46078e-10	0	0	0	0	0	6.65814e-11	0	0	0	0	0	0	0	0	0	0	0	0	0	0	0	0
	putative purine permease ycdG	0	0	0	0	0	0	0	0	1.10253e-10	0	0	0	0	0	0	0	0	0	0	0	0	0	0	0	0
	ybl150	0	0	1.64444e-10	0	0	0	0	0	1.12429e-10	0	0	0	0	0	0	0	0	0	0	0	0	0	0	0	0
	glutamate/aspartate:proton symporter	0	0	4.28005e-11	0	0	0	0	0	5.85247e-11	0	0	6.24104e-11	0	0	0	0	0	0	0	0	0	0	0	0	0
	cell division protein MraZ	0	0	1.22527e-10	0	0	0	0	0	1.67541e-10	0	0	1.78665e-10	0	0	0	0	0	0	0	0	0	0	0	0	0
	putative bifunctional enzyme and transcriptional regulator	0	0	7.39512e-11	0	0	0	0	0	0	0	0	5.39167e-11	0	0	0	0	0	0	0	0	0	0	0	0	0
	formate hydrogenlyase subunit 6	0	0	3.10718e-10	0	0	0	0	0	1.41623e-10	0	0	0	0	0	0	0	0	0	0	0	0	0	0	0	0
	putative dicarboxylate-binding periplasmic protein	0	0	5.786e-11	0	0	0	0	0	0	0	0	0	0	0	0	0	0	0	0	0	0	0	0	0	0
	nitrogen-fixing NifU domain protein	0	0	0	0	0	0	0	0	1.39314e-10	0	0	0	0	0	0	0	0	0	0	0	0	0	0	0	0
	lipoic acid synthetase LipA	0	0	0	0	0	0	0	0	7.96081e-11	0	0	0	0	0	0	0	0	0	0	0	0	0	0	0	0
	curli production assembly/transport component CsgG	0	0	1.34868e-10	0	0	0	0	0	0	0	0	0	0	0	0	0	0	0	0	0	0	0	0	0	0
	type I restriction-modification system, R subunit	0	0	4.62309e-11	0	0	0	0	0	3.16077e-11	0	0	0	0	0	0	0	0	0	0	0	0	0	0	0	0
	colicin I TonB-dependent receptor	0	0	0	0	0	0	0	0	0	0	0	4.25791e-11	0	0	0	0	0	0	0	0	0	0	0	0	0
	YhdH/YhfP family quinone oxidoreductase	0	0	1.15364e-10	0	0	0	0	0	0	0	0	0	0	0	0	0	0	0	0	0	0	0	0	0	0
	flagellar filament capping protein	0	0	3.99715e-11	0	0	0	0	0	5.46563e-11	0	0	5.82852e-11	0	0	0	0	0	0	0	0	0	0	0	0	0
	fused D-allose transporter subunits of ABC superfamily: ATP-binding components	0	0	3.66862e-11	0	0	0	0	0	1.00328e-10	0	0	1.06989e-10	0	0	0	0	0	0	0	0	0	0	0	0	0
	d-galactonate transporter	0	0	8.42546e-11	0	0	0	0	0	5.68377e-11	0	0	1.26262e-10	0	0	0	0	0	0	0	0	0	0	0	0	0
	DnaA initiator-associating protein DiaA	0	0	9.51606e-11	0	0	0	0	0	0	0	0	0	0	0	0	0	0	0	0	0	0	0	0	0	0
	IS3 Transposase ORF2	0	0	6.48673e-11	0	0	0	0	0	0	0	0	0	0	0	0	0	0	0	0	0	0	0	0	0	0
	T3SS effector-like protein EspL	0	0	1.78718e-10	0	0	0	0	0	0	0	0	0	0	0	0	0	0	0	0	0	0	0	0	0	0
	IscR-regulated protein YhgI	0	0	0	0	0	0	0	0	2.67019e-10	0	0	0	0	0	0	0	0	0	0	0	0	0	0	0	0
	TonB-dependent receptor YncD	0	0	2.67427e-11	0	0	0	0	0	0	0	0	0	0	0	0	0	0	0	0	0	0	0	0	0	0
	pseudouridine 5'-phosphate glycosidase	0	0	5.98934e-11	0	0	0	0	0	8.18972e-11	0	0	0	0	0	0	0	0	0	0	0	0	0	0	0	0
	cyclic-di-GMP phosphodiesterase, FlhDC-regulated	0	0	0	0	0	0	0	0	0	0	0	1.28942e-10	0	0	0	0	0	0	0	0	0	0	0	0	0
	putative hydrogenase nickel incorporation protein hybF	0	0	2.8404e-10	0	0	0	0	0	1.30111e-10	0	0	0	0	0	0	0	0	0	0	0	0	0	0	0	0
	fused glycosyl transferase and transpeptidase	0	0	2.21854e-11	0	0	0	0	0	3.03359e-11	0	0	6.47e-11	0	0	0	0	0	0	0	0	0	0	0	0	0
	ArsR family transcriptional regulator	0	0	1.87466e-10	0	0	0	0	0	0	0	0	0	0	0	0	0	0	0	0	0	0	0	0	0	0
	DNA-binding transcriptional regulator, LACI-type	0	0	2.81481e-11	0	0	0	0	0	0	0	0	0	0	0	0	0	0	0	0	0	0	0	0	0	0
	5-oxopent-3-ene-1,2,5-tricarboxylate decarboxylase	0	0	0	0	0	0	0	0	2.33035e-10	0	0	0	0	0	0	0	0	0	0	0	0	0	0	0	0
	murein hydrolase B	0	0	4.72208e-11	0	0	0	0	0	7.08117e-11	0	0	3.77566e-11	0	0	0	0	0	0	0	0	0	0	0	0	0
	nitrate/nitrite sensor protein NarQ	0	0	3.30629e-11	0	0	0	0	0	4.52096e-11	0	0	4.97919e-11	0	0	0	0	0	0	0	0	0	0	0	0	0
	tRNA-guanine transglycosylase monomer, subunit of tRNA-guanine transglycosylase	0	0	4.98581e-11	0	0	0	0	0	0	0	0	7.27015e-11	0	0	0	0	0	0	0	0	0	0	0	0	0
	diguanylate cyclase YeaP	0	0	0	0	0	0	0	0	0	0	0	7.1002e-11	0	0	0	0	0	0	0	0	0	0	0	0	0
	autotransporter beta-domain-containing protein	0	0	1.18435e-10	0	0	0	0	0	9.25409e-11	0	0	4.93425e-11	0	0	0	0	0	0	0	0	0	0	0	0	0
	hydrogenase 1, small subunit, subunit of hydrogenase 1	0	0	1.00518e-10	0	0	0	0	0	0	0	0	1.46572e-10	0	0	0	0	0	0	0	0	0	0	0	0	0
	biopolymer transport protein ExbD	0	0	1.32019e-10	0	0	0	0	0	1.8052e-10	0	0	1.92505e-10	0	0	0	0	0	0	0	0	0	0	0	0	0
	fused methyl-galactoside transporter subunits of ABC superfamily: ATP-binding components	0	0	3.79487e-11	0	0	0	0	0	0	0	0	5.53356e-11	0	0	0	0	0	0	0	0	0	0	0	0	0
	cellulose synthase subunit B	0	0	2.40342e-11	0	0	0	0	0	3.28639e-11	0	0	3.50459e-11	0	0	0	0	0	0	0	0	0	0	0	0	0
	histidine/lysine/arginine/ornithine transporter subunit HisP	0	0	7.26614e-11	0	0	0	0	0	0	0	0	0	0	0	0	0	0	0	0	0	0	0	0	0	0
	D-ribose high-affinity transport system RbsC	0	0	5.82194e-11	0	0	0	0	0	0	0	0	8.48937e-11	0	0	0	0	0	0	0	0	0	0	0	0	0
	AgaS family sugar isomerase	0	0	4.86926e-11	0	0	0	0	0	0	0	0	0	0	0	0	0	0	0	0	0	0	0	0	0	0
	N,N'-diacetylchitobiose-specific enzyme IIC component of PTS	0	0	8.27666e-11	0	0	0	0	0	5.65868e-11	0	0	6.03439e-11	0	0	0	0	0	0	0	0	0	0	0	0	0
	electron transport complex protein required for the reduction of SoxR; predicted membrane protein	0	0	1.06213e-10	0	0	0	0	0	0	0	0	0	0	0	0	0	0	0	0	0	0	0	0	0	0
	phosphate transporter, low-affinity	0	0	3.74933e-11	0	0	0	0	0	5.12676e-11	0	0	5.46715e-11	0	0	0	0	0	0	0	0	0	0	0	0	0
	anaerobic glycerol-3-phosphate dehydrogenase	0	0	4.46349e-11	0	0	0	0	0	2.88669e-11	0	0	0	0	0	0	0	0	0	0	0	0	0	0	0	0
	3-deoxy-D-manno-octulosonate 8-phosphate synthase	0	0	6.57777e-11	0	0	0	0	0	8.99432e-11	0	0	9.5915e-11	0	0	0	0	0	0	0	0	0	0	0	0	0
	acyl-CoA thioesterase II	0	0	6.53193e-11	0	0	0	0	0	8.93165e-11	0	0	9.52466e-11	0	0	0	0	0	0	0	0	0	0	0	0	0
	4-aminobutyrate transaminase	0	0	4.44233e-11	0	0	0	0	0	1.21487e-10	0	0	0	0	0	0	0	0	0	0	0	0	0	0	0	0
	PTS system transporter Hpr subunit	0	0	2.2478e-11	0	0	0	0	0	0	0	0	3.27767e-11	0	0	0	0	0	0	0	0	0	0	0	0	0
	bacterial transferase hexapeptide family protein	0	0	5.73292e-11	0	0	0	0	0	0	0	0	0	0	0	0	0	0	0	0	0	0	0	0	0	0
	ATP-dependent dsDNA exonuclease, subunit of SbcCD ATP-dependent dsDNA exonuclease	0	0	1.7871e-11	0	0	0	0	0	0	0	0	0	0	0	0	0	0	0	0	0	0	0	0	0	0
	cytochrome c nitrite reductase subunit c552	0	0	3.9137e-11	0	0	0	0	0	0	0	0	5.70684e-11	0	0	0	0	0	0	0	0	0	0	0	0	0
	ribosomal protein S6 modification protein	0	0	6.22812e-11	0	0	0	0	0	8.51622e-11	0	0	9.08165e-11	0	0	0	0	0	0	0	0	0	0	0	0	0
	CsrA-binding sRNA	0	0	3.90555e-10	0	0	0	0	0	2.13615e-10	0	0	2.27798e-10	0	0	0	0	0	0	0	0	0	0	0	0	0
	taurine transporter subunit	0	0	6.79226e-11	0	0	0	0	0	1.00132e-10	0	0	8.51581e-11	0	0	0	0	0	0	0	0	0	0	0	0	0
	Cytochrome d ubiquinol oxidase subunit 2	0	0	4.93333e-11	0	0	0	0	0	0	0	0	0	0	0	0	0	0	0	0	0	0	0	0	0	0
	redox-sensitive transcriptional activator SoxR	0	0	1.20946e-10	0	0	0	0	0	0	0	0	0	0	0	0	0	0	0	0	0	0	0	0	0	0
	translation elongation factor Tu domain protein	0	0	6.16666e-11	0	0	0	0	0	0	0	0	0	0	0	0	0	0	0	0	0	0	0	0	0	0
	deacetylase of acs and cheY, chemotaxis regulator	0	0	6.69523e-11	0	0	0	0	0	1.83099e-10	0	0	0	0	0	0	0	0	0	0	0	0	0	0	0	0
	predicted monooxygenase	0	0	4.89468e-11	0	0	0	0	0	6.6929e-11	0	0	0	0	0	0	0	0	0	0	0	0	0	0	0	0
	fused putative acetyl-CoA:acetoacetyl-CoA transferase: alpha subunit/beta subunit	0	0	3.5238e-11	0	0	0	0	0	7.22758e-11	0	0	2.56915e-11	0	0	0	0	0	0	0	0	0	0	0	0	0
	Copper resistance protein D	0	0	1.20946e-10	0	0	0	0	0	8.26898e-11	0	0	0	0	0	0	0	0	0	0	0	0	0	0	0	0
	protein PflB	0	0	4.92684e-11	0	0	0	0	0	3.36844e-11	0	0	3.59208e-11	0	0	0	0	0	0	0	0	0	0	0	0	0
	PTS system mannose/fructose/sorbose family transporter subunit IIC	0	0	0	0	0	0	0	0	0	0	0	1.02381e-10	0	0	0	0	0	0	0	0	0	0	0	0	0
	DNA-damage-inducible protein F	0	0	1.2724e-10	0	0	0	0	0	0	0	0	0	0	0	0	0	0	0	0	0	0	0	0	0	0
	ribosome small subunit-dependent GTPase A	0	0	5.34092e-11	0	0	0	0	0	1.46062e-10	0	0	7.78797e-11	0	0	0	0	0	0	0	0	6.79108e-11	0	0	0	0
	periplasmic nitrate reductase, large subunit NapA	0	0	2.26136e-11	0	0	0	0	0	0	0	0	0	0	0	0	0	0	0	0	0	0	0	0	0	0
	AllS family transcriptional regulator	0	0	6.06687e-11	0	0	0	0	0	0	0	0	0	0	0	0	0	0	0	0	0	0	0	0	0	0
	low-affinity inorganic phosphate transporter 1	0	0	3.74933e-11	0	0	0	0	0	0	0	0	5.46715e-11	0	0	0	0	0	0	0	0	0	0	0	0	0
	histidine kinase	0	0	6.25931e-11	0	0	0	0	0	6.98469e-11	0	0	7.44844e-11	0	0	0	0	0	0	0	0	0	0	0	0	0
	sensory histidine kinase in two-component regulatory system with RstA	0	0	4.3195e-11	0	0	0	0	0	2.95321e-11	0	0	6.29856e-11	0	0	0	0	0	0	0	0	0	0	0	0	0
	N-acetylmuramic acid-specific PTS system EIIBC component	0	0	7.89332e-11	0	0	0	0	0	5.39659e-11	0	0	0	0	0	0	0	0	0	0	0	0	0	0	0	0
	F1 sector of membrane-bound ATP synthase, gamma subunit AtpG	0	0	9.76387e-11	0	0	0	0	0	0	0	0	0	0	0	0	0	0	0	0	0	0	0	0	0	0
	NADH-dependent tartronate semialdehyde reductase GlxR	0	0	6.39817e-11	0	0	0	0	0	0	0	0	0	0	0	0	0	0	0	0	0	0	0	0	0	0
	50S ribosomal subunit protein L24	0	0	0	0	0	0	0	0	2.44132e-10	0	0	0	0	0	0	0	0	0	0	0	0	0	0	0	0
	fused malic enzyme predicted oxidoreductase/predicted phosphotransacetylase	0	0	2.46666e-11	0	0	0	0	0	3.37287e-11	0	0	0	0	0	0	0	0	0	0	0	0	0	0	0	0
	lipid carrier protein	0	0	2.14247e-10	0	0	0	0	0	1.46479e-10	0	0	0	0	0	0	0	0	0	0	0	0	0	0	0	0
	Type IIA topoisomerase (DNA gyrase/topo II, topoisomerase IV), A subunit	0	0	4.28005e-11	0	0	0	0	0	0	0	0	0	0	0	0	0	0	0	0	0	0	0	0	0	0
	50S ribosomal protein L33	0	0	0	0	0	0	0	0	0	0	0	2.44069e-10	0	0	0	0	0	0	0	0	0	0	0	0	0
	putative colanic acid biosynthesis protein	0	0	4.03154e-11	0	0	0	0	0	1.6538e-10	0	0	5.87866e-11	0	0	0	0	0	0	0	0	0	0	0	0	0
	fumarate reductase catalytic and NAD/flavoprotein subunit FrdA, anaerobic	0	0	0	0	0	0	0	0	4.25105e-11	0	0	2.26665e-11	0	0	0	0	0	0	0	0	0	0	0	0	0
	fumarase C monomer, subunit of fumarase C	0	0	4.00569e-11	0	0	0	0	0	0	0	0	0	0	0	0	0	0	0	0	0	0	0	0	0	0
	MlaD, subunit of phospholipid ABC transporter	0	0	1.01884e-10	0	0	0	0	0	0	0	0	0	0	0	0	0	0	0	0	0	0	0	0	0	0
	colanic acid exporter	0	0	3.80256e-11	0	0	0	0	0	5.19956e-11	0	0	5.54478e-11	0	0	0	0	0	0	0	0	0	0	0	0	0
	xylose isomerase domain-containing protein	0	0	6.76774e-11	0	0	0	0	0	9.7467e-11	0	0	9.86851e-11	0	0	0	0	0	0	0	0	0	0	0	0	0
	transcriptional tepressor for the L-ascorbate utilization (ula) divergon	0	0	7.43914e-11	0	0	0	0	0	1.01722e-10	0	0	0	0	0	0	0	0	0	0	0	0	0	0	0	0
	regulator of cellulose synthase BcsB, cyclic di-GMP binding	0	0	2.40342e-11	0	0	0	0	0	0	0	0	0	0	0	0	0	0	0	0	0	0	0	0	0	0
	DNA topoisomerase 4 subunit B	0	0	8.91282e-11	0	0	0	0	0	8.12483e-11	0	0	1.73285e-10	0	0	0	0	0	0	0	0	0	0	0	0	0
	2-ketobutyrate formate-lyase/pyruvate formate-lyase 4, inactive	0	0	7.35162e-11	0	0	0	0	0	6.70165e-11	0	0	3.5733e-11	0	0	0	0	0	0	0	0	0	0	0	0	0
	L-lactate dehydrogenase LldD, FMN-linked	0	0	4.72208e-11	0	0	0	0	0	0	0	0	0	0	0	0	0	0	0	0	0	0	0	0	0	0
	biodegradative arginine decarboxylase AdiA	0	0	2.47644e-11	0	0	0	0	0	3.38624e-11	0	0	3.61107e-11	0	0	0	0	0	0	0	0	0	0	0	0	0
	2,3-dihydroxy-2, 3-dihydrophenylpropionatedehydrogenase	0	0	1.38352e-10	0	0	0	0	0	0	0	0	0	0	0	0	0	0	0	0	0	0	0	0	0	0
	integral membrane protein FtsW	0	0	0	0	0	0	0	0	6.17682e-11	0	0	0	0	0	0	0	0	0	0	0	0	0	0	0	0
	bifunctional glutathionylspermidine synthetase/amidase [includes glutathionylspermidine synthase; glutathionylspermidine amidase]	0	0	9.07095e-11	0	0	0	0	0	1.24035e-10	0	0	0	0	0	0	0	0	0	0	0	0	0	0	0	0
	putative multidrug or homocysteine efflux system protein HsrA	0	0	0	0	0	0	0	0	0	0	0	5.74281e-11	0	0	0	0	0	0	0	0	0	0	0	0	0
	MATE family multidrug exporter	0	0	3.42717e-11	0	0	0	0	0	4.68626e-11	0	0	4.9974e-11	0	0	0	0	0	0	0	0	0	0	0	0	0
	phospho-2-dehydro-3-deoxyheptonate aldolase	0	0	5.34092e-11	0	0	0	0	0	7.34494e-11	0	0	7.8326e-11	0	0	0	0	0	0	0	0	0	0	0	0	0
	Colicin I receptor	0	0	2.82329e-11	0	0	0	0	0	0	0	0	0	0	0	0	0	0	0	0	0	0	0	0	0	0
	hydroxypyruvate isomerase	0	0	7.23808e-11	0	0	0	0	0	9.89723e-11	0	0	1.05543e-10	0	0	0	0	0	0	0	0	0	0	0	0	0
	glutamate synthase, 4Fe-4S protein, small subunit	0	0	7.9267e-11	0	0	0	0	0	5.41941e-11	0	0	5.77923e-11	0	0	0	0	0	0	0	0	0	0	0	0	0
	Qin prophage; putative protein	0	0	0	0	0	0	0	0	7.32395e-11	0	0	2.62844e-10	0	0	0	0	0	0	0	0	0	0	0	0	0
	putative phage tail fiber component	0	0	0	0	0	0	0	0	1.03362e-10	0	0	0	0	0	0	0	0	0	0	0	0	0	0	0	0
	high affinity ribose transport ATP-binding protein RbsA	0	0	1.8672e-11	0	0	0	0	0	0	0	0	0	0	0	0	0	0	0	0	0	0	0	0	0	0
	putative 2-hydroxyglutaryl-CoA dehydratase	0	0	4.88194e-11	0	0	0	0	0	6.67547e-11	0	0	7.11869e-11	0	0	0	0	0	0	0	0	0	0	0	0	0
	putative outer membrane export usher protein	0	0	2.15479e-11	0	0	0	0	0	5.89283e-11	0	0	6.28408e-11	0	0	0	0	0	0	0	0	0	0	0	0	0
	transcriptional regulator TyrR	0	0	0	0	0	0	0	0	4.98713e-11	0	0	5.31824e-11	0	0	0	0	0	0	0	0	0	0	0	0	0
	nitrate reductase cytochrome c-type subunit (NapB)	0	0	0	0	0	0	0	0	1.70892e-10	0	0	0	0	0	0	0	0	0	0	0	0	0	0	0	0
	putative glycosylase	0	0	2.76092e-11	0	0	0	0	0	0	0	0	0	0	0	0	0	0	0	0	0	0	0	0	0	0
	cell division topological specificity factor MinE	0	0	1.05318e-10	0	0	0	0	0	0	0	0	0	0	0	0	0	0	0	0	0	0	0	0	0	0
	50S ribosomal protein L18	0	0	1.5887e-10	0	0	0	0	0	2.17236e-10	0	0	2.31659e-10	0	0	0	0	0	0	0	0	0	0	0	0	0
	18K peptidoglycan-associated outer membrane lipoprotein	0	0	0	0	0	0	0	0	1.47321e-10	0	0	0	0	0	0	0	0	0	0	0	0	0	0	0	0
	ribonucleoside diphosphate reductase 1, alpha subunit	0	0	2.46019e-11	0	0	0	0	0	6.72804e-11	0	0	7.17474e-11	0	0	0	0	0	0	0	0	0	0	0	0	0
	inner membrane protein regulated by LexA	0	0	9.51606e-11	0	0	0	0	0	0	0	0	1.3876e-10	0	0	0	0	0	0	0	0	0	0	0	0	0
	Na+/H+ antiporter NhaA	0	0	9.63837e-11	0	0	0	0	0	0	0	0	0	0	0	0	0	0	0	0	0	0	0	0	0	0
	enoyl-[acyl-carrier-protein] reductase	0	0	7.128e-11	0	0	0	0	0	9.7467e-11	0	0	0	0	0	0	0	0	0	0	0	0	0	0	0	0
	type IV pilin biogenesis protein	0	0	4.67497e-11	0	0	0	0	0	6.39247e-11	0	0	6.8169e-11	0	0	0	0	0	0	0	0	0	0	0	0	0
	phage shock protein A, PspA	0	0	8.04577e-11	0	0	0	0	0	0	0	0	1.17321e-10	0	0	0	0	0	0	0	0	0	0	0	0	0
	H+/gluconate symporter-like permease	0	0	1.67755e-10	0	0	0	0	0	0	0	0	1.22308e-10	0	0	0	0	0	0	0	0	0	0	0	0	0
	sulfite reductase (NADPH) flavoprotein, alpha-component	0	0	1.24978e-10	0	0	0	0	0	4.2723e-11	0	0	4.55596e-11	0	0	0	0	0	0	0	0	0	0	0	0	0
	short chain dehydrogenase	0	0	7.40974e-11	0	0	0	0	0	1.01319e-10	0	0	1.03545e-10	0	0	0	0	0	0	0	0	0	0	0	0	0
	carbonic anhydrase CynT	0	0	0	0	0	0	0	0	0	0	0	1.24253e-10	0	0	0	0	0	0	0	0	0	0	0	0	0
	regulator of ribonuclease activity RraA	0	0	0	0	0	0	0	0	1.58233e-10	0	0	0	0	0	0	0	0	0	0	0	0	0	0	0	0
	PTS system mannitol-specific transporter subunit IICBA	0	0	2.93834e-11	0	0	0	0	0	0	0	0	4.26318e-11	0	0	0	0	0	0	0	0	0	0	0	0	0
	Chaperone protein torD	0	0	9.37332e-11	0	0	0	0	0	0	0	0	0	0	0	0	0	0	0	0	0	0	0	0	0	0
	putative aldehyde dehydrogenase ethanolamine utilization	0	0	0	0	0	0	0	0	0	0	0	5.84098e-11	0	0	0	0	0	0	0	0	0	0	0	0	0
	ferritin-like protein	0	0	2.23174e-10	0	0	0	0	0	0	0	0	0	0	0	0	0	0	0	0	0	0	0	0	0	0
	cell envelope opacity-associated protein	0	0	8.80124e-11	0	0	0	0	0	1.20347e-10	0	0	0	0	0	0	0	0	0	0	0	0	0	0	0	0
	L-arabinose-binding periplasmic protein AraF	0	0	0	0	0	0	0	0	7.76783e-11	0	0	8.28357e-11	0	0	0	0	0	0	0	0	0	0	0	0	0
	fused macrolide transporter subunits of ABC superfamily: ATP-binding component/membrane component	0	0	1.44427e-11	0	0	0	0	0	3.94974e-11	0	0	0	0	0	0	0	0	0	0	0	0	0	0	0	0
	Acetate operon repressor	0	0	6.81696e-11	0	0	0	0	0	1.68667e-10	0	0	1.89832e-10	0	0	0	0	0	0	0	0	0	0	0	0	0
	Oxidoreductase family, NAD-binding protein	0	0	6.08657e-11	0	0	0	0	0	0	0	0	0	0	0	0	0	0	0	0	0	0	0	0	0	0
	mechanosensitive channel	0	0	2.5265e-11	0	0	0	0	0	1.87108e-10	0	0	3.68407e-11	0	0	0	0	0	0	0	0	0	0	0	0	4.67389e-11
	copper-binding protein PcoE precursor	0	0	0	0	0	0	0	0	1.70892e-10	0	0	0	0	0	0	0	0	0	0	0	0	0	0	0	0
	conserved protein, DUF1889 family	0	0	0	0	0	0	0	0	2.56338e-10	0	0	0	0	0	0	0	0	0	0	0	0	0	0	0	0
	sugar phosphate isomerase	0	0	5.73292e-11	0	0	0	0	0	8.74875e-11	0	0	9.32961e-11	0	0	0	0	0	0	0	0	0	0	0	0	0
	membrane ATPase MinD of the MinC-MinD-MinE system	0	0	6.91758e-11	0	0	0	0	0	0	0	0	0	0	0	0	0	0	0	0	0	0	0	0	0	0
	fused DNA-binding transcriptional regulator; amino transferase	0	0	0	0	0	0	0	0	0	0	0	5.82852e-11	0	0	0	0	0	0	0	0	0	0	0	0	0
	MolR	0	0	0	0	0	0	0	0	2.02639e-11	0	0	2.16093e-11	0	0	0	0	0	0	0	0	0	0	0	0	0
	30S ribosomal protein	0	0	7.74654e-11	0	0	0	0	0	1.05925e-10	0	0	0	0	0	0	0	0	0	0	0	0	0	0	0	0
	PTS system fructose subfamily IIA component	0	0	1.27528e-10	0	0	0	0	0	0	0	0	0	0	0	0	0	0	0	0	0	0	0	0	0	0
	tryptophan permease TnaB	0	0	4.80683e-11	0	0	0	0	0	6.57278e-11	0	0	1.40183e-10	0	0	0	0	0	0	0	0	0	0	0	0	0
	acyltransferase with acyl-CoA N-acyltransferase domain	0	0	1.21731e-10	0	0	0	0	0	0	0	0	0	0	0	0	0	0	0	0	0	0	0	0	0	0
	uroporphyrinogen III C-methyltransferase	0	0	4.55015e-11	0	0	0	0	0	6.2218e-11	0	0	1.32698e-10	0	0	0	0	0	0	0	0	0	0	0	0	0
	fumarate hydratase, aerobic class I	0	0	6.82938e-11	0	0	0	0	0	4.66918e-11	0	0	4.97919e-11	0	0	0	0	0	0	0	0	0	0	0	0	0
	patatin-like phospholipase	0	0	5.23649e-11	0	0	0	0	0	8.13772e-11	0	0	1.52714e-10	0	0	0	0	0	0	0	0	0	0	0	0	0
	CTP pyrophosphohydrolase; also hydrolyzes 2-hydroxy-dATP, 8-hydroxy-dGTP, 5-hydroxy-CTP, dCTP and 5-methyl-dCTP	0	0	1.37843e-10	0	0	0	0	0	0	0	0	0	0	0	0	0	0	0	0	0	0	0	0	0	0
	formate dehydrogenase-O, major subunit	0	0	4.65755e-11	0	0	0	0	0	3.18433e-11	0	0	3.39575e-11	0	0	0	0	0	0	0	0	0	0	0	0	0
	delta(2)-isopentenylpyrophosphate tRNA-adenosine transferase	0	0	0	0	0	0	0	0	0	0	0	4.31164e-11	0	0	0	0	0	0	0	0	0	0	0	0	0
	O-6-alkylguanine-DNA:cysteine-protein methyltransferase	0	0	1.08992e-10	0	0	0	0	0	1.49034e-10	0	0	1.58929e-10	0	0	0	0	0	0	0	0	0	0	0	0	0
	fused putative PTS enzymes: Hpr component/enzyme I component/enzyme IIA component	0	0	2.2532e-11	0	0	0	0	0	6.16198e-11	0	0	6.5711e-11	0	0	0	0	0	0	0	0	0	0	0	0	0
	pyridine nucleotide-disulfide oxidoreductase dimerization region	0	0	4.15668e-11	0	0	0	0	0	5.48904e-11	0	0	5.85348e-11	0	0	0	0	0	0	0	0	0	0	0	0	0
	hydrogenase 1 large subunit	0	0	3.13489e-11	0	3.47647e-11	0	0	0	4.28659e-11	0	0	9.1424e-11	0	0	0	0	0	0	0	0	0	0	0	0	0
	Ribonuclease HII	0	0	9.42042e-11	0	0	0	0	0	0	0	0	0	0	4.53605e-11	0	0	0	0	0	0	0	0	0	0	0
	spermidine/putrescine import ATP-binding protein potA	0	0	0	0	0	0	0	0	6.76354e-11	0	0	0	0	0	0	0	0	0	0	0	0	0	0	0	0
	glutamate/aspartate ABC transporter, substrate-binding protein	0	0	6.18701e-11	0	0	0	0	0	0	0	0	0	0	0	0	0	0	0	0	0	0	0	0	0	0
	fused putative acyl-CoA synthetase:NAD(P)-binding subunit/ATP-binding subunit	0	0	2.11349e-11	0	0	0	0	0	0	0	0	0	0	0	0	0	0	0	0	0	0	0	0	0	0
	cyclic-di-GMP phosphodiesterase	0	0	2.34333e-11	0	0	0	0	0	0	0	0	0	0	0	0	0	0	0	0	0	0	0	0	0	0
	GTP-binding elongation factor	0	0	0	0	0	0	0	0	0	0	0	4.49601e-11	0	0	0	0	0	0	0	0	0	0	0	0	0
	thiol:disulfide interchange protein DsbC	0	0	7.90997e-11	0	0	0	0	0	1.0816e-10	0	0	1.15341e-10	0	0	0	0	0	0	0	0	0	0	0	0	0
	DNA-binding transcriptional regulator, LysR-type	0	0	1.15364e-10	0	0	0	0	0	0	0	0	0	0	0	0	0	0	0	0	0	0	0	0	0	0
	ribonuclease HI RnhA	0	0	6.00854e-11	0	0	0	0	0	0	0	0	0	0	0	0	0	0	0	0	0	0	0	0	0	0
	glucosamine-6-phosphate isomerase	0	0	2.10636e-10	0	0	0	0	0	1.92014e-10	0	0	1.02381e-10	0	0	0	0	0	0	0	0	0	0	0	0	0
	phosphomannomutase	0	0	4.10211e-11	0	0	0	0	0	5.60915e-11	0	0	5.98157e-11	0	0	0	0	0	0	0	0	0	0	0	0	0
	23S rRNA m(2)G2445 methyltransferase	0	0	2.66666e-11	0	0	0	0	0	3.64635e-11	0	0	3.88844e-11	0	0	0	0	0	0	0	0	0	0	0	0	0
	fructose-1-P and 6-phosphogluconate phosphatase	0	0	9.91886e-11	0	0	0	0	0	0	0	0	0	0	0	0	0	0	0	0	0	0	0	0	0	0
	putative transporter with NAD(P)-binding Rossmann-fold domain	0	0	3.3536e-11	0	0	0	0	0	0	0	0	0	0	0	0	0	0	0	0	0	0	0	0	0	0
	5S rRNA	0	0	3.64721e-11	0	0	0	0	0	4.98713e-11	0	0	5.31824e-11	0	0	0	0	0	0	0	0	0	0	0	0	0
	hydrogenase 1, small subunit	0	0	5.02591e-11	0	0	0	0	0	6.87234e-11	0	0	7.32862e-11	0	0	0	0	0	0	0	0	0	0	0	0	0
	synthetase/amidase	0	0	4.84409e-11	0	0	0	0	0	0	0	0	0	0	0	0	0	0	0	0	0	0	0	0	0	0
	putative N-acetylmuramoyl-L-alanine amidase amiA precursor	0	0	6.46436e-11	0	0	0	0	0	0	0	0	0	0	0	0	0	0	0	0	0	0	0	0	0	0
	PTS system 2-O-a-mannosyl-D-glycerate specific transporter subunit IIABC	0	0	2.84471e-11	0	0	0	0	0	3.88981e-11	0	0	8.5558e-11	0	0	0	0	0	0	0	0	0	0	0	0	0
	NTE family protein rssA	0	0	0	0	0	0	0	0	0	0	0	9.05158e-11	0	0	0	0	0	0	0	0	0	0	0	0	0
	cytochrome oxidase	0	0	1.12592e-10	0	0	0	0	0	0	0	0	0	0	0	0	0	0	0	0	0	0	0	0	0	0
	MalT transcriptional activator, subunit of MalT-MalK	0	0	4.15668e-11	0	0	0	0	0	0	0	0	0	0	0	0	0	0	0	0	0	0	0	0	0	0
	D,D-dipeptide permease system, ATP-binding component	0	0	6.06687e-11	0	0	0	0	0	0	0	0	8.30874e-11	0	0	0	0	0	0	0	0	0	0	0	0	0
	inner membrane ABC transporter permease YehY	0	0	4.85664e-11	0	0	0	0	0	6.64089e-11	0	0	7.0818e-11	0	0	0	0	0	0	0	0	0	0	0	0	0
	23S rRNA m(2)G1835 methyltransferase, SAM-dependent	0	0	0	0	0	0	0	0	6.76354e-11	0	0	0	0	0	0	0	0	0	0	0	0	0	0	0	0
	NifA subfamily transcriptional regulator	0	0	0	0	0	0	0	0	0	0	0	7.88911e-11	0	0	0	0	0	0	0	0	0	0	0	0	0
	hydrogenase-4, subunit A HyfA	0	0	9.10031e-11	0	0	0	0	0	0	0	0	0	0	0	0	0	0	0	0	0	0	0	0	0	0
	multidrug resistance protein mdtF	0	0	3.61207e-11	0	0	0	0	0	0	0	0	0	0	0	0	0	0	0	0	0	0	0	0	0	0
	PTS system transporter subunit IIB	0	0	0	0	0	0	0	0	2.35173e-10	0	0	0	0	0	0	0	0	0	0	0	0	0	0	0	0
	YheO protein	0	0	7.77869e-11	0	0	0	0	0	0	0	0	0	0	0	0	0	0	0	0	0	0	0	0	0	0
	putative ATPase of the PP-loop superfamily implicated in cell cycle control	0	0	6.00854e-11	0	0	0	0	0	0	0	0	0	0	0	0	0	0	0	0	0	0	0	0	0	0
	IS1 transposase InsAB'; CP4-6 prophage	0	0	5.7505e-11	0	0	0	0	0	0	0	0	0	0	0	0	0	0	0	0	0	0	0	0	0	0
	rhsC element core protein RshC	0	0	1.07277e-10	0	0	0	0	0	7.33443e-11	0	0	2.93302e-11	0	0	0	0	0	0	0	0	0	0	0	0	0
	RNA 2'-phosphotransferase	0	0	1.01333e-10	0	0	0	0	0	1.38561e-10	0	0	0	0	0	0	0	0	0	0	0	0	0	0	0	0
	GTP-binding protein	0	0	6.16666e-11	0	0	0	0	0	4.21609e-11	0	0	4.49601e-11	0	0	0	0	0	0	0	0	0	0	0	1.14694e-10	0
	flagellar biosynthesis protein FliO	0	0	1.53661e-10	0	0	0	0	0	0	0	0	0	0	0	0	0	0	0	0	0	0	0	0	0	0
	methionine aminotransferase, PLP-dependent	0	0	0	0	0	0	0	0	0	0	0	7.06351e-11	0	0	0	0	0	0	0	0	0	0	0	0	0
	maltose O-acetyltransferase	0	0	1.01884e-10	0	0	0	0	0	0	0	0	1.48564e-10	0	0	0	0	0	0	0	0	0	0	0	0	0
	Sulfate-binding protein precursor	0	0	5.6808e-11	0	0	0	0	0	7.76783e-11	0	0	8.28357e-11	0	0	0	0	0	0	0	0	0	0	0	0	0
	biofilm PGA synthesis lipoprotein pgaB	0	0	2.78553e-11	0	0	0	0	0	3.80889e-11	0	0	0	0	0	0	0	0	0	0	0	0	0	0	0	0
	membrane protein, predicted transporter	0	0	1.49853e-11	2.1626e-11	0	0	0	0	0	0	0	2.18511e-11	0	0	0	0	0	0	0	0	0	0	0	0	0
	CP4-6 prophage; predicted DNA repair protein	0	0	2.35807e-10	0	0	0	0	0	1.61219e-10	0	0	0	0	0	0	0	0	0	0	0	0	0	0	0	0
	UvrABC system protein B	0	0	0	0	0	0	0	0	0	0	0	4.05575e-11	0	0	0	0	0	0	0	0	0	0	0	0	0
	putative transport protein	0	0	3.46518e-11	0	0	0	0	0	4.99685e-11	0	0	7.92341e-11	0	0	0	0	0	0	0	0	4.26417e-11	0	0	0	0
	endoribonuclease L-PSP	0	0	1.4202e-10	0	0	0	0	0	1.94196e-10	0	0	2.07089e-10	0	0	0	0	0	0	0	0	0	0	0	0	0
	Fatty acid oxidation complex subunit alpha	0	0	5.24381e-11	0	0	0	0	0	3.58515e-11	0	0	0	0	0	0	0	0	0	0	0	0	0	0	0	0
	putative structural protein	0	0	1.88219e-11	0	0	0	0	0	2.57368e-11	0	0	0	0	0	0	0	0	0	0	0	0	0	0	0	0
	ethanolamine utilization protein EutJ family protein	0	0	0	0	0	0	0	0	9.18775e-11	0	0	9.79777e-11	0	0	0	0	0	0	0	0	0	0	0	0	0
	SilE	0	0	0	0	0	0	0	0	2.80151e-10	0	0	0	0	0	0	0	0	0	0	0	0	0	0	0	0
	ATP-dependet helicase	0	0	6.38727e-11	0	0	0	0	0	0	0	0	4.65686e-11	0	0	0	0	0	0	0	0	4.06077e-11	0	0	0	0
	LysR family transcriptional regulator	0	0	5.98934e-11	0	6.95294e-11	0	0	0	8.18972e-11	0	0	9.11192e-11	0	0	0	0	0	0	0	0	0	6.0461e-11	0	8.0668e-11	0
	trehalose phosphatase	0	0	7.02121e-11	0	0	0	0	0	0	0	0	0	0	0	0	0	0	0	0	0	0	0	0	0	0
	Aminobenzoyl-glutamate utilization protein B	0	0	0	0	0	0	0	0	5.31822e-11	0	0	0	0	0	0	0	0	0	0	0	0	0	0	0	0
	protein assembly complex, lipoprotein component	0	0	4.77014e-11	0	0	0	0	0	6.5226e-11	0	0	0	0	0	0	0	0	0	0	0	0	0	0	0	0
	putative dimethyl sulfoxide reductase anchor subunit	0	0	6.57777e-11	0	0	0	0	0	0	0	0	0	0	0	0	0	0	0	0	0	0	0	0	0	0
	L-serine dehydratase 3	0	0	4.12014e-11	0	0	0	0	0	5.60915e-11	0	0	5.98157e-11	0	0	0	0	0	0	0	0	0	0	0	0	0
	transcriptional activator of the allD operon	0	0	0	0	0	0	0	0	8.29574e-11	0	0	8.84653e-11	0	0	0	0	0	0	0	0	0	0	0	0	0
	ferrichrome-iron TonB-dependent receptor	0	0	2.50624e-11	0	0	0	0	0	0	0	0	0	0	0	0	0	0	0	0	0	0	0	0	0	0
	trifunctional transcriptional regulator/proline dehydrogenase/pyrroline-5-carboxylate dehydrogenase	0	0	1.41912e-11	0	0	0	0	0	5.82146e-11	0	0	2.06932e-11	0	0	0	0	0	0	0	0	0	0	0	0	0
	alpha-ribazole phosphatase	0	0	2.75686e-10	0	0	0	0	0	0	0	0	0	0	0	0	0	0	0	0	0	0	0	0	0	0
	RNA polymerase, sigma 70 (sigma D) factor, subunit of RNA polymerase sigma 70	0	0	3.0532e-11	0	0	0	0	0	8.34978e-11	0	0	0	0	0	0	0	0	0	0	0	0	0	0	0	0
	branched-chain amino acid transporter permease LivH	0	0	6.06687e-11	0	0	0	0	0	8.29574e-11	0	0	0	0	0	0	0	0	0	0	0	0	0	0	0	0
	bifunctional transmembrane prepilin leader peptidase/ methylase	0	0	8.29497e-11	0	0	0	0	0	5.6712e-11	0	0	6.04774e-11	0	0	0	0	0	0	0	0	0	0	0	0	0
	fused mannose-specific PTS enzymes: IIA component /IIB component	0	0	5.786e-11	0	0	0	0	0	0	0	0	0	0	0	0	0	0	0	0	0	0	0	0	0	0
	undecaprenyl phosphate-alpha-4-amino-4-deoxy-l-arabinose arabinosyl transferase	0	0	0	0	0	0	0	0	0	0	0	4.96112e-11	0	0	0	0	0	0	0	0	0	0	0	0	0
	Sugar isomerase, AgaS family	0	0	2.43463e-11	0	0	0	0	0	0	0	0	7.1002e-11	0	0	0	0	0	0	0	0	0	0	0	0	0
	DNA topoisomerase I subunit omega	0	0	2.16474e-11	0	0	0	0	0	2.96003e-11	0	0	3.15655e-11	0	0	0	0	0	0	0	0	0	0	0	0	0
	DNA-binding transcriptional regulator AsnC	0	0	1.22527e-10	0	0	0	0	0	0	0	0	0	0	0	0	0	0	0	0	0	0	0	0	0	0
	soluble lytic murein transglycosylase precursor	0	0	2.90196e-11	0	0	0	0	0	0	0	0	0	0	0	0	0	0	0	0	0	0	0	0	0	0
	multicopy supressor of yjeE, yeaZ or ygjD deletion lethality, predicted response regulator of two-component regulatory system with sensor protein RstB	0	0	7.8111e-11	0	0	0	0	0	0	0	0	0	0	0	0	0	0	0	0	0	0	0	0	0	0
	processing element hydrogenase 4	0	0	1.35845e-10	0	0	0	0	0	0	0	0	0	0	0	0	0	0	0	0	0	0	0	0	0	0
	predicted toxin of the YafQ-DinJ toxin-antitoxin system	0	0	6.0473e-10	0	0	0	0	0	0	0	0	0	0	0	0	0	0	0	0	0	0	0	0	0	0
	VacJ family lipoprotein	0	0	0	0	0	0	0	0	0	0	0	1.08475e-10	0	0	0	0	0	0	0	0	0	0	0	0	0
	trkH	0	0	0	0	0	0	0	0	5.29624e-11	0	0	0	0	0	0	0	0	0	0	0	0	0	0	0	0
	helicase c2	0	0	5.88591e-11	0	0	0	0	0	0	0	0	3.58737e-11	0	0	0	0	0	0	0	0	0	0	0	0	0
	putative oxidoreductase subunit	0	0	3.93837e-11	0	0	0	0	0	0	0	0	2.73903e-11	0	0	0	0	0	0	0	0	0	0	0	0	0
	GTPase required for 5-methylaminomethyl-2-thiouridine modification at tRNA U34	0	0	4.12014e-11	0	0	0	0	0	5.63381e-11	0	0	1.80236e-10	0	0	0	0	0	0	0	0	0	0	0	0	0
	predicted uracil/xanthine transporter	0	0	0	0	0	0	0	0	5.90641e-11	0	0	6.29856e-11	0	0	0	0	0	0	0	0	0	0	0	0	0
	proW, subunit of proline ABC transporter	0	0	5.28074e-11	0	0	0	0	0	0	0	0	0	0	0	0	0	0	0	0	0	0	0	0	0	0
	putative 4-hydroxyphenylacetate permease	0	0	4.08423e-11	0	0	0	0	0	0	0	0	5.9555e-11	0	0	0	0	0	0	0	0	0	0	0	0	0
	oxidoreductase family, NAD-binding protein	0	0	0	0	0	0	0	0	8.32267e-11	0	0	0	0	0	0	0	0	0	0	0	0	0	0	0	0
	ATP-dependent Clp protease ATP-binding subunit clpX	0	0	0	0	0	0	0	0	0	0	0	6.43194e-11	0	0	0	0	0	0	0	0	0	0	0	0	0
	purine permease yicE	0	0	4.04022e-11	0	0	0	0	0	1.10491e-10	0	0	5.89133e-11	0	0	0	0	0	0	0	0	0	0	0	0	0
	protein GP55	0	0	0	0	0	0	0	0	0	0	0	1.69787e-10	0	0	0	0	0	0	0	0	0	0	0	0	0
	periplasmic solute-binding component of a glutathione transporter	0	0	3.65432e-11	0	0	0	0	0	0	0	0	0	0	0	0	0	0	0	0	0	0	0	0	0	0
	predicted inner membrane peptidase	0	0	5.35618e-11	0	0	0	0	0	7.32395e-11	0	0	0	0	0	0	0	0	0	0	0	0	0	0	0	0
	beta-lactamase/D-alanine carboxypeptidase	0	0	4.97258e-11	0	0	0	0	0	0	0	0	1.44634e-10	0	0	0	0	0	0	0	0	0	0	0	0	0
	regulator of xyl operon	0	0	9.54027e-11	0	0	0	0	0	0	0	0	6.95567e-11	0	0	0	0	0	0	0	0	0	0	0	0	0
	DNA-binding transcriptional repressor, hypoxanthine-binding	0	0	0	0	0	0	0	0	7.49527e-11	0	0	0	0	0	0	0	0	0	0	0	0	0	0	0	0
	EprJ	0	0	1.68889e-10	0	0	0	0	0	0	0	0	0	0	0	0	0	0	0	0	0	0	0	0	0	0
	tryptophan transporter of high affinity	0	0	1.35518e-10	0	0	0	0	0	1.85305e-10	0	0	6.58693e-11	0	0	0	0	0	0	0	0	0	0	0	0	0
	tRNA (uracil-5-)-methyltransferase TrmA	0	0	1.02162e-10	0	0	0	0	0	0	0	0	0	0	0	0	0	0	0	0	0	0	0	0	0	0
	integration host factor subunit beta	0	0	1.97333e-10	0	0	0	0	0	0	0	0	2.87745e-10	0	0	0	0	0	0	0	0	0	0	0	0	0
	fermentative D-lactate dehydrogenase	0	0	5.6808e-11	0	0	0	0	0	0	0	0	0	0	0	0	0	0	0	0	0	0	0	0	0	0
	binding-protein-dependent transport system inner membrane protein	0	0	6.64774e-11	0	0	0	0	0	6.64089e-11	0	0	7.0818e-11	0	0	0	0	0	0	0	0	0	0	0	0	0
	Putative electron transport protein YjeS	0	0	4.93333e-11	0	0	0	0	0	0	0	0	0	0	0	0	0	0	0	0	0	0	0	0	0	0
	lipopolysaccharide 1,2-galactosyltransferase	0	0	0	0	0	0	0	0	0	0	0	7.99291e-11	0	0	0	0	0	0	0	0	0	0	0	0	0
	nitrate reductase 2, delta subunit	0	0	0	0	0	0	0	0	0	0	0	1.17827e-10	0	0	0	0	0	0	0	0	0	0	0	0	0
	glutamate synthase subunit beta	0	0	3.96335e-11	0	0	0	0	0	5.41941e-11	0	0	5.77923e-11	0	0	0	0	0	0	0	0	0	0	0	0	0
	Drug-efflux transporter	0	0	4.58353e-11	0	0	0	0	0	0	0	0	0	0	0	0	0	0	0	0	0	0	0	0	0	0
	Glycosyl transferase, group 2 family protein	0	0	5.71544e-11	0	0	0	0	0	0	0	0	0	0	0	0	0	0	0	0	0	0	0	0	0	0
	multidrug efflux protein	0	0	8.18631e-11	0	0	0	0	0	5.5969e-11	0	0	6.19859e-11	0	0	0	0	0	0	0	0	0	0	0	0	0
	oxidoreductase YohF	0	0	1.47611e-10	0	0	0	0	0	0	0	0	1.07621e-10	0	0	0	0	0	0	0	0	0	0	0	0	0
	Fsr fosmidomycin MFS transporter	0	0	4.60605e-11	0	0	0	0	0	0	0	0	0	0	0	0	0	0	0	0	0	0	0	0	0	0
	potassium transporter TrkD	0	0	0	0	0	0	0	0	4.11458e-11	0	0	0	0	0	0	0	0	0	0	0	0	0	0	0	0
	nitrogen fixation protein RnfG	0	0	9.05635e-11	0	0	0	0	0	0	0	0	0	0	0	0	0	0	0	0	0	0	0	0	0	0
	CycA serine/alanine/glycine APC transporter	0	0	1.19405e-10	0	0	0	0	0	1.63273e-10	0	0	0	0	0	0	0	0	0	0	0	0	0	0	0	0
	transport of nucleosides, permease protein	0	0	0	0	0	0	0	0	1.22357e-10	0	0	0	0	0	0	0	0	0	0	0	0	0	0	0	0
	guanosine pentaphosphatase/exopolyphosphatase Gpp	0	0	7.5744e-11	0	0	0	0	0	1.03571e-10	0	0	0	0	0	0	0	0	0	0	0	0	0	0	0	0
	outer membrane protein OmpA	0	0	1.46458e-10	0	0	0	0	0	7.2208e-11	0	0	0	0	0	0	0	0	0	0	0	0	0	0	0	0
	PTS system, alpha-glucoside-specific IIBC component	0	0	3.47804e-11	0	0	0	0	0	0	0	0	0	0	0	0	0	0	0	0	0	0	0	0	0	0
	efflux transporter RND family, MFP subunit	0	0	4.85664e-11	0	0	0	0	0	6.64089e-11	0	0	0	0	0	0	0	0	0	0	0	0	0	0	0	0
	arabinose transporter	0	0	3.96335e-11	0	0	0	0	0	5.41941e-11	0	0	5.77923e-11	0	0	0	0	0	0	0	0	0	0	0	0	0
	ankyrin repeat containing virulence factor	0	0	3.13751e-10	0	0	0	0	0	0	0	0	2.28751e-10	0	0	0	0	0	0	0	0	0	0	0	0	0
	PAS/PAC sensor-containing diguanylate cyclase/phosphodiesterase	0	0	1.16006e-11	0	0	0	0	0	3.1725e-11	0	0	3.38314e-11	0	0	0	0	0	0	0	0	0	0	0	0	0
	alpha-L-rhamnosidase	0	0	2.39115e-11	0	0	0	0	0	0	0	0	0	0	0	0	0	0	0	0	0	0	0	0	0	0
	NADH:flavin oxidoreductase/NADH oxidase	0	0	2.78553e-11	0	0	0	0	0	0	0	0	8.12356e-11	0	0	0	0	0	0	0	0	0	0	0	0	0
	regulator of sigma E protease	0	0	4.15668e-11	0	0	0	0	0	0	0	0	0	0	0	0	0	0	0	0	0	0	0	0	0	0
	3-methyl-adenine DNA glycosylase II	0	0	1.11619e-10	0	0	0	0	0	0	0	0	0	0	0	0	0	0	0	0	0	0	0	0	0	0
	carnitine racemase	0	0	6.29082e-11	0	0	0	0	0	0	0	0	0	0	0	0	0	0	0	0	0	0	0	0	0	0
	HlyD family secretion protein	0	0	0	0	0	0	0	0	7.20051e-11	0	0	0	0	0	0	0	0	0	0	0	0	0	0	0	0
	general L-amino acid transport ATP-binding protein AapP	0	0	0	0	0	0	0	0	1.01319e-10	0	0	0	0	0	0	0	0	0	0	0	0	0	0	0	0
	scaffolding protein that interacts with murein polymerase and murein hydrolase	0	0	7.52877e-11	0	0	0	0	0	0	0	0	0	0	0	0	0	0	0	0	0	0	0	0	0	0
	D-amino acid dehydrogenase	0	0	4.42138e-11	0	0	0	0	0	5.92005e-11	0	0	6.44711e-11	0	0	0	0	0	0	0	0	0	0	0	0	0
	UDP-N-acetylmuramate:L-alanine ligase	0	0	7.62058e-11	0	0	0	0	0	5.21013e-11	0	0	5.55605e-11	0	0	0	0	0	0	0	0	0	0	0	0	0
	UDP-N-acetylglucosamine enolpyruvoyl transferase	0	0	0	0	0	0	0	0	6.10329e-11	0	0	0	0	0	0	0	0	0	0	0	0	0	0	0	0
	membrane fusion protein (MFP) component of efflux pump, signal anchor	0	0	4.94634e-11	0	0	0	0	0	6.76354e-11	0	0	1.44252e-10	0	0	0	0	0	0	0	0	0	0	0	0	0
	DNA-binding response regulator CpxR in two-component regulatory system with CpxA	0	0	0	0	0	0	0	0	1.82231e-10	0	0	0	0	0	0	0	0	0	0	0	0	0	0	0	0
	molybdopterin biosynthesis protein B	0	0	0	0	0	0	0	0	0	0	0	1.59858e-10	0	0	0	0	0	0	0	0	0	0	0	0	0
	ROK-family regulatory protein	0	0	4.71021e-11	0	0	0	0	0	0	0	0	0	0	0	0	0	0	0	0	0	0	0	0	0	0
	protoporphyrinogen oxidase	0	0	1.03004e-10	0	0	0	0	0	0	0	0	0	0	0	0	0	0	0	0	0	0	0	0	0	0
	fructose-1-phosphate kinase	0	0	7.90997e-11	0	0	0	0	0	0	0	0	0	0	0	0	0	0	0	0	0	0	0	0	0	0
	putative uroporphyrin-III C-methyltransferase	0	0	4.68666e-11	0	0	0	0	0	0	0	0	0	0	0	0	0	0	0	0	0	0	0	0	0	0
	PTS enzyme IIC, mannose-specific	0	0	7.02121e-11	0	0	0	0	0	0	0	0	0	0	0	0	0	0	0	0	0	0	0	0	0	0
	putative amino-acid transporter subunit	0	0	7.40974e-11	0	0	0	0	0	6.50605e-11	0	0	1.08047e-10	0	0	0	0	0	0	0	0	0	0	0	0	0
	putative pyruvate formate lyase activating enzyme	0	0	6.24888e-11	0	0	0	0	0	0	0	0	9.11192e-11	0	0	0	0	0	0	0	0	0	0	0	0	0
	Luciferase-like monooxygenase	0	0	5.15018e-11	0	0	0	0	0	0	0	0	0	0	0	0	0	0	0	0	0	0	0	0	0	0
	DhaR transcriptional dual regulator	0	0	0	0	0	0	0	0	0	0	0	4.27121e-11	0	0	0	0	0	0	0	0	0	0	0	0	0
	ATP-dependent DNA helicase DinG	0	0	2.46019e-11	0	0	0	0	0	3.36402e-11	0	0	3.58737e-11	0	0	0	0	0	0	0	0	0	0	0	0	0
	ribulose-phosphate 3-epimerase	0	0	1.65899e-10	0	0	0	0	0	0	0	0	2.41909e-10	0	0	0	0	0	0	0	0	0	0	0	0	0
	DNA mismatch repair endonuclease MutH	0	0	8.15071e-11	0	0	0	0	0	2.22903e-10	0	0	0	0	0	0	0	0	0	0	0	0	0	0	0	0
	putative Rhs Core protein	0	0	1.32392e-11	0	0	0	0	0	1.8103e-11	0	0	0	0	0	0	0	0	0	0	0	0	0	0	0	0
	NADH dehydrogenase (ubiquinone) 30 kDa subunit	0	0	3.3717e-11	0	0	0	0	0	4.6104e-11	0	0	4.73757e-11	0	0	0	0	0	0	0	0	0	0	0	0	0
	flagellar component of cell-distal portion of basal-body rod	0	0	7.18262e-11	0	0	0	0	0	0	0	0	0	0	0	0	0	0	0	0	0	0	0	0	0	0
	stress-induced protein	0	0	5.91377e-11	0	0	0	0	0	8.08638e-11	0	0	8.62327e-11	0	0	0	0	0	0	0	0	0	0	0	0	0
	subunit with GalU	0	0	1.88725e-10	0	0	0	0	0	8.60195e-11	0	0	0	0	0	0	0	0	0	0	0	0	0	0	0	0
	UPF0229 family protein	0	0	4.38006e-11	0	0	0	0	0	5.98921e-11	0	0	6.38686e-11	0	0	0	0	0	0	0	0	0	0	0	0	0
	diadenosine tetraphosphatase	0	0	6.62425e-11	0	0	0	0	0	0	0	0	9.72803e-11	0	0	0	0	0	0	0	0	0	0	0	0	0
	permease component of a glutathione transporter	0	0	1.22128e-10	0	0	0	0	0	0	0	0	1.79841e-10	0	0	0	0	0	0	0	0	0	0	0	0	0
	short-chain fatty acid transporter	0	0	4.25094e-11	0	0	0	0	0	0	0	0	0	0	0	0	0	0	0	0	0	0	0	0	0	0
	Fis family proprionate catabolism activator	0	0	7.08758e-11	0	0	0	0	0	0	0	0	0	0	0	0	0	0	0	0	0	0	0	0	0	0
	Chromosome condensin MukBEF, MukE localization factor	0	0	7.97729e-11	0	0	0	0	0	0	0	0	1.16322e-10	0	0	0	0	0	0	0	0	0	0	0	0	0
	Arginine/lysine/ornithine decarboxylase	0	0	1.31279e-10	0	0	0	0	0	3.59017e-11	0	0	3.82854e-11	0	0	0	0	0	0	0	0	0	0	0	0	0
	type I restriction-modification system subunit R	0	0	2.31155e-11	0	0	0	0	0	0	0	0	0	0	0	0	0	0	0	0	0	0	0	0	0	0
	23S rRNA m(5)C1962 methyltransferase, SAM-dependent	0	0	0	0	0	0	0	0	1.29138e-10	0	0	0	0	0	0	0	0	0	0	0	0	0	0	0	0
	hydrogenase 4, 4Fe-4S subunit	0	0	9.10031e-11	0	0	0	0	0	0	0	0	0	0	0	0	0	0	0	0	0	0	0	0	0	0
	InsL	0	0	5.02591e-11	0	0	0	0	0	0	0	0	0	0	0	0	0	0	0	0	0	0	0	0	0	0
	sodium-proton antiporter NhaA	0	0	4.81919e-11	0	0	0	0	0	0	0	0	7.02719e-11	0	0	0	0	0	0	0	0	0	0	0	0	0
	Glycyl-radical enzyme activating protein family	0	0	7.89694e-10	0	0	0	0	0	5.16432e-10	0	0	4.00524e-10	0	0	0	0	0	0	0	0	0	0	0	0	0
	AroP phenylalanine/tyrosine/tryptophan APC transporter	0	0	4.10211e-11	0	0	0	0	0	0	0	0	0	0	0	0	0	0	0	0	0	0	0	0	0	0
	multidrug/H+ antiporter	0	0	1.4238e-10	0	0	0	0	0	0	0	0	0	0	0	0	0	0	0	0	0	0	0	0	0	0
	UDP-N-acetylmuramoylalanyl-D-glutamate 2,6-diaminopimelate ligase	0	0	0	0	0	0	0	0	0	0	0	5.51124e-11	0	0	0	0	0	0	0	0	0	0	0	0	0
	antibiotic ABC transporter periplasmic-binding protein	0	0	3.4716e-11	0	0	0	0	0	4.747e-11	0	0	0	0	0	0	0	0	0	0	0	0	0	0	0	0
	malonyl-CoA-[acyl-carrier-protein] transacylase	0	0	6.0473e-11	0	0	0	0	0	0	0	0	0	0	0	0	0	0	0	0	0	0	0	0	0	0
	GMP synthetase (glutamine aminotransferase)	0	0	0	0	0	0	0	0	0	0	0	5.19691e-11	0	0	0	0	0	0	0	0	0	0	0	0	0
	fatty acid oxidation complex subunit FadJ	0	0	2.62191e-11	0	0	0	0	0	0	0	0	7.64637e-11	0	0	0	0	0	0	0	0	0	0	0	0	0
	DNA ligase (NAD(+))	0	0	0	0	0	0	0	0	4.56931e-11	0	0	0	0	0	0	0	0	0	0	0	0	0	0	0	0
	acetyl-CoA carboxylase, biotin carboxylase	0	0	8.33184e-11	0	0	0	0	0	0	0	0	6.07461e-11	0	0	0	0	0	0	0	0	0	0	0	0	0
	bifunctional NADH:ubiquinone oxidoreductase subunit C/D	0	0	3.11924e-11	0	0	0	0	0	1.27956e-10	0	0	4.54838e-11	0	0	0	0	0	0	0	0	0	0	0	0	0
	N-(5'-phospho-L-ribosyl-formimino)-5-amino-1- (5'- phosphoribosyl)-4-imidazolecarboxamide isomerase	0	0	7.62058e-11	0	0	0	0	0	0	0	0	0	0	0	0	0	0	0	0	0	0	0	0	0	0
	putative restriction modification enzyme R	0	0	4.62309e-11	0	0	0	0	0	0	0	0	3.37062e-11	0	0	0	0	0	0	0	0	0	0	0	0	0
	ATP-dependent RNA helicase, specific for 23S rRNA	0	0	8.18631e-11	0	0	0	0	0	5.5969e-11	0	0	5.96851e-11	0	0	0	0	0	0	0	0	0	0	0	0	0
	L-rhamnose 1-epimerase	0	0	3.26727e-10	0	0	0	0	0	0	0	0	5.20681e-10	0	0	0	0	0	0	0	0	0	0	0	0	0
	threonine/serine transporter	0	0	1.26666e-10	0	0	0	0	0	5.77338e-11	0	0	0	0	0	0	0	0	0	0	0	0	0	0	0	0
[truncated: 10,585 more rows]

## Sheet: iPOP_ecoli_glucose_related_gene
Table S6:	E.coli glucose-related gene expresson in the iPOP dataset
[truncated: 21 more rows]

[truncated: 3 more sheets: LVAD_ecoli_glucose_related_gene, iPOP_ecoli_LPS, LVAD_ecoli_LPS]
