# Supplementary material for: Circulating microbial RNA and health
Source: Sci Rep. 2015 Nov 18;5:16814. doi: 10.1038/srep16814 (PMC4649493; doi:10.1038/srep16814)
Supplement: Supplementary dataset 7 [file srep16814-s8.xls]

## Sheet: day 0
Circulating microbial RNA and health
Ross Ka-Kit Leung and Ying-Kit Wu
Table S7:	E.coli gene enrichment on day 0
Category	Term	Count	%	PValue	Genes	List Total	Pop Hits	Pop Total	Fold Enrichment	Bonferroni	Benjamini	FDR
KEGG_PATHWAY	ecc03010:Ribosome	6	18.75	5.92533e-10	5298004, 5256975, 5308290, 5263362, 5304620, 5307533	7	73	7107	83.4481	1.06656e-08	1.06656e-08	4.3677e-07
KEGG_PATHWAY	ecs03010:Ribosome	6	18.75	8.32313e-10	5298004, 5256975, 5308290, 5263362, 5304620, 5307533	7	78	7107	78.0989	1.49816e-08	7.49082e-09	6.13517e-07
KEGG_PATHWAY	ece03010:Ribosome	6	18.75	8.32313e-10	5298004, 5256975, 5308290, 5263362, 5304620, 5307533	7	78	7107	78.0989	1.49816e-08	7.49082e-09	6.13517e-07
KEGG_PATHWAY	eco03010:Ribosome	6	18.75	8.88445e-10	5298004, 5256975, 5308290, 5263362, 5304620, 5307533	7	79	7107	77.1103	1.5992e-08	5.33067e-09	6.54894e-07
UP_SEQ_FEATURE	metal ion-binding site:Iron-sulfur (4Fe-4S-S-AdoMet)	2	6.25	0.017212	5306030, 5277553	5	41	9468	92.3707	0.188071	0.188071	10.5688
INTERPRO	IPR006638:Elongator protein 3/MiaB/NifB	2	6.25	0.0198946	5306030, 5277553	8	102	35585	87.2181	0.35731	0.35731	14.5528
INTERPRO	IPR007197:Radical SAM	2	6.25	0.0306721	5306030, 5277553	8	158	35585	56.3054	0.496087	0.290132	21.6363
SP_PIR_KEYWORDS	s-adenosyl-l-methionine	2	6.25	0.0346745	5306030, 5277553	9	209	47487	50.4912	0.523405	0.523405	23.8516
SMART	SM00729:Elp3	2	6.25	0.0402127	5306030, 5277553	3	102	5022	32.8235	0.115852	0.115852	12.1203
SP_PIR_KEYWORDS	4fe-4s	2	6.25	0.0508898	5306030, 5277553	9	309	47487	34.151	0.666074	0.422137	33.1881
SP_PIR_KEYWORDS	iron-sulfur	2	6.25	0.0763386	5306030, 5277553	9	469	47487	22.5004	0.811301	0.426426	45.8359

## Sheet: day 4
Table S7:	E.coli gene enrichment on day 4
Category	Term	Count	%	PValue	Genes	List Total	Pop Hits	Pop Total	Fold Enrichment	Bonferroni	Benjamini	FDR
KEGG_PATHWAY	ecc03010:Ribosome	10	22.2222	4.13448e-17	5298004, 5285056, 5270560, 5256975, 5308290, 5290427, 5263362, 5271884, 5307533, 5285482	12	73	7107	81.1301	1.61245e-15	1.61245e-15	3.75987e-14
KEGG_PATHWAY	ecs03010:Ribosome	10	22.2222	7.75541e-17	5298004, 5285056, 5270560, 5256975, 5308290, 5290427, 5263362, 5271884, 5307533, 5285482	12	78	7107	75.9295	4.32987e-15	2.10942e-15	9.99201e-14
KEGG_PATHWAY	ece03010:Ribosome	10	22.2222	7.75541e-17	5298004, 5285056, 5270560, 5256975, 5308290, 5290427, 5263362, 5271884, 5307533, 5285482	12	78	7107	75.9295	4.32987e-15	2.10942e-15	9.99201e-14
KEGG_PATHWAY	eco03010:Ribosome	10	22.2222	8.75004e-17	5298004, 5285056, 5270560, 5256975, 5308290, 5290427, 5263362, 5271884, 5307533, 5285482	12	79	7107	74.9684	4.32987e-15	1.44329e-15	9.99201e-14
GOTERM_MF_FAT	GO:0000166~nucleotide binding	5	11.1111	0.0111936	5275443, 5302509, 5282429, 5300497, 5265753	7	3175	17785	4.00112	0.325637	0.325637	9.48983
GOTERM_MF_FAT	GO:0032553~ribonucleotide binding	4	8.88889	0.0351558	5275443, 5302509, 5282429, 5265753	7	2385	17785	4.26116	0.71424	0.465435	27.1671
GOTERM_MF_FAT	GO:0032555~purine ribonucleotide binding	4	8.88889	0.0351558	5275443, 5302509, 5282429, 5265753	7	2385	17785	4.26116	0.71424	0.465435	27.1671
SP_PIR_KEYWORDS	Phosphotransferase system	2	4.44444	0.0418474	5265753, 5277889	10	225	47487	42.2107	0.67092	0.67092	29.5712
SP_PIR_KEYWORDS	nucleotide-binding	3	6.66667	0.0446697	5302509, 5282429, 5265753	10	1831	47487	7.7805	0.695216	0.447927	31.2546
GOTERM_MF_FAT	GO:0017076~purine nucleotide binding	4	8.88889	0.0477417	5275443, 5302509, 5282429, 5265753	7	2677	17785	3.79636	0.819525	0.434882	35.1637
COG_ONTOLOGY	Cell envelope biogenesis, outer membrane	2	4.44444	0.0578095	5284972, 5269560	2	389	6729	17.2982	0.112277	0.112277	12.5787
GOTERM_BP_FAT	GO:0009401~phosphoenolpyruvate-dependent sugar phosphotransferase system	2	4.44444	0.0980565	5265753, 5277889	4	565	16709	14.7867	0.787338	0.787338	51.2045

## Sheet: day 21
Table S7:	E.coli gene enrichment on day 21
Category	Term	Count	%	PValue	Genes	List Total	Pop Hits	Pop Total	Fold Enrichment	Bonferroni	Benjamini	FDR
KEGG_PATHWAY	ecc03010:Ribosome	12	13.7931	2.17221e-20	5298004, 5285056, 5297748, 5256975, 5267319, 5308290, 5290427, 5264621, 5263362, 5304620, 5307533, 5285482	15	73	7107	77.8849	2.17221e-18	2.17221e-18	2.41101e-17
KEGG_PATHWAY	ecs03010:Ribosome	12	13.7931	4.73821e-20	5298004, 5285056, 5297748, 5256975, 5267319, 5308290, 5290427, 5264621, 5263362, 5304620, 5307533, 5285482	15	78	7107	72.8923	4.73821e-18	2.3691e-18	5.2591e-17
KEGG_PATHWAY	ece03010:Ribosome	12	13.7931	4.73821e-20	5298004, 5285056, 5297748, 5256975, 5267319, 5308290, 5290427, 5264621, 5263362, 5304620, 5307533, 5285482	15	78	7107	72.8923	4.73821e-18	2.3691e-18	5.2591e-17
KEGG_PATHWAY	eco03010:Ribosome	12	13.7931	5.50233e-20	5298004, 5285056, 5297748, 5256975, 5267319, 5308290, 5290427, 5264621, 5263362, 5304620, 5307533, 5285482	15	79	7107	71.9696	5.50233e-18	1.83411e-18	6.10723e-17
GOTERM_BP_FAT	GO:0006536~glutamate metabolic process	2	2.29885	0.0135842	5284989, 5286115	4	76	16709	109.928	0.605468	0.605468	13.1257
GOTERM_CC_FAT	GO:0009274~peptidoglycan-based cell wall	3	3.44828	0.0168656	5300734, 5303966, 5284989	3	946	7281	7.69662	0.23826	0.23826	11.378
GOTERM_CC_FAT	GO:0005618~cell wall	3	3.44828	0.0174049	5300734, 5303966, 5284989	3	961	7281	7.57648	0.244919	0.131046	11.7226
GOTERM_BP_FAT	GO:0009067~aspartate family amino acid biosynthetic process	2	2.29885	0.0203299	5284989, 5286115	4	114	16709	73.2851	0.752583	0.502589	19.0472
GOTERM_BP_FAT	GO:0009084~glutamine family amino acid biosynthetic process	2	2.29885	0.020507	5284989, 5286115	4	115	16709	72.6478	0.755606	0.374784	19.1976
GOTERM_BP_FAT	GO:0009066~aspartate family amino acid metabolic process	2	2.29885	0.0206841	5284989, 5286115	4	116	16709	72.0216	0.758592	0.299049	19.3478
SP_PIR_KEYWORDS	pyridoxal phosphate	2	2.29885	0.0245009	5305107, 5286115	6	235	47487	67.3574	0.500711	0.500711	18.7402
SP_PIR_KEYWORDS	cell membrane	3	3.44828	0.0365736	5300734, 5303966, 5284989	6	3067	47487	7.7416	0.647695	0.406447	26.7797
SP_PIR_KEYWORDS	transmembrane	3	3.44828	0.0383049	5300734, 5303966, 5284989	6	3144	47487	7.552	0.664998	0.305484	27.8731
SP_PIR_KEYWORDS	membrane	3	3.44828	0.0435075	5300734, 5303966, 5284989	6	3367	47487	7.05183	0.712204	0.267562	31.073
GOTERM_BP_FAT	GO:0009064~glutamine family amino acid metabolic process	2	2.29885	0.0463095	5284989, 5286115	4	262	16709	31.8874	0.960216	0.475263	38.6027
GOTERM_CC_FAT	GO:0030312~external encapsulating structure	3	3.44828	0.0620458	5300734, 5303966, 5284989	3	1814	7281	4.01378	0.641156	0.289384	36.547
GOTERM_BP_FAT	GO:0008652~cellular amino acid biosynthetic process	2	2.29885	0.0955399	5284989, 5286115	4	550	16709	15.19	0.998917	0.67956	64.4085

## Sheet: day 122
Table S7:	E.coli gene enrichment on day 122
Category	Term	Count	%	PValue	Genes	List Total	Pop Hits	Pop Total	Fold Enrichment	Bonferroni	Benjamini	FDR
KEGG_PATHWAY	ecc03010:Ribosome	8	17.3913	8.9934e-15	5298004, 5270560, 5256975, 5267319, 5264621, 5263362, 5271884, 5307533	8	73	7107	97.3562	3.59712e-14	3.59712e-14	3.43059e-12
KEGG_PATHWAY	ecs03010:Ribosome	8	17.3913	1.45823e-14	5298004, 5270560, 5256975, 5267319, 5264621, 5263362, 5271884, 5307533	8	78	7107	91.1154	5.81757e-14	2.90878e-14	5.55112e-12
KEGG_PATHWAY	ece03010:Ribosome	8	17.3913	1.45823e-14	5298004, 5270560, 5256975, 5267319, 5264621, 5263362, 5271884, 5307533	8	78	7107	91.1154	5.81757e-14	2.90878e-14	5.55112e-12
KEGG_PATHWAY	eco03010:Ribosome	8	17.3913	1.6e-14	5298004, 5270560, 5256975, 5267319, 5264621, 5263362, 5271884, 5307533	8	79	7107	89.962	6.39488e-14	2.13163e-14	6.10623e-12

## Sheet: day 185
Table S7:	E.coli gene enrichment on day 185
Category	Term	Count	%	PValue	Genes	List Total	Pop Hits	Pop Total	Fold Enrichment	Bonferroni	Benjamini	FDR
KEGG_PATHWAY	ecc03010:Ribosome	9	16.3636	1.34186e-14	5298004, 5285056, 5267319, 5290427, 5263362, 5271884, 5304620, 5307533, 5285482	12	73	7107	73.0171	8.86624e-13	8.86624e-13	1.37335e-11
KEGG_PATHWAY	ecs03010:Ribosome	9	16.3636	2.3467e-14	5298004, 5285056, 5267319, 5290427, 5263362, 5271884, 5304620, 5307533, 5285482	12	78	7107	68.3365	1.5461e-12	7.73048e-13	2.39475e-11
KEGG_PATHWAY	ece03010:Ribosome	9	16.3636	2.3467e-14	5298004, 5285056, 5267319, 5290427, 5263362, 5271884, 5304620, 5307533, 5285482	12	78	7107	68.3365	1.5461e-12	7.73048e-13	2.39475e-11
KEGG_PATHWAY	eco03010:Ribosome	9	16.3636	2.60876e-14	5298004, 5285056, 5267319, 5290427, 5263362, 5271884, 5304620, 5307533, 5285482	12	79	7107	67.4715	1.72196e-12	5.73985e-13	2.66787e-11
SP_PIR_KEYWORDS	transferase	3	5.45455	0.024382	5270678, 5297907, 5258540	5	3168	47487	8.99375	0.433192	0.433192	17.7705

## Sheet: day 186
Table S7:	E.coli gene enrichment on day 186
Category	Term	Count	%	PValue	Genes	List Total	Pop Hits	Pop Total	Fold Enrichment	Bonferroni	Benjamini	FDR
KEGG_PATHWAY	ecc03010:Ribosome	11	23.913	6.90192e-21	5298004, 5285056, 5270560, 5256975, 5267319, 5308290, 5264621, 5263362, 5271884, 5307533, 5285482	11	73	7107	97.3562	2.76077e-20	2.76077e-20	2.6352e-18
KEGG_PATHWAY	ece03010:Ribosome	11	23.913	1.39779e-20	5298004, 5285056, 5270560, 5256975, 5267319, 5308290, 5264621, 5263362, 5271884, 5307533, 5285482	11	78	7107	91.1154	5.59114e-20	2.79557e-20	5.33685e-18
KEGG_PATHWAY	ecs03010:Ribosome	11	23.913	1.39779e-20	5298004, 5285056, 5270560, 5256975, 5267319, 5308290, 5264621, 5263362, 5271884, 5307533, 5285482	11	78	7107	91.1154	5.59114e-20	2.79557e-20	5.33685e-18
KEGG_PATHWAY	eco03010:Ribosome	11	23.913	1.60036e-20	5298004, 5285056, 5270560, 5256975, 5267319, 5308290, 5264621, 5263362, 5271884, 5307533, 5285482	11	79	7107	89.962	6.40145e-20	2.13382e-20	6.1103e-18
SP_PIR_KEYWORDS	DNA binding	2	4.34783	0.0130206	5270223, 5269466	4	207	47487	114.703	0.210148	0.210148	9.20884
UP_SEQ_FEATURE	sequence variant	2	4.34783	0.0335142	5268170, 5269466	3	160	9468	39.45	0.288861	0.288861	18.5102

## Sheet: day 255
Table S7:	E.coli gene enrichment on day 255
Category	Term	Count	%	PValue	Genes	List Total	Pop Hits	Pop Total	Fold Enrichment	Bonferroni	Benjamini	FDR
KEGG_PATHWAY	ecc03010:Ribosome	8	21.6216	7.13894e-14	5298004, 5297748, 5256975, 5267319, 5263362, 5271884, 5307533, 5285482	9	73	7107	86.5388	2.85549e-12	2.85549e-12	6.53144e-11
KEGG_PATHWAY	ecs03010:Ribosome	8	21.6216	1.15603e-13	5298004, 5297748, 5256975, 5267319, 5263362, 5271884, 5307533, 5285482	9	78	7107	80.9915	4.62297e-12	2.31148e-12	1.05738e-10
KEGG_PATHWAY	ece03010:Ribosome	8	21.6216	1.15603e-13	5298004, 5297748, 5256975, 5267319, 5263362, 5271884, 5307533, 5285482	9	78	7107	80.9915	4.62297e-12	2.31148e-12	1.05738e-10
KEGG_PATHWAY	eco03010:Ribosome	8	21.6216	1.26813e-13	5298004, 5297748, 5256975, 5267319, 5263362, 5271884, 5307533, 5285482	9	79	7107	79.9662	5.0715e-12	1.69054e-12	1.15996e-10
SP_PIR_KEYWORDS	transport	2	5.40541	0.0476973	5261155, 5279472	2	2265	47487	20.9656	0.604883	0.604883	30.6685

## Sheet: day 289
Table S7:	E.coli gene enrichment on day 289
Category	Term	Count	%	PValue	Genes	List Total	Pop Hits	Pop Total	Fold Enrichment	Bonferroni	Benjamini	FDR
SP_PIR_KEYWORDS	cell inner membrane	102	15.3383	1.57696e-41	5307386, 5269568, 5294040, 5265131, 5304301, 5276338, 5275002, 5271546, 5291439, 5292301, 5285667, 5307104, 5263485, 5288702, 5308712, 5288705, 5293490, 5283100, 5263880, 5296398, 5271545, 5270983, 5301963, 5294440, 5285449, 5273978, 5291861, 5304650, 5295397, 5281796, 5297142, 5300784, 5275702, 5277505, 5256925, 5275447, 5273484, 5281274, 5302604, 5275708, 5288327, 5268850, 5263901, 5307113, 530…	551	1732	47487	5.07546	5.29859e-39	5.29859e-39	2.14369e-38
SP_PIR_KEYWORDS	cell membrane	131	19.6992	4.81631e-39	5307386, 5269568, 5294040, 5265131, 5256644, 5269569, 5304301, 5276338, 5275002, 5271546, 5292301, 5291439, 5285667, 5307104, 5263485, 5288702, 5265695, 5308712, 5288705, 5293490, 5283100, 5298038, 5263880, 5296398, 5271545, 5270983, 5301963, 5294440, 5285449, 5273978, 5283812, 5291861, 5257133, 5304650, 5295397, 5281796, 5297142, 5300784, 5275702, 5259649, 5277505, 5294193, 5256925, 5275447, 527…	551	3067	47487	3.68113	1.61828e-36	8.0914e-37	6.54718e-36
SP_PIR_KEYWORDS	membrane	134	20.1504	8.54577e-37	5307386, 5269568, 5270820, 5294040, 5265131, 5256644, 5269569, 5304301, 5276338, 5275002, 5271546, 5292301, 5291439, 5285667, 5307104, 5263485, 5288702, 5265695, 5308712, 5288705, 5293490, 5283100, 5298038, 5263880, 5296398, 5271545, 5270983, 5301963, 5294440, 5285449, 5273978, 5283812, 5291861, 5257133, 5304650, 5295397, 5281796, 5297142, 5300784, 5275702, 5259649, 5294193, 5277505, 5256925, 527…	551	3367	47487	3.42993	2.87138e-34	9.57126e-35	1.16169e-33
SP_PIR_KEYWORDS	hydrolase	101	15.188	7.83842e-33	5307386, 5274088, 5269569, 5304301, 5276338, 5292301, 5285667, 5307106, 5290540, 5285102, 5293388, 5297423, 5265889, 5296939, 5288705, 5302242, 5273276, 5291857, 5283100, 5270076, 5305240, 5298898, 5298493, 5267609, 5271545, 5302776, 5260559, 5265620, 5296977, 5304650, 5291460, 5300062, 5282627, 5259709, 5286718, 5256925, 5277505, 5302509, 5295630, 5302604, 5256514, 5294265, 5269454, 5277509, 526…	551	2154	47487	4.04109	2.63371e-30	6.58427e-31	1.06554e-29
SP_PIR_KEYWORDS	nucleotide-binding	88	13.2331	3.26852e-29	5260088, 5266320, 5274088, 5308648, 5306926, 5303430, 5292959, 5264661, 5276338, 5271895, 5275617, 5304913, 5294336, 5285106, 5288302, 5283984, 5297423, 5286743, 5296939, 5291770, 5294559, 5284683, 5281331, 5295880, 5302807, 5273276, 5306085, 5265753, 5300945, 5296398, 5298898, 5278305, 5293324, 5290828, 5294798, 5271545, 5293065, 5282429, 5291618, 5294440, 5292335, 5278482, 5260559, 5284202, 530…	551	1831	47487	4.14207	1.09822e-26	2.19645e-27	4.44315e-26
SP_PIR_KEYWORDS	transmembrane protein	45	6.76692	3.75516e-28	5278762, 5308543, 5265131, 5300411, 5275002, 5275617, 5275702, 5286681, 5285667, 5283984, 5275447, 5273484, 5257699, 5307104, 5261706, 5281274, 5267838, 5304051, 5288224, 5302604, 5288702, 5295019, 5266102, 5288705, 5281833, 5267839, 5299159, 5293490, 5292740, 5263880, 5268850, 5307947, 5275629, 5307113, 5290828, 5297506, 5294440, 5286913, 5267335, 5278482, 5286915, 5271307, 5303514, 5265338, 529…	551	427	47487	9.08255	1.26173e-25	2.10289e-26	5.10468e-25
SP_PIR_KEYWORDS	transmembrane	112	16.8421	2.52487e-26	5307386, 5270820, 5294040, 5265131, 5269569, 5304301, 5275002, 5271546, 5291439, 5292301, 5285667, 5307104, 5263485, 5296939, 5265695, 5288702, 5308712, 5288705, 5293490, 5298038, 5263880, 5296398, 5270983, 5301963, 5294440, 5285449, 5283812, 5273978, 5291861, 5257133, 5295397, 5281796, 5297142, 5275702, 5294193, 5275447, 5273484, 5281274, 5302604, 5270755, 5275708, 5268850, 5263901, 5307113, 530…	551	3144	47487	3.07014	8.48357e-24	1.21194e-24	3.43225e-23
SP_PIR_KEYWORDS	transport	90	13.5338	4.04113e-24	5271509, 5289087, 5272233, 5278762, 5265131, 5256644, 5269569, 5304301, 5276338, 5264661, 5275002, 5271546, 5275617, 5291439, 5292301, 5294336, 5288302, 5272172, 5285667, 5283984, 5300999, 5307104, 5296137, 5263485, 5261780, 5304051, 5292342, 5265695, 5288702, 5308742, 5278564, 5288705, 5289036, 5295319, 5266295, 5281331, 5279331, 5283100, 5293490, 5292740, 5298038, 5263880, 5294200, 5275629, 529…	551	2265	47487	3.4245	1.35782e-21	1.69728e-22	5.49342e-21
GOTERM_CC_FAT	GO:0005618~cell wall	88	13.2331	1.87534e-23	5307386, 5289087, 5275043, 5296037, 5278762, 5308543, 5265131, 5304301, 5264661, 5275002, 5271546, 5275617, 5291439, 5292301, 5286681, 5284625, 5285667, 5283984, 5300999, 5307104, 5261780, 5304051, 5268379, 5292342, 5265695, 5288702, 5308742, 5278564, 5288705, 5289036, 5281331, 5268305, 5302242, 5283100, 5293490, 5296408, 5292740, 5298038, 5263880, 5294200, 5297038, 5275629, 5290828, 5270983, 530…	221	961	7281	3.01688	1.38775e-21	1.38775e-21	1.96286e-20
SP_PIR_KEYWORDS	atp-binding	77	11.5789	5.01109e-23	5266320, 5260088, 5274088, 5296037, 5308648, 5306926, 5303430, 5292959, 5264661, 5276338, 5271895, 5275617, 5304913, 5294336, 5285106, 5284625, 5288302, 5283984, 5286743, 5296939, 5291770, 5294559, 5284683, 5281331, 5302807, 5265753, 5300945, 5296398, 5298898, 5278305, 5290828, 5294798, 5271545, 5293065, 5282429, 5291618, 5294440, 5292335, 5278482, 5260559, 5284202, 5301601, 5268245, 5300166, 530…	551	1760	47487	3.77052	1.68373e-20	1.87081e-21	6.81196e-20
GOTERM_CC_FAT	GO:0009274~peptidoglycan-based cell wall	86	12.9323	1.32e-22	5307386, 5289087, 5275043, 5296037, 5278762, 5308543, 5265131, 5304301, 5264661, 5275002, 5271546, 5275617, 5291439, 5292301, 5286681, 5284625, 5285667, 5283984, 5300999, 5307104, 5261780, 5304051, 5268379, 5292342, 5265695, 5288702, 5308742, 5278564, 5288705, 5289036, 5281331, 5268305, 5302242, 5283100, 5293490, 5296408, 5292740, 5298038, 5263880, 5294200, 5297038, 5275629, 5290828, 5270983, 530…	221	946	7281	2.99506	9.76803e-21	4.88401e-21	1.38161e-19
GOTERM_CC_FAT	GO:0019866~organelle inner membrane	66	9.92481	1.65429e-22	5289087, 5278762, 5265131, 5304301, 5300046, 5264661, 5275002, 5271546, 5275617, 5291439, 5292301, 5286681, 5284625, 5283984, 5300999, 5307104, 5261780, 5304051, 5292342, 5288702, 5278564, 5288705, 5289036, 5268305, 5283100, 5293490, 5292740, 5263880, 5275629, 5290828, 5270983, 5301963, 5294440, 5286913, 5278482, 5271307, 5275733, 5290822, 5291861, 5263976, 5266300, 5271587, 5295397, 5260853, 529…	221	566	7281	3.84172	1.22417e-20	4.08057e-21	1.73149e-19
GOTERM_CC_FAT	GO:0031967~organelle envelope	66	9.92481	1.65429e-22	5289087, 5278762, 5265131, 5304301, 5300046, 5264661, 5275002, 5271546, 5275617, 5291439, 5292301, 5286681, 5284625, 5283984, 5300999, 5307104, 5261780, 5304051, 5292342, 5288702, 5278564, 5288705, 5289036, 5268305, 5283100, 5293490, 5292740, 5263880, 5275629, 5290828, 5270983, 5301963, 5294440, 5286913, 5278482, 5271307, 5275733, 5290822, 5291861, 5263976, 5266300, 5271587, 5295397, 5260853, 529…	221	566	7281	3.84172	1.22417e-20	4.08057e-21	1.73149e-19
GOTERM_CC_FAT	GO:0031090~organelle membrane	66	9.92481	6.42564e-22	5289087, 5278762, 5265131, 5304301, 5300046, 5264661, 5275002, 5271546, 5275617, 5291439, 5292301, 5286681, 5284625, 5283984, 5300999, 5307104, 5261780, 5304051, 5292342, 5288702, 5278564, 5288705, 5289036, 5268305, 5283100, 5293490, 5292740, 5263880, 5275629, 5290828, 5270983, 5301963, 5294440, 5286913, 5278482, 5271307, 5275733, 5290822, 5291861, 5263976, 5266300, 5271587, 5295397, 5260853, 529…	221	580	7281	3.74899	4.75497e-20	1.18874e-20	6.72552e-19
SP_PIR_KEYWORDS	P-loop	26	3.90977	1.06588e-20	5284202, 5305015, 5296977, 5304650, 5268243, 5303430, 5264661, 5272011, 5273939, 5271895, 5275617, 5259649, 5256925, 5307104, 5286743, 5281331, 5308677, 5294265, 5258315, 5293324, 5290828, 5294798, 5271545, 5308166, 5276843, 5267335	551	164	47487	13.6632	3.58134e-18	3.58134e-19	1.44893e-17
SP_PIR_KEYWORDS	nucleotide binding	25	3.7594	4.33529e-20	5305015, 5296977, 5304650, 5268243, 5303430, 5264661, 5272011, 5273939, 5275617, 5271895, 5259649, 5256925, 5307104, 5286743, 5281331, 5308677, 5294265, 5258315, 5293324, 5290828, 5294798, 5271545, 5308166, 5276843, 5267335	551	155	47487	13.9005	1.45666e-17	1.32423e-18	5.89329e-17
SP_PIR_KEYWORDS	signal	66	9.92481	3.70171e-19	5271509, 5278762, 5308543, 5256644, 5303430, 5292959, 5275625, 5283052, 5285106, 5272172, 5285667, 5291201, 5276449, 5268434, 5257244, 5308742, 5289036, 5266295, 5295319, 5262297, 5282657, 5302242, 5290781, 5263320, 5296408, 5298038, 5264551, 5263880, 5289884, 5258580, 5294200, 5268734, 5294878, 5262267, 5294342, 5300577, 5296149, 5275733, 5283812, 5291861, 5266449, 5305555, 5259371, 5257133, 526…	551	1549	47487	3.67211	1.24378e-16	1.03648e-17	5.03202e-16
UP_SEQ_FEATURE	mutagenesis site	60	9.02256	4.21463e-18	5290200, 5286738, 5262667, 5264661, 5300046, 5271895, 5276951, 5291439, 5286681, 5283984, 5266128, 5286743, 5304051, 5265889, 5268379, 5284623, 5294559, 5295880, 5268305, 5302242, 5265753, 5294200, 5302543, 5285017, 5296599, 5286913, 5302776, 5283812, 5305555, 5296977, 5278544, 5259649, 5278352, 5302509, 5277505, 5308466, 5268354, 5259087, 5283375, 5266102, 5260813, 5277388, 5294265, 5281548, 529…	407	389	9468	3.58811	3.09776e-15	3.09776e-15	6.39743e-15
SP_PIR_KEYWORDS	ATP	24	3.60902	5.80637e-18	5281331, 5308677, 5305015, 5294265, 5296977, 5304650, 5280879, 5306457, 5258315, 5303430, 5275617, 5271895, 5273939, 5290828, 5294798, 5271545, 5256925, 5283984, 5286743, 5295813, 5267335, 5286653, 5265423, 5294559	551	170	47487	12.1671	1.95094e-15	1.50072e-16	7.89305e-15
SP_PIR_KEYWORDS	metal-binding	63	9.47368	3.14954e-17	5290200, 5266320, 5277775, 5285411, 5286738, 5270278, 5287281, 5308648, 5303430, 5300046, 5276951, 5304913, 5285104, 5283984, 5277270, 5285102, 5293388, 5297423, 5268379, 5288705, 5295880, 5291857, 5259539, 5294200, 5293396, 5296599, 5280801, 5274304, 5299472, 5305555, 5271587, 5271151, 5265762, 5271349, 5259709, 5275644, 5303255, 5277061, 5303456, 5302509, 5285836, 5270492, 5290856, 5298643, 528…	551	1558	47487	3.48495	1.05825e-14	7.5589e-16	4.28141e-14
SP_PIR_KEYWORDS	cytoplasm	67	10.0752	5.57208e-17	5266320, 5282544, 5304909, 5304913, 5266128, 5297423, 5286743, 5268379, 5282109, 5305081, 5295880, 5300945, 5302543, 5293324, 5278696, 5294798, 5282366, 5269942, 5284202, 5296977, 5268243, 5288860, 5271151, 5288817, 5273933, 5291460, 5297208, 5259709, 5282920, 5268609, 5303456, 5278352, 5308466, 5302027, 5290856, 5263762, 5266865, 5273019, 5288151, 5282734, 5268922, 5294265, 5299566, 5280879, 530…	551	1763	47487	3.27526	3.73035e-14	2.44249e-15	1.55431e-13
SP_PIR_KEYWORDS	transferase	82	12.3308	1.93618e-11	5260088, 5307386, 5260830, 5272233, 5265409, 5305104, 5303430, 5292959, 5276951, 5304913, 5307206, 5281297, 5268379, 5274230, 5265695, 5284623, 5308712, 5282109, 5272553, 5305081, 5268305, 5265753, 5296398, 5298898, 5300531, 5293396, 5294798, 5282366, 5283990, 5296599, 5306874, 5269845, 5291618, 5263458, 5294440, 5278482, 5269942, 5305580, 5307712, 5284202, 5268245, 5300166, 5288860, 5295397, 527…	551	3168	47487	2.23075	6.50558e-09	4.06599e-10	2.632e-08
SP_PIR_KEYWORDS	acetylation	19	2.85714	6.92697e-11	5266320, 5295721, 5294265, 5277388, 5268243, 5306457, 5289613, 5286523, 5288949, 5289103, 5285836, 5302027, 5308166, 5302809, 5286653, 5273149, 5274230, 5291770, 5257847	551	211	47487	7.76058	2.32746e-08	1.3691e-09	9.41636e-08
SP_PIR_KEYWORDS	lyase	35	5.26316	8.52187e-11	5260088, 5277775, 5299472, 5295937, 5262667, 5288862, 5261457, 5304674, 5266300, 5273421, 5306201, 5303255, 5268354, 5283375, 5257971, 5257506, 5282735, 5284365, 5286049, 5258315, 5283127, 5297171, 5289103, 5279215, 5283362, 5282366, 5273666, 5274606, 5285017, 5270239, 5295503, 5262147, 5277962, 5293439, 5292993	551	788	47487	3.82794	2.86335e-08	1.59075e-09	1.15844e-07
KEGG_PATHWAY	ecw00230:Purine metabolism	19	2.85714	8.95737e-11	5288151, 5295880, 5302807, 5271349, 5308648, 5291460, 5282627, 5300945, 5288949, 5294620, 5303456, 5294798, 5273666, 5285102, 5295630, 5274230, 5284623, 5257847, 5307712	237	81	7107	7.03407	1.25761e-07	1.25761e-07	1.47639e-07
KEGG_PATHWAY	ecr00230:Purine metabolism	19	2.85714	8.95737e-11	5288151, 5295880, 5302807, 5271349, 5282627, 5308648, 5291460, 5300945, 5288949, 5304913, 5303456, 5294798, 5273666, 5285102, 5295630, 5274230, 5284623, 5257847, 5307712	237	81	7107	7.03407	1.25761e-07	1.25761e-07	1.47639e-07
KEGG_PATHWAY	eck00230:Purine metabolism	19	2.85714	1.11414e-10	5288151, 5295880, 5302807, 5271349, 5282627, 5308648, 5291460, 5300945, 5288949, 5304913, 5303456, 5294798, 5273666, 5285102, 5295630, 5274230, 5284623, 5257847, 5307712	237	82	7107	6.94829	1.56425e-07	7.82126e-08	1.83637e-07
KEGG_PATHWAY	ecv00230:Purine metabolism	19	2.85714	1.38111e-10	5288151, 5295880, 5302807, 5271349, 5282627, 5308648, 5291460, 5300945, 5288949, 5304913, 5303456, 5294798, 5273666, 5285102, 5295630, 5274230, 5284623, 5257847, 5307712	237	83	7107	6.86457	1.93908e-07	6.46361e-08	2.27641e-07
KEGG_PATHWAY	ect00230:Purine metabolism	18	2.70677	2.72763e-10	5288151, 5295880, 5302807, 5271349, 5282627, 5308648, 5291460, 5300945, 5288949, 5304913, 5303456, 5294798, 5273666, 5295630, 5274230, 5284623, 5257847, 5307712	237	76	7107	7.10227	3.82959e-07	9.57399e-08	4.4958e-07
GOTERM_MF_FAT	GO:0017076~purine nucleotide binding	106	15.9398	3.16478e-10	5260088, 5270278, 5274088, 5296037, 5303430, 5276338, 5267519, 5294336, 5284625, 5285106, 5264160, 5296939, 5294559, 5295880, 5302807, 5273276, 5265753, 5300945, 5296398, 5298898, 5293324, 5271545, 5294440, 5260559, 5304650, 5296977, 5292318, 5259649, 5256925, 5302509, 5292885, 5273484, 5302503, 5271683, 5268909, 5282734, 5308677, 5256514, 5277388, 5294265, 5306457, 5258315, 5294620, 5285462, 527…	386	2677	17785	1.82442	1.80076e-07	1.80076e-07	4.6402e-07
SP_PIR_KEYWORDS	cell wall biogenesis/degradation	13	1.95489	3.63584e-10	5282735, 5268305, 5288327, 5300749, 5300784, 5306715, 5277505, 5260293, 5293065, 5302604, 5268379, 5266102, 5273042	551	86	47487	13.0277	1.22164e-07	6.4297e-09	4.94248e-07
KEGG_PATHWAY	eum00230:Purine metabolism	18	2.70677	4.21819e-10	5288151, 5295880, 5302807, 5271349, 5282627, 5308648, 5291460, 5300945, 5288949, 5304913, 5303456, 5294798, 5273666, 5295630, 5274230, 5284623, 5257847, 5307712	237	78	7107	6.92016	5.92234e-07	1.18447e-07	6.9526e-07
KEGG_PATHWAY	ecx00230:Purine metabolism	18	2.70677	5.2177e-10	5288151, 5295880, 5302807, 5271349, 5308648, 5291460, 5282627, 5300945, 5288949, 5303456, 5294798, 5273666, 5285102, 5295630, 5274230, 5284623, 5257847, 5307712	237	79	7107	6.83256	7.32565e-07	1.22094e-07	8.60004e-07
KEGG_PATHWAY	ecg00230:Purine metabolism	18	2.70677	5.2177e-10	5288151, 5295880, 5302807, 5271349, 5308648, 5291460, 5282627, 5300945, 5288949, 5303456, 5294798, 5273666, 5285102, 5295630, 5274230, 5284623, 5257847, 5307712	237	79	7107	6.83256	7.32565e-07	1.22094e-07	8.60004e-07
KEGG_PATHWAY	ecz00230:Purine metabolism	18	2.70677	5.2177e-10	5288151, 5295880, 5302807, 5271349, 5282627, 5308648, 5291460, 5300945, 5288949, 5304913, 5303456, 5294798, 5273666, 5295630, 5274230, 5284623, 5257847, 5307712	237	79	7107	6.83256	7.32565e-07	1.22094e-07	8.60004e-07
KEGG_PATHWAY	ecd00230:Purine metabolism	18	2.70677	5.2177e-10	5288151, 5295880, 5302807, 5271349, 5308648, 5291460, 5282627, 5300945, 5288949, 5304913, 5303456, 5294798, 5285102, 5295630, 5274230, 5284623, 5257847, 5307712	237	79	7107	6.83256	7.32565e-07	1.22094e-07	8.60004e-07
KEGG_PATHWAY	ecq00230:Purine metabolism	18	2.70677	6.432e-10	5288151, 5295880, 5302807, 5271349, 5282627, 5308648, 5291460, 5300945, 5288949, 5304913, 5303456, 5294798, 5273666, 5295630, 5274230, 5284623, 5257847, 5307712	237	80	7107	6.74715	9.03053e-07	1.29008e-07	1.06015e-06
SP_PIR_KEYWORDS	cell shape	12	1.80451	7.27983e-10	5306715, 5284625, 5277505, 5260293, 5268305, 5293065, 5288327, 5268379, 5302604, 5273042, 5300784, 5266102	551	72	47487	14.3639	2.44602e-07	1.22301e-08	9.89603e-07
SP_PIR_KEYWORDS	peptidoglycan synthesis	11	1.65414	7.34248e-10	5306715, 5277505, 5260293, 5268305, 5293065, 5288327, 5268379, 5302604, 5273042, 5300784, 5266102	551	55	47487	17.2367	2.46707e-07	1.1748e-08	9.98119e-07
KEGG_PATHWAY	ecm00230:Purine metabolism	18	2.70677	1.18151e-09	5288151, 5295880, 5302807, 5271349, 5308648, 5291460, 5282627, 5300945, 5288949, 5303456, 5294798, 5273666, 5285102, 5295630, 5274230, 5284623, 5257847, 5307712	237	83	7107	6.50328	1.65884e-06	2.07355e-07	1.94741e-06
KEGG_PATHWAY	ecj00230:Purine metabolism	18	2.70677	1.18151e-09	5288151, 5295880, 5302807, 5271349, 5308648, 5291460, 5282627, 5300945, 5288949, 5303456, 5294798, 5273666, 5285102, 5295630, 5274230, 5284623, 5257847, 5307712	237	83	7107	6.50328	1.65884e-06	2.07355e-07	1.94741e-06
KEGG_PATHWAY	eco00230:Purine metabolism	18	2.70677	1.18151e-09	5288151, 5295880, 5302807, 5271349, 5308648, 5291460, 5282627, 5300945, 5288949, 5303456, 5294798, 5273666, 5285102, 5295630, 5274230, 5284623, 5257847, 5307712	237	83	7107	6.50328	1.65884e-06	2.07355e-07	1.94741e-06
KEGG_PATHWAY	eci00230:Purine metabolism	18	2.70677	1.438e-09	5288151, 5295880, 5302807, 5271349, 5282627, 5308648, 5291460, 5300945, 5288949, 5304913, 5303456, 5294798, 5273666, 5295630, 5274230, 5284623, 5257847, 5307712	237	84	7107	6.42586	2.01895e-06	2.24328e-07	2.37017e-06
GOTERM_MF_FAT	GO:0000166~nucleotide binding	117	17.594	1.97241e-09	5260088, 5270278, 5274088, 5296037, 5303430, 5276338, 5267519, 5294336, 5284625, 5285106, 5277270, 5297423, 5264160, 5296939, 5294559, 5295880, 5302807, 5273276, 5265753, 5300945, 5296398, 5298898, 5267616, 5293324, 5271545, 5294440, 5260559, 5304650, 5296977, 5271151, 5292318, 5278544, 5259649, 5302509, 5256925, 5285836, 5292885, 5302503, 5273484, 5271683, 5268909, 5282734, 5308677, 5256514, 527…	386	3175	17785	1.69789	1.1223e-06	5.61151e-07	2.89195e-06
KEGG_PATHWAY	ece00230:Purine metabolism	18	2.70677	2.1113e-09	5288151, 5295880, 5302807, 5271349, 5282627, 5308648, 5291460, 5300945, 5288949, 5304913, 5303456, 5294798, 5273666, 5295630, 5274230, 5284623, 5257847, 5307712	237	86	7107	6.27642	2.96426e-06	2.96427e-07	3.47993e-06
SP_PIR_KEYWORDS	ion transport	20	3.00752	2.84856e-09	5257133, 5278762, 5299159, 5283100, 5281796, 5292740, 5298038, 5294200, 5264661, 5276338, 5273939, 5288302, 5294193, 5256925, 5283984, 5263485, 5261780, 5304051, 5283812, 5278564	551	298	47487	5.78411	9.57116e-07	4.35053e-08	3.87227e-06
SP_PIR_KEYWORDS	protein biosynthesis	15	2.25564	6.01205e-09	5266320, 5305081, 5286738, 5268243, 5289613, 5286523, 5306232, 5293324, 5302027, 5308166, 5276843, 5293543, 5295813, 5307290, 5264330	551	159	47487	8.1305	2.02005e-06	8.78282e-08	8.17264e-06
GOTERM_MF_FAT	GO:0032555~purine ribonucleotide binding	94	14.1353	6.44303e-09	5260088, 5266320, 5274088, 5296037, 5308648, 5303430, 5306926, 5292959, 5276338, 5264661, 5267519, 5271895, 5275617, 5294336, 5304913, 5288302, 5285106, 5284625, 5283984, 5286743, 5296939, 5291770, 5294559, 5284683, 5281331, 5295880, 5302807, 5273276, 5306085, 5265753, 5300945, 5296398, 5298898, 5278305, 5293324, 5290828, 5294798, 5271545, 5283990, 5293065, 5282429, 5291618, 5294440, 5292335, 527…	386	2385	17785	1.81596	3.66608e-06	1.22203e-06	9.44677e-06
GOTERM_MF_FAT	GO:0032553~ribonucleotide binding	94	14.1353	6.44303e-09	5260088, 5266320, 5274088, 5296037, 5308648, 5303430, 5306926, 5292959, 5276338, 5264661, 5267519, 5271895, 5275617, 5294336, 5304913, 5288302, 5285106, 5284625, 5283984, 5286743, 5296939, 5291770, 5294559, 5284683, 5281331, 5295880, 5302807, 5273276, 5306085, 5265753, 5300945, 5296398, 5298898, 5278305, 5293324, 5290828, 5294798, 5271545, 5283990, 5293065, 5282429, 5291618, 5294440, 5292335, 527…	386	2385	17785	1.81596	3.66608e-06	1.22203e-06	9.44677e-06
KEGG_PATHWAY	ecc00230:Purine metabolism	17	2.55639	7.79189e-09	5288151, 5295880, 5302807, 5271349, 5308648, 5291460, 5300945, 5288949, 5304913, 5303456, 5294798, 5273666, 5295630, 5274230, 5284623, 5257847, 5307712	237	82	7107	6.21689	1.09397e-05	9.94528e-07	1.28429e-05
SP_PIR_KEYWORDS	metalloprotein	12	1.80451	9.35206e-09	5284365, 5286738, 5294013, 5271587, 5257091, 5274304, 5295630, 5308648, 5304372, 5275644, 5300046, 5288705	551	91	47487	11.3648	3.14229e-06	1.30929e-07	1.2713e-05
SP_PIR_KEYWORDS	homodimer	10	1.50376	9.90384e-09	5284365, 5295880, 5302807, 5282509, 5264757, 5308648, 5295813, 5286743, 5259539, 5273149	551	53	47487	16.261	3.32769e-06	1.33108e-07	1.3463e-05
KEGG_PATHWAY	ecf00230:Purine metabolism	17	2.55639	1.1237e-08	5288151, 5295880, 5302807, 5271349, 5308648, 5291460, 5282627, 5300945, 5288949, 5303456, 5294798, 5273666, 5295630, 5274230, 5284623, 5257847, 5307712	237	84	7107	6.06887	1.57766e-05	1.31472e-06	1.85212e-05
GOTERM_CC_FAT	GO:0030312~external encapsulating structure	93	13.985	1.79242e-08	5307386, 5289087, 5275043, 5296037, 5278762, 5308543, 5265131, 5256644, 5304301, 5264661, 5275002, 5271546, 5275617, 5291439, 5292301, 5286681, 5284625, 5285667, 5283984, 5300999, 5307104, 5261780, 5304051, 5291201, 5268379, 5292342, 5265695, 5288702, 5308742, 5278564, 5288705, 5289036, 5295319, 5281331, 5268305, 5302242, 5263320, 5283100, 5293490, 5296408, 5292740, 5298038, 5263880, 5294200, 529…	221	1814	7281	1.68906	1.32639e-06	2.65278e-07	1.87607e-05
GOTERM_BP_FAT	GO:0006164~purine nucleotide biosynthetic process	19	2.85714	2.55422e-08	5295880, 5289087, 5302807, 5271349, 5283100, 5300945, 5264661, 5303456, 5294798, 5273666, 5283984, 5283600, 5295630, 5303083, 5270684, 5304051, 5296939, 5279649, 5257847	386	158	16709	5.20547	1.67555e-05	1.67555e-05	3.81844e-05
GOTERM_MF_FAT	GO:0001882~nucleoside binding	97	14.5865	2.67652e-08	5260088, 5270278, 5274088, 5296037, 5303430, 5276338, 5267519, 5294336, 5284625, 5285106, 5264160, 5296939, 5294559, 5302807, 5265753, 5300945, 5296398, 5298898, 5271545, 5294440, 5260559, 5296977, 5304650, 5292318, 5256925, 5292885, 5273484, 5302503, 5271683, 5268909, 5282734, 5256514, 5308677, 5294265, 5277388, 5306457, 5258315, 5288949, 5294620, 5285462, 5273666, 5260293, 5303083, 5295813, 530…	386	2565	17785	1.74241	1.52293e-05	3.80734e-06	3.9243e-05
SP_PIR_KEYWORDS	gtp-binding	12	1.80451	3.47865e-08	5259649, 5295880, 5302509, 5302027, 5308166, 5273276, 5268243, 5276843, 5306085, 5256558, 5291770, 5293324	551	103	47487	10.0408	1.16882e-05	4.49548e-07	4.72879e-05
SP_PIR_KEYWORDS	zinc	24	3.60902	3.59487e-08	5266320, 5277775, 5295721, 5305555, 5299472, 5291857, 5264757, 5288817, 5257091, 5300062, 5308648, 5259709, 5259539, 5275644, 5302364, 5276553, 5276951, 5273939, 5302509, 5285104, 5285102, 5296599, 5257338, 5295630	551	504	47487	4.10397	1.20787e-05	4.47362e-07	4.88678e-05
GOTERM_BP_FAT	GO:0006163~purine nucleotide metabolic process	19	2.85714	4.57579e-08	5295880, 5289087, 5302807, 5271349, 5283100, 5300945, 5264661, 5303456, 5294798, 5273666, 5283984, 5283600, 5295630, 5303083, 5270684, 5304051, 5296939, 5279649, 5257847	386	164	16709	5.01502	3.00168e-05	1.50085e-05	6.8406e-05
SP_PIR_KEYWORDS	phosphoprotein	20	3.00752	4.75647e-08	5268245, 5284202, 5275072, 5294124, 5292959, 5296398, 5286523, 5259649, 5303456, 5283362, 5273666, 5302027, 5283984, 5291618, 5294440, 5277962, 5286653, 5278482, 5304372, 5296939	551	355	47487	4.8554	1.59816e-05	5.70776e-07	6.46583e-05
GOTERM_MF_FAT	GO:0001883~purine nucleoside binding	95	14.2857	4.94099e-08	5260088, 5266320, 5274088, 5270278, 5296037, 5271604, 5308648, 5303430, 5306926, 5292959, 5276338, 5264661, 5267519, 5271895, 5275617, 5294336, 5304913, 5282207, 5288302, 5285106, 5284625, 5283984, 5300246, 5264160, 5286743, 5296939, 5291770, 5294559, 5284683, 5281331, 5302807, 5265753, 5300945, 5296398, 5298898, 5278305, 5290828, 5278696, 5294798, 5271545, 5283990, 5293065, 5282429, 5291618, 529…	386	2523	17785	1.73489	2.81138e-05	5.62283e-06	7.24447e-05
GOTERM_MF_FAT	GO:0030554~adenyl nucleotide binding	95	14.2857	4.94099e-08	5260088, 5266320, 5274088, 5270278, 5296037, 5271604, 5308648, 5303430, 5306926, 5292959, 5276338, 5264661, 5267519, 5271895, 5275617, 5294336, 5304913, 5282207, 5288302, 5285106, 5284625, 5283984, 5300246, 5264160, 5286743, 5296939, 5291770, 5294559, 5284683, 5281331, 5302807, 5265753, 5300945, 5296398, 5298898, 5278305, 5290828, 5278696, 5294798, 5271545, 5283990, 5293065, 5282429, 5291618, 529…	386	2523	17785	1.73489	2.81138e-05	5.62283e-06	7.24447e-05
GOTERM_BP_FAT	GO:0009252~peptidoglycan biosynthetic process	14	2.10526	5.18657e-08	5289087, 5302242, 5268305, 5288327, 5300784, 5306715, 5277505, 5260293, 5293065, 5302604, 5268379, 5269942, 5273042, 5266102	386	83	16709	7.30152	3.40233e-05	1.13412e-05	7.75367e-05
GOTERM_BP_FAT	GO:0006024~glycosaminoglycan biosynthetic process	14	2.10526	5.18657e-08	5289087, 5302242, 5268305, 5288327, 5300784, 5306715, 5277505, 5260293, 5293065, 5302604, 5268379, 5269942, 5273042, 5266102	386	83	16709	7.30152	3.40233e-05	1.13412e-05	7.75367e-05
GOTERM_BP_FAT	GO:0006023~aminoglycan biosynthetic process	14	2.10526	5.18657e-08	5289087, 5302242, 5268305, 5288327, 5300784, 5306715, 5277505, 5260293, 5293065, 5302604, 5268379, 5269942, 5273042, 5266102	386	83	16709	7.30152	3.40233e-05	1.13412e-05	7.75367e-05
GOTERM_CC_FAT	GO:0005886~plasma membrane	130	19.5489	5.68171e-08	5307386, 5269568, 5294040, 5265131, 5256644, 5269569, 5304301, 5276338, 5275002, 5271546, 5292301, 5291439, 5285667, 5307104, 5263485, 5288702, 5265695, 5308712, 5288705, 5293490, 5283100, 5298038, 5263880, 5296398, 5271545, 5270983, 5301963, 5294440, 5285449, 5273978, 5283812, 5291861, 5257133, 5304650, 5295397, 5281796, 5297142, 5300784, 5275702, 5259649, 5277505, 5294193, 5256925, 5275447, 527…	221	2979	7281	1.43771	4.20446e-06	7.00744e-07	5.94687e-05
GOTERM_BP_FAT	GO:0044038~cell wall macromolecule biosynthetic process	14	2.10526	8.01768e-08	5289087, 5302242, 5268305, 5288327, 5300784, 5306715, 5277505, 5260293, 5293065, 5302604, 5268379, 5269942, 5273042, 5266102	386	86	16709	7.04681	5.25946e-05	1.31489e-05	0.00011986
GOTERM_BP_FAT	GO:0070589~cellular component macromolecule biosynthetic process	14	2.10526	8.01768e-08	5289087, 5302242, 5268305, 5288327, 5300784, 5306715, 5277505, 5260293, 5293065, 5302604, 5268379, 5269942, 5273042, 5266102	386	86	16709	7.04681	5.25946e-05	1.31489e-05	0.00011986
GOTERM_BP_FAT	GO:0010382~cellular cell wall macromolecule metabolic process	14	2.10526	9.23208e-08	5289087, 5302242, 5268305, 5288327, 5300784, 5306715, 5277505, 5260293, 5293065, 5302604, 5268379, 5269942, 5273042, 5266102	386	87	16709	6.96582	6.05606e-05	1.21124e-05	0.000138015
GOTERM_BP_FAT	GO:0044271~nitrogen compound biosynthetic process	57	8.57143	1.15989e-07	5260088, 5270278, 5289087, 5304674, 5304909, 5303430, 5264661, 5304913, 5283984, 5307106, 5281297, 5307104, 5304051, 5296939, 5281331, 5295880, 5302807, 5283100, 5259539, 5300945, 5272049, 5294798, 5296599, 5274304, 5270684, 5277962, 5271307, 5284202, 5299472, 5300166, 5295937, 5288860, 5271349, 5306201, 5272302, 5275702, 5303456, 5270492, 5257699, 5295630, 5298643, 5268354, 5268922, 5286049, 526…	386	1164	16709	2.11975	7.60862e-05	1.26814e-05	0.000173399
KEGG_PATHWAY	ecd00550:Peptidoglycan biosynthesis	9	1.35338	1.1721e-07	5306715, 5277505, 5260293, 5268305, 5288327, 5302604, 5273042, 5300784, 5266102	237	20	7107	13.4943	0.000164549	1.26586e-05	0.00019319
KEGG_PATHWAY	eci00550:Peptidoglycan biosynthesis	9	1.35338	1.1721e-07	5306715, 5277505, 5260293, 5268305, 5288327, 5302604, 5273042, 5300784, 5266102	237	20	7107	13.4943	0.000164549	1.26586e-05	0.00019319
GOTERM_BP_FAT	GO:0015949~nucleobase, nucleoside and nucleotide interconversion	12	1.80451	1.25409e-07	5300531, 5303456, 5294798, 5295880, 5302807, 5295397, 5271349, 5295630, 5291460, 5258523, 5257847, 5290822	386	61	16709	8.51559	8.22651e-05	1.17526e-05	0.000187481
GOTERM_MF_FAT	GO:0043169~cation binding	103	15.4887	1.31499e-07	5290200, 5270278, 5269568, 5287281, 5303430, 5276338, 5285104, 5277270, 5285102, 5293388, 5263485, 5297423, 5257971, 5288705, 5295880, 5291857, 5305240, 5293396, 5296599, 5295503, 5291861, 5265620, 5295937, 5271151, 5288817, 5271349, 5281796, 5300062, 5291460, 5259709, 5275644, 5277061, 5294193, 5256925, 5285836, 5302509, 5270492, 5273484, 5260813, 5257091, 5283127, 5261285, 5302364, 5276553, 530…	386	2876	17785	1.65012	7.48201e-05	1.24704e-05	0.000192803
SP_PIR_KEYWORDS	oxidoreductase	45	6.76692	1.41758e-07	5290200, 5275718, 5270278, 5269568, 5271587, 5271151, 5271349, 5308648, 5271604, 5275644, 5286523, 5291439, 5282207, 5285836, 5270492, 5285104, 5287267, 5277270, 5302809, 5264160, 5306132, 5282377, 5288705, 5260813, 5268922, 5275072, 5257091, 5275708, 5268850, 5272049, 5302364, 5285462, 5293396, 5304743, 5278696, 5294013, 5291251, 5268469, 5274304, 5296946, 5279131, 5291657, 5274200, 5304372, 529…	551	1595	47487	2.4315	4.76294e-05	1.64243e-06	0.000192702
SP_PIR_KEYWORDS	DNA binding	15	2.25564	1.67553e-07	5284202, 5265409, 5277388, 5296977, 5275335, 5282627, 5291372, 5271895, 5287434, 5279953, 5265423, 5306793, 5294559, 5266865, 5265917	551	207	47487	6.24517	5.62963e-05	1.8766e-06	0.000227768
GOTERM_MF_FAT	GO:0043167~ion binding	103	15.4887	1.70404e-07	5290200, 5270278, 5269568, 5287281, 5303430, 5276338, 5285104, 5277270, 5285102, 5293388, 5263485, 5297423, 5257971, 5288705, 5295880, 5291857, 5305240, 5293396, 5296599, 5295503, 5291861, 5265620, 5295937, 5271151, 5288817, 5271349, 5281796, 5300062, 5291460, 5259709, 5275644, 5277061, 5294193, 5256925, 5285836, 5302509, 5270492, 5273484, 5260813, 5257091, 5283127, 5261285, 5302364, 5276553, 530…	386	2891	17785	1.64156	9.69552e-05	1.38513e-05	0.000249846
KEGG_PATHWAY	ect00550:Peptidoglycan biosynthesis	9	1.35338	1.8395e-07	5306715, 5277505, 5260293, 5268305, 5288327, 5302604, 5273042, 5300784, 5266102	237	21	7107	12.8517	0.000258233	1.84474e-05	0.000303194
KEGG_PATHWAY	ecm00550:Peptidoglycan biosynthesis	9	1.35338	1.8395e-07	5306715, 5277505, 5260293, 5268305, 5288327, 5302604, 5273042, 5300784, 5266102	237	21	7107	12.8517	0.000258233	1.84474e-05	0.000303194
KEGG_PATHWAY	eum00550:Peptidoglycan biosynthesis	9	1.35338	1.8395e-07	5306715, 5277505, 5260293, 5268305, 5288327, 5302604, 5273042, 5300784, 5266102	237	21	7107	12.8517	0.000258233	1.84474e-05	0.000303194
KEGG_PATHWAY	ecz00550:Peptidoglycan biosynthesis	9	1.35338	1.8395e-07	5306715, 5277505, 5260293, 5268305, 5288327, 5302604, 5273042, 5300784, 5266102	237	21	7107	12.8517	0.000258233	1.84474e-05	0.000303194
KEGG_PATHWAY	ecr00550:Peptidoglycan biosynthesis	9	1.35338	1.8395e-07	5306715, 5277505, 5260293, 5268305, 5288327, 5302604, 5273042, 5300784, 5266102	237	21	7107	12.8517	0.000258233	1.84474e-05	0.000303194
KEGG_PATHWAY	ecf00550:Peptidoglycan biosynthesis	9	1.35338	1.8395e-07	5306715, 5277505, 5260293, 5268305, 5288327, 5302604, 5273042, 5300784, 5266102	237	21	7107	12.8517	0.000258233	1.84474e-05	0.000303194
KEGG_PATHWAY	ecg00550:Peptidoglycan biosynthesis	9	1.35338	1.8395e-07	5306715, 5277505, 5260293, 5268305, 5288327, 5302604, 5273042, 5300784, 5266102	237	21	7107	12.8517	0.000258233	1.84474e-05	0.000303194
KEGG_PATHWAY	ecq00550:Peptidoglycan biosynthesis	9	1.35338	1.8395e-07	5306715, 5277505, 5260293, 5268305, 5288327, 5302604, 5273042, 5300784, 5266102	237	21	7107	12.8517	0.000258233	1.84474e-05	0.000303194
KEGG_PATHWAY	eck00550:Peptidoglycan biosynthesis	9	1.35338	1.8395e-07	5306715, 5277505, 5260293, 5268305, 5288327, 5302604, 5273042, 5300784, 5266102	237	21	7107	12.8517	0.000258233	1.84474e-05	0.000303194
SP_PIR_KEYWORDS	magnesium	21	3.15789	1.84404e-07	5305555, 5295937, 5295880, 5303430, 5283127, 5303255, 5304913, 5303456, 5278352, 5294798, 5260293, 5277987, 5283984, 5292043, 5282509, 5268962, 5257338, 5297423, 5298643, 5268379, 5259082	551	427	47487	4.23852	6.19577e-05	1.9987e-06	0.000250674
GOTERM_BP_FAT	GO:0009273~peptidoglycan-based cell wall biogenesis	14	2.10526	2.34939e-07	5289087, 5302242, 5268305, 5288327, 5300784, 5306715, 5277505, 5260293, 5293065, 5302604, 5268379, 5269942, 5273042, 5266102	386	94	16709	6.44708	0.000154108	1.92648e-05	0.000351222
GOTERM_BP_FAT	GO:0042546~cell wall biogenesis	14	2.10526	2.34939e-07	5289087, 5302242, 5268305, 5288327, 5300784, 5306715, 5277505, 5260293, 5293065, 5302604, 5268379, 5269942, 5273042, 5266102	386	94	16709	6.44708	0.000154108	1.92648e-05	0.000351222
GOTERM_CC_FAT	GO:0031975~envelope	86	12.9323	2.81175e-07	5289087, 5275043, 5296037, 5278762, 5265131, 5256644, 5304301, 5300046, 5264661, 5275002, 5271546, 5275617, 5291439, 5292301, 5286681, 5284625, 5283984, 5300999, 5307104, 5261780, 5291201, 5304051, 5292342, 5265695, 5288702, 5308742, 5278564, 5288705, 5289036, 5295319, 5268305, 5302242, 5263320, 5283100, 5293490, 5296408, 5292740, 5298038, 5263880, 5294200, 5297038, 5275629, 5290828, 5270983, 530…	221	1715	7281	1.65209	2.08067e-05	2.97242e-06	0.000294297
SP_PIR_KEYWORDS	DNA damage	13	1.95489	4.51518e-07	5301601, 5277775, 5256514, 5294649, 5282627, 5306926, 5275812, 5271895, 5282509, 5257338, 5258520, 5269828, 5268909	551	161	47487	6.9589	0.000151699	4.74093e-06	0.000613781
SP_PIR_KEYWORDS	periplasm	17	2.55639	4.53553e-07	5266449, 5301369, 5266295, 5295319, 5271509, 5305555, 5302242, 5299566, 5297048, 5300062, 5275644, 5258580, 5268734, 5272172, 5304372, 5257244, 5273042	551	295	47487	4.9665	0.000152382	4.61799e-06	0.000616548
SP_PIR_KEYWORDS	cobalt	9	1.35338	4.64189e-07	5295721, 5286738, 5296599, 5295503, 5264757, 5265762, 5268379, 5259539, 5257971	551	60	47487	12.9275	0.000155955	4.58727e-06	0.000631005
SP_PIR_KEYWORDS	dna repair	13	1.95489	5.87454e-07	5301601, 5277775, 5256514, 5294649, 5282627, 5306926, 5275812, 5271895, 5282509, 5257338, 5258520, 5269828, 5268909	551	165	47487	6.7902	0.000197365	5.63954e-06	0.000798568
KEGG_PATHWAY	ecc03010:Ribosome	14	2.10526	6.29963e-07	5298004, 5285056, 5297748, 5256975, 5308290, 5290427, 5289613, 5306232, 5286523, 5293543, 5264621, 5264330, 5307533, 5285482	237	73	7107	5.751	0.000884077	5.89628e-05	0.00103833
GOTERM_BP_FAT	GO:0009165~nucleotide biosynthetic process	22	3.30827	6.85937e-07	5295880, 5289087, 5302807, 5271349, 5283100, 5303430, 5300945, 5264661, 5304913, 5303456, 5294798, 5273666, 5283984, 5283600, 5295630, 5303083, 5270684, 5304051, 5268354, 5296939, 5279649, 5257847	386	260	16709	3.66279	0.000449874	4.9996e-05	0.00102544
GOTERM_BP_FAT	GO:0022604~regulation of cell morphogenesis	13	1.95489	7.06032e-07	5268305, 5288327, 5300784, 5306715, 5284625, 5277505, 5260293, 5293065, 5297837, 5302604, 5268379, 5266102, 5273042	386	87	16709	6.46826	0.00046305	4.63147e-05	0.00105548
GOTERM_BP_FAT	GO:0008360~regulation of cell shape	13	1.95489	7.06032e-07	5268305, 5288327, 5300784, 5306715, 5284625, 5277505, 5260293, 5293065, 5297837, 5302604, 5268379, 5266102, 5273042	386	87	16709	6.46826	0.00046305	4.63147e-05	0.00105548
KEGG_PATHWAY	ect00240:Pyrimidine metabolism	12	1.80451	7.77911e-07	5288151, 5300531, 5285411, 5303456, 5308648, 5282627, 5303430, 5274230, 5284623, 5258523, 5288949, 5307712	237	52	7107	6.92016	0.00109159	6.82593e-05	0.00128218
KEGG_PATHWAY	ecd00240:Pyrimidine metabolism	12	1.80451	7.77911e-07	5288151, 5300531, 5285411, 5303456, 5308648, 5282627, 5303430, 5274230, 5284623, 5258523, 5288949, 5307712	237	52	7107	6.92016	0.00109159	6.82593e-05	0.00128218
SP_PIR_KEYWORDS	GTP binding	6	0.902256	8.04529e-07	5259649, 5295880, 5308166, 5268243, 5276843, 5293324	551	16	47487	32.3187	0.000270285	7.50891e-06	0.00109365
GOTERM_MF_FAT	GO:0032559~adenyl ribonucleotide binding	83	12.4812	8.06893e-07	5266320, 5260088, 5274088, 5296037, 5308648, 5306926, 5303430, 5292959, 5264661, 5276338, 5267519, 5271895, 5275617, 5304913, 5294336, 5285106, 5284625, 5288302, 5283984, 5286743, 5296939, 5291770, 5294559, 5284683, 5281331, 5302807, 5265753, 5300945, 5296398, 5298898, 5278305, 5290828, 5294798, 5271545, 5283990, 5293065, 5282429, 5291618, 5294440, 5292335, 5278482, 5260559, 5274200, 5284202, 530…	386	2231	17785	1.71414	0.000459017	5.73886e-05	0.00118306
GOTERM_BP_FAT	GO:0009152~purine ribonucleotide biosynthetic process	15	2.25564	9.30231e-07	5302807, 5271349, 5283100, 5300945, 5264661, 5303456, 5294798, 5283984, 5283600, 5295630, 5303083, 5304051, 5296939, 5279649, 5257847	386	123	16709	5.27897	0.000610046	5.54741e-05	0.00139064
KEGG_PATHWAY	ecw00240:Pyrimidine metabolism	12	1.80451	9.53233e-07	5288151, 5300531, 5285411, 5303456, 5308648, 5282627, 5303430, 5274230, 5284623, 5258523, 5288949, 5307712	237	53	7107	6.78959	0.00133745	7.87228e-05	0.00157115
KEGG_PATHWAY	eck00240:Pyrimidine metabolism	12	1.80451	9.53233e-07	5288151, 5300531, 5285411, 5303456, 5308648, 5282627, 5303430, 5274230, 5284623, 5258523, 5288949, 5307712	237	53	7107	6.78959	0.00133745	7.87228e-05	0.00157115
KEGG_PATHWAY	ecr00240:Pyrimidine metabolism	12	1.80451	9.53233e-07	5288151, 5300531, 5285411, 5303456, 5308648, 5282627, 5303430, 5274230, 5284623, 5258523, 5288949, 5307712	237	53	7107	6.78959	0.00133745	7.87228e-05	0.00157115
KEGG_PATHWAY	ecx00240:Pyrimidine metabolism	12	1.80451	9.53233e-07	5288151, 5300531, 5285411, 5303456, 5308648, 5282627, 5303430, 5274230, 5284623, 5258523, 5288949, 5307712	237	53	7107	6.78959	0.00133745	7.87228e-05	0.00157115
KEGG_PATHWAY	ecf00240:Pyrimidine metabolism	12	1.80451	9.53233e-07	5288151, 5300531, 5285411, 5303456, 5308648, 5282627, 5303430, 5274230, 5284623, 5258523, 5288949, 5307712	237	53	7107	6.78959	0.00133745	7.87228e-05	0.00157115
KEGG_PATHWAY	eco00240:Pyrimidine metabolism	12	1.80451	9.53233e-07	5288151, 5300531, 5285411, 5303456, 5308648, 5282627, 5303430, 5274230, 5284623, 5258523, 5288949, 5307712	237	53	7107	6.78959	0.00133745	7.87228e-05	0.00157115
KEGG_PATHWAY	eum00240:Pyrimidine metabolism	12	1.80451	9.53233e-07	5288151, 5300531, 5285411, 5303456, 5308648, 5282627, 5303430, 5274230, 5284623, 5258523, 5288949, 5307712	237	53	7107	6.78959	0.00133745	7.87228e-05	0.00157115
KEGG_PATHWAY	ecg00240:Pyrimidine metabolism	12	1.80451	9.53233e-07	5288151, 5300531, 5285411, 5303456, 5308648, 5282627, 5303430, 5274230, 5284623, 5258523, 5288949, 5307712	237	53	7107	6.78959	0.00133745	7.87228e-05	0.00157115
KEGG_PATHWAY	ecm00240:Pyrimidine metabolism	12	1.80451	9.53233e-07	5288151, 5300531, 5285411, 5303456, 5308648, 5282627, 5303430, 5274230, 5284623, 5258523, 5288949, 5307712	237	53	7107	6.78959	0.00133745	7.87228e-05	0.00157115
KEGG_PATHWAY	ecz00240:Pyrimidine metabolism	12	1.80451	9.53233e-07	5288151, 5300531, 5285411, 5303456, 5308648, 5282627, 5303430, 5274230, 5284623, 5258523, 5288949, 5307712	237	53	7107	6.78959	0.00133745	7.87228e-05	0.00157115
KEGG_PATHWAY	ecq00240:Pyrimidine metabolism	12	1.80451	9.53233e-07	5288151, 5300531, 5285411, 5303456, 5308648, 5282627, 5303430, 5274230, 5284623, 5258523, 5288949, 5307712	237	53	7107	6.78959	0.00133745	7.87228e-05	0.00157115
KEGG_PATHWAY	ecj00240:Pyrimidine metabolism	12	1.80451	9.53233e-07	5288151, 5300531, 5285411, 5303456, 5308648, 5282627, 5303430, 5274230, 5284623, 5258523, 5288949, 5307712	237	53	7107	6.78959	0.00133745	7.87228e-05	0.00157115
GOTERM_BP_FAT	GO:0009260~ribonucleotide biosynthetic process	16	2.40602	1.09448e-06	5302807, 5271349, 5283100, 5300945, 5264661, 5304913, 5303456, 5294798, 5283984, 5283600, 5295630, 5303083, 5304051, 5296939, 5279649, 5257847	386	143	16709	4.84336	0.000717721	5.98298e-05	0.00163618
GOTERM_BP_FAT	GO:0009150~purine ribonucleotide metabolic process	15	2.25564	1.13269e-06	5302807, 5271349, 5283100, 5300945, 5264661, 5303456, 5294798, 5283984, 5283600, 5295630, 5303083, 5304051, 5296939, 5279649, 5257847	386	125	16709	5.19451	0.000742767	5.71555e-05	0.0016933
SP_PIR_KEYWORDS	antibiotic resistance	13	1.95489	1.16617e-06	5302242, 5268305, 5293490, 5288327, 5294486, 5302027, 5293543, 5281274, 5267335, 5302604, 5294559, 5266102, 5273042	551	176	47487	6.36581	0.000391757	1.059e-05	0.00158525
GOTERM_BP_FAT	GO:0009259~ribonucleotide metabolic process	16	2.40602	1.30697e-06	5302807, 5271349, 5283100, 5300945, 5264661, 5304913, 5303456, 5294798, 5283984, 5283600, 5295630, 5303083, 5304051, 5296939, 5279649, 5257847	386	145	16709	4.77656	0.000857006	6.12391e-05	0.00195384
SP_PIR_KEYWORDS	potassium transport	7	1.05263	1.35245e-06	5288302, 5299159, 5278762, 5281796, 5261780, 5263485, 5278564	551	31	47487	19.4607	0.000454319	1.19584e-05	0.00183847
SP_PIR_KEYWORDS	membrane protein	9	1.35338	1.38473e-06	5263976, 5277505, 5294193, 5256925, 5257133, 5275590, 5259087, 5307947, 5283812	551	69	47487	11.2413	0.000465161	1.19299e-05	0.00188235
GOTERM_MF_FAT	GO:0005524~ATP binding	82	12.3308	1.38609e-06	5266320, 5260088, 5274088, 5296037, 5308648, 5306926, 5303430, 5292959, 5264661, 5276338, 5267519, 5271895, 5275617, 5304913, 5294336, 5285106, 5284625, 5288302, 5283984, 5286743, 5296939, 5291770, 5294559, 5284683, 5281331, 5302807, 5265753, 5300945, 5296398, 5298898, 5278305, 5290828, 5294798, 5271545, 5283990, 5293065, 5282429, 5291618, 5294440, 5292335, 5278482, 5260559, 5274200, 5284202, 530…	386	2225	17785	1.69805	0.000788376	8.76281e-05	0.00203227
KEGG_PATHWAY	ecs03010:Ribosome	14	2.10526	1.38899e-06	5298004, 5285056, 5297748, 5256975, 5308290, 5290427, 5289613, 5306232, 5286523, 5293543, 5264621, 5264330, 5307533, 5285482	237	78	7107	5.38234	0.00194825	0.000108336	0.00228938
KEGG_PATHWAY	ece03010:Ribosome	14	2.10526	1.38899e-06	5298004, 5285056, 5297748, 5256975, 5308290, 5290427, 5289613, 5306232, 5286523, 5293543, 5264621, 5264330, 5307533, 5285482	237	78	7107	5.38234	0.00194825	0.000108336	0.00228938
SP_PIR_KEYWORDS	multifunctional enzyme	10	1.50376	1.56164e-06	5277775, 5285836, 5308466, 5268305, 5268922, 5288327, 5268379, 5277509, 5257847, 5266102	551	94	47487	9.16844	0.000524574	1.31177e-05	0.00212284
KEGG_PATHWAY	eco03010:Ribosome	14	2.10526	1.6142e-06	5298004, 5285056, 5297748, 5256975, 5308290, 5290427, 5289613, 5306232, 5286523, 5293543, 5264621, 5264330, 5307533, 5285482	237	79	7107	5.31421	0.00226377	0.000119274	0.00266055
GOTERM_BP_FAT	GO:0009060~aerobic respiration	15	2.25564	2.61981e-06	5263976, 5284365, 5280879, 5271587, 5291439, 5304743, 5283362, 5282366, 5279953, 5294013, 5277270, 5259082, 5283375, 5288705, 5291861	386	134	16709	4.84562	0.00171712	0.000114567	0.00391643
GOTERM_MF_FAT	GO:0046872~metal ion binding	96	14.4361	2.7428e-06	5290200, 5266320, 5285411, 5277775, 5286738, 5270278, 5269568, 5278762, 5287281, 5308648, 5303430, 5300046, 5276338, 5276951, 5304913, 5288302, 5283984, 5285104, 5277270, 5285102, 5293388, 5263485, 5261780, 5297423, 5268379, 5257971, 5278564, 5288705, 5295880, 5282657, 5291857, 5292740, 5259539, 5294200, 5293396, 5296599, 5280801, 5295503, 5274304, 5291861, 5305555, 5299472, 5265620, 5295937, 527…	386	2793	17785	1.58368	0.00155944	0.000156053	0.00402141
SP_PIR_KEYWORDS	potassium	8	1.20301	2.97637e-06	5288302, 5299159, 5278762, 5281796, 5271349, 5261780, 5263485, 5278564	551	54	47487	12.7679	0.000999562	2.43914e-05	0.00404593
SP_PIR_KEYWORDS	phosphotransferase	10	1.50376	3.09862e-06	5260088, 5303456, 5294798, 5279015, 5277987, 5280879, 5306457, 5294440, 5278482, 5292318	551	102	47487	8.44934	0.0010406	2.47887e-05	0.00421211
KEGG_PATHWAY	ecc00550:Peptidoglycan biosynthesis	8	1.20301	3.18201e-06	5306715, 5277505, 5260293, 5268305, 5288327, 5273042, 5300784, 5266102	237	21	7107	11.4237	0.00445759	0.000223353	0.0052446
KEGG_PATHWAY	ece00550:Peptidoglycan biosynthesis	8	1.20301	3.18201e-06	5306715, 5277505, 5260293, 5268305, 5288327, 5273042, 5300784, 5266102	237	21	7107	11.4237	0.00445759	0.000223353	0.0052446
KEGG_PATHWAY	ecw00550:Peptidoglycan biosynthesis	8	1.20301	3.18201e-06	5306715, 5277505, 5260293, 5268305, 5288327, 5273042, 5300784, 5266102	237	21	7107	11.4237	0.00445759	0.000223353	0.0052446
SP_PIR_KEYWORDS	nadp	12	1.80451	6.00327e-06	5285462, 5290200, 5278696, 5285836, 5270278, 5277270, 5280879, 5271349, 5274304, 5306132, 5268354, 5282377	551	172	47487	6.01279	0.00201507	4.69083e-05	0.0081604
KEGG_PATHWAY	ecj02010:ABC transporters	20	3.00752	6.10038e-06	5266449, 5301369, 5266295, 5295319, 5263976, 5281331, 5271509, 5304650, 5258315, 5258580, 5276338, 5275617, 5273939, 5290828, 5269973, 5272172, 5271545, 5256925, 5275590, 5271307	237	178	7107	3.36936	0.00852838	0.000407772	0.0100544
KEGG_PATHWAY	ecv00240:Pyrimidine metabolism	11	1.65414	6.25093e-06	5288151, 5300531, 5303456, 5308648, 5282627, 5303430, 5274230, 5284623, 5258523, 5288949, 5307712	237	52	7107	6.34348	0.00873793	0.000398845	0.0103025
KEGG_PATHWAY	eco00550:Peptidoglycan biosynthesis	8	1.20301	6.33731e-06	5306715, 5277505, 5268305, 5288327, 5302604, 5273042, 5300784, 5266102	237	23	7107	10.4304	0.00885814	0.000386778	0.0104449
KEGG_PATHWAY	ecj00550:Peptidoglycan biosynthesis	8	1.20301	6.33731e-06	5306715, 5277505, 5268305, 5288327, 5302604, 5273042, 5300784, 5266102	237	23	7107	10.4304	0.00885814	0.000386778	0.0104449
KEGG_PATHWAY	ece00240:Pyrimidine metabolism	11	1.65414	7.48295e-06	5288151, 5300531, 5303456, 5308648, 5282627, 5303430, 5274230, 5284623, 5258523, 5288949, 5307712	237	53	7107	6.22379	0.0104511	0.000437658	0.012333
KEGG_PATHWAY	eci00240:Pyrimidine metabolism	11	1.65414	7.48295e-06	5288151, 5300531, 5303456, 5308648, 5282627, 5303430, 5274230, 5284623, 5258523, 5288949, 5307712	237	53	7107	6.22379	0.0104511	0.000437658	0.012333
SP_PIR_KEYWORDS	amino-acid biosynthesis	15	2.25564	7.65673e-06	5270278, 5268922, 5288860, 5264757, 5306201, 5303430, 5259539, 5289103, 5307106, 5281297, 5296599, 5274304, 5277962, 5298643, 5262147	551	286	47487	4.5201	0.00256937	5.84681e-05	0.0104079
KEGG_PATHWAY	eco02010:ABC transporters	20	3.00752	7.79856e-06	5266449, 5301369, 5266295, 5295319, 5263976, 5281331, 5271509, 5304650, 5258315, 5258580, 5276338, 5275617, 5273939, 5290828, 5269973, 5272172, 5271545, 5256925, 5275590, 5271307	237	181	7107	3.31352	0.0108895	0.000437873	0.0128531
GOTERM_BP_FAT	GO:0016052~carbohydrate catabolic process	34	5.11278	7.82552e-06	5266449, 5271509, 5275335, 5258922, 5275002, 5292318, 5268962, 5302809, 5290856, 5306132, 5298667, 5288702, 5282103, 5306457, 5268850, 5261285, 5277509, 5270076, 5263532, 5275629, 5302543, 5271478, 5287434, 5271545, 5279015, 5277987, 5285017, 5270983, 5287553, 5280801, 5267668, 5291657, 5273149, 5260653	386	622	16709	2.3662	0.00512041	0.000320796	0.0116981
GOTERM_BP_FAT	GO:0034404~nucleobase, nucleoside and nucleotide biosynthetic process	23	3.45865	8.79643e-06	5295880, 5289087, 5302807, 5271349, 5283100, 5303430, 5300945, 5264661, 5304913, 5303456, 5294798, 5273666, 5270492, 5283984, 5283600, 5295630, 5303083, 5270684, 5304051, 5268354, 5296939, 5279649, 5257847	386	330	16709	3.01701	0.00575387	0.000339383	0.0131494
GOTERM_BP_FAT	GO:0034654~nucleobase, nucleoside, nucleotide and nucleic acid biosynthetic process	23	3.45865	8.79643e-06	5295880, 5289087, 5302807, 5271349, 5283100, 5303430, 5300945, 5264661, 5304913, 5303456, 5294798, 5273666, 5270492, 5283984, 5283600, 5295630, 5303083, 5270684, 5304051, 5268354, 5296939, 5279649, 5257847	386	330	16709	3.01701	0.00575387	0.000339383	0.0131494
SP_PIR_KEYWORDS	disulfide bond	11	1.65414	1.03849e-05	5278696, 5294193, 5263320, 5288817, 5275708, 5265889, 5275644, 5306793, 5302364, 5308742, 5283812	551	149	47487	6.36253	0.00348327	7.75381e-05	0.0141161
KEGG_PATHWAY	ecd03440:Homologous recombination	8	1.20301	1.17386e-05	5265620, 5282509, 5282627, 5306926, 5269828, 5307712, 5275812, 5271895	237	25	7107	9.59595	0.0163461	0.000633689	0.0193463
KEGG_PATHWAY	ect03440:Homologous recombination	8	1.20301	1.5613e-05	5265620, 5282509, 5282627, 5306926, 5269828, 5307712, 5275812, 5271895	237	26	7107	9.22687	0.0216823	0.000811552	0.0257309
SP_PIR_KEYWORDS	nucleotidyltransferase	13	1.95489	1.5882e-05	5288151, 5265409, 5282627, 5289572, 5294684, 5288949, 5268792, 5306874, 5268379, 5284623, 5274230, 5305580, 5307712	551	227	47487	4.93561	0.00532219	0.000116002	0.0215875
KEGG_PATHWAY	ecd02010:ABC transporters	19	2.85714	1.80503e-05	5266449, 5301369, 5266295, 5295319, 5281331, 5271509, 5263976, 5304650, 5258315, 5258580, 5275617, 5273939, 5290828, 5269973, 5272172, 5271545, 5256925, 5275590, 5271307	237	175	7107	3.25577	0.0250244	0.000904693	0.0297471
SP_PIR_KEYWORDS	membrane-associated complex	6	0.902256	1.93149e-05	5291439, 5283100, 5304051, 5264661, 5291861, 5278564	551	29	47487	17.831	0.00646885	0.000138073	0.026253
KEGG_PATHWAY	ecx03440:Homologous recombination	8	1.20301	2.04867e-05	5265620, 5282509, 5282627, 5306926, 5269828, 5307712, 5275812, 5271895	237	27	7107	8.88514	0.0283539	0.000991359	0.0337618
KEGG_PATHWAY	ece03440:Homologous recombination	8	1.20301	2.04867e-05	5265620, 5282509, 5282627, 5306926, 5269828, 5307712, 5275812, 5271895	237	27	7107	8.88514	0.0283539	0.000991359	0.0337618
KEGG_PATHWAY	eck03440:Homologous recombination	8	1.20301	2.04867e-05	5265620, 5282509, 5282627, 5306926, 5269828, 5307712, 5275812, 5271895	237	27	7107	8.88514	0.0283539	0.000991359	0.0337618
KEGG_PATHWAY	eci03440:Homologous recombination	8	1.20301	2.04867e-05	5265620, 5282509, 5282627, 5306926, 5269828, 5307712, 5275812, 5271895	237	27	7107	8.88514	0.0283539	0.000991359	0.0337618
KEGG_PATHWAY	ecf03440:Homologous recombination	8	1.20301	2.04867e-05	5265620, 5282509, 5282627, 5306926, 5269828, 5307712, 5275812, 5271895	237	27	7107	8.88514	0.0283539	0.000991359	0.0337618
KEGG_PATHWAY	eco03440:Homologous recombination	8	1.20301	2.04867e-05	5265620, 5282509, 5282627, 5306926, 5269828, 5307712, 5275812, 5271895	237	27	7107	8.88514	0.0283539	0.000991359	0.0337618
KEGG_PATHWAY	ecr03440:Homologous recombination	8	1.20301	2.04867e-05	5265620, 5282509, 5282627, 5306926, 5269828, 5307712, 5275812, 5271895	237	27	7107	8.88514	0.0283539	0.000991359	0.0337618
KEGG_PATHWAY	ecz03440:Homologous recombination	8	1.20301	2.04867e-05	5265620, 5282509, 5282627, 5306926, 5269828, 5307712, 5275812, 5271895	237	27	7107	8.88514	0.0283539	0.000991359	0.0337618
KEGG_PATHWAY	ecj03440:Homologous recombination	8	1.20301	2.04867e-05	5265620, 5282509, 5282627, 5306926, 5269828, 5307712, 5275812, 5271895	237	27	7107	8.88514	0.0283539	0.000991359	0.0337618
KEGG_PATHWAY	eum03440:Homologous recombination	8	1.20301	2.04867e-05	5265620, 5282509, 5282627, 5306926, 5269828, 5307712, 5275812, 5271895	237	27	7107	8.88514	0.0283539	0.000991359	0.0337618
KEGG_PATHWAY	ecm03440:Homologous recombination	8	1.20301	2.04867e-05	5265620, 5282509, 5282627, 5306926, 5269828, 5307712, 5275812, 5271895	237	27	7107	8.88514	0.0283539	0.000991359	0.0337618
KEGG_PATHWAY	ecq03440:Homologous recombination	8	1.20301	2.65503e-05	5265620, 5282509, 5282627, 5306926, 5269828, 5307712, 5275812, 5271895	237	28	7107	8.56781	0.0365909	0.0012418	0.0437524
KEGG_PATHWAY	ecg03440:Homologous recombination	8	1.20301	2.65503e-05	5265620, 5282509, 5282627, 5306926, 5269828, 5307712, 5275812, 5271895	237	28	7107	8.56781	0.0365909	0.0012418	0.0437524
KEGG_PATHWAY	ecw03440:Homologous recombination	8	1.20301	2.65503e-05	5265620, 5282509, 5282627, 5306926, 5269828, 5307712, 5275812, 5271895	237	28	7107	8.56781	0.0365909	0.0012418	0.0437524
SP_PIR_KEYWORDS	glycosidase	13	1.95489	3.10519e-05	5281833, 5277775, 5258922, 5273758, 5277509, 5261285, 5305240, 5298898, 5271478, 5280541, 5274401, 5287553, 5268962	551	243	47487	4.61063	0.0103794	0.000217343	0.042203
SP_PIR_KEYWORDS	bacterial flagellum	6	0.902256	3.1828e-05	5261560, 5308543, 5300411, 5268337, 5294369, 5301231	551	32	47487	16.1594	0.0106374	0.000218228	0.0432575
SP_PIR_KEYWORDS	manganese	11	1.65414	3.25342e-05	5260293, 5277270, 5280801, 5293388, 5257338, 5290856, 5291460, 5259709, 5303430, 5283127, 5279215	551	170	47487	5.57657	0.0108721	0.00021861	0.0442172
SP_PIR_KEYWORDS	iron	22	3.30827	3.29216e-05	5290200, 5284365, 5260813, 5270278, 5269568, 5271587, 5271151, 5287281, 5308648, 5300046, 5276338, 5277061, 5293396, 5285462, 5294193, 5256925, 5270492, 5294013, 5268469, 5274304, 5304372, 5288705	551	654	47487	2.89913	0.0110009	0.000216875	0.0447435
KEGG_PATHWAY	ecx00550:Peptidoglycan biosynthesis	7	1.05263	3.29758e-05	5306715, 5260293, 5268305, 5288327, 5273042, 5300784, 5266102	237	20	7107	10.4956	0.0452433	0.00149239	0.0543382
GOTERM_MF_FAT	GO:0050897~cobalt ion binding	9	1.35338	3.33848e-05	5295721, 5286738, 5296599, 5295503, 5264757, 5265762, 5268379, 5259539, 5257971	386	58	17785	7.14959	0.018817	0.00172544	0.0489376
SP_PIR_KEYWORDS	nad	16	2.40602	3.67389e-05	5275718, 5268922, 5257091, 5275708, 5271604, 5273933, 5302364, 5291439, 5285462, 5294013, 5257338, 5302809, 5296946, 5291657, 5304372, 5278564	551	373	47487	3.69687	0.0122686	0.000237366	0.0499305
SP_PIR_KEYWORDS	autophosphorylation	5	0.75188	3.75817e-05	5268245, 5259649, 5294440, 5286653, 5278482	551	17	47487	25.348	0.0125483	0.00023823	0.0510756
UP_SEQ_FEATURE	nucleotide phosphate-binding region:ATP	40	6.01504	4.00814e-05	5301601, 5284202, 5274088, 5305015, 5304650, 5296977, 5303430, 5306926, 5264661, 5276338, 5275617, 5275812, 5271895, 5273939, 5294336, 5256925, 5286743, 5291770, 5268909, 5281851, 5281331, 5282734, 5256514, 5302807, 5280879, 5306457, 5258315, 5300945, 5278305, 5290828, 5294798, 5260293, 5271545, 5282429, 5293065, 5303083, 5292335, 5260559, 5265423, 5258523	407	464	9468	2.00542	0.0290307	0.0146223	0.0608226
GOTERM_CC_FAT	GO:0005829~cytosol	15	2.25564	4.06899e-05	5288151, 5284365, 5302807, 5294265, 5275072, 5299566, 5259709, 5276553, 5285836, 5295813, 5290856, 5307290, 5273149, 5269942, 5263762	221	132	7281	3.74383	0.00300658	0.000376318	0.0425806
KEGG_PATHWAY	ecc00240:Pyrimidine metabolism	10	1.50376	4.45413e-05	5288151, 5300531, 5303456, 5308648, 5303430, 5274230, 5284623, 5258523, 5288949, 5307712	237	52	7107	5.7668	0.0606221	0.00195238	0.0733895
KEGG_PATHWAY	ecv00550:Peptidoglycan biosynthesis	7	1.05263	4.48933e-05	5306715, 5277505, 5260293, 5268305, 5273042, 5300784, 5266102	237	21	7107	9.99578	0.0610862	0.00190823	0.0739693
SP_PIR_KEYWORDS	helicase	11	1.65414	4.58142e-05	5301601, 5256514, 5274088, 5305015, 5303083, 5306926, 5265423, 5269828, 5281851, 5275812, 5271895	551	177	47487	5.35602	0.015276	0.000285032	0.0622608
SP_PIR_KEYWORDS	Flavoprotein	13	1.95489	6.90118e-05	5269568, 5271151, 5271604, 5273933, 5304909, 5285462, 5304743, 5278696, 5282207, 5294013, 5291251, 5274304, 5264160	551	264	47487	4.24387	0.022922	0.000421525	0.0937723
SP_PIR_KEYWORDS	carbon-carbon lyase	7	1.05263	6.92248e-05	5283362, 5282366, 5295937, 5274606, 5306201, 5289103, 5283375	551	60	47487	10.0547	0.0229919	0.000415277	0.0940616
SP_PIR_KEYWORDS	rna-binding	11	1.65414	6.94967e-05	5288151, 5278544, 5259649, 5274088, 5266128, 5293543, 5303083, 5282920, 5289613, 5286523, 5264330	551	186	47487	5.09686	0.0230812	0.000409595	0.0944308
KEGG_PATHWAY	eco00520:Amino sugar and nucleotide sugar metabolism	9	1.35338	8.26535e-05	5285017, 5267668, 5265889, 5268354, 5268379, 5273149, 5294684, 5277509, 5269942	237	44	7107	6.13377	0.10957	0.00340742	0.136146
KEGG_PATHWAY	ecj00520:Amino sugar and nucleotide sugar metabolism	9	1.35338	8.26535e-05	5285017, 5267668, 5265889, 5268354, 5268379, 5273149, 5294684, 5277509, 5269942	237	44	7107	6.13377	0.10957	0.00340742	0.136146
GOTERM_MF_FAT	GO:0003924~GTPase activity	8	1.20301	8.2769e-05	5302509, 5302027, 5308166, 5268243, 5276843, 5306085, 5256558, 5293324	386	49	17785	7.52247	0.0460056	0.0039171	0.121287
GOTERM_MF_FAT	GO:0003723~RNA binding	23	3.45865	0.000107555	5288151, 5274088, 5262667, 5281548, 5305104, 5306085, 5297208, 5282920, 5289613, 5289572, 5286523, 5293396, 5268792, 5278544, 5259649, 5276843, 5306874, 5266128, 5293543, 5303083, 5291132, 5305580, 5264330	386	414	17785	2.55973	0.0593669	0.00469679	0.157581
GOTERM_CC_FAT	GO:0019898~extrinsic to membrane	20	3.00752	0.000115064	5282735, 5281331, 5269568, 5304650, 5271587, 5283100, 5288327, 5264661, 5276338, 5279215, 5300784, 5273939, 5257367, 5259649, 5271545, 5256925, 5277505, 5302027, 5286653, 5259087	221	241	7281	2.73408	0.00847905	0.000945686	0.120368
GOTERM_MF_FAT	GO:0042623~ATPase activity, coupled	25	3.7594	0.000129512	5301601, 5274088, 5305015, 5296977, 5306926, 5269569, 5276338, 5264661, 5275617, 5271895, 5288302, 5285106, 5256925, 5283984, 5302503, 5296939, 5265365, 5295319, 5279331, 5256514, 5283100, 5291372, 5290828, 5271545, 5283600	386	479	17785	2.40476	0.0710468	0.00525024	0.189722
KEGG_PATHWAY	ecv03440:Homologous recombination	7	1.05263	0.000131035	5282509, 5282627, 5306926, 5269828, 5307712, 5275812, 5271895	237	25	7107	8.39646	0.168052	0.00524292	0.215758
KEGG_PATHWAY	ecc03440:Homologous recombination	7	1.05263	0.000131035	5265620, 5282509, 5306926, 5269828, 5307712, 5275812, 5271895	237	25	7107	8.39646	0.168052	0.00524292	0.215758
KEGG_PATHWAY	ecj02040:Flagellar assembly	8	1.20301	0.000149182	5285667, 5261560, 5308543, 5300411, 5268337, 5273019, 5294369, 5301231	237	36	7107	6.66385	0.188984	0.00580164	0.245604
GOTERM_MF_FAT	GO:0016725~oxidoreductase activity, acting on CH or CH2 groups	7	1.05263	0.00015204	5293396, 5290200, 5260813, 5279131, 5308648, 5274200, 5286523	386	38	17785	8.48752	0.0828802	0.00575121	0.222689
INTERPRO	IPR000795:Protein synthesis factor, GTP-binding	6	0.902256	0.000169513	5302027, 5308166, 5268243, 5276843, 5306085, 5293324	521	36	35585	11.3836	0.169984	0.169984	0.270703
INTERPRO	IPR004161:Translation elongation factor EFTu/EF1A, domain 2	6	0.902256	0.000169513	5302027, 5308166, 5268243, 5276843, 5306085, 5293324	521	36	35585	11.3836	0.169984	0.169984	0.270703
SP_PIR_KEYWORDS	flagellum	9	1.35338	0.000170165	5285667, 5261560, 5308543, 5300411, 5268337, 5263901, 5273019, 5294369, 5301231	551	133	47487	5.83195	0.0555763	0.000985382	0.231071
SP_PIR_KEYWORDS	periplasmic space	6	0.902256	0.00017061	5266295, 5266449, 5295319, 5271509, 5305555, 5265753	551	45	47487	11.4911	0.0557175	0.000971221	0.231674
KEGG_PATHWAY	ecr02040:Flagellar assembly	8	1.20301	0.000178855	5285667, 5261560, 5308543, 5300411, 5268337, 5273019, 5294369, 5301231	237	37	7107	6.48375	0.222082	0.00676444	0.294388
KEGG_PATHWAY	ecg02040:Flagellar assembly	8	1.20301	0.000178855	5285667, 5261560, 5308543, 5300411, 5268337, 5273019, 5294369, 5301231	237	37	7107	6.48375	0.222082	0.00676444	0.294388
SP_PIR_KEYWORDS	Protease	15	2.25564	0.000179741	5295721, 5286738, 5305555, 5273276, 5296977, 5265762, 5300062, 5259709, 5269454, 5300749, 5277505, 5293388, 5263762, 5265365, 5273706	551	383	47487	3.37533	0.0586107	0.00100614	0.24406
SP_PIR_KEYWORDS	monomer	5	0.75188	0.000185601	5305555, 5286738, 5294798, 5308466, 5296599	551	25	47487	17.2367	0.0604627	0.0010219	0.252007
KEGG_PATHWAY	ecq02040:Flagellar assembly	8	1.20301	0.000213124	5285667, 5261560, 5308543, 5300411, 5268337, 5273019, 5294369, 5301231	237	38	7107	6.31312	0.258632	0.00784428	0.350701
KEGG_PATHWAY	ecv02040:Flagellar assembly	8	1.20301	0.000213124	5285667, 5261560, 5308543, 5300411, 5268337, 5273019, 5294369, 5301231	237	38	7107	6.31312	0.258632	0.00784428	0.350701
KEGG_PATHWAY	eco02040:Flagellar assembly	8	1.20301	0.000213124	5285667, 5261560, 5308543, 5300411, 5268337, 5273019, 5294369, 5301231	237	38	7107	6.31312	0.258632	0.00784428	0.350701
KEGG_PATHWAY	ecw02040:Flagellar assembly	8	1.20301	0.000213124	5285667, 5261560, 5308543, 5300411, 5268337, 5273019, 5294369, 5301231	237	38	7107	6.31312	0.258632	0.00784428	0.350701
KEGG_PATHWAY	eci02040:Flagellar assembly	8	1.20301	0.000213124	5285667, 5261560, 5308543, 5300411, 5268337, 5273019, 5294369, 5301231	237	38	7107	6.31312	0.258632	0.00784428	0.350701
KEGG_PATHWAY	ece02040:Flagellar assembly	8	1.20301	0.000213124	5285667, 5261560, 5308543, 5300411, 5268337, 5273019, 5294369, 5301231	237	38	7107	6.31312	0.258632	0.00784428	0.350701
KEGG_PATHWAY	ecc02040:Flagellar assembly	8	1.20301	0.000213124	5285667, 5261560, 5308543, 5300411, 5268337, 5273019, 5294369, 5301231	237	38	7107	6.31312	0.258632	0.00784428	0.350701
INTERPRO	IPR013781:Glycoside hydrolase, subgroup, catalytic core	8	1.20301	0.000252479	5280541, 5287553, 5258922, 5268962, 5283172, 5261285, 5305240, 5271478	521	85	35585	6.42836	0.242331	0.129558	0.402944
SP_PIR_KEYWORDS	glutamine amidotransferase	5	0.75188	0.000252817	5302807, 5274304, 5300945, 5269942, 5279649	551	27	47487	15.9599	0.0814484	0.00136934	0.343126
KEGG_PATHWAY	ect00250:Alanine, aspartate and glutamate metabolism	7	1.05263	0.000256392	5270278, 5295880, 5274304, 5262147, 5303430, 5269942, 5301578	237	28	7107	7.49684	0.302338	0.0091888	0.421758
KEGG_PATHWAY	ecz00250:Alanine, aspartate and glutamate metabolism	7	1.05263	0.000256392	5270278, 5295880, 5274304, 5262147, 5303430, 5269942, 5301578	237	28	7107	7.49684	0.302338	0.0091888	0.421758
KEGG_PATHWAY	ecc00250:Alanine, aspartate and glutamate metabolism	7	1.05263	0.000256392	5270278, 5295880, 5274304, 5262147, 5303430, 5269942, 5301578	237	28	7107	7.49684	0.302338	0.0091888	0.421758
KEGG_PATHWAY	ecg00250:Alanine, aspartate and glutamate metabolism	7	1.05263	0.000256392	5270278, 5295880, 5274304, 5262147, 5303430, 5269942, 5301578	237	28	7107	7.49684	0.302338	0.0091888	0.421758
KEGG_PATHWAY	ecv00250:Alanine, aspartate and glutamate metabolism	7	1.05263	0.000256392	5270278, 5295880, 5274304, 5262147, 5303430, 5269942, 5301578	237	28	7107	7.49684	0.302338	0.0091888	0.421758
KEGG_PATHWAY	eci00250:Alanine, aspartate and glutamate metabolism	7	1.05263	0.000256392	5270278, 5295880, 5274304, 5262147, 5303430, 5269942, 5301578	237	28	7107	7.49684	0.302338	0.0091888	0.421758
KEGG_PATHWAY	eum00250:Alanine, aspartate and glutamate metabolism	7	1.05263	0.000256392	5270278, 5295880, 5274304, 5262147, 5303430, 5269942, 5301578	237	28	7107	7.49684	0.302338	0.0091888	0.421758
SP_PIR_KEYWORDS	cell division	10	1.50376	0.000261892	5274759, 5257492, 5284625, 5293065, 5286743, 5256558, 5263901, 5273042, 5300784, 5266102	551	179	47487	4.81471	0.0842457	0.00139596	0.355423
SP_PIR_KEYWORDS	kinase	25	3.7594	0.000277368	5260088, 5268245, 5260830, 5292959, 5292318, 5303456, 5272485, 5304913, 5265695, 5282734, 5280879, 5306457, 5265753, 5296398, 5298898, 5294798, 5277987, 5279015, 5280075, 5267668, 5291618, 5294440, 5278482, 5258523, 5260653	551	933	47487	2.30931	0.0889964	0.00145532	0.376389
INTERPRO	IPR005225:Small GTP-binding protein	6	0.902256	0.000282003	5259649, 5302027, 5308166, 5273276, 5268243, 5293324	521	40	35585	10.2452	0.266528	0.0981632	0.449965
KEGG_PATHWAY	ece00250:Alanine, aspartate and glutamate metabolism	7	1.05263	0.000314402	5270278, 5295880, 5274304, 5262147, 5303430, 5269942, 5301578	237	29	7107	7.23832	0.356922	0.0109766	0.516951
KEGG_PATHWAY	eck00250:Alanine, aspartate and glutamate metabolism	7	1.05263	0.000314402	5270278, 5295880, 5274304, 5262147, 5303430, 5269942, 5301578	237	29	7107	7.23832	0.356922	0.0109766	0.516951
KEGG_PATHWAY	ecj00250:Alanine, aspartate and glutamate metabolism	7	1.05263	0.000314402	5270278, 5295880, 5274304, 5262147, 5303430, 5269942, 5301578	237	29	7107	7.23832	0.356922	0.0109766	0.516951
KEGG_PATHWAY	ecr00250:Alanine, aspartate and glutamate metabolism	7	1.05263	0.000314402	5270278, 5295880, 5274304, 5262147, 5303430, 5269942, 5301578	237	29	7107	7.23832	0.356922	0.0109766	0.516951
KEGG_PATHWAY	eco00250:Alanine, aspartate and glutamate metabolism	7	1.05263	0.000314402	5270278, 5295880, 5274304, 5262147, 5303430, 5269942, 5301578	237	29	7107	7.23832	0.356922	0.0109766	0.516951
SP_PIR_KEYWORDS	peptidoglycan biosynthesis	4	0.601504	0.000314487	5277505, 5288327, 5300784, 5266102	551	12	47487	28.7278	0.100291	0.00162459	0.42666
SP_PIR_KEYWORDS	purine nucleotide biosynthesis	4	0.601504	0.000314487	5295880, 5302807, 5300945, 5257847	551	12	47487	28.7278	0.100291	0.00162459	0.42666
GOTERM_MF_FAT	GO:0030955~potassium ion binding	8	1.20301	0.000336555	5288302, 5299159, 5278762, 5281796, 5271349, 5261780, 5263485, 5278564	386	61	17785	6.04264	0.174307	0.0118994	0.492324
SP_PIR_KEYWORDS	carbon-oxygen lyase	6	0.902256	0.000339579	5284365, 5299472, 5270239, 5277962, 5291657, 5293439	551	52	47487	9.94423	0.107847	0.00172757	0.46063
GOTERM_BP_FAT	GO:0046364~monosaccharide biosynthetic process	9	1.35338	0.000355134	5268305, 5306457, 5297423, 5296946, 5265889, 5273149, 5269942, 5265917, 5300784	386	76	16709	5.12616	0.207854	0.0128615	0.529596
SP_PIR_KEYWORDS	allosteric enzyme	5	0.75188	0.000384085	5295937, 5296977, 5297423, 5265889, 5283375	551	30	47487	14.3639	0.121094	0.00192467	0.520855
SP_PIR_KEYWORDS	stress response	10	1.50376	0.000387816	5288151, 5278544, 5282544, 5264814, 5294265, 5296977, 5288817, 5286653, 5263762, 5276553	551	189	47487	4.55996	0.122196	0.00191481	0.525903
GOTERM_BP_FAT	GO:0044265~cellular macromolecule catabolic process	9	1.35338	0.000388484	5288151, 5265620, 5274088, 5266128, 5258520, 5306926, 5263762, 5269828, 5275812	386	77	16709	5.05959	0.225002	0.013326	0.579195
GOTERM_BP_FAT	GO:0046165~alcohol biosynthetic process	9	1.35338	0.000388484	5268305, 5306457, 5297423, 5296946, 5265889, 5273149, 5269942, 5265917, 5300784	386	77	16709	5.05959	0.225002	0.013326	0.579195
GOTERM_MF_FAT	GO:0046914~transition metal ion binding	68	10.2256	0.000509525	5290200, 5266320, 5277775, 5286738, 5270278, 5269568, 5287281, 5308648, 5303430, 5300046, 5276338, 5276951, 5285104, 5283984, 5277270, 5285102, 5293388, 5268379, 5257971, 5288705, 5282657, 5291857, 5259539, 5293396, 5296599, 5295503, 5280801, 5274304, 5291861, 5305555, 5299472, 5265620, 5271587, 5271151, 5288817, 5265762, 5291460, 5300062, 5259709, 5275644, 5277061, 5273939, 5307742, 5302509, 525…	386	2075	17785	1.50993	0.251732	0.0169138	0.744471
SP_PIR_KEYWORDS	elongation factor	5	0.75188	0.000557977	5278544, 5302027, 5308166, 5276843, 5306085	551	33	47487	13.0581	0.170998	0.00271418	0.755842
SP_PIR_KEYWORDS	Secreted	5	0.75188	0.000557977	5261560, 5293065, 5268337, 5300749, 5294369	551	33	47487	13.0581	0.170998	0.00271418	0.755842
SP_PIR_KEYWORDS	protein transport	7	1.05263	0.000605922	5266295, 5269973, 5285667, 5286913, 5304301, 5273019, 5265338	551	89	47487	6.77846	0.184253	0.00290508	0.820541
KEGG_PATHWAY	eck00520:Amino sugar and nucleotide sugar metabolism	8	1.20301	0.000628839	5285017, 5267668, 5265889, 5268354, 5268379, 5273149, 5294684, 5269942	237	45	7107	5.33108	0.586529	0.0213103	1.03145
KEGG_PATHWAY	ecq00520:Amino sugar and nucleotide sugar metabolism	8	1.20301	0.000628839	5285017, 5267668, 5265889, 5268354, 5268379, 5273149, 5294684, 5269942	237	45	7107	5.33108	0.586529	0.0213103	1.03145
KEGG_PATHWAY	eum00520:Amino sugar and nucleotide sugar metabolism	8	1.20301	0.000628839	5285017, 5267668, 5265889, 5268354, 5268379, 5273149, 5294684, 5269942	237	45	7107	5.33108	0.586529	0.0213103	1.03145
SP_PIR_KEYWORDS	cell cycle	8	1.20301	0.000631326	5274759, 5284625, 5293065, 5286743, 5256558, 5273042, 5300784, 5266102	551	124	47487	5.56021	0.191191	0.00298417	0.854807
GOTERM_BP_FAT	GO:0044036~cell wall macromolecule metabolic process	16	2.40602	0.000631637	5282735, 5289087, 5268305, 5302242, 5288327, 5277509, 5300784, 5306715, 5277505, 5260293, 5293065, 5268379, 5302604, 5269942, 5273042, 5266102	386	247	16709	2.80405	0.33932	0.020511	0.94012
SP_PIR_KEYWORDS	dna-directed rna polymerase	4	0.601504	0.000633797	5265409, 5274230, 5284623, 5288949	551	15	47487	22.9822	0.191863	0.00295428	0.858139
GOTERM_MF_FAT	GO:0015405~P-P-bond-hydrolysis-driven transmembrane transporter activity	19	2.85714	0.000634359	5295319, 5279331, 5283100, 5269569, 5264661, 5276338, 5291372, 5275617, 5290828, 5285106, 5288302, 5271545, 5256925, 5283984, 5302503, 5283600, 5286913, 5296939, 5265338	386	349	17785	2.50839	0.303066	0.0198593	0.926077
GOTERM_MF_FAT	GO:0015399~primary active transmembrane transporter activity	19	2.85714	0.000634359	5295319, 5279331, 5283100, 5269569, 5264661, 5276338, 5291372, 5275617, 5290828, 5285106, 5288302, 5271545, 5256925, 5283984, 5302503, 5283600, 5286913, 5296939, 5265338	386	349	17785	2.50839	0.303066	0.0198593	0.926077
GOTERM_BP_FAT	GO:0006811~ion transport	36	5.41353	0.000671689	5257133, 5266300, 5278762, 5271940, 5281796, 5264661, 5276338, 5275002, 5273939, 5292301, 5288302, 5294193, 5256925, 5283984, 5258379, 5261780, 5263485, 5304051, 5296939, 5288702, 5289036, 5278564, 5295319, 5299159, 5258315, 5283100, 5292740, 5298038, 5294200, 5262469, 5278305, 5291372, 5301963, 5303083, 5292993, 5283812	386	851	16709	1.8312	0.356463	0.0207706	0.999453
KEGG_PATHWAY	ecx02010:ABC transporters	16	2.40602	0.00067666	5266295, 5295319, 5266449, 5281331, 5271509, 5304650, 5258315, 5258580, 5273939, 5275617, 5290828, 5269973, 5256925, 5272172, 5275590, 5271307	237	175	7107	2.7417	0.613395	0.0223733	1.10948
KEGG_PATHWAY	ecw02010:ABC transporters	16	2.40602	0.00067666	5266295, 5295319, 5266449, 5281331, 5271509, 5304650, 5258315, 5258580, 5273939, 5275617, 5290828, 5269973, 5256925, 5272172, 5275590, 5271307	237	175	7107	2.7417	0.613395	0.0223733	1.10948
KEGG_PATHWAY	ecf00520:Amino sugar and nucleotide sugar metabolism	8	1.20301	0.000721084	5285017, 5267668, 5265889, 5268354, 5268379, 5273149, 5294684, 5269942	237	46	7107	5.21519	0.636787	0.0232775	1.18191
KEGG_PATHWAY	ecw00520:Amino sugar and nucleotide sugar metabolism	8	1.20301	0.000721084	5285017, 5267668, 5265889, 5268354, 5268379, 5273149, 5294684, 5269942	237	46	7107	5.21519	0.636787	0.0232775	1.18191
KEGG_PATHWAY	ect00520:Amino sugar and nucleotide sugar metabolism	8	1.20301	0.000721084	5285017, 5267668, 5265889, 5268354, 5268379, 5273149, 5294684, 5269942	237	46	7107	5.21519	0.636787	0.0232775	1.18191
KEGG_PATHWAY	ecr00520:Amino sugar and nucleotide sugar metabolism	8	1.20301	0.000721084	5285017, 5267668, 5265889, 5268354, 5268379, 5273149, 5294684, 5269942	237	46	7107	5.21519	0.636787	0.0232775	1.18191
KEGG_PATHWAY	ecm00520:Amino sugar and nucleotide sugar metabolism	8	1.20301	0.000721084	5285017, 5267668, 5265889, 5268354, 5268379, 5273149, 5294684, 5269942	237	46	7107	5.21519	0.636787	0.0232775	1.18191
SP_PIR_KEYWORDS	tricarboxylic acid cycle	6	0.902256	0.000769062	5284365, 5283362, 5282366, 5277270, 5280879, 5283375	551	62	47487	8.34032	0.227794	0.00353489	1.0404
SP_PIR_KEYWORDS	antiport	6	0.902256	0.000769062	5307104, 5296137, 5261780, 5263485, 5292740, 5275002	551	62	47487	8.34032	0.227794	0.00353489	1.0404
SP_PIR_KEYWORDS	heterodimer	4	0.601504	0.000773364	5269568, 5271587, 5303430, 5275617	551	16	47487	21.5458	0.228911	0.00350669	1.04619
KEGG_PATHWAY	ecd02040:Flagellar assembly	7	1.05263	0.000774687	5285667, 5261560, 5308543, 5300411, 5268337, 5273019, 5301231	237	34	7107	6.17386	0.663138	0.0244259	1.26924
KEGG_PATHWAY	ecg02010:ABC transporters	16	2.40602	0.00080781	5301369, 5266295, 5295319, 5266449, 5281331, 5271509, 5263976, 5304650, 5258315, 5273939, 5269973, 5272172, 5271545, 5256925, 5275590, 5271307	237	178	7107	2.69549	0.678457	0.0248986	1.32317
KEGG_PATHWAY	ece00520:Amino sugar and nucleotide sugar metabolism	8	1.20301	0.000823724	5285017, 5267668, 5265889, 5268354, 5268379, 5273149, 5294684, 5269942	237	47	7107	5.10423	0.685567	0.0248382	1.34907
UP_SEQ_FEATURE	nucleotide phosphate-binding region:GTP	11	1.65414	0.000834147	5259649, 5295880, 5302509, 5302027, 5308166, 5273276, 5268243, 5276843, 5256558, 5291770, 5293324	407	71	9468	3.60411	0.458468	0.184905	1.2587
GOTERM_MF_FAT	GO:0022890~inorganic cation transmembrane transporter activity	16	2.40602	0.00087219	5283100, 5281796, 5264661, 5276338, 5273939, 5288302, 5294193, 5256925, 5283984, 5283600, 5263485, 5261780, 5304051, 5296939, 5289036, 5291861	386	271	17785	2.7203	0.391338	0.0257927	1.27121
GOTERM_MF_FAT	GO:0016820~hydrolase activity, acting on acid anhydrides, catalyzing transmembrane movement of substances	19	2.85714	0.000873113	5295319, 5279331, 5283100, 5269569, 5264661, 5276338, 5291372, 5275617, 5290828, 5285106, 5288302, 5271545, 5256925, 5283984, 5302503, 5283600, 5303083, 5296939, 5271683	386	359	17785	2.43852	0.391658	0.0245447	1.27255
KEGG_PATHWAY	ect02040:Flagellar assembly	7	1.05263	0.000909389	5285667, 5261560, 5308543, 5300411, 5268337, 5273019, 5294369	237	35	7107	5.99747	0.721229	0.0268119	1.48839
SP_PIR_KEYWORDS	phage recognition	4	0.601504	0.000931032	5294193, 5294200, 5272011, 5283812	551	17	47487	20.2784	0.26873	0.00416427	1.25823
KEGG_PATHWAY	ecg00520:Amino sugar and nucleotide sugar metabolism	8	1.20301	0.000937569	5285017, 5267668, 5265889, 5268354, 5268379, 5273149, 5294684, 5269942	237	48	7107	4.99789	0.732052	0.0270638	1.53418
KEGG_PATHWAY	ecm02010:ABC transporters	17	2.55639	0.000956916	5266295, 5295319, 5266449, 5281331, 5271509, 5304650, 5258315, 5258580, 5275617, 5273939, 5290828, 5269973, 5271545, 5256925, 5272172, 5275590, 5271307	237	200	7107	2.54892	0.73924	0.0270589	1.5656
GOTERM_MF_FAT	GO:0008238~exopeptidase activity	10	1.50376	0.00100522	5295721, 5286738, 5277505, 5302242, 5290540, 5293388, 5265762, 5259709, 5300749, 5273042	386	117	17785	3.93805	0.435748	0.0268823	1.46377
GOTERM_BP_FAT	GO:0045333~cellular respiration	20	3.00752	0.00103017	5268245, 5263976, 5284365, 5280879, 5271587, 5257091, 5276951, 5291439, 5285462, 5304743, 5283362, 5282366, 5279953, 5294013, 5277270, 5304372, 5259082, 5283375, 5288705, 5291861	386	371	16709	2.33356	0.491424	0.0302662	1.52904
KEGG_PATHWAY	ecc00520:Amino sugar and nucleotide sugar metabolism	8	1.20301	0.00106346	5285017, 5267668, 5265889, 5268354, 5268379, 5273149, 5294684, 5269942	237	49	7107	4.89589	0.775502	0.0294358	1.73848
KEGG_PATHWAY	ecz00520:Amino sugar and nucleotide sugar metabolism	8	1.20301	0.00106346	5285017, 5267668, 5265889, 5268354, 5268379, 5273149, 5294684, 5269942	237	49	7107	4.89589	0.775502	0.0294358	1.73848
SP_PIR_KEYWORDS	FAD	9	1.35338	0.00109697	5285462, 5278696, 5282207, 5269568, 5291251, 5274304, 5271604, 5264160, 5273933	551	176	47487	4.4071	0.308426	0.00484068	1.48094
GOTERM_BP_FAT	GO:0009124~nucleoside monophosphate biosynthetic process	8	1.20301	0.00112409	5304913, 5273666, 5302807, 5295630, 5270684, 5300945, 5279649, 5257847	386	70	16709	4.94715	0.521843	0.0315699	1.66735
GOTERM_BP_FAT	GO:0009123~nucleoside monophosphate metabolic process	8	1.20301	0.00112409	5304913, 5273666, 5302807, 5295630, 5270684, 5300945, 5279649, 5257847	386	70	16709	4.94715	0.521843	0.0315699	1.66735
UP_SEQ_FEATURE	topological domain:Periplasmic	63	9.47368	0.00114093	5307386, 5289087, 5275043, 5294040, 5265131, 5304301, 5300046, 5292301, 5291439, 5286681, 5307104, 5304051, 5292342, 5289036, 5288705, 5268689, 5268305, 5292740, 5294200, 5296398, 5275629, 5290828, 5270983, 5301963, 5263458, 5294440, 5286913, 5278482, 5271307, 5275733, 5290822, 5283812, 5291861, 5273978, 5268245, 5295397, 5260853, 5281796, 5272302, 5269973, 5294193, 5268960, 5273484, 5275447, 528…	407	985	9468	1.48788	0.567885	0.189226	1.71789
GOTERM_BP_FAT	GO:0046677~response to antibiotic	14	2.10526	0.00114893	5302242, 5268305, 5293490, 5282920, 5288327, 5294486, 5302027, 5293543, 5281274, 5267335, 5302604, 5294559, 5273042, 5266102	386	209	16709	2.89965	0.529582	0.0309337	1.70391
GOTERM_BP_FAT	GO:0006091~generation of precursor metabolites and energy	32	4.81203	0.00115697	5268245, 5263976, 5271587, 5275335, 5271151, 5264661, 5276951, 5291439, 5279953, 5277270, 5304051, 5259082, 5283375, 5288705, 5284365, 5280879, 5306457, 5257091, 5283100, 5275708, 5302364, 5285462, 5304743, 5283362, 5282366, 5294013, 5268469, 5280801, 5303083, 5304372, 5273149, 5291861	386	746	16709	1.85684	0.53206	0.0299199	1.71573
SP_PIR_KEYWORDS	iron-sulfur protein	5	0.75188	0.00116904	5284365, 5294013, 5271587, 5274304, 5304372	551	40	47487	10.7729	0.32499	0.00509125	1.57752
SP_PIR_KEYWORDS	hydro-lyase	5	0.75188	0.00116904	5284365, 5270239, 5277962, 5291657, 5293439	551	40	47487	10.7729	0.32499	0.00509125	1.57752
KEGG_PATHWAY	ecd03018:RNA degradation	5	0.75188	0.00121192	5288151, 5256514, 5274088, 5303083, 5286653	237	15	7107	9.99578	0.817784	0.0328325	1.9789
KEGG_PATHWAY	eco03018:RNA degradation	5	0.75188	0.00121192	5288151, 5256514, 5274088, 5303083, 5286653	237	15	7107	9.99578	0.817784	0.0328325	1.9789
KEGG_PATHWAY	eck03018:RNA degradation	5	0.75188	0.00121192	5288151, 5256514, 5274088, 5303083, 5286653	237	15	7107	9.99578	0.817784	0.0328325	1.9789
KEGG_PATHWAY	eum03018:RNA degradation	5	0.75188	0.00121192	5288151, 5256514, 5274088, 5303083, 5286653	237	15	7107	9.99578	0.817784	0.0328325	1.9789
KEGG_PATHWAY	ecx03018:RNA degradation	5	0.75188	0.00121192	5288151, 5256514, 5274088, 5303083, 5286653	237	15	7107	9.99578	0.817784	0.0328325	1.9789
KEGG_PATHWAY	ecv03018:RNA degradation	5	0.75188	0.00121192	5288151, 5256514, 5274088, 5303083, 5286653	237	15	7107	9.99578	0.817784	0.0328325	1.9789
KEGG_PATHWAY	ecf03018:RNA degradation	5	0.75188	0.00121192	5288151, 5256514, 5274088, 5303083, 5286653	237	15	7107	9.99578	0.817784	0.0328325	1.9789
KEGG_PATHWAY	eci03018:RNA degradation	5	0.75188	0.00121192	5288151, 5256514, 5274088, 5303083, 5286653	237	15	7107	9.99578	0.817784	0.0328325	1.9789
KEGG_PATHWAY	ecg03018:RNA degradation	5	0.75188	0.00121192	5288151, 5256514, 5274088, 5303083, 5286653	237	15	7107	9.99578	0.817784	0.0328325	1.9789
KEGG_PATHWAY	ecj03018:RNA degradation	5	0.75188	0.00121192	5288151, 5256514, 5274088, 5303083, 5286653	237	15	7107	9.99578	0.817784	0.0328325	1.9789
KEGG_PATHWAY	ecq03018:RNA degradation	5	0.75188	0.00121192	5288151, 5256514, 5274088, 5303083, 5286653	237	15	7107	9.99578	0.817784	0.0328325	1.9789
KEGG_PATHWAY	ecw03018:RNA degradation	5	0.75188	0.00121192	5288151, 5256514, 5274088, 5303083, 5286653	237	15	7107	9.99578	0.817784	0.0328325	1.9789
KEGG_PATHWAY	ecr03018:RNA degradation	5	0.75188	0.00121192	5288151, 5256514, 5274088, 5303083, 5286653	237	15	7107	9.99578	0.817784	0.0328325	1.9789
GOTERM_BP_FAT	GO:0046349~amino sugar biosynthetic process	5	0.75188	0.00121711	5268305, 5265889, 5269942, 5265917, 5300784	386	21	16709	10.3066	0.550182	0.0302601	1.80416
GOTERM_MF_FAT	GO:0019001~guanyl nucleotide binding	12	1.80451	0.0012759	5259649, 5295880, 5302509, 5302027, 5308166, 5273276, 5268243, 5276843, 5306085, 5256558, 5291770, 5293324	386	171	17785	3.23334	0.516376	0.0324812	1.8545
GOTERM_MF_FAT	GO:0005525~GTP binding	12	1.80451	0.0012759	5259649, 5295880, 5302509, 5302027, 5308166, 5273276, 5268243, 5276843, 5306085, 5256558, 5291770, 5293324	386	171	17785	3.23334	0.516376	0.0324812	1.8545
GOTERM_MF_FAT	GO:0032561~guanyl ribonucleotide binding	12	1.80451	0.0012759	5259649, 5295880, 5302509, 5302027, 5308166, 5273276, 5268243, 5276843, 5306085, 5256558, 5291770, 5293324	386	171	17785	3.23334	0.516376	0.0324812	1.8545
GOTERM_BP_FAT	GO:0042493~response to drug	12	1.80451	0.00128545	5290200, 5277505, 5268305, 5302242, 5281274, 5293490, 5288327, 5302604, 5286256, 5275733, 5273042, 5266102	386	161	16709	3.2264	0.569927	0.0307686	1.90456
SP_PIR_KEYWORDS	glyoxylate bypass	4	0.601504	0.00130408	5283362, 5282366, 5277270, 5280879	551	19	47487	18.1439	0.35497	0.00560549	1.75826
KEGG_PATHWAY	eci00520:Amino sugar and nucleotide sugar metabolism	8	1.20301	0.00135486	5285017, 5267668, 5265889, 5268354, 5268379, 5273149, 5294684, 5269942	237	51	7107	4.7039	0.850956	0.0359442	2.20987
GOTERM_MF_FAT	GO:0008854~exodeoxyribonuclease V activity	3	0.451128	0.00138213	5306926, 5269828, 5275812	386	3	17785	46.0751	0.544781	0.0336376	2.00746
KEGG_PATHWAY	eck02040:Flagellar assembly	7	1.05263	0.00142334	5285667, 5261560, 5308543, 5300411, 5268337, 5273019, 5301231	237	38	7107	5.52398	0.864636	0.0370289	2.32033
KEGG_PATHWAY	ecx02040:Flagellar assembly	7	1.05263	0.00142334	5285667, 5261560, 5308543, 5300411, 5268337, 5273019, 5301231	237	38	7107	5.52398	0.864636	0.0370289	2.32033
KEGG_PATHWAY	ecp02040:Flagellar assembly	7	1.05263	0.00142334	5285667, 5261560, 5308543, 5300411, 5268337, 5273019, 5301231	237	38	7107	5.52398	0.864636	0.0370289	2.32033
KEGG_PATHWAY	eco00010:Glycolysis / Gluconeogenesis	7	1.05263	0.00142334	5287553, 5258922, 5306457, 5257091, 5297423, 5273149, 5271478	237	38	7107	5.52398	0.864636	0.0370289	2.32033
KEGG_PATHWAY	ecz02040:Flagellar assembly	7	1.05263	0.00142334	5285667, 5261560, 5308543, 5300411, 5268337, 5273019, 5301231	237	38	7107	5.52398	0.864636	0.0370289	2.32033
KEGG_PATHWAY	ecs02040:Flagellar assembly	7	1.05263	0.00142334	5285667, 5261560, 5308543, 5300411, 5268337, 5273019, 5301231	237	38	7107	5.52398	0.864636	0.0370289	2.32033
KEGG_PATHWAY	ecy02040:Flagellar assembly	7	1.05263	0.00142334	5285667, 5261560, 5308543, 5300411, 5268337, 5273019, 5301231	237	38	7107	5.52398	0.864636	0.0370289	2.32033
KEGG_PATHWAY	ecf02040:Flagellar assembly	7	1.05263	0.00142334	5285667, 5261560, 5308543, 5300411, 5268337, 5273019, 5301231	237	38	7107	5.52398	0.864636	0.0370289	2.32033
KEGG_PATHWAY	ecj00010:Glycolysis / Gluconeogenesis	7	1.05263	0.00142334	5287553, 5258922, 5306457, 5257091, 5297423, 5273149, 5271478	237	38	7107	5.52398	0.864636	0.0370289	2.32033
KEGG_PATHWAY	ecv00520:Amino sugar and nucleotide sugar metabolism	8	1.20301	0.0015222	5285017, 5267668, 5265889, 5268354, 5268379, 5273149, 5294684, 5269942	237	52	7107	4.61344	0.882204	0.0388333	2.47961
KEGG_PATHWAY	ece03018:RNA degradation	5	0.75188	0.00157415	5288151, 5256514, 5274088, 5303083, 5286653	237	16	7107	9.37104	0.890502	0.0394175	2.5632
KEGG_PATHWAY	ecc03018:RNA degradation	5	0.75188	0.00157415	5288151, 5256514, 5274088, 5303083, 5286653	237	16	7107	9.37104	0.890502	0.0394175	2.5632
KEGG_PATHWAY	ect03018:RNA degradation	5	0.75188	0.00157415	5288151, 5256514, 5274088, 5303083, 5286653	237	16	7107	9.37104	0.890502	0.0394175	2.5632
KEGG_PATHWAY	ecm03018:RNA degradation	5	0.75188	0.00157415	5288151, 5256514, 5274088, 5303083, 5286653	237	16	7107	9.37104	0.890502	0.0394175	2.5632
GOTERM_BP_FAT	GO:0009309~amine biosynthetic process	27	4.06015	0.00159181	5284202, 5289087, 5295937, 5270278, 5304674, 5288860, 5306201, 5303430, 5272302, 5275702, 5307106, 5257699, 5281297, 5307104, 5298643, 5281331, 5268922, 5286049, 5264757, 5259539, 5289103, 5275590, 5296599, 5274304, 5277962, 5262147, 5271307	386	600	16709	1.94794	0.648328	0.0366356	2.35344
GOTERM_BP_FAT	GO:0000270~peptidoglycan metabolic process	14	2.10526	0.00161061	5289087, 5302242, 5268305, 5288327, 5300784, 5306715, 5277505, 5260293, 5293065, 5302604, 5268379, 5269942, 5273042, 5266102	386	217	16709	2.79275	0.652646	0.0358057	2.38093
GOTERM_BP_FAT	GO:0030203~glycosaminoglycan metabolic process	14	2.10526	0.00161061	5289087, 5302242, 5268305, 5288327, 5300784, 5306715, 5277505, 5260293, 5293065, 5302604, 5268379, 5269942, 5273042, 5266102	386	217	16709	2.79275	0.652646	0.0358057	2.38093
KEGG_PATHWAY	ecd00520:Amino sugar and nucleotide sugar metabolism	7	1.05263	0.00163622	5285017, 5267668, 5265889, 5268354, 5268379, 5273149, 5294684	237	39	7107	5.38234	0.899654	0.0402245	2.66299
KEGG_PATHWAY	ecq00250:Alanine, aspartate and glutamate metabolism	6	0.902256	0.00171667	5270278, 5295880, 5274304, 5262147, 5303430, 5269942	237	27	7107	6.66385	0.910389	0.0414377	2.7922
KEGG_PATHWAY	ecd00250:Alanine, aspartate and glutamate metabolism	6	0.902256	0.00171667	5270278, 5295880, 5274304, 5262147, 5303430, 5301578	237	27	7107	6.66385	0.910389	0.0414377	2.7922
KEGG_PATHWAY	eum02010:ABC transporters	16	2.40602	0.00174242	5301369, 5266295, 5295319, 5266449, 5281331, 5271509, 5263976, 5258315, 5258580, 5273939, 5275617, 5290828, 5269973, 5256925, 5275590, 5271307	237	192	7107	2.49895	0.913576	0.0413367	2.83352
INTERPRO	IPR001360:Glycoside hydrolase, family 1	4	0.601504	0.00181108	5280541, 5287553, 5258922, 5271478	521	17	35585	16.0709	0.863602	0.392282	2.85689
KEGG_PATHWAY	ecf02010:ABC transporters	16	2.40602	0.00183357	5266295, 5295319, 5266449, 5281331, 5271509, 5304650, 5258315, 5258580, 5273939, 5275617, 5290828, 5269973, 5256925, 5272172, 5275590, 5271307	237	193	7107	2.486	0.923976	0.042733	2.97965
KEGG_PATHWAY	ect02010:ABC transporters	16	2.40602	0.00193191	5301369, 5266295, 5295319, 5266449, 5281331, 5271509, 5263976, 5258315, 5258580, 5275617, 5273939, 5269973, 5271545, 5256925, 5275590, 5271307	237	194	7107	2.47318	0.933797	0.0442419	3.13708
SP_PIR_KEYWORDS	transcription termination	3	0.451128	0.00194755	5278544, 5293543, 5303083	551	6	47487	43.0917	0.480565	0.00825704	2.61523
SP_PIR_KEYWORDS	alternative initiation	3	0.451128	0.00194755	5268305, 5294265, 5268243	551	6	47487	43.0917	0.480565	0.00825704	2.61523
GOTERM_BP_FAT	GO:0006022~aminoglycan metabolic process	14	2.10526	0.00196714	5289087, 5302242, 5268305, 5288327, 5300784, 5306715, 5277505, 5260293, 5293065, 5302604, 5268379, 5269942, 5273042, 5266102	386	222	16709	2.72985	0.725201	0.0421434	2.90077
KEGG_PATHWAY	ecq02010:ABC transporters	16	2.40602	0.00202953	5301369, 5266295, 5295319, 5266449, 5281331, 5271509, 5263976, 5258315, 5273939, 5275617, 5290828, 5269973, 5271545, 5256925, 5275590, 5271307	237	195	7107	2.4605	0.942292	0.0456836	3.29311
KEGG_PATHWAY	ecr00030:Pentose phosphate pathway	6	0.902256	0.00203412	5304913, 5297423, 5306132, 5273149, 5268850, 5292318	237	28	7107	6.42586	0.942664	0.0450631	3.30045
GOTERM_BP_FAT	GO:0034621~cellular macromolecular complex subunit organization	9	1.35338	0.0020412	5278544, 5268689, 5293543, 5303083, 5275708, 5256558, 5300046, 5293324, 5288705	386	99	16709	3.93523	0.738258	0.0423171	3.00843
GOTERM_BP_FAT	GO:0006351~transcription, DNA-dependent	7	1.05263	0.00212098	5278544, 5265409, 5293543, 5303083, 5274230, 5284623, 5288949	386	58	16709	5.22436	0.751631	0.0425925	3.12428
KEGG_PATHWAY	ecv02010:ABC transporters	16	2.40602	0.00212341	5301369, 5266295, 5295319, 5266449, 5281331, 5271509, 5263976, 5258315, 5273939, 5275617, 5290828, 5269973, 5271545, 5256925, 5275590, 5271307	237	196	7107	2.44795	0.949432	0.0462675	3.44295
KEGG_PATHWAY	ecx00520:Amino sugar and nucleotide sugar metabolism	7	1.05263	0.00213366	5285017, 5267668, 5265889, 5268379, 5273149, 5294684, 5269942	237	41	7107	5.11979	0.950156	0.0457763	3.45929
SP_PIR_KEYWORDS	aromatic amino acid biosynthesis	5	0.75188	0.00214076	5268922, 5288860, 5306201, 5277962, 5289103	551	47	47487	9.16844	0.513281	0.00896046	2.8712
SP_PIR_KEYWORDS	purine biosynthesis	5	0.75188	0.00214076	5295880, 5302807, 5300945, 5279649, 5257847	551	47	47487	9.16844	0.513281	0.00896046	2.8712
INTERPRO	IPR001460:Penicillin-binding protein, transpeptidase	4	0.601504	0.00214985	5306715, 5268305, 5288327, 5266102	521	18	35585	15.1781	0.906072	0.376899	3.38272
GOTERM_BP_FAT	GO:0006412~translation	15	2.25564	0.00227632	5266320, 5305081, 5268243, 5306085, 5289613, 5286523, 5306232, 5293324, 5302027, 5308166, 5276843, 5293543, 5295813, 5307290, 5264330	386	253	16709	2.56646	0.775744	0.0442912	3.34949
GOTERM_MF_FAT	GO:0031420~alkali metal ion binding	8	1.20301	0.00228714	5288302, 5299159, 5278762, 5281796, 5271349, 5261780, 5263485, 5278564	386	84	17785	4.38811	0.728251	0.0528393	3.30152
KEGG_PATHWAY	ecm02040:Flagellar assembly	8	1.20301	0.00235834	5285667, 5261560, 5308543, 5300411, 5268337, 5273019, 5294369, 5301231	237	56	7107	4.28391	0.963667	0.0497217	3.81696
KEGG_PATHWAY	ece00030:Pentose phosphate pathway	6	0.902256	0.0023924	5304913, 5297423, 5306132, 5273149, 5268850, 5292318	237	29	7107	6.20428	0.965367	0.0496775	3.87106
KEGG_PATHWAY	ecw00250:Alanine, aspartate and glutamate metabolism	6	0.902256	0.0023924	5270278, 5295880, 5274304, 5262147, 5303430, 5269942	237	29	7107	6.20428	0.965367	0.0496775	3.87106
KEGG_PATHWAY	ecx00250:Alanine, aspartate and glutamate metabolism	6	0.902256	0.0023924	5270278, 5295880, 5274304, 5262147, 5303430, 5269942	237	29	7107	6.20428	0.965367	0.0496775	3.87106
KEGG_PATHWAY	ecf00250:Alanine, aspartate and glutamate metabolism	6	0.902256	0.0023924	5270278, 5295880, 5274304, 5262147, 5303430, 5269942	237	29	7107	6.20428	0.965367	0.0496775	3.87106
GOTERM_BP_FAT	GO:0009201~ribonucleoside triphosphate biosynthetic process	8	1.20301	0.00244915	5303456, 5283984, 5283600, 5283100, 5303083, 5304051, 5296939, 5264661	386	80	16709	4.32876	0.799835	0.0462104	3.59948
GOTERM_BP_FAT	GO:0009145~purine nucleoside triphosphate biosynthetic process	8	1.20301	0.00244915	5303456, 5283984, 5283600, 5283100, 5303083, 5304051, 5296939, 5264661	386	80	16709	4.32876	0.799835	0.0462104	3.59948
GOTERM_BP_FAT	GO:0032774~RNA biosynthetic process	8	1.20301	0.00244915	5278544, 5265409, 5293543, 5303083, 5265423, 5274230, 5284623, 5288949	386	80	16709	4.32876	0.799835	0.0462104	3.59948
GOTERM_BP_FAT	GO:0009206~purine ribonucleoside triphosphate biosynthetic process	8	1.20301	0.00244915	5303456, 5283984, 5283600, 5283100, 5303083, 5304051, 5296939, 5264661	386	80	16709	4.32876	0.799835	0.0462104	3.59948
SP_PIR_KEYWORDS	nuclease	7	1.05263	0.00248764	5265620, 5282509, 5266128, 5282627, 5306926, 5269828, 5275812	551	117	47487	5.15627	0.566945	0.0102788	3.32918
SP_PIR_KEYWORDS	dna replication	8	1.20301	0.00255848	5257338, 5282627, 5286653, 5274200, 5265423, 5307712, 5266865, 5294559	551	158	47487	4.36371	0.577156	0.0104421	3.42246
SP_PIR_KEYWORDS	ligase	11	1.65414	0.00258949	5266320, 5260293, 5295880, 5302807, 5293065, 5257338, 5295813, 5303430, 5307290, 5300945, 5279649	551	296	47487	3.20276	0.581549	0.0104414	3.46326
GOTERM_BP_FAT	GO:0043933~macromolecular complex subunit organization	11	1.65414	0.00264858	5278544, 5268689, 5307742, 5265409, 5293543, 5303083, 5275708, 5256558, 5300046, 5293324, 5288705	386	151	16709	3.1534	0.824439	0.0484925	3.88718
GOTERM_MF_FAT	GO:0030145~manganese ion binding	12	1.80451	0.0026988	5265620, 5260293, 5277270, 5280801, 5293388, 5257338, 5290856, 5291460, 5259709, 5303430, 5283127, 5279215	386	188	17785	2.94097	0.785123	0.0596542	3.88485
KEGG_PATHWAY	eck02010:ABC transporters	15	2.25564	0.00270153	5266295, 5295319, 5266449, 5281331, 5271509, 5263976, 5258315, 5258580, 5273939, 5275617, 5290828, 5269973, 5256925, 5275590, 5271307	237	181	7107	2.48514	0.977586	0.055111	4.36086
KEGG_PATHWAY	eum00030:Pentose phosphate pathway	6	0.902256	0.00279444	5304913, 5297423, 5306132, 5273149, 5268850, 5292318	237	30	7107	5.99747	0.980334	0.0561402	4.5076
KEGG_PATHWAY	ecd00030:Pentose phosphate pathway	6	0.902256	0.00279444	5304913, 5297423, 5306132, 5273149, 5268850, 5292318	237	30	7107	5.99747	0.980334	0.0561402	4.5076
KEGG_PATHWAY	eck00030:Pentose phosphate pathway	6	0.902256	0.00279444	5304913, 5297423, 5306132, 5273149, 5268850, 5292318	237	30	7107	5.99747	0.980334	0.0561402	4.5076
KEGG_PATHWAY	ecz00030:Pentose phosphate pathway	6	0.902256	0.00279444	5304913, 5297423, 5306132, 5273149, 5268850, 5292318	237	30	7107	5.99747	0.980334	0.0561402	4.5076
KEGG_PATHWAY	ect00030:Pentose phosphate pathway	6	0.902256	0.00279444	5304913, 5297423, 5306132, 5273149, 5268850, 5292318	237	30	7107	5.99747	0.980334	0.0561402	4.5076
GOTERM_BP_FAT	GO:0009144~purine nucleoside triphosphate metabolic process	8	1.20301	0.00281874	5303456, 5283984, 5283600, 5283100, 5303083, 5304051, 5296939, 5264661	386	82	16709	4.22318	0.84303	0.0501357	4.13203
GOTERM_BP_FAT	GO:0009205~purine ribonucleoside triphosphate metabolic process	8	1.20301	0.00281874	5303456, 5283984, 5283600, 5283100, 5303083, 5304051, 5296939, 5264661	386	82	16709	4.22318	0.84303	0.0501357	4.13203
GOTERM_BP_FAT	GO:0009142~nucleoside triphosphate biosynthetic process	8	1.20301	0.00281874	5303456, 5283984, 5283600, 5283100, 5303083, 5304051, 5296939, 5264661	386	82	16709	4.22318	0.84303	0.0501357	4.13203
GOTERM_BP_FAT	GO:0009199~ribonucleoside triphosphate metabolic process	8	1.20301	0.00281874	5303456, 5283984, 5283600, 5283100, 5303083, 5304051, 5296939, 5264661	386	82	16709	4.22318	0.84303	0.0501357	4.13203
GOTERM_MF_FAT	GO:0042626~ATPase activity, coupled to transmembrane movement of substances	17	2.55639	0.00294378	5295319, 5279331, 5283100, 5269569, 5264661, 5276338, 5291372, 5275617, 5290828, 5285106, 5288302, 5271545, 5256925, 5283984, 5302503, 5283600, 5296939	386	338	17785	2.31739	0.813156	0.0624812	4.23044
GOTERM_MF_FAT	GO:0043492~ATPase activity, coupled to movement of substances	17	2.55639	0.00294378	5295319, 5279331, 5283100, 5269569, 5264661, 5276338, 5291372, 5275617, 5290828, 5285106, 5288302, 5271545, 5256925, 5283984, 5302503, 5283600, 5296939	386	338	17785	2.31739	0.813156	0.0624812	4.23044
GOTERM_BP_FAT	GO:0006813~potassium ion transport	9	1.35338	0.00295207	5288302, 5299159, 5278762, 5258379, 5271940, 5281796, 5261780, 5263485, 5278564	386	105	16709	3.71036	0.856213	0.0510668	4.32349
KEGG_PATHWAY	ecq00030:Pentose phosphate pathway	6	0.902256	0.00324318	5304913, 5297423, 5306132, 5273149, 5268850, 5292318	237	31	7107	5.804	0.989547	0.0639618	5.21342
SP_PIR_KEYWORDS	calcium	4	0.601504	0.00329507	5292740, 5286653, 5294200, 5261285	551	26	47487	13.259	0.670102	0.0131153	4.38748
GOTERM_BP_FAT	GO:0009141~nucleoside triphosphate metabolic process	8	1.20301	0.00345148	5303456, 5283984, 5283600, 5283100, 5303083, 5304051, 5296939, 5264661	386	85	16709	4.07412	0.89649	0.0579402	5.03742
GOTERM_MF_FAT	GO:0016887~ATPase activity	33	4.96241	0.00358411	5301601, 5274088, 5305015, 5304650, 5296977, 5306926, 5269569, 5264661, 5276338, 5275617, 5271895, 5273939, 5288302, 5285106, 5256925, 5283984, 5302503, 5296939, 5271683, 5265365, 5284683, 5295319, 5281331, 5308677, 5279331, 5256514, 5258315, 5283100, 5291372, 5290828, 5271545, 5283600, 5292335	386	891	17785	1.70649	0.870364	0.0728756	5.12829
KEGG_PATHWAY	ecq00360:Phenylalanine metabolism	4	0.601504	0.00364879	5269568, 5270239, 5288860, 5302776	237	10	7107	11.9949	0.994097	0.0706949	5.84718
KEGG_PATHWAY	ecc00030:Pentose phosphate pathway	6	0.902256	0.00374159	5304913, 5297423, 5306132, 5273149, 5268850, 5292318	237	32	7107	5.62263	0.99482	0.0714466	5.99161
KEGG_PATHWAY	ecm00250:Alanine, aspartate and glutamate metabolism	6	0.902256	0.00374159	5270278, 5295880, 5274304, 5262147, 5303430, 5269942	237	32	7107	5.62263	0.99482	0.0714466	5.99161
KEGG_PATHWAY	eci00030:Pentose phosphate pathway	6	0.902256	0.00374159	5304913, 5297423, 5306132, 5273149, 5268850, 5292318	237	32	7107	5.62263	0.99482	0.0714466	5.99161
KEGG_PATHWAY	ecv00030:Pentose phosphate pathway	6	0.902256	0.00374159	5304913, 5297423, 5306132, 5273149, 5268850, 5292318	237	32	7107	5.62263	0.99482	0.0714466	5.99161
GOTERM_MF_FAT	GO:0016884~carbon-nitrogen ligase activity, with glutamine as amido-N-donor	4	0.601504	0.00377364	5302807, 5303430, 5300945, 5279649	386	15	17785	12.2867	0.883663	0.0739535	5.39253
KEGG_PATHWAY	ecc00400:Phenylalanine, tyrosine and tryptophan biosynthesis	5	0.75188	0.00377512	5268922, 5288860, 5306201, 5277962, 5289103	237	20	7107	7.49684	0.99506	0.0710999	6.04374
KEGG_PATHWAY	ece00400:Phenylalanine, tyrosine and tryptophan biosynthesis	5	0.75188	0.00377512	5268922, 5288860, 5306201, 5277962, 5289103	237	20	7107	7.49684	0.99506	0.0710999	6.04374
GOTERM_BP_FAT	GO:0009061~anaerobic respiration	11	1.65414	0.00383777	5268245, 5285462, 5291439, 5304743, 5263976, 5294013, 5271587, 5257091, 5304372, 5276951, 5288705	386	159	16709	2.99474	0.919735	0.0626302	5.58623
INTERPRO	IPR003593:ATPase, AAA+ type, core	24	3.60902	0.00392332	5284202, 5284683, 5281331, 5308677, 5305015, 5294265, 5296977, 5304650, 5258315, 5264661, 5276338, 5275617, 5275812, 5273939, 5290828, 5285106, 5271545, 5256925, 5302503, 5282429, 5303083, 5292335, 5265423, 5271683	521	852	35585	1.92398	0.986703	0.513265	6.09217
GOTERM_BP_FAT	GO:0015980~energy derivation by oxidation of organic compounds	20	3.00752	0.00393013	5268245, 5263976, 5284365, 5280879, 5271587, 5257091, 5276951, 5291439, 5285462, 5304743, 5283362, 5282366, 5279953, 5294013, 5277270, 5304372, 5259082, 5283375, 5288705, 5291861	386	418	16709	2.07118	0.924472	0.06254	5.71701
SP_PIR_KEYWORDS	ribosome	5	0.75188	0.00406264	5293543, 5289613, 5286523, 5264330, 5306232	551	56	47487	7.69494	0.74534	0.0159633	5.38357
GOTERM_BP_FAT	GO:0016114~terpenoid biosynthetic process	4	0.601504	0.00449411	5290200, 5260813, 5283127, 5282377	386	15	16709	11.5434	0.94791	0.0695323	6.51193
GOTERM_BP_FAT	GO:0006721~terpenoid metabolic process	4	0.601504	0.00449411	5290200, 5260813, 5283127, 5282377	386	15	16709	11.5434	0.94791	0.0695323	6.51193
GOTERM_BP_FAT	GO:0008652~cellular amino acid biosynthetic process	24	3.60902	0.00450817	5281331, 5270278, 5289087, 5268922, 5304674, 5288860, 5286049, 5264757, 5306201, 5303430, 5259539, 5289103, 5272302, 5275702, 5307106, 5275590, 5296599, 5281297, 5257699, 5274304, 5277962, 5262147, 5298643, 5271307	386	550	16709	1.88891	0.94839	0.0681399	6.53166
SP_PIR_KEYWORDS	carboxypeptidase	4	0.601504	0.00451348	5277505, 5302242, 5290540, 5273042	551	29	47487	11.8874	0.78128	0.0175187	5.96415
KEGG_PATHWAY	ecf00400:Phenylalanine, tyrosine and tryptophan biosynthesis	5	0.75188	0.00454358	5268922, 5288860, 5306201, 5277962, 5289103	237	21	7107	7.13984	0.998328	0.0838593	7.23121
KEGG_PATHWAY	ecr00400:Phenylalanine, tyrosine and tryptophan biosynthesis	5	0.75188	0.00454358	5268922, 5288860, 5306201, 5277962, 5289103	237	21	7107	7.13984	0.998328	0.0838593	7.23121
KEGG_PATHWAY	ecg00400:Phenylalanine, tyrosine and tryptophan biosynthesis	5	0.75188	0.00454358	5268922, 5288860, 5306201, 5277962, 5289103	237	21	7107	7.13984	0.998328	0.0838593	7.23121
KEGG_PATHWAY	ecw00400:Phenylalanine, tyrosine and tryptophan biosynthesis	5	0.75188	0.00454358	5268922, 5288860, 5306201, 5277962, 5289103	237	21	7107	7.13984	0.998328	0.0838593	7.23121
KEGG_PATHWAY	eck00400:Phenylalanine, tyrosine and tryptophan biosynthesis	5	0.75188	0.00454358	5268922, 5288860, 5306201, 5277962, 5289103	237	21	7107	7.13984	0.998328	0.0838593	7.23121
KEGG_PATHWAY	ecq00400:Phenylalanine, tyrosine and tryptophan biosynthesis	5	0.75188	0.00454358	5268922, 5288860, 5306201, 5277962, 5289103	237	21	7107	7.13984	0.998328	0.0838593	7.23121
KEGG_PATHWAY	ecd00400:Phenylalanine, tyrosine and tryptophan biosynthesis	5	0.75188	0.00454358	5268922, 5288860, 5306201, 5277962, 5289103	237	21	7107	7.13984	0.998328	0.0838593	7.23121
KEGG_PATHWAY	ecj00400:Phenylalanine, tyrosine and tryptophan biosynthesis	5	0.75188	0.00454358	5268922, 5288860, 5306201, 5277962, 5289103	237	21	7107	7.13984	0.998328	0.0838593	7.23121
KEGG_PATHWAY	eco00400:Phenylalanine, tyrosine and tryptophan biosynthesis	5	0.75188	0.00454358	5268922, 5288860, 5306201, 5277962, 5289103	237	21	7107	7.13984	0.998328	0.0838593	7.23121
KEGG_PATHWAY	eum00400:Phenylalanine, tyrosine and tryptophan biosynthesis	5	0.75188	0.00454358	5268922, 5288860, 5306201, 5277962, 5289103	237	21	7107	7.13984	0.998328	0.0838593	7.23121
KEGG_PATHWAY	ecx00400:Phenylalanine, tyrosine and tryptophan biosynthesis	5	0.75188	0.00454358	5268922, 5288860, 5306201, 5277962, 5289103	237	21	7107	7.13984	0.998328	0.0838593	7.23121
KEGG_PATHWAY	eci00400:Phenylalanine, tyrosine and tryptophan biosynthesis	5	0.75188	0.00454358	5268922, 5288860, 5306201, 5277962, 5289103	237	21	7107	7.13984	0.998328	0.0838593	7.23121
SP_PIR_KEYWORDS	ATP biosynthesis	3	0.451128	0.00456757	5283100, 5304051, 5264661	551	9	47487	28.7278	0.785237	0.0175253	6.03358
UP_SEQ_FEATURE	transmembrane region	99	14.8872	0.00462331	5307386, 5270820, 5294040, 5265131, 5304301, 5275002, 5271546, 5291439, 5292301, 5285667, 5307104, 5263485, 5288702, 5308712, 5288705, 5293490, 5263880, 5296398, 5270983, 5301963, 5294440, 5285449, 5283812, 5273978, 5291861, 5295397, 5281796, 5297142, 5275702, 5294193, 5275447, 5273484, 5281274, 5302604, 5270755, 5275708, 5268850, 5263901, 5307113, 5306715, 5275590, 5267668, 5267335, 5303514, 526…	407	1793	9468	1.28445	0.966827	0.493992	6.79235
UP_SEQ_FEATURE	topological domain:Cytoplasmic	60	9.02256	0.0046608	5307386, 5289087, 5275043, 5294040, 5265131, 5304301, 5300046, 5292301, 5291439, 5286681, 5307104, 5304051, 5292342, 5289036, 5288705, 5268689, 5268305, 5292740, 5296398, 5275629, 5290828, 5270983, 5301963, 5263458, 5294440, 5286913, 5278482, 5271307, 5275733, 5290822, 5291861, 5273978, 5268245, 5295397, 5260853, 5281796, 5272302, 5269973, 5268960, 5273484, 5275447, 5281274, 5259082, 5295019, 526…	407	985	9468	1.41703	0.967733	0.435764	6.84562
GOTERM_BP_FAT	GO:0016051~carbohydrate biosynthetic process	26	3.90977	0.00466919	5289087, 5294684, 5300784, 5277505, 5297423, 5268354, 5265889, 5302604, 5268379, 5308712, 5265917, 5266102, 5268689, 5267839, 5302242, 5268305, 5306457, 5288327, 5306715, 5260293, 5293065, 5263458, 5296946, 5273149, 5269942, 5273042	386	617	16709	1.82411	0.953586	0.0689097	6.75741
KEGG_PATHWAY	eci00010:Glycolysis / Gluconeogenesis	7	1.05263	0.00480121	5287553, 5258922, 5306457, 5257091, 5297423, 5273149, 5271478	237	48	7107	4.37315	0.998837	0.0872677	7.62615
KEGG_PATHWAY	ecv00010:Glycolysis / Gluconeogenesis	7	1.05263	0.00480121	5287553, 5258922, 5306457, 5257091, 5297423, 5273149, 5271478	237	48	7107	4.37315	0.998837	0.0872677	7.62615
SP_PIR_KEYWORDS	Isomerase	15	2.25564	0.00487199	5262667, 5268922, 5281548, 5262714, 5294124, 5262533, 5280801, 5269845, 5290856, 5265889, 5300577, 5273149, 5269942, 5291132, 5294559	551	543	47487	2.38075	0.806212	0.0184748	6.42346
KEGG_PATHWAY	eck00910:Nitrogen metabolism	6	0.902256	0.00489914	5285462, 5307679, 5270278, 5269568, 5274304, 5301578	237	34	7107	5.29188	0.998987	0.0878376	7.77584
KEGG_PATHWAY	ecd00051:Fructose and mannose metabolism	6	0.902256	0.00489914	5279015, 5297423, 5302809, 5290856, 5268354, 5260653	237	34	7107	5.29188	0.998987	0.0878376	7.77584
KEGG_PATHWAY	ecr00910:Nitrogen metabolism	6	0.902256	0.00489914	5285462, 5307679, 5270278, 5269568, 5274304, 5301578	237	34	7107	5.29188	0.998987	0.0878376	7.77584
KEGG_PATHWAY	ecg00910:Nitrogen metabolism	6	0.902256	0.00489914	5285462, 5307679, 5270278, 5269568, 5274304, 5301578	237	34	7107	5.29188	0.998987	0.0878376	7.77584
KEGG_PATHWAY	ecz00910:Nitrogen metabolism	6	0.902256	0.00489914	5285462, 5307679, 5270278, 5269568, 5274304, 5301578	237	34	7107	5.29188	0.998987	0.0878376	7.77584
GOTERM_CC_FAT	GO:0009288~flagellin-based flagellum	8	1.20301	0.00497972	5285667, 5261560, 5308543, 5300411, 5268337, 5273019, 5294369, 5301231	221	70	7281	3.76522	0.308865	0.036268	5.09098
INTERPRO	IPR000994:Peptidase M24, structural domain	4	0.601504	0.00499738	5286738, 5293388, 5265762, 5259709	521	24	35585	11.3836	0.995937	0.54459	7.69827
UP_SEQ_FEATURE	active site:Acyl-ester intermediate	5	0.75188	0.00508149	5277505, 5302242, 5288327, 5273042, 5266102	407	17	9468	6.84203	0.976351	0.414282	7.44148
KEGG_PATHWAY	ecl00230:Purine metabolism	9	1.35338	0.00522796	5303456, 5294798, 5273666, 5302807, 5274200, 5279649, 5288949, 5257847, 5307712	237	81	7107	3.33193	0.999363	0.0922924	8.27685
GOTERM_MF_FAT	GO:0042625~ATPase activity, coupled to transmembrane movement of ions	9	1.35338	0.00532898	5295319, 5288302, 5283984, 5283600, 5283100, 5296939, 5276338, 5264661, 5291372	386	123	17785	3.37135	0.952179	0.0995294	7.53522
KEGG_PATHWAY	ect00400:Phenylalanine, tyrosine and tryptophan biosynthesis	5	0.75188	0.00541078	5268922, 5288860, 5306201, 5277962, 5289103	237	22	7107	6.8153	0.999508	0.0941909	8.5543
KEGG_PATHWAY	ecz00400:Phenylalanine, tyrosine and tryptophan biosynthesis	5	0.75188	0.00541078	5268922, 5288860, 5306201, 5277962, 5289103	237	22	7107	6.8153	0.999508	0.0941909	8.5543
KEGG_PATHWAY	ecv00400:Phenylalanine, tyrosine and tryptophan biosynthesis	5	0.75188	0.00541078	5268922, 5288860, 5306201, 5277962, 5289103	237	22	7107	6.8153	0.999508	0.0941909	8.5543
KEGG_PATHWAY	ecm00400:Phenylalanine, tyrosine and tryptophan biosynthesis	5	0.75188	0.00541078	5268922, 5288860, 5306201, 5277962, 5289103	237	22	7107	6.8153	0.999508	0.0941909	8.5543
KEGG_PATHWAY	eck00051:Fructose and mannose metabolism	6	0.902256	0.00556409	5279015, 5297423, 5302809, 5290856, 5268354, 5260653	237	35	7107	5.14069	0.999604	0.0955546	8.78637
KEGG_PATHWAY	eum00910:Nitrogen metabolism	6	0.902256	0.00556409	5285462, 5307679, 5270278, 5269568, 5274304, 5301578	237	35	7107	5.14069	0.999604	0.0955546	8.78637
KEGG_PATHWAY	eco00910:Nitrogen metabolism	6	0.902256	0.00556409	5285462, 5307679, 5270278, 5269568, 5274304, 5301578	237	35	7107	5.14069	0.999604	0.0955546	8.78637
KEGG_PATHWAY	ecj00910:Nitrogen metabolism	6	0.902256	0.00556409	5285462, 5307679, 5270278, 5269568, 5274304, 5301578	237	35	7107	5.14069	0.999604	0.0955546	8.78637
GOTERM_CC_FAT	GO:0043232~intracellular non-membrane-bounded organelle	17	2.55639	0.00568783	5256514, 5261560, 5308543, 5300411, 5289613, 5286523, 5306232, 5285667, 5293543, 5286743, 5265423, 5268337, 5264330, 5294559, 5294369, 5273019, 5301231	221	262	7281	2.1377	0.344332	0.0376459	5.79554
GOTERM_CC_FAT	GO:0043228~non-membrane-bounded organelle	17	2.55639	0.00568783	5256514, 5261560, 5308543, 5300411, 5289613, 5286523, 5306232, 5285667, 5293543, 5286743, 5265423, 5268337, 5264330, 5294559, 5294369, 5273019, 5301231	221	262	7281	2.1377	0.344332	0.0376459	5.79554
SP_PIR_KEYWORDS	sugar transport	11	1.65414	0.00586508	5266449, 5271509, 5272233, 5271545, 5277987, 5267668, 5292335, 5265131, 5265695, 5275629, 5283812	551	333	47487	2.8469	0.861442	0.0219628	7.68498
GOTERM_BP_FAT	GO:0007049~cell cycle	10	1.50376	0.00593079	5274759, 5259649, 5284625, 5291857, 5293065, 5286743, 5256558, 5273042, 5300784, 5266102	386	143	16709	3.0271	0.979802	0.0848671	8.50872
SP_PIR_KEYWORDS	phosphohistidine	4	0.601504	0.00597169	5268245, 5303456, 5294440, 5278482	551	32	47487	10.7729	0.866346	0.022113	7.81945
KEGG_PATHWAY	eci02010:ABC transporters	15	2.25564	0.00603396	5266295, 5295319, 5266449, 5281331, 5271509, 5263976, 5258315, 5273939, 5275617, 5290828, 5269973, 5271545, 5256925, 5275590, 5271307	237	198	7107	2.27177	0.999796	0.101979	9.49414
GOTERM_BP_FAT	GO:0006812~cation transport	24	3.60902	0.00611465	5299159, 5278762, 5271940, 5283100, 5281796, 5292740, 5264661, 5276338, 5262469, 5275002, 5273939, 5292301, 5288302, 5294193, 5256925, 5283984, 5258379, 5263485, 5261780, 5303083, 5304051, 5296939, 5289036, 5278564	386	564	16709	1.84202	0.98211	0.0855309	8.76137
KEGG_PATHWAY	ecr02010:ABC transporters	14	2.10526	0.00615769	5266295, 5295319, 5266449, 5281331, 5271509, 5263976, 5258315, 5258580, 5273939, 5275617, 5269973, 5256925, 5275590, 5271307	237	178	7107	2.35855	0.999829	0.102733	9.67965
INTERPRO	IPR018120:Glycoside hydrolase, family 1, active site	4	0.601504	0.00628259	5280541, 5287553, 5258922, 5271478	521	26	35585	10.5079	0.999018	0.579282	9.58626
KEGG_PATHWAY	ecv00910:Nitrogen metabolism	6	0.902256	0.00629033	5285462, 5307679, 5270278, 5269568, 5274304, 5301578	237	36	7107	4.99789	0.999858	0.103607	9.87813
KEGG_PATHWAY	ecc00910:Nitrogen metabolism	6	0.902256	0.00629033	5285462, 5307679, 5270278, 5269568, 5274304, 5301578	237	36	7107	4.99789	0.999858	0.103607	9.87813
KEGG_PATHWAY	ecd00010:Glycolysis / Gluconeogenesis	6	0.902256	0.00629033	5287553, 5258922, 5306457, 5297423, 5273149, 5271478	237	36	7107	4.99789	0.999858	0.103607	9.87813
KEGG_PATHWAY	eci00910:Nitrogen metabolism	6	0.902256	0.00629033	5285462, 5307679, 5270278, 5269568, 5274304, 5301578	237	36	7107	4.99789	0.999858	0.103607	9.87813
KEGG_PATHWAY	ece00910:Nitrogen metabolism	6	0.902256	0.00629033	5285462, 5307679, 5270278, 5269568, 5274304, 5301578	237	36	7107	4.99789	0.999858	0.103607	9.87813
KEGG_PATHWAY	ect00910:Nitrogen metabolism	6	0.902256	0.00629033	5285462, 5307679, 5270278, 5269568, 5274304, 5301578	237	36	7107	4.99789	0.999858	0.103607	9.87813
KEGG_PATHWAY	ecc03020:RNA polymerase	3	0.451128	0.00630322	5274230, 5284623, 5288949	237	4	7107	22.4905	0.999861	0.10261	9.8974
KEGG_PATHWAY	ecq03020:RNA polymerase	3	0.451128	0.00630322	5274230, 5284623, 5288949	237	4	7107	22.4905	0.999861	0.10261	9.8974
KEGG_PATHWAY	eco03020:RNA polymerase	3	0.451128	0.00630322	5274230, 5284623, 5288949	237	4	7107	22.4905	0.999861	0.10261	9.8974
KEGG_PATHWAY	ece03020:RNA polymerase	3	0.451128	0.00630322	5274230, 5284623, 5288949	237	4	7107	22.4905	0.999861	0.10261	9.8974
KEGG_PATHWAY	eci03020:RNA polymerase	3	0.451128	0.00630322	5274230, 5284623, 5288949	237	4	7107	22.4905	0.999861	0.10261	9.8974
KEGG_PATHWAY	ecj03020:RNA polymerase	3	0.451128	0.00630322	5274230, 5284623, 5288949	237	4	7107	22.4905	0.999861	0.10261	9.8974
KEGG_PATHWAY	ect03020:RNA polymerase	3	0.451128	0.00630322	5274230, 5284623, 5288949	237	4	7107	22.4905	0.999861	0.10261	9.8974
KEGG_PATHWAY	ecz03020:RNA polymerase	3	0.451128	0.00630322	5274230, 5284623, 5288949	237	4	7107	22.4905	0.999861	0.10261	9.8974
KEGG_PATHWAY	ecw03020:RNA polymerase	3	0.451128	0.00630322	5274230, 5284623, 5288949	237	4	7107	22.4905	0.999861	0.10261	9.8974
KEGG_PATHWAY	ecr03020:RNA polymerase	3	0.451128	0.00630322	5274230, 5284623, 5288949	237	4	7107	22.4905	0.999861	0.10261	9.8974
KEGG_PATHWAY	eum03020:RNA polymerase	3	0.451128	0.00630322	5274230, 5284623, 5288949	237	4	7107	22.4905	0.999861	0.10261	9.8974
KEGG_PATHWAY	ecf03020:RNA polymerase	3	0.451128	0.00630322	5274230, 5284623, 5288949	237	4	7107	22.4905	0.999861	0.10261	9.8974
KEGG_PATHWAY	ecg03020:RNA polymerase	3	0.451128	0.00630322	5274230, 5284623, 5288949	237	4	7107	22.4905	0.999861	0.10261	9.8974
KEGG_PATHWAY	ecm03020:RNA polymerase	3	0.451128	0.00630322	5274230, 5284623, 5288949	237	4	7107	22.4905	0.999861	0.10261	9.8974
KEGG_PATHWAY	ecx03020:RNA polymerase	3	0.451128	0.00630322	5274230, 5284623, 5288949	237	4	7107	22.4905	0.999861	0.10261	9.8974
KEGG_PATHWAY	ecv03020:RNA polymerase	3	0.451128	0.00630322	5274230, 5284623, 5288949	237	4	7107	22.4905	0.999861	0.10261	9.8974
KEGG_PATHWAY	ecd03020:RNA polymerase	3	0.451128	0.00630322	5274230, 5284623, 5288949	237	4	7107	22.4905	0.999861	0.10261	9.8974
KEGG_PATHWAY	eck03020:RNA polymerase	3	0.451128	0.00630322	5274230, 5284623, 5288949	237	4	7107	22.4905	0.999861	0.10261	9.8974
KEGG_PATHWAY	ece00900:Terpenoid backbone biosynthesis	4	0.601504	0.00636826	5290200, 5260813, 5283127, 5282377	237	12	7107	9.99578	0.999873	0.102433	9.99455
GOTERM_MF_FAT	GO:0008658~penicillin binding	4	0.601504	0.00645021	5306715, 5268305, 5288327, 5266102	386	18	17785	10.2389	0.974829	0.115502	9.05173
GOTERM_MF_FAT	GO:0008135~translation factor activity, nucleic acid binding	7	1.05263	0.00645065	5278544, 5302027, 5308166, 5268243, 5276843, 5306085, 5293324	386	77	17785	4.18865	0.974835	0.112001	9.05231
GOTERM_BP_FAT	GO:0009602~detection of symbiont	4	0.601504	0.00649132	5294193, 5294200, 5272011, 5283812	386	17	16709	10.1853	0.986049	0.0886913	9.27693
GOTERM_BP_FAT	GO:0009615~response to virus	4	0.601504	0.00649132	5294193, 5294200, 5272011, 5283812	386	17	16709	10.1853	0.986049	0.0886913	9.27693
GOTERM_BP_FAT	GO:0009581~detection of external stimulus	4	0.601504	0.00649132	5294193, 5294200, 5272011, 5283812	386	17	16709	10.1853	0.986049	0.0886913	9.27693
GOTERM_BP_FAT	GO:0009595~detection of biotic stimulus	4	0.601504	0.00649132	5294193, 5294200, 5272011, 5283812	386	17	16709	10.1853	0.986049	0.0886913	9.27693
GOTERM_BP_FAT	GO:0009597~detection of virus	4	0.601504	0.00649132	5294193, 5294200, 5272011, 5283812	386	17	16709	10.1853	0.986049	0.0886913	9.27693
GOTERM_BP_FAT	GO:0009608~response to symbiont	4	0.601504	0.00649132	5294193, 5294200, 5272011, 5283812	386	17	16709	10.1853	0.986049	0.0886913	9.27693
SP_PIR_KEYWORDS	amino-acid transport	6	0.902256	0.00652317	5275702, 5281331, 5289087, 5275590, 5307104, 5271307	551	101	47487	5.1198	0.889082	0.0238748	8.51223
SP_PIR_KEYWORDS	serine proteinase	3	0.451128	0.00687203	5294265, 5296977, 5265365	551	11	47487	23.5045	0.901429	0.02487	8.94799
GOTERM_BP_FAT	GO:0006417~regulation of translation	5	0.75188	0.00745477	5305081, 5276843, 5306085, 5293543, 5293324	386	34	16709	6.36582	0.992618	0.0991705	10.5833
GOTERM_BP_FAT	GO:0032268~regulation of cellular protein metabolic process	5	0.75188	0.00745477	5305081, 5276843, 5306085, 5293543, 5293324	386	34	16709	6.36582	0.992618	0.0991705	10.5833
GOTERM_BP_FAT	GO:0006353~transcription termination	3	0.451128	0.00747018	5278544, 5293543, 5303083	386	6	16709	21.6438	0.992692	0.0973999	10.6041
GOTERM_MF_FAT	GO:0008144~drug binding	4	0.601504	0.00753821	5306715, 5268305, 5288327, 5266102	386	19	17785	9.70003	0.986506	0.125888	10.5011
GOTERM_MF_FAT	GO:0016728~oxidoreductase activity, acting on CH or CH2 groups, disulfide as acceptor	4	0.601504	0.00753821	5293396, 5260813, 5308648, 5274200	386	19	17785	9.70003	0.986506	0.125888	10.5011
GOTERM_BP_FAT	GO:0051606~detection of stimulus	4	0.601504	0.00765814	5294193, 5294200, 5272011, 5283812	386	18	16709	9.61946	0.993546	0.0978007	10.8568
SP_PIR_KEYWORDS	metalloprotease	6	0.902256	0.00766051	5295721, 5305555, 5293388, 5300062, 5259709, 5300749	551	105	47487	4.92476	0.924516	0.0274008	9.92576
GOTERM_BP_FAT	GO:0006457~protein folding	12	1.80451	0.00781158	5266449, 5286738, 5264814, 5294265, 5288817, 5286653, 5304051, 5268337, 5263762, 5300046, 5276553, 5276951	386	204	16709	2.54633	0.994169	0.0977741	11.0626
KEGG_PATHWAY	ecl00240:Pyrimidine metabolism	7	1.05263	0.00782976	5300531, 5303456, 5303430, 5274200, 5258523, 5288949, 5307712	237	53	7107	3.96059	0.999984	0.123119	12.1519
KEGG_PATHWAY	ecj00051:Fructose and mannose metabolism	6	0.902256	0.00793782	5279015, 5297423, 5302809, 5290856, 5268354, 5260653	237	38	7107	4.73484	0.999986	0.123341	12.3095
KEGG_PATHWAY	eco00051:Fructose and mannose metabolism	6	0.902256	0.00793782	5279015, 5297423, 5302809, 5290856, 5268354, 5260653	237	38	7107	4.73484	0.999986	0.123341	12.3095
KEGG_PATHWAY	ecr00051:Fructose and mannose metabolism	6	0.902256	0.00793782	5279015, 5297423, 5302809, 5290856, 5268354, 5260653	237	38	7107	4.73484	0.999986	0.123341	12.3095
GOTERM_BP_FAT	GO:0009064~glutamine family amino acid metabolic process	14	2.10526	0.00795131	5281331, 5270278, 5265409, 5302807, 5264757, 5303430, 5300945, 5275590, 5274304, 5262147, 5269942, 5279649, 5271307, 5301578	386	262	16709	2.31308	0.994683	0.0975883	11.2497
GOTERM_BP_FAT	GO:0019438~aromatic compound biosynthetic process	12	1.80451	0.00809157	5260088, 5299472, 5295937, 5268922, 5292043, 5286049, 5288860, 5304909, 5306201, 5277962, 5289103, 5291372	386	205	16709	2.53391	0.995154	0.0974159	11.4371
SP_PIR_KEYWORDS	alkylphosphonate uptake	3	0.451128	0.00818354	5266300, 5258315, 5278305	551	12	47487	21.5458	0.93677	0.028945	10.569
GOTERM_BP_FAT	GO:0015672~monovalent inorganic cation transport	15	2.25564	0.00846069	5278762, 5299159, 5271940, 5283100, 5281796, 5264661, 5275002, 5292301, 5288302, 5258379, 5263485, 5261780, 5303083, 5304051, 5278564	386	294	16709	2.20855	0.996204	0.0998254	11.9285
KEGG_PATHWAY	eci00051:Fructose and mannose metabolism	7	1.05263	0.00857036	5267609, 5279015, 5297423, 5302809, 5290856, 5268354, 5260653	237	54	7107	3.88725	0.999994	0.131093	13.2265
KEGG_PATHWAY	eck00010:Glycolysis / Gluconeogenesis	6	0.902256	0.00886453	5287553, 5258922, 5306457, 5297423, 5273149, 5271478	237	39	7107	4.61344	0.999996	0.133846	13.6499
KEGG_PATHWAY	ecr00010:Glycolysis / Gluconeogenesis	6	0.902256	0.00886453	5287553, 5258922, 5306457, 5297423, 5273149, 5271478	237	39	7107	4.61344	0.999996	0.133846	13.6499
INTERPRO	IPR006036:Potassium uptake protein TrkA	3	0.451128	0.00887406	5261780, 5263485, 5278564	521	10	35585	20.4904	0.999944	0.663265	13.2836
GOTERM_BP_FAT	GO:0006308~DNA catabolic process	5	0.75188	0.00913439	5265620, 5258520, 5306926, 5269828, 5275812	386	36	16709	6.01216	0.99757	0.105487	12.8189
SP_PIR_KEYWORDS	iron-sulfur	13	1.95489	0.00916504	5290200, 5284365, 5270278, 5260813, 5287281, 5277061, 5285462, 5293396, 5270492, 5294013, 5268469, 5274304, 5304372	551	469	47487	2.38888	0.954664	0.0320402	11.7646
INTERPRO	IPR017937:Thioredoxin, conserved site	4	0.601504	0.00939725	5275708, 5291201, 5300577, 5302364	521	30	35585	9.10685	0.999969	0.645711	14.0127
SP_PIR_KEYWORDS	Isoprene biosynthesis	4	0.601504	0.00965067	5290200, 5260813, 5283127, 5282377	551	38	47487	9.07193	0.961549	0.0333718	12.3507
GOTERM_BP_FAT	GO:0046034~ATP metabolic process	7	1.05263	0.00974669	5283984, 5283600, 5283100, 5303083, 5304051, 5296939, 5264661	386	79	16709	3.83561	0.99838	0.110256	13.6208
GOTERM_BP_FAT	GO:0006754~ATP biosynthetic process	7	1.05263	0.00974669	5283984, 5283600, 5283100, 5303083, 5304051, 5296939, 5264661	386	79	16709	3.83561	0.99838	0.110256	13.6208
KEGG_PATHWAY	ece00010:Glycolysis / Gluconeogenesis	6	0.902256	0.0098634	5287553, 5258922, 5306457, 5257091, 5297423, 5273149	237	40	7107	4.4981	0.999999	0.146276	15.0731
KEGG_PATHWAY	ecd00190:Oxidative phosphorylation	6	0.902256	0.0098634	5291439, 5294013, 5283100, 5304051, 5264661, 5291861	237	40	7107	4.4981	0.999999	0.146276	15.0731
KEGG_PATHWAY	ecw00051:Fructose and mannose metabolism	6	0.902256	0.0098634	5279015, 5297423, 5302809, 5290856, 5268354, 5260653	237	40	7107	4.4981	0.999999	0.146276	15.0731
GOTERM_BP_FAT	GO:0006928~cell motion	6	0.902256	0.00993525	5261560, 5300411, 5268337, 5273019, 5294369, 5301231	386	57	16709	4.55659	0.99857	0.110385	13.8664
GOTERM_MF_FAT	GO:0015926~glucosidase activity	4	0.601504	0.0100217	5287553, 5258922, 5273758, 5271478	386	21	17785	8.77622	0.996757	0.159426	13.7292
KEGG_PATHWAY	ecz03018:RNA degradation	4	0.601504	0.0100323	5288151, 5274088, 5303083, 5286653	237	14	7107	8.56781	0.999999	0.147056	15.3116
KEGG_PATHWAY	eci00730:Thiamine metabolism	4	0.601504	0.0100323	5260088, 5267609, 5304909, 5298898	237	14	7107	8.56781	0.999999	0.147056	15.3116
KEGG_PATHWAY	eum00360:Phenylalanine metabolism	4	0.601504	0.0100323	5269568, 5270239, 5288860, 5302776	237	14	7107	8.56781	0.999999	0.147056	15.3116
KEGG_PATHWAY	ecm00360:Phenylalanine metabolism	4	0.601504	0.0100323	5269568, 5270239, 5288860, 5302776	237	14	7107	8.56781	0.999999	0.147056	15.3116
KEGG_PATHWAY	ecf00360:Phenylalanine metabolism	4	0.601504	0.0100323	5269568, 5270239, 5288860, 5302776	237	14	7107	8.56781	0.999999	0.147056	15.3116
KEGG_PATHWAY	ect00360:Phenylalanine metabolism	4	0.601504	0.0100323	5269568, 5270239, 5288860, 5302776	237	14	7107	8.56781	0.999999	0.147056	15.3116
KEGG_PATHWAY	eum02040:Flagellar assembly	7	1.05263	0.0102001	5285667, 5261560, 5308543, 5300411, 5268337, 5273019, 5301231	237	56	7107	3.74842	0.999999	0.147804	15.5479
KEGG_PATHWAY	ecl02040:Flagellar assembly	7	1.05263	0.0102001	5285667, 5261560, 5308543, 5300411, 5268337, 5273019, 5301231	237	56	7107	3.74842	0.999999	0.147804	15.5479
GOTERM_BP_FAT	GO:0006558~L-phenylalanine metabolic process	3	0.451128	0.0102996	5268922, 5288860, 5289103	386	7	16709	18.5518	0.998877	0.112326	14.339
GOTERM_BP_FAT	GO:0009094~L-phenylalanine biosynthetic process	3	0.451128	0.0102996	5268922, 5288860, 5289103	386	7	16709	18.5518	0.998877	0.112326	14.339
GOTERM_BP_FAT	GO:0006097~glyoxylate cycle	4	0.601504	0.0103415	5283362, 5282366, 5277270, 5280879	386	20	16709	8.65751	0.998908	0.110926	14.3932
UP_SEQ_FEATURE	region of interest:Linker	3	0.451128	0.0103905	5277987, 5294265, 5268379	407	4	9468	17.4472	0.999537	0.616961	14.6614
GOTERM_MF_FAT	GO:0015077~monovalent inorganic cation transmembrane transporter activity	8	1.20301	0.0104745	5288302, 5281796, 5261780, 5283100, 5263485, 5304051, 5264661, 5291861	386	111	17785	3.32073	0.9975	0.161565	14.3059
GOTERM_BP_FAT	GO:0007610~behavior	8	1.20301	0.0107918	5271509, 5285667, 5261560, 5300411, 5268337, 5273019, 5294369, 5301231	386	105	16709	3.2981	0.99919	0.113649	14.9737
GOTERM_BP_FAT	GO:0007626~locomotory behavior	8	1.20301	0.0107918	5271509, 5285667, 5261560, 5300411, 5268337, 5273019, 5294369, 5301231	386	105	16709	3.2981	0.99919	0.113649	14.9737
GOTERM_BP_FAT	GO:0042330~taxis	8	1.20301	0.0107918	5271509, 5285667, 5261560, 5300411, 5268337, 5273019, 5294369, 5301231	386	105	16709	3.2981	0.99919	0.113649	14.9737
KEGG_PATHWAY	ecj00190:Oxidative phosphorylation	6	0.902256	0.010937	5291439, 5294013, 5283100, 5304051, 5264661, 5291861	237	41	7107	4.38839	1	0.156058	16.5782
KEGG_PATHWAY	ecr00190:Oxidative phosphorylation	6	0.902256	0.010937	5291439, 5294013, 5283100, 5304051, 5264661, 5291861	237	41	7107	4.38839	1	0.156058	16.5782
KEGG_PATHWAY	ecz00190:Oxidative phosphorylation	6	0.902256	0.010937	5291439, 5294013, 5283100, 5304051, 5264661, 5291861	237	41	7107	4.38839	1	0.156058	16.5782
KEGG_PATHWAY	ecc00190:Oxidative phosphorylation	6	0.902256	0.010937	5291439, 5294013, 5283100, 5304051, 5264661, 5291861	237	41	7107	4.38839	1	0.156058	16.5782
KEGG_PATHWAY	ect00190:Oxidative phosphorylation	6	0.902256	0.010937	5291439, 5294013, 5283100, 5304051, 5264661, 5291861	237	41	7107	4.38839	1	0.156058	16.5782
KEGG_PATHWAY	ecq00190:Oxidative phosphorylation	6	0.902256	0.010937	5291439, 5294013, 5283100, 5304051, 5264661, 5291861	237	41	7107	4.38839	1	0.156058	16.5782
KEGG_PATHWAY	ecg00190:Oxidative phosphorylation	6	0.902256	0.010937	5291439, 5294013, 5283100, 5304051, 5264661, 5291861	237	41	7107	4.38839	1	0.156058	16.5782
KEGG_PATHWAY	ecf00190:Oxidative phosphorylation	6	0.902256	0.010937	5291439, 5294013, 5283100, 5304051, 5264661, 5291861	237	41	7107	4.38839	1	0.156058	16.5782
KEGG_PATHWAY	eci00190:Oxidative phosphorylation	6	0.902256	0.010937	5291439, 5294013, 5283100, 5304051, 5264661, 5291861	237	41	7107	4.38839	1	0.156058	16.5782
KEGG_PATHWAY	ecx00190:Oxidative phosphorylation	6	0.902256	0.010937	5291439, 5294013, 5283100, 5304051, 5264661, 5291861	237	41	7107	4.38839	1	0.156058	16.5782
KEGG_PATHWAY	eck00190:Oxidative phosphorylation	6	0.902256	0.010937	5291439, 5294013, 5283100, 5304051, 5264661, 5291861	237	41	7107	4.38839	1	0.156058	16.5782
KEGG_PATHWAY	eco00190:Oxidative phosphorylation	6	0.902256	0.010937	5291439, 5294013, 5283100, 5304051, 5264661, 5291861	237	41	7107	4.38839	1	0.156058	16.5782
KEGG_PATHWAY	ece00190:Oxidative phosphorylation	6	0.902256	0.010937	5291439, 5294013, 5283100, 5304051, 5264661, 5291861	237	41	7107	4.38839	1	0.156058	16.5782
KEGG_PATHWAY	eum00190:Oxidative phosphorylation	6	0.902256	0.010937	5291439, 5294013, 5283100, 5304051, 5264661, 5291861	237	41	7107	4.38839	1	0.156058	16.5782
KEGG_PATHWAY	ecm00190:Oxidative phosphorylation	6	0.902256	0.010937	5291439, 5294013, 5283100, 5304051, 5264661, 5291861	237	41	7107	4.38839	1	0.156058	16.5782
KEGG_PATHWAY	ecw00190:Oxidative phosphorylation	6	0.902256	0.010937	5291439, 5294013, 5283100, 5304051, 5264661, 5291861	237	41	7107	4.38839	1	0.156058	16.5782
SP_PIR_KEYWORDS	dipeptidase	3	0.451128	0.0111122	5295721, 5293388, 5300749	551	14	47487	18.4679	0.97659	0.0379675	14.0927
SP_PIR_KEYWORDS	heat shock	3	0.451128	0.0111122	5296977, 5286653, 5263762	551	14	47487	18.4679	0.97659	0.0379675	14.0927
GOTERM_MF_FAT	GO:0046873~metal ion transmembrane transporter activity	11	1.65414	0.0112648	5288302, 5294193, 5256925, 5283984, 5283600, 5281796, 5261780, 5263485, 5296939, 5276338, 5273939	386	198	17785	2.55973	0.998413	0.168208	15.304
KEGG_PATHWAY	ecz02010:ABC transporters	14	2.10526	0.011335	5301369, 5266295, 5295319, 5266449, 5281331, 5271509, 5263976, 5258315, 5273939, 5269973, 5271545, 5256925, 5275590, 5271307	237	192	7107	2.18658	1	0.159678	17.1299
KEGG_PATHWAY	ecl03440:Homologous recombination	5	0.75188	0.0114044	5282509, 5306926, 5269828, 5307712, 5275812	237	27	7107	5.55321	1	0.158997	17.2257
KEGG_PATHWAY	ecp03440:Homologous recombination	5	0.75188	0.0114044	5282509, 5306926, 5269828, 5307712, 5275812	237	27	7107	5.55321	1	0.158997	17.2257
GOTERM_BP_FAT	GO:0009156~ribonucleoside monophosphate biosynthetic process	6	0.902256	0.0114462	5304913, 5302807, 5295630, 5300945, 5279649, 5257847	386	59	16709	4.40213	0.999475	0.118268	15.8107
GOTERM_BP_FAT	GO:0009161~ribonucleoside monophosphate metabolic process	6	0.902256	0.0114462	5304913, 5302807, 5295630, 5300945, 5279649, 5257847	386	59	16709	4.40213	0.999475	0.118268	15.8107
SP_PIR_KEYWORDS	ribonucleoprotein	5	0.75188	0.0118495	5293543, 5289613, 5286523, 5264330, 5306232	551	76	47487	5.66995	0.98178	0.0400457	14.9594
GOTERM_BP_FAT	GO:0009168~purine ribonucleoside monophosphate biosynthetic process	5	0.75188	0.0120864	5302807, 5295630, 5300945, 5279649, 5257847	386	39	16709	5.54969	0.999657	0.122581	16.6221
GOTERM_BP_FAT	GO:0009167~purine ribonucleoside monophosphate metabolic process	5	0.75188	0.0120864	5302807, 5295630, 5300945, 5279649, 5257847	386	39	16709	5.54969	0.999657	0.122581	16.6221
GOTERM_BP_FAT	GO:0009127~purine nucleoside monophosphate biosynthetic process	5	0.75188	0.0120864	5302807, 5295630, 5300945, 5279649, 5257847	386	39	16709	5.54969	0.999657	0.122581	16.6221
GOTERM_BP_FAT	GO:0009126~purine nucleoside monophosphate metabolic process	5	0.75188	0.0120864	5302807, 5295630, 5300945, 5279649, 5257847	386	39	16709	5.54969	0.999657	0.122581	16.6221
KEGG_PATHWAY	ecz00010:Glycolysis / Gluconeogenesis	6	0.902256	0.0120877	5287553, 5258922, 5306457, 5297423, 5273149, 5271478	237	42	7107	4.28391	1	0.166102	18.1637
KEGG_PATHWAY	eum00051:Fructose and mannose metabolism	6	0.902256	0.0120877	5279015, 5297423, 5302809, 5290856, 5268354, 5260653	237	42	7107	4.28391	1	0.166102	18.1637
KEGG_PATHWAY	ecc00010:Glycolysis / Gluconeogenesis	6	0.902256	0.0120877	5287553, 5306457, 5257091, 5297423, 5273149, 5271478	237	42	7107	4.28391	1	0.166102	18.1637
KEGG_PATHWAY	ece00360:Phenylalanine metabolism	4	0.601504	0.0122374	5269568, 5270239, 5288860, 5302776	237	15	7107	7.99662	1	0.166375	18.3678
SP_PIR_KEYWORDS	dna recombination	6	0.902256	0.0122974	5301601, 5297226, 5256514, 5282509, 5291607, 5271895	551	118	47487	4.3822	0.984354	0.0411256	15.4818
SP_PIR_KEYWORDS	coiled coil	5	0.75188	0.0123871	5294265, 5261560, 5278762, 5286743, 5291607	551	77	47487	5.59632	0.984824	0.0410158	15.5862
GOTERM_BP_FAT	GO:0006732~coenzyme metabolic process	20	3.00752	0.0125077	5284365, 5282734, 5289087, 5295937, 5286049, 5280879, 5291372, 5279215, 5278696, 5282207, 5283362, 5282366, 5292043, 5296599, 5277270, 5296946, 5306132, 5268354, 5259082, 5283375	386	468	16709	1.8499	0.999741	0.124687	17.1521
GOTERM_MF_FAT	GO:0015662~ATPase activity, coupled to transmembrane movement of ions, phosphorylative mechanism	5	0.75188	0.0126587	5288302, 5283984, 5283600, 5296939, 5264661	386	42	17785	5.48513	0.999289	0.182378	17.038
INTERPRO	IPR001431:Peptidase M16, zinc-binding site	3	0.451128	0.0127665	5305555, 5282657, 5300062	521	12	35585	17.0753	0.999999	0.722989	18.5717
INTERPRO	IPR004750:Sugar efflux	3	0.451128	0.0127665	5265209, 5265131, 5279515	521	12	35585	17.0753	0.999999	0.722989	18.5717
INTERPRO	IPR001036:Acriflavin resistance protein	5	0.75188	0.0129031	5276122, 5267335, 5262469, 5268434, 5265338	521	62	35585	5.50817	0.999999	0.695597	18.7517
KEGG_PATHWAY	ecs03440:Homologous recombination	5	0.75188	0.0129662	5282509, 5306926, 5269828, 5307712, 5275812	237	28	7107	5.35488	1	0.17376	19.3548
KEGG_PATHWAY	ecy03440:Homologous recombination	5	0.75188	0.0129662	5282509, 5306926, 5269828, 5307712, 5275812	237	28	7107	5.35488	1	0.17376	19.3548
KEGG_PATHWAY	ecw00030:Pentose phosphate pathway	5	0.75188	0.0129662	5297423, 5306132, 5273149, 5268850, 5292318	237	28	7107	5.35488	1	0.17376	19.3548
KEGG_PATHWAY	ece02010:ABC transporters	14	2.10526	0.0132231	5266295, 5295319, 5266449, 5281331, 5271509, 5263976, 5258315, 5273939, 5275617, 5290828, 5269973, 5256925, 5275590, 5271307	237	196	7107	2.14195	1	0.175246	19.7001
KEGG_PATHWAY	ecf00051:Fructose and mannose metabolism	6	0.902256	0.013318	5279015, 5297423, 5302809, 5290856, 5268354, 5260653	237	43	7107	4.18428	1	0.174761	19.8274
GOTERM_BP_FAT	GO:0043241~protein complex disassembly	4	0.601504	0.0135045	5278544, 5293543, 5303083, 5293324	386	22	16709	7.87047	0.999866	0.132012	18.3936
GOTERM_BP_FAT	GO:0043624~cellular protein complex disassembly	4	0.601504	0.0135045	5278544, 5293543, 5303083, 5293324	386	22	16709	7.87047	0.999866	0.132012	18.3936
GOTERM_BP_FAT	GO:0034623~cellular macromolecular complex disassembly	4	0.601504	0.0135045	5278544, 5293543, 5303083, 5293324	386	22	16709	7.87047	0.999866	0.132012	18.3936
GOTERM_BP_FAT	GO:0022411~cellular component disassembly	4	0.601504	0.0135045	5278544, 5293543, 5303083, 5293324	386	22	16709	7.87047	0.999866	0.132012	18.3936
GOTERM_BP_FAT	GO:0032984~macromolecular complex disassembly	4	0.601504	0.0135045	5278544, 5293543, 5303083, 5293324	386	22	16709	7.87047	0.999866	0.132012	18.3936
GOTERM_BP_FAT	GO:0009095~aromatic amino acid family biosynthetic process, prephenate pathway	3	0.451128	0.013525	5268922, 5288860, 5289103	386	8	16709	16.2328	0.999868	0.130274	18.4188
SP_PIR_KEYWORDS	transport protein	4	0.601504	0.0135313	5290828, 5257699, 5273939, 5275617	551	43	47487	8.01705	0.98972	0.0443105	16.9059
GOTERM_BP_FAT	GO:0006541~glutamine metabolic process	6	0.902256	0.0139944	5302807, 5274304, 5300945, 5269942, 5279649, 5301578	386	62	16709	4.18912	0.999903	0.132581	18.9973
GOTERM_BP_FAT	GO:0045229~external encapsulating structure organization	14	2.10526	0.0140425	5282735, 5268305, 5263320, 5288327, 5300749, 5300784, 5306715, 5277505, 5260293, 5293065, 5302604, 5268379, 5273042, 5266102	386	282	16709	2.14903	0.999906	0.131132	19.0564
SP_PIR_KEYWORDS	fmn	5	0.75188	0.0140927	5304743, 5294013, 5271151, 5274304, 5304909	551	80	47487	5.38646	0.99151	0.045677	17.5464
SP_PIR_KEYWORDS	ribosomal protein	5	0.75188	0.0140927	5293543, 5289613, 5286523, 5264330, 5306232	551	80	47487	5.38646	0.99151	0.045677	17.5464
GOTERM_BP_FAT	GO:0008299~isoprenoid biosynthetic process	5	0.75188	0.0143579	5290200, 5260813, 5268379, 5283127, 5282377	386	41	16709	5.27897	0.999924	0.13203	19.4426
GOTERM_BP_FAT	GO:0006720~isoprenoid metabolic process	5	0.75188	0.0143579	5290200, 5260813, 5268379, 5283127, 5282377	386	41	16709	5.27897	0.999924	0.13203	19.4426
INTERPRO	IPR000160:Diguanylate cyclase, predicted	8	1.20301	0.0143708	5283052, 5267839, 5268410, 5275447, 5294040, 5269113, 5286915, 5297232	521	174	35585	3.14029	1	0.70586	20.662
SP_PIR_KEYWORDS	gluconeogenesis	3	0.451128	0.0144315	5306457, 5297423, 5273149	551	16	47487	16.1594	0.992436	0.0463137	17.9308
SP_PIR_KEYWORDS	ubiquinone biosynthesis	3	0.451128	0.0144315	5282207, 5259082, 5279215	551	16	47487	16.1594	0.992436	0.0463137	17.9308
SP_PIR_KEYWORDS	phosphoric monoester hydrolase	3	0.451128	0.0144315	5280879, 5297423, 5295019	551	16	47487	16.1594	0.992436	0.0463137	17.9308
GOTERM_BP_FAT	GO:0007047~cell wall organization	13	1.95489	0.0145888	5282735, 5268305, 5288327, 5300749, 5300784, 5306715, 5277505, 5260293, 5293065, 5302604, 5268379, 5266102, 5273042	386	253	16709	2.22426	0.999935	0.132184	19.7243
KEGG_PATHWAY	ecf00030:Pentose phosphate pathway	5	0.75188	0.014658	5297423, 5306132, 5273149, 5268850, 5292318	237	29	7107	5.17023	1	0.188942	21.6032
KEGG_PATHWAY	ecd03070:Bacterial secretion system	5	0.75188	0.014658	5286681, 5286913, 5256644, 5285449, 5265338	237	29	7107	5.17023	1	0.188942	21.6032
KEGG_PATHWAY	ecj03070:Bacterial secretion system	5	0.75188	0.014658	5286681, 5286913, 5256644, 5285449, 5265338	237	29	7107	5.17023	1	0.188942	21.6032
KEGG_PATHWAY	ecv03030:DNA replication	4	0.601504	0.0146982	5257338, 5282627, 5265423, 5307712	237	16	7107	7.49684	1	0.187707	21.6559
KEGG_PATHWAY	ecw00360:Phenylalanine metabolism	4	0.601504	0.0146982	5269568, 5270239, 5288860, 5302776	237	16	7107	7.49684	1	0.187707	21.6559
KEGG_PATHWAY	ecr00360:Phenylalanine metabolism	4	0.601504	0.0146982	5269568, 5270239, 5288860, 5302776	237	16	7107	7.49684	1	0.187707	21.6559
UP_SEQ_FEATURE	domain:Helicase C-terminal	6	0.902256	0.0158927	5301601, 5256514, 5274088, 5305015, 5281851, 5271895	407	35	9468	3.98793	0.999992	0.729727	21.5865
KEGG_PATHWAY	ecq00051:Fructose and mannose metabolism	6	0.902256	0.0160263	5279015, 5297423, 5302809, 5290856, 5268354, 5260653	237	45	7107	3.99831	1	0.201153	23.3784
KEGG_PATHWAY	ecg00051:Fructose and mannose metabolism	6	0.902256	0.0160263	5279015, 5297423, 5302809, 5290856, 5268354, 5260653	237	45	7107	3.99831	1	0.201153	23.3784
GOTERM_BP_FAT	GO:0046394~carboxylic acid biosynthetic process	26	3.90977	0.0160337	5289087, 5270278, 5304674, 5288860, 5306201, 5303430, 5268609, 5275702, 5272302, 5308466, 5307106, 5257699, 5281297, 5298643, 5281331, 5268922, 5286049, 5264757, 5259539, 5289103, 5275590, 5296599, 5274304, 5277962, 5262147, 5271307	386	685	16709	1.64303	0.999975	0.142447	21.466
KEGG_PATHWAY	eco00030:Pentose phosphate pathway	5	0.75188	0.0164831	5297423, 5306132, 5273149, 5268850, 5292318	237	30	7107	4.99789	1	0.204493	23.9627
KEGG_PATHWAY	ecj00030:Pentose phosphate pathway	5	0.75188	0.0164831	5297423, 5306132, 5273149, 5268850, 5292318	237	30	7107	4.99789	1	0.204493	23.9627
KEGG_PATHWAY	ecx00030:Pentose phosphate pathway	5	0.75188	0.0164831	5297423, 5306132, 5273149, 5268850, 5292318	237	30	7107	4.99789	1	0.204493	23.9627
KEGG_PATHWAY	ecg00030:Pentose phosphate pathway	5	0.75188	0.0164831	5297423, 5306132, 5273149, 5268850, 5292318	237	30	7107	4.99789	1	0.204493	23.9627
SP_PIR_KEYWORDS	Redox-active center	5	0.75188	0.016588	5278696, 5288817, 5271604, 5275708, 5302364	551	84	47487	5.12996	0.996376	0.0526071	20.3385
GOTERM_MF_FAT	GO:0070011~peptidase activity, acting on L-amino acid peptides	20	3.00752	0.0167059	5295721, 5286738, 5305555, 5282657, 5302242, 5296977, 5264757, 5265762, 5300062, 5259709, 5269454, 5259539, 5300749, 5277505, 5290540, 5293388, 5263762, 5298667, 5265365, 5273042	386	513	17785	1.7963	0.999931	0.228239	21.8868
GOTERM_BP_FAT	GO:0016053~organic acid biosynthetic process	26	3.90977	0.0168644	5289087, 5270278, 5304674, 5288860, 5306201, 5303430, 5268609, 5275702, 5272302, 5308466, 5307106, 5257699, 5281297, 5298643, 5281331, 5268922, 5286049, 5264757, 5259539, 5289103, 5275590, 5296599, 5274304, 5277962, 5262147, 5271307	386	688	16709	1.63587	0.999986	0.147338	22.4514
GOTERM_BP_FAT	GO:0010608~posttranscriptional regulation of gene expression	5	0.75188	0.0168827	5305081, 5276843, 5306085, 5293543, 5293324	386	43	16709	5.03344	0.999986	0.145568	22.4729
SP_PIR_KEYWORDS	cell outer membrane	10	1.50376	0.0170042	5282735, 5294193, 5257133, 5263320, 5256644, 5298038, 5294200, 5272011, 5308742, 5283812	551	335	47487	2.57264	0.996857	0.0534026	20.7957
GOTERM_BP_FAT	GO:0009084~glutamine family amino acid biosynthetic process	8	1.20301	0.0171269	5281331, 5270278, 5275590, 5264757, 5274304, 5262147, 5303430, 5271307	386	115	16709	3.01131	0.999988	0.145635	22.7603
GOTERM_BP_FAT	GO:0006793~phosphorus metabolic process	19	2.85714	0.0172042	5268245, 5266300, 5258315, 5283100, 5265753, 5296398, 5292959, 5264661, 5298898, 5291439, 5277987, 5301963, 5291618, 5294440, 5303083, 5278482, 5304051, 5302604, 5292993	386	451	16709	1.82364	0.999989	0.144396	22.8511
UP_SEQ_FEATURE	active site:Nucleophile	14	2.10526	0.0173168	5302807, 5262667, 5281548, 5258922, 5300945, 5261285, 5271478, 5293396, 5267609, 5287553, 5268962, 5296946, 5277962, 5268354	407	157	9468	2.0744	0.999997	0.723054	23.2913
KEGG_PATHWAY	ecc02010:ABC transporters	14	2.10526	0.0173724	5266295, 5295319, 5266449, 5281331, 5271509, 5263976, 5258315, 5273939, 5275617, 5290828, 5269973, 5256925, 5275590, 5271307	237	203	7107	2.06809	1	0.212495	25.0879
KEGG_PATHWAY	eum03030:DNA replication	4	0.601504	0.0174181	5257338, 5282627, 5265423, 5307712	237	17	7107	7.05585	1	0.211179	25.1453
KEGG_PATHWAY	ece03030:DNA replication	4	0.601504	0.0174181	5257338, 5282627, 5265423, 5307712	237	17	7107	7.05585	1	0.211179	25.1453
KEGG_PATHWAY	ecr03030:DNA replication	4	0.601504	0.0174181	5257338, 5282627, 5265423, 5307712	237	17	7107	7.05585	1	0.211179	25.1453
KEGG_PATHWAY	ecj03030:DNA replication	4	0.601504	0.0174181	5257338, 5282627, 5265423, 5307712	237	17	7107	7.05585	1	0.211179	25.1453
KEGG_PATHWAY	ecx00360:Phenylalanine metabolism	4	0.601504	0.0174181	5269568, 5270239, 5288860, 5302776	237	17	7107	7.05585	1	0.211179	25.1453
KEGG_PATHWAY	ecd03030:DNA replication	4	0.601504	0.0174181	5257338, 5282627, 5265423, 5307712	237	17	7107	7.05585	1	0.211179	25.1453
KEGG_PATHWAY	eck00360:Phenylalanine metabolism	4	0.601504	0.0174181	5269568, 5270239, 5288860, 5302776	237	17	7107	7.05585	1	0.211179	25.1453
KEGG_PATHWAY	ect03030:DNA replication	4	0.601504	0.0174181	5257338, 5282627, 5265423, 5307712	237	17	7107	7.05585	1	0.211179	25.1453
KEGG_PATHWAY	eco03030:DNA replication	4	0.601504	0.0174181	5257338, 5282627, 5265423, 5307712	237	17	7107	7.05585	1	0.211179	25.1453
KEGG_PATHWAY	ect00051:Fructose and mannose metabolism	6	0.902256	0.0175085	5279015, 5297423, 5302809, 5290856, 5268354, 5260653	237	46	7107	3.91139	1	0.210367	25.2587
UP_SEQ_FEATURE	domain:Helicase ATP-binding	6	0.902256	0.0178254	5301601, 5256514, 5274088, 5305015, 5281851, 5271895	407	36	9468	3.87715	0.999998	0.699348	23.8917
KEGG_PATHWAY	ecd00910:Nitrogen metabolism	5	0.75188	0.0184446	5285462, 5270278, 5269568, 5274304, 5301578	237	31	7107	4.83667	1	0.218535	26.4239
KEGG_PATHWAY	eco03070:Bacterial secretion system	5	0.75188	0.0184446	5286681, 5286913, 5256644, 5285449, 5265338	237	31	7107	4.83667	1	0.218535	26.4239
GOTERM_MF_FAT	GO:0008706~6-phospho-beta-glucosidase activity	3	0.451128	0.0187496	5287553, 5258922, 5271478	386	10	17785	13.8225	0.999979	0.246793	24.2336
GOTERM_MF_FAT	GO:0000287~magnesium ion binding	21	3.15789	0.0190763	5305555, 5295937, 5295880, 5303430, 5283127, 5303255, 5304913, 5303456, 5278352, 5260293, 5274606, 5283984, 5277987, 5292043, 5282509, 5277270, 5257338, 5297423, 5298643, 5268379, 5259082	386	557	17785	1.73712	0.999983	0.244977	24.6027
KEGG_PATHWAY	ecm00051:Fructose and mannose metabolism	6	0.902256	0.0190787	5279015, 5297423, 5302809, 5290856, 5268354, 5260653	237	47	7107	3.82817	1	0.223346	27.2035
GOTERM_BP_FAT	GO:0044409~entry into host	4	0.601504	0.0191724	5294193, 5294200, 5272011, 5283812	386	25	16709	6.92601	0.999997	0.157694	25.1289
GOTERM_BP_FAT	GO:0052126~movement in host environment	4	0.601504	0.0191724	5294193, 5294200, 5272011, 5283812	386	25	16709	6.92601	0.999997	0.157694	25.1289
GOTERM_BP_FAT	GO:0046718~entry of virus into host cell	4	0.601504	0.0191724	5294193, 5294200, 5272011, 5283812	386	25	16709	6.92601	0.999997	0.157694	25.1289
GOTERM_BP_FAT	GO:0051806~entry into cell of other organism during symbiotic interaction	4	0.601504	0.0191724	5294193, 5294200, 5272011, 5283812	386	25	16709	6.92601	0.999997	0.157694	25.1289
GOTERM_BP_FAT	GO:0030260~entry into host cell	4	0.601504	0.0191724	5294193, 5294200, 5272011, 5283812	386	25	16709	6.92601	0.999997	0.157694	25.1289
GOTERM_BP_FAT	GO:0051828~entry into other organism during symbiotic interaction	4	0.601504	0.0191724	5294193, 5294200, 5272011, 5283812	386	25	16709	6.92601	0.999997	0.157694	25.1289
GOTERM_BP_FAT	GO:0019059~initiation of viral infection	4	0.601504	0.0191724	5294193, 5294200, 5272011, 5283812	386	25	16709	6.92601	0.999997	0.157694	25.1289
GOTERM_BP_FAT	GO:0052192~movement in environment of other organism during symbiotic interaction	4	0.601504	0.0191724	5294193, 5294200, 5272011, 5283812	386	25	16709	6.92601	0.999997	0.157694	25.1289
GOTERM_BP_FAT	GO:0009116~nucleoside metabolic process	9	1.35338	0.0192166	5300531, 5303456, 5304913, 5282734, 5295937, 5270492, 5307106, 5296599, 5291460	386	145	16709	2.68681	0.999997	0.156096	25.1792
PIR_SUPERFAMILY	PIRSF001079:Agrobacterium beta-glucosidase	3	0.451128	0.0192608	5287553, 5258922, 5271478	322	9	13089	13.5497	0.999141	0.999141	23.4662
GOTERM_MF_FAT	GO:0008233~peptidase activity	25	3.7594	0.0193585	5286738, 5305555, 5296977, 5265762, 5300062, 5291460, 5259709, 5300749, 5277505, 5290540, 5293388, 5298667, 5263762, 5265365, 5295721, 5282657, 5302242, 5268305, 5273276, 5264757, 5269454, 5259539, 5270076, 5273706, 5273042	386	704	17785	1.63619	0.999985	0.24276	24.9201
GOTERM_BP_FAT	GO:0009057~macromolecule catabolic process	12	1.80451	0.019484	5288151, 5265620, 5274088, 5266128, 5258520, 5306926, 5261285, 5277509, 5263762, 5269828, 5282109, 5275812	386	233	16709	2.2294	0.999998	0.156198	25.4836
GOTERM_MF_FAT	GO:0015079~potassium ion transmembrane transporter activity	4	0.601504	0.0200374	5288302, 5281796, 5261780, 5263485	386	27	17785	6.82595	0.99999	0.244899	25.6786
SP_PIR_KEYWORDS	stress-induced protein	3	0.451128	0.0201006	5296977, 5286653, 5263762	551	19	47487	13.6079	0.998911	0.0623365	24.1207
KEGG_PATHWAY	eco00360:Phenylalanine metabolism	4	0.601504	0.0203993	5269568, 5270239, 5288860, 5302776	237	18	7107	6.66385	1	0.235041	28.8021
KEGG_PATHWAY	ecz03030:DNA replication	4	0.601504	0.0203993	5257338, 5282627, 5265423, 5307712	237	18	7107	6.66385	1	0.235041	28.8021
KEGG_PATHWAY	ecm03030:DNA replication	4	0.601504	0.0203993	5257338, 5282627, 5265423, 5307712	237	18	7107	6.66385	1	0.235041	28.8021
KEGG_PATHWAY	eck03030:DNA replication	4	0.601504	0.0203993	5257338, 5282627, 5265423, 5307712	237	18	7107	6.66385	1	0.235041	28.8021
KEGG_PATHWAY	eci03030:DNA replication	4	0.601504	0.0203993	5257338, 5282627, 5265423, 5307712	237	18	7107	6.66385	1	0.235041	28.8021
KEGG_PATHWAY	ecx03030:DNA replication	4	0.601504	0.0203993	5257338, 5282627, 5265423, 5307712	237	18	7107	6.66385	1	0.235041	28.8021
KEGG_PATHWAY	ecj00360:Phenylalanine metabolism	4	0.601504	0.0203993	5269568, 5270239, 5288860, 5302776	237	18	7107	6.66385	1	0.235041	28.8021
KEGG_PATHWAY	ecq03030:DNA replication	4	0.601504	0.0203993	5257338, 5282627, 5265423, 5307712	237	18	7107	6.66385	1	0.235041	28.8021
KEGG_PATHWAY	ecm00030:Pentose phosphate pathway	5	0.75188	0.020545	5297423, 5306132, 5273149, 5268850, 5292318	237	32	7107	4.68552	1	0.234626	28.9765
KEGG_PATHWAY	ecd03420:Nucleotide excision repair	3	0.451128	0.0206511	5257338, 5258520, 5282627	237	7	7107	12.8517	1	0.233824	29.1031
INTERPRO	IPR017871:ABC transporter, conserved site	14	2.10526	0.0206593	5281331, 5308677, 5304650, 5258315, 5276338, 5273939, 5275617, 5290828, 5285106, 5271545, 5256925, 5302503, 5292335, 5271683	521	465	35585	2.05638	1	0.805776	28.3801
UP_SEQ_FEATURE	active site:Proton acceptor	19	2.85714	0.0207382	5295721, 5275718, 5305555, 5299472, 5302242, 5264757, 5259539, 5268850, 5303255, 5304743, 5278696, 5282366, 5285836, 5277505, 5307106, 5290856, 5302776, 5268379, 5273042	407	249	9468	1.77508	1	0.722953	27.2467
SP_PIR_KEYWORDS	Acyltransferase	9	1.35338	0.0209809	5257367, 5282366, 5285836, 5308466, 5288327, 5268379, 5259087, 5307113, 5282109	551	291	47487	2.66546	0.999195	0.0644165	25.0421
GOTERM_BP_FAT	GO:0006451~translational readthrough	3	0.451128	0.0210854	5305081, 5276843, 5306085	386	10	16709	12.9863	0.999999	0.166029	27.2824
GOTERM_BP_FAT	GO:0001514~selenocysteine incorporation	3	0.451128	0.0210854	5305081, 5276843, 5306085	386	10	16709	12.9863	0.999999	0.166029	27.2824
GOTERM_BP_FAT	GO:0006414~translational elongation	5	0.75188	0.0211614	5305081, 5302027, 5308166, 5276843, 5306085	386	46	16709	4.70517	0.999999	0.164632	27.3668
GOTERM_CC_FAT	GO:0044463~cell projection part	6	0.902256	0.0212932	5285667, 5308543, 5300411, 5268337, 5294369, 5301231	221	53	7281	3.7297	0.796626	0.124295	20.1704
GOTERM_CC_FAT	GO:0044460~flagellum part	6	0.902256	0.0212932	5285667, 5308543, 5300411, 5268337, 5294369, 5301231	221	53	7281	3.7297	0.796626	0.124295	20.1704
GOTERM_CC_FAT	GO:0044461~flagellin-based flagellum part	6	0.902256	0.0212932	5285667, 5308543, 5300411, 5268337, 5294369, 5301231	221	53	7281	3.7297	0.796626	0.124295	20.1704
GOTERM_MF_FAT	GO:0003746~translation elongation factor activity	5	0.75188	0.0213093	5278544, 5302027, 5308166, 5276843, 5306085	386	49	17785	4.70154	0.999995	0.25309	27.0804
GOTERM_MF_FAT	GO:0004386~helicase activity	11	1.65414	0.0213483	5301601, 5256514, 5274088, 5305015, 5303083, 5306926, 5265423, 5269828, 5281851, 5275812, 5271895	386	219	17785	2.31428	0.999995	0.248401	27.1231
GOTERM_MF_FAT	GO:0008237~metallopeptidase activity	12	1.80451	0.0223886	5295721, 5305555, 5286738, 5282657, 5264757, 5293388, 5265762, 5300062, 5259709, 5259539, 5298667, 5300749	386	253	17785	2.18538	0.999997	0.25384	28.2507
SP_PIR_KEYWORDS	rna-directed dna polymerase	4	0.601504	0.0224568	5268792, 5306874, 5289572, 5305580	551	52	47487	6.62948	0.999515	0.0682232	26.5637
KEGG_PATHWAY	ecv03070:Bacterial secretion system	6	0.902256	0.0224907	5286681, 5286913, 5256644, 5285449, 5297038, 5265338	237	49	7107	3.67192	1	0.250032	31.2665
KEGG_PATHWAY	ecz00051:Fructose and mannose metabolism	6	0.902256	0.0224907	5279015, 5297423, 5302809, 5290856, 5268354, 5260653	237	49	7107	3.67192	1	0.250032	31.2665
KEGG_PATHWAY	ect00630:Glyoxylate and dicarboxylate metabolism	5	0.75188	0.0227867	5283362, 5282366, 5274606, 5268469, 5304372	237	33	7107	4.54354	1	0.250952	31.6088
KEGG_PATHWAY	ecx00051:Fructose and mannose metabolism	5	0.75188	0.0227867	5279015, 5297423, 5302809, 5290856, 5260653	237	33	7107	4.54354	1	0.250952	31.6088
SP_PIR_KEYWORDS	dipeptide hydrolase	2	0.300752	0.0230303	5295721, 5293388	551	2	47487	86.1833	0.999602	0.0693042	27.1473
SP_PIR_KEYWORDS	purine catabolism	2	0.300752	0.0230303	5271349, 5295630	551	2	47487	86.1833	0.999602	0.0693042	27.1473
SP_PIR_KEYWORDS	hexamer	2	0.300752	0.0230303	5303456, 5268962	551	2	47487	86.1833	0.999602	0.0693042	27.1473
SP_PIR_KEYWORDS	glutamate biosynthesis	2	0.300752	0.0230303	5270278, 5274304	551	2	47487	86.1833	0.999602	0.0693042	27.1473
KEGG_PATHWAY	ecf03030:DNA replication	4	0.601504	0.0236429	5257338, 5282627, 5265423, 5307712	237	19	7107	6.31312	1	0.257169	32.5898
KEGG_PATHWAY	ecg03030:DNA replication	4	0.601504	0.0236429	5257338, 5282627, 5265423, 5307712	237	19	7107	6.31312	1	0.257169	32.5898
KEGG_PATHWAY	ece00051:Fructose and mannose metabolism	6	0.902256	0.0243359	5279015, 5297423, 5302809, 5290856, 5268354, 5260653	237	50	7107	3.59848	1	0.261713	33.374
INTERPRO	IPR002464:DNA/RNA helicase, ATP-dependent, DEAH-box type, conserved site	3	0.451128	0.0250726	5256514, 5305015, 5281851	521	17	35585	12.0532	1	0.844391	33.3701
KEGG_PATHWAY	ecq00910:Nitrogen metabolism	5	0.75188	0.0251718	5285462, 5307679, 5270278, 5269568, 5274304	237	34	7107	4.4099	1	0.267468	34.3086
GOTERM_BP_FAT	GO:0051301~cell division	10	1.50376	0.0254098	5274759, 5257492, 5284625, 5293065, 5286743, 5256558, 5263901, 5273042, 5300784, 5266102	386	182	16709	2.37844	1	0.19243	31.9396
SP_PIR_KEYWORDS	Symport	4	0.601504	0.0259936	5292301, 5275702, 5281796, 5275629	551	55	47487	6.26788	0.999857	0.077298	30.0944
GOTERM_BP_FAT	GO:0006805~xenobiotic metabolic process	5	0.75188	0.0260485	5300246, 5294440, 5263880, 5275644, 5267616	386	49	16709	4.4171	1	0.19461	32.6033
GOTERM_BP_FAT	GO:0009410~response to xenobiotic stimulus	5	0.75188	0.0260485	5300246, 5294440, 5263880, 5275644, 5267616	386	49	16709	4.4171	1	0.19461	32.6033
SP_PIR_KEYWORDS	oxo-acid-lyase	3	0.451128	0.0265423	5283362, 5282366, 5306201	551	22	47487	11.7523	0.999881	0.0782024	30.6278
GOTERM_BP_FAT	GO:0006508~proteolysis	21	3.15789	0.0265577	5295721, 5286738, 5305555, 5282657, 5296977, 5264757, 5265762, 5300062, 5259709, 5269454, 5259539, 5300749, 5277505, 5290540, 5293388, 5298667, 5263762, 5265365, 5273042, 5273706, 5282109	386	542	16709	1.67719	1	0.195868	33.1282
GOTERM_MF_FAT	GO:0008422~beta-glucosidase activity	3	0.451128	0.0267272	5287553, 5258922, 5271478	386	12	17785	11.5188	1	0.290042	32.7805
INTERPRO	IPR012340:Nucleic acid-binding, OB-fold	7	1.05263	0.026798	5288151, 5278544, 5257338, 5303083, 5295813, 5286523, 5300046	521	155	35585	3.08458	1	0.845227	35.2307
INTERPRO	IPR014001:DEAD-like helicase, N-terminal	7	1.05263	0.026798	5301601, 5256514, 5274088, 5305015, 5267519, 5281851, 5271895	521	155	35585	3.08458	1	0.845227	35.2307
KEGG_PATHWAY	ecq03420:Nucleotide excision repair	3	0.451128	0.0269385	5257338, 5258520, 5282627	237	8	7107	11.2453	1	0.281451	36.2437
KEGG_PATHWAY	ecz03420:Nucleotide excision repair	3	0.451128	0.0269385	5257338, 5258520, 5282627	237	8	7107	11.2453	1	0.281451	36.2437
KEGG_PATHWAY	ect03420:Nucleotide excision repair	3	0.451128	0.0269385	5257338, 5258520, 5282627	237	8	7107	11.2453	1	0.281451	36.2437
KEGG_PATHWAY	ecm03420:Nucleotide excision repair	3	0.451128	0.0269385	5257338, 5258520, 5282627	237	8	7107	11.2453	1	0.281451	36.2437
KEGG_PATHWAY	ecr03420:Nucleotide excision repair	3	0.451128	0.0269385	5257338, 5258520, 5282627	237	8	7107	11.2453	1	0.281451	36.2437
KEGG_PATHWAY	ece03420:Nucleotide excision repair	3	0.451128	0.0269385	5257338, 5258520, 5282627	237	8	7107	11.2453	1	0.281451	36.2437
KEGG_PATHWAY	ecx03420:Nucleotide excision repair	3	0.451128	0.0269385	5257338, 5258520, 5282627	237	8	7107	11.2453	1	0.281451	36.2437
KEGG_PATHWAY	ecf03420:Nucleotide excision repair	3	0.451128	0.0269385	5257338, 5258520, 5282627	237	8	7107	11.2453	1	0.281451	36.2437
KEGG_PATHWAY	eum03420:Nucleotide excision repair	3	0.451128	0.0269385	5257338, 5258520, 5282627	237	8	7107	11.2453	1	0.281451	36.2437
KEGG_PATHWAY	ecg03420:Nucleotide excision repair	3	0.451128	0.0269385	5257338, 5258520, 5282627	237	8	7107	11.2453	1	0.281451	36.2437
KEGG_PATHWAY	ecj03420:Nucleotide excision repair	3	0.451128	0.0269385	5257338, 5258520, 5282627	237	8	7107	11.2453	1	0.281451	36.2437
KEGG_PATHWAY	ecv03420:Nucleotide excision repair	3	0.451128	0.0269385	5257338, 5258520, 5282627	237	8	7107	11.2453	1	0.281451	36.2437
KEGG_PATHWAY	eco03420:Nucleotide excision repair	3	0.451128	0.0269385	5257338, 5258520, 5282627	237	8	7107	11.2453	1	0.281451	36.2437
KEGG_PATHWAY	eck03420:Nucleotide excision repair	3	0.451128	0.0269385	5257338, 5258520, 5282627	237	8	7107	11.2453	1	0.281451	36.2437
KEGG_PATHWAY	ecw03030:DNA replication	4	0.601504	0.027149	5257338, 5282627, 5265423, 5307712	237	20	7107	5.99747	1	0.281287	36.4707
GOTERM_BP_FAT	GO:0051186~cofactor metabolic process	25	3.7594	0.0275449	5300166, 5289087, 5295937, 5283586, 5282207, 5277270, 5268354, 5306132, 5259082, 5283375, 5282734, 5284365, 5280879, 5286049, 5294124, 5272049, 5291372, 5279215, 5278696, 5283362, 5282366, 5292043, 5296599, 5296946, 5293439	386	684	16709	1.58215	1	0.200246	34.1348
KEGG_PATHWAY	ecv00190:Oxidative phosphorylation	5	0.75188	0.0277018	5291439, 5294013, 5304051, 5264661, 5291861	237	35	7107	4.28391	1	0.284129	37.063
KEGG_PATHWAY	ecg00630:Glyoxylate and dicarboxylate metabolism	5	0.75188	0.0277018	5283362, 5282366, 5274606, 5268469, 5304372	237	35	7107	4.28391	1	0.284129	37.063
KEGG_PATHWAY	ecw00910:Nitrogen metabolism	5	0.75188	0.0277018	5285462, 5307679, 5270278, 5269568, 5274304	237	35	7107	4.28391	1	0.284129	37.063
KEGG_PATHWAY	ecx00910:Nitrogen metabolism	5	0.75188	0.0277018	5285462, 5307679, 5270278, 5269568, 5274304	237	35	7107	4.28391	1	0.284129	37.063
KEGG_PATHWAY	ecv00051:Fructose and mannose metabolism	6	0.902256	0.0283119	5279015, 5297423, 5302809, 5290856, 5268354, 5260653	237	52	7107	3.46008	1	0.287412	37.7108
SP_PIR_KEYWORDS	carboxy-lyase	3	0.451128	0.0288508	5295937, 5274606, 5283375	551	23	47487	11.2413	0.999947	0.0840792	32.8311
SP_PIR_KEYWORDS	repressor	8	1.20301	0.0289014	5284202, 5287434, 5275335, 5293543, 5291372, 5277061, 5265917, 5268609	551	253	47487	2.72516	0.999947	0.0835092	32.8787
KEGG_PATHWAY	ecg03070:Bacterial secretion system	5	0.75188	0.0303782	5286681, 5286913, 5256644, 5285449, 5265338	237	36	7107	4.16491	1	0.302976	39.8585
KEGG_PATHWAY	ecr00630:Glyoxylate and dicarboxylate metabolism	5	0.75188	0.0303782	5283362, 5282366, 5274606, 5268469, 5304372	237	36	7107	4.16491	1	0.302976	39.8585
KEGG_PATHWAY	eck00630:Glyoxylate and dicarboxylate metabolism	5	0.75188	0.0303782	5283362, 5282366, 5274606, 5268469, 5304372	237	36	7107	4.16491	1	0.302976	39.8585
KEGG_PATHWAY	ecf00910:Nitrogen metabolism	5	0.75188	0.0303782	5285462, 5307679, 5270278, 5269568, 5274304	237	36	7107	4.16491	1	0.302976	39.8585
KEGG_PATHWAY	ecd00630:Glyoxylate and dicarboxylate metabolism	5	0.75188	0.0303782	5283362, 5282366, 5274606, 5268469, 5304372	237	36	7107	4.16491	1	0.302976	39.8585
KEGG_PATHWAY	ecs00240:Pyrimidine metabolism	6	0.902256	0.0304454	5300531, 5303456, 5303430, 5258523, 5288949, 5307712	237	53	7107	3.39479	1	0.301456	39.9271
KEGG_PATHWAY	eci03070:Bacterial secretion system	6	0.902256	0.0304454	5286681, 5286913, 5256644, 5285449, 5297038, 5265338	237	53	7107	3.39479	1	0.301456	39.9271
KEGG_PATHWAY	ecy00240:Pyrimidine metabolism	6	0.902256	0.0304454	5300531, 5303456, 5303430, 5258523, 5288949, 5307712	237	53	7107	3.39479	1	0.301456	39.9271
KEGG_PATHWAY	ecs00550:Peptidoglycan biosynthesis	4	0.601504	0.0309166	5260293, 5268305, 5300784, 5266102	237	21	7107	5.71187	1	0.303307	40.4065
KEGG_PATHWAY	ecf00040:Pentose and glucuronate interconversions	4	0.601504	0.0309166	5279015, 5291657, 5294684, 5292318	237	21	7107	5.71187	1	0.303307	40.4065
KEGG_PATHWAY	ecl00550:Peptidoglycan biosynthesis	4	0.601504	0.0309166	5260293, 5268305, 5290540, 5300784	237	21	7107	5.71187	1	0.303307	40.4065
INTERPRO	IPR001714:Peptidase M24, methionine aminopeptidase	3	0.451128	0.0309277	5286738, 5265762, 5259709	521	19	35585	10.7844	1	0.86879	39.4884
GOTERM_MF_FAT	GO:0004529~exodeoxyribonuclease activity	3	0.451128	0.0311414	5306926, 5269828, 5275812	386	13	17785	10.6327	1	0.323844	37.1145
GOTERM_MF_FAT	GO:0016895~exodeoxyribonuclease activity, producing 5'-phosphomonoesters	3	0.451128	0.0311414	5306926, 5269828, 5275812	386	13	17785	10.6327	1	0.323844	37.1145
KEGG_PATHWAY	ecj02020:Two-component system	10	1.50376	0.0311828	5268245, 5284202, 5302242, 5270983, 5294440, 5306201, 5277962, 5278482, 5275002, 5294369	237	132	7107	2.27177	1	0.303445	40.6758
GOTERM_BP_FAT	GO:0006090~pyruvate metabolic process	5	0.75188	0.0315594	5290200, 5306457, 5297423, 5296946, 5273149	386	52	16709	4.16227	1	0.223884	38.0847
GOTERM_BP_FAT	GO:0006081~cellular aldehyde metabolic process	5	0.75188	0.0315594	5290200, 5283362, 5282366, 5277270, 5280879	386	52	16709	4.16227	1	0.223884	38.0847
SP_PIR_KEYWORDS	carbohydrate metabolism	7	1.05263	0.0316231	5287434, 5285017, 5297423, 5290856, 5265889, 5261285, 5260653	551	203	47487	2.97184	0.99998	0.0903638	35.3913
KEGG_PATHWAY	eco02020:Two-component system	10	1.50376	0.0325174	5268245, 5284202, 5302242, 5270983, 5294440, 5306201, 5277962, 5278482, 5275002, 5294369	237	133	7107	2.25469	1	0.312229	42.0084
KEGG_PATHWAY	ecp00240:Pyrimidine metabolism	6	0.902256	0.0326776	5300531, 5303456, 5303430, 5258523, 5288949, 5307712	237	54	7107	3.33193	1	0.311449	42.1665
KEGG_PATHWAY	ecg00010:Glycolysis / Gluconeogenesis	5	0.75188	0.0332021	5287553, 5306457, 5297423, 5273149, 5271478	237	37	7107	4.05234	1	0.313568	42.6813
KEGG_PATHWAY	eco00630:Glyoxylate and dicarboxylate metabolism	5	0.75188	0.0332021	5283362, 5282366, 5274606, 5268469, 5304372	237	37	7107	4.05234	1	0.313568	42.6813
KEGG_PATHWAY	eum00630:Glyoxylate and dicarboxylate metabolism	5	0.75188	0.0332021	5283362, 5282366, 5274606, 5268469, 5304372	237	37	7107	4.05234	1	0.313568	42.6813
KEGG_PATHWAY	ecz00630:Glyoxylate and dicarboxylate metabolism	5	0.75188	0.0332021	5283362, 5282366, 5274606, 5268469, 5304372	237	37	7107	4.05234	1	0.313568	42.6813
KEGG_PATHWAY	ecj00630:Glyoxylate and dicarboxylate metabolism	5	0.75188	0.0332021	5283362, 5282366, 5274606, 5268469, 5304372	237	37	7107	4.05234	1	0.313568	42.6813
KEGG_PATHWAY	ecq00010:Glycolysis / Gluconeogenesis	5	0.75188	0.0332021	5287553, 5306457, 5297423, 5273149, 5271478	237	37	7107	4.05234	1	0.313568	42.6813
UP_SEQ_FEATURE	splice variant	3	0.451128	0.0333817	5268305, 5294265, 5268243	407	7	9468	9.96981	1	0.85333	40.2711
KEGG_PATHWAY	ecw03420:Nucleotide excision repair	3	0.451128	0.0338872	5257338, 5258520, 5282627	237	9	7107	9.99578	1	0.316906	43.3471
KEGG_PATHWAY	eci03420:Nucleotide excision repair	3	0.451128	0.0338872	5257338, 5258520, 5282627	237	9	7107	9.99578	1	0.316906	43.3471
INTERPRO	IPR011237:Peptidase M16, core	3	0.451128	0.0340375	5305555, 5282657, 5300062	521	20	35585	10.2452	1	0.879291	42.5198
INTERPRO	IPR007863:Peptidase M16, C-terminal	3	0.451128	0.0340375	5305555, 5282657, 5300062	521	20	35585	10.2452	1	0.879291	42.5198
INTERPRO	IPR011765:Peptidase M16, N-terminal	3	0.451128	0.0340375	5305555, 5282657, 5300062	521	20	35585	10.2452	1	0.879291	42.5198
INTERPRO	IPR015706:RNA-directed DNA polymerase (reverse transcriptase), related	4	0.601504	0.0348245	5268792, 5306874, 5289572, 5305580	521	49	35585	5.57562	1	0.871295	43.264
GOTERM_BP_FAT	GO:0000017~alpha-glucoside transport	3	0.451128	0.0349258	5266449, 5265695, 5283812	386	13	16709	9.98944	1	0.242424	41.2254
GOTERM_BP_FAT	GO:0042946~glucoside transport	3	0.451128	0.0349258	5266449, 5265695, 5283812	386	13	16709	9.98944	1	0.242424	41.2254
GOTERM_BP_FAT	GO:0015766~disaccharide transport	3	0.451128	0.0349258	5266449, 5265695, 5283812	386	13	16709	9.98944	1	0.242424	41.2254
GOTERM_BP_FAT	GO:0015772~oligosaccharide transport	3	0.451128	0.0349258	5266449, 5265695, 5283812	386	13	16709	9.98944	1	0.242424	41.2254
KEGG_PATHWAY	ecd03430:Mismatch repair	4	0.601504	0.0349438	5265620, 5294649, 5257338, 5307712	237	22	7107	5.45224	1	0.323043	44.3597
KEGG_PATHWAY	eco03430:Mismatch repair	4	0.601504	0.0349438	5265620, 5294649, 5257338, 5307712	237	22	7107	5.45224	1	0.323043	44.3597
KEGG_PATHWAY	ecr03430:Mismatch repair	4	0.601504	0.0349438	5265620, 5294649, 5257338, 5307712	237	22	7107	5.45224	1	0.323043	44.3597
KEGG_PATHWAY	ect03430:Mismatch repair	4	0.601504	0.0349438	5265620, 5294649, 5257338, 5307712	237	22	7107	5.45224	1	0.323043	44.3597
KEGG_PATHWAY	ecj03430:Mismatch repair	4	0.601504	0.0349438	5265620, 5294649, 5257338, 5307712	237	22	7107	5.45224	1	0.323043	44.3597
KEGG_PATHWAY	ecz03430:Mismatch repair	4	0.601504	0.0349438	5265620, 5294649, 5257338, 5307712	237	22	7107	5.45224	1	0.323043	44.3597
KEGG_PATHWAY	ece00040:Pentose and glucuronate interconversions	4	0.601504	0.0349438	5279015, 5291657, 5294684, 5292318	237	22	7107	5.45224	1	0.323043	44.3597
KEGG_PATHWAY	eck03430:Mismatch repair	4	0.601504	0.0349438	5265620, 5294649, 5257338, 5307712	237	22	7107	5.45224	1	0.323043	44.3597
KEGG_PATHWAY	ece03430:Mismatch repair	4	0.601504	0.0349438	5265620, 5294649, 5257338, 5307712	237	22	7107	5.45224	1	0.323043	44.3597
SP_PIR_KEYWORDS	s-adenosyl-l-methionine	7	1.05263	0.0356399	5272553, 5293396, 5278352, 5295937, 5296599, 5297208, 5282920	551	209	47487	2.88652	0.999995	0.100604	38.9407
GOTERM_MF_FAT	GO:0015542~sugar efflux transmembrane transporter activity	3	0.451128	0.0358203	5265209, 5265131, 5279515	386	14	17785	9.87324	1	0.357001	41.4234
GOTERM_MF_FAT	GO:0009002~serine-type D-Ala-D-Ala carboxypeptidase activity	3	0.451128	0.0358203	5277505, 5290540, 5273042	386	14	17785	9.87324	1	0.357001	41.4234
GOTERM_MF_FAT	GO:0016849~phosphorus-oxygen lyase activity	3	0.451128	0.0358203	5273666, 5270684, 5283127	386	14	17785	9.87324	1	0.357001	41.4234
GOTERM_BP_FAT	GO:0009119~ribonucleoside metabolic process	7	1.05263	0.0359154	5303456, 5282734, 5295937, 5270492, 5307106, 5296599, 5291460	386	106	16709	2.85861	1	0.245939	42.1199
KEGG_PATHWAY	eum00010:Glycolysis / Gluconeogenesis	5	0.75188	0.0361744	5287553, 5258922, 5306457, 5297423, 5273149	237	38	7107	3.9457	1	0.330357	45.5177
KEGG_PATHWAY	ecf00010:Glycolysis / Gluconeogenesis	5	0.75188	0.0361744	5287553, 5258922, 5306457, 5297423, 5273149	237	38	7107	3.9457	1	0.330357	45.5177
KEGG_PATHWAY	ect00010:Glycolysis / Gluconeogenesis	5	0.75188	0.0361744	5287553, 5258922, 5306457, 5297423, 5273149	237	38	7107	3.9457	1	0.330357	45.5177
GOTERM_MF_FAT	GO:0016796~exonuclease activity, active with either ribo- or deoxyribonucleic acids and producing 5'-phosphomonoesters	4	0.601504	0.036712	5288151, 5306926, 5269828, 5275812	386	34	17785	5.4206	1	0.358136	42.2126
GOTERM_BP_FAT	GO:0030258~lipid modification	4	0.601504	0.0367619	5284202, 5270239, 5302776, 5300784	386	32	16709	5.41095	1	0.248513	42.8751
SP_PIR_KEYWORDS	copper	4	0.601504	0.0367918	5283984, 5275644, 5307113, 5291861	551	63	47487	5.47196	0.999997	0.102892	39.9247
GOTERM_BP_FAT	GO:0043648~dicarboxylic acid metabolic process	9	1.35338	0.0375303	5274606, 5268922, 5304674, 5288860, 5306201, 5277962, 5260961, 5259539, 5289103	386	165	16709	2.36114	1	0.250564	43.5525
GOTERM_CC_FAT	GO:0009425~flagellin-based flagellum basal body	4	0.601504	0.0383666	5285667, 5308543, 5300411, 5301231	221	25	7281	5.27131	0.944703	0.199641	33.6003
SP_PIR_KEYWORDS	peptide transport	3	0.451128	0.0388348	5266295, 5269973, 5304301	551	27	47487	9.57592	0.999998	0.107518	41.6339
KEGG_PATHWAY	eci03430:Mismatch repair	4	0.601504	0.0392281	5265620, 5294649, 5257338, 5307712	237	23	7107	5.21519	1	0.350919	48.2941
KEGG_PATHWAY	ecw03430:Mismatch repair	4	0.601504	0.0392281	5265620, 5294649, 5257338, 5307712	237	23	7107	5.21519	1	0.350919	48.2941
KEGG_PATHWAY	ecm03430:Mismatch repair	4	0.601504	0.0392281	5265620, 5294649, 5257338, 5307712	237	23	7107	5.21519	1	0.350919	48.2941
KEGG_PATHWAY	ecx03430:Mismatch repair	4	0.601504	0.0392281	5265620, 5294649, 5257338, 5307712	237	23	7107	5.21519	1	0.350919	48.2941
KEGG_PATHWAY	ecf03430:Mismatch repair	4	0.601504	0.0392281	5265620, 5294649, 5257338, 5307712	237	23	7107	5.21519	1	0.350919	48.2941
KEGG_PATHWAY	eum03430:Mismatch repair	4	0.601504	0.0392281	5265620, 5294649, 5257338, 5307712	237	23	7107	5.21519	1	0.350919	48.2941
KEGG_PATHWAY	ecy03430:Mismatch repair	4	0.601504	0.0392281	5294649, 5257338, 5307712, 5268909	237	23	7107	5.21519	1	0.350919	48.2941
KEGG_PATHWAY	ecc03430:Mismatch repair	4	0.601504	0.0392281	5265620, 5294649, 5257338, 5307712	237	23	7107	5.21519	1	0.350919	48.2941
KEGG_PATHWAY	ecq03430:Mismatch repair	4	0.601504	0.0392281	5265620, 5294649, 5257338, 5307712	237	23	7107	5.21519	1	0.350919	48.2941
KEGG_PATHWAY	ecg00330:Arginine and proline metabolism	5	0.75188	0.0392956	5295721, 5295937, 5264757, 5262147, 5301578	237	39	7107	3.84453	1	0.349263	48.3539
KEGG_PATHWAY	ecm00910:Nitrogen metabolism	5	0.75188	0.0392956	5285462, 5307679, 5270278, 5269568, 5274304	237	39	7107	3.84453	1	0.349263	48.3539
KEGG_PATHWAY	ecw00010:Glycolysis / Gluconeogenesis	5	0.75188	0.0392956	5287553, 5258922, 5306457, 5297423, 5273149	237	39	7107	3.84453	1	0.349263	48.3539
KEGG_PATHWAY	ecx00010:Glycolysis / Gluconeogenesis	5	0.75188	0.0392956	5287553, 5258922, 5306457, 5297423, 5273149	237	39	7107	3.84453	1	0.349263	48.3539
GOTERM_BP_FAT	GO:0006743~ubiquinone metabolic process	4	0.601504	0.0397684	5282207, 5295937, 5259082, 5279215	386	33	16709	5.24698	1	0.26104	45.4833
GOTERM_BP_FAT	GO:0048870~cell motility	5	0.75188	0.0398941	5300411, 5268337, 5273019, 5294369, 5301231	386	56	16709	3.86496	1	0.259239	45.5899
GOTERM_BP_FAT	GO:0051674~localization of cell	5	0.75188	0.0398941	5300411, 5268337, 5273019, 5294369, 5301231	386	56	16709	3.86496	1	0.259239	45.5899
GOTERM_BP_FAT	GO:0001539~ciliary or flagellar motility	5	0.75188	0.0398941	5300411, 5268337, 5273019, 5294369, 5301231	386	56	16709	3.86496	1	0.259239	45.5899
GOTERM_BP_FAT	GO:0009226~nucleotide-sugar biosynthetic process	3	0.451128	0.0401373	5281833, 5268379, 5294684	386	14	16709	9.27591	1	0.258136	45.7956
KEGG_PATHWAY	ecl00561:Glycerolipid metabolism	3	0.451128	0.0414468	5257367, 5272485, 5260830	237	10	7107	8.9962	1	0.362525	50.2274
UP_SEQ_FEATURE	sequence variant	13	1.95489	0.0421809	5266300, 5268243, 5306201, 5278305, 5279215, 5277505, 5302027, 5268962, 5293543, 5306132, 5277962, 5296149, 5294559	407	160	9468	1.89011	1	0.895916	48.0123
GOTERM_MF_FAT	GO:0016668~oxidoreductase activity, acting on sulfur group of donors, NAD or NADP as acceptor	4	0.601504	0.0424525	5278696, 5271604, 5275708, 5302364	386	36	17785	5.11946	1	0.395733	47.0614
INTERPRO	IPR001650:DNA/RNA helicase, C-terminal	6	0.902256	0.042493	5301601, 5256514, 5274088, 5305015, 5281851, 5271895	521	130	35585	3.15237	1	0.908008	50.0582
KEGG_PATHWAY	ecd00330:Arginine and proline metabolism	5	0.75188	0.0425658	5295721, 5295937, 5264757, 5262147, 5301578	237	40	7107	3.74842	1	0.368202	51.1764
KEGG_PATHWAY	ecz00330:Arginine and proline metabolism	5	0.75188	0.0425658	5295721, 5295937, 5264757, 5262147, 5301578	237	40	7107	3.74842	1	0.368202	51.1764
GOTERM_BP_FAT	GO:0006040~amino sugar metabolic process	6	0.902256	0.0426785	5285017, 5268305, 5265889, 5269942, 5265917, 5300784	386	83	16709	3.12922	1	0.269787	47.9017
INTERPRO	IPR000695:ATPase, P-type, H+ transporting proton pump	2	0.300752	0.0432024	5283984, 5283600	521	3	35585	45.5342	1	0.90086	50.6465
INTERPRO	IPR011607:MGS-like	2	0.300752	0.0432024	5303430, 5257847	521	3	35585	45.5342	1	0.90086	50.6465
KEGG_PATHWAY	ecg03430:Mismatch repair	4	0.601504	0.0437661	5265620, 5294649, 5257338, 5307712	237	24	7107	4.99789	1	0.374311	52.1756
INTERPRO	IPR007844:AsmA	3	0.451128	0.0440469	5262982, 5259371, 5280582	521	23	35585	8.90887	1	0.89463	51.3385
INTERPRO	IPR013597:Group II intron, maturase-specific	4	0.601504	0.0444731	5268792, 5306874, 5289572, 5305580	521	54	35585	5.05936	1	0.886249	51.6842
INTERPRO	IPR004358:Signal transduction histidine kinase-related protein, C-terminal	6	0.902256	0.0448705	5268245, 5291618, 5294440, 5278482, 5296398, 5292959	521	132	35585	3.10461	1	0.877815	52.0045
GOTERM_BP_FAT	GO:0000271~polysaccharide biosynthetic process	20	3.00752	0.0451672	5268689, 5267839, 5289087, 5268305, 5302242, 5288327, 5294684, 5300784, 5306715, 5277505, 5260293, 5293065, 5263458, 5268354, 5268379, 5302604, 5269942, 5308712, 5273042, 5266102	386	540	16709	1.60324	1	0.280761	49.8902
COG_ONTOLOGY	Posttranslational modification, protein turnover, chaperones	7	1.05263	0.0454374	5305555, 5282657, 5264814, 5301838, 5279131, 5265365, 5273706	89	199	6729	2.65953	0.672429	0.672429	31.1358
SP_PIR_KEYWORDS	alternative initiators	2	0.300752	0.0455312	5268305, 5268243	551	4	47487	43.0917	1	0.124266	46.9255
KEGG_PATHWAY	eum00330:Arginine and proline metabolism	5	0.75188	0.0459851	5295721, 5295937, 5264757, 5262147, 5301578	237	41	7107	3.65699	1	0.387123	53.9723
KEGG_PATHWAY	ecm00010:Glycolysis / Gluconeogenesis	5	0.75188	0.0459851	5287553, 5258922, 5306457, 5297423, 5273149	237	41	7107	3.65699	1	0.387123	53.9723
GOTERM_BP_FAT	GO:0006099~tricarboxylic acid cycle	6	0.902256	0.0464891	5284365, 5283362, 5282366, 5277270, 5280879, 5283375	386	85	16709	3.05559	1	0.285227	50.9173
GOTERM_BP_FAT	GO:0046356~acetyl-CoA catabolic process	6	0.902256	0.0464891	5284365, 5283362, 5282366, 5277270, 5280879, 5283375	386	85	16709	3.05559	1	0.285227	50.9173
INTERPRO	IPR003439:ABC transporter-like	14	2.10526	0.0470241	5281331, 5308677, 5304650, 5258315, 5276338, 5273939, 5275617, 5290828, 5285106, 5271545, 5256925, 5302503, 5292335, 5271683	521	526	35585	1.81791	1	0.879651	53.706
INTERPRO	IPR017926:Glutamine amidotransferase type 1	3	0.451128	0.0475969	5302807, 5300945, 5279649	521	24	35585	8.53767	1	0.872717	54.1489
INTERPRO	IPR003148:Regulator of K+ conductance, N-terminal	3	0.451128	0.0475969	5261780, 5263485, 5278564	521	24	35585	8.53767	1	0.872717	54.1489
GOTERM_BP_FAT	GO:0006261~DNA-dependent DNA replication	8	1.20301	0.0478074	5256514, 5305015, 5282627, 5265423, 5307712, 5266865, 5294559, 5271895	386	143	16709	2.42168	1	0.289562	51.9221
SMART	SM00267:DUF1	8	1.20301	0.0478441	5283052, 5267839, 5268410, 5275447, 5294040, 5269113, 5286915, 5297232	97	174	5022	2.38038	0.956617	0.956617	39.2292
GOTERM_BP_FAT	GO:0042398~cellular amino acid derivative biosynthetic process	7	1.05263	0.0483439	5284202, 5295937, 5289087, 5296599, 5307104, 5306201, 5277962	386	114	16709	2.65801	1	0.28977	52.3255
GOTERM_BP_FAT	GO:0009067~aspartate family amino acid biosynthetic process	7	1.05263	0.0483439	5272302, 5275702, 5307106, 5304674, 5296599, 5257699, 5259539	386	114	16709	2.65801	1	0.28977	52.3255
SMART	SM00382:AAA	24	3.60902	0.048423	5284202, 5284683, 5281331, 5308677, 5305015, 5294265, 5296977, 5304650, 5258315, 5264661, 5276338, 5275617, 5275812, 5273939, 5290828, 5285106, 5271545, 5256925, 5302503, 5282429, 5303083, 5292335, 5265423, 5271683	97	852	5022	1.4584	0.958273	0.795729	39.6036
GOTERM_BP_FAT	GO:0046128~purine ribonucleoside metabolic process	6	0.902256	0.0484678	5282734, 5295937, 5270492, 5307106, 5296599, 5291460	386	86	16709	3.02006	1	0.287868	52.4182
KEGG_PATHWAY	ecv00564:Glycerophospholipid metabolism	4	0.601504	0.0485538	5261457, 5295503, 5259087, 5295019	237	25	7107	4.79797	1	0.401796	55.9729
KEGG_PATHWAY	ecr00564:Glycerophospholipid metabolism	4	0.601504	0.0485538	5261457, 5295503, 5259087, 5295019	237	25	7107	4.79797	1	0.401796	55.9729
KEGG_PATHWAY	eck00564:Glycerophospholipid metabolism	4	0.601504	0.0485538	5261457, 5295503, 5259087, 5295019	237	25	7107	4.79797	1	0.401796	55.9729
KEGG_PATHWAY	ecd00564:Glycerophospholipid metabolism	4	0.601504	0.0485538	5261457, 5295503, 5259087, 5295019	237	25	7107	4.79797	1	0.401796	55.9729
KEGG_PATHWAY	eci00564:Glycerophospholipid metabolism	4	0.601504	0.0485538	5261457, 5295503, 5259087, 5295019	237	25	7107	4.79797	1	0.401796	55.9729
KEGG_PATHWAY	ecx00564:Glycerophospholipid metabolism	4	0.601504	0.0485538	5261457, 5295503, 5259087, 5295019	237	25	7107	4.79797	1	0.401796	55.9729
KEGG_PATHWAY	ecw00564:Glycerophospholipid metabolism	4	0.601504	0.0485538	5261457, 5295503, 5259087, 5295019	237	25	7107	4.79797	1	0.401796	55.9729
KEGG_PATHWAY	ecq00564:Glycerophospholipid metabolism	4	0.601504	0.0485538	5261457, 5295503, 5259087, 5295019	237	25	7107	4.79797	1	0.401796	55.9729
KEGG_PATHWAY	ecz00564:Glycerophospholipid metabolism	4	0.601504	0.0485538	5261457, 5295503, 5259087, 5295019	237	25	7107	4.79797	1	0.401796	55.9729
GOTERM_MF_FAT	GO:0004180~carboxypeptidase activity	4	0.601504	0.0486144	5277505, 5302242, 5290540, 5273042	386	38	17785	4.85001	1	0.43285	51.8424
GOTERM_MF_FAT	GO:0050660~FAD binding	12	1.80451	0.0486473	5285462, 5294620, 5278696, 5282207, 5270278, 5292885, 5273484, 5300246, 5271604, 5264160, 5273933, 5298643	386	287	17785	1.92649	1	0.426729	51.8669
INTERPRO	IPR011650:Peptidase M20, dimerisation	4	0.601504	0.048666	5295721, 5264757, 5259539, 5298667	521	56	35585	4.87867	1	0.868758	54.965
INTERPRO	IPR002933:Peptidase M20	4	0.601504	0.048666	5295721, 5264757, 5259539, 5298667	521	56	35585	4.87867	1	0.868758	54.965
GOTERM_BP_FAT	GO:0006526~arginine biosynthetic process	5	0.75188	0.0493639	5281331, 5264757, 5262147, 5303430, 5271307	386	60	16709	3.6073	1	0.289911	53.0837
UP_SEQ_FEATURE	binding site:Substrate	20	3.00752	0.0494298	5285411, 5275718, 5284365, 5286738, 5262667, 5281548, 5288860, 5306457, 5262714, 5303255, 5304743, 5277505, 5279015, 5277987, 5307106, 5297423, 5296946, 5268379, 5282377, 5273042	407	295	9468	1.57715	1	0.916588	53.6745
GOTERM_MF_FAT	GO:0004536~deoxyribonuclease activity	6	0.902256	0.0494694	5282509, 5258520, 5306926, 5269828, 5267519, 5275812	386	92	17785	3.0049	1	0.426018	52.4732
KEGG_PATHWAY	eck00330:Arginine and proline metabolism	5	0.75188	0.0495533	5295721, 5295937, 5264757, 5262147, 5301578	237	42	7107	3.56992	1	0.405981	56.7291
KEGG_PATHWAY	ecl00520:Amino sugar and nucleotide sugar metabolism	5	0.75188	0.0495533	5285017, 5267668, 5265889, 5268379, 5273149	237	42	7107	3.56992	1	0.405981	56.7291
KEGG_PATHWAY	ecr00330:Arginine and proline metabolism	5	0.75188	0.0495533	5295721, 5295937, 5264757, 5262147, 5301578	237	42	7107	3.56992	1	0.405981	56.7291
KEGG_PATHWAY	ecc00670:One carbon pool by folate	3	0.451128	0.0495695	5307679, 5296599, 5257847	237	11	7107	8.17837	1	0.403839	56.7412
SP_PIR_KEYWORDS	inner membrane	3	0.451128	0.0499226	5286681, 5265338, 5266102	551	31	47487	8.34032	1	0.13463	50.1505
GOTERM_BP_FAT	GO:0042278~purine nucleoside metabolic process	6	0.902256	0.0504957	5282734, 5295937, 5270492, 5307106, 5296599, 5291460	386	87	16709	2.98535	1	0.293085	53.9118
INTERPRO	IPR017936:Thioredoxin-like	4	0.601504	0.0508325	5275708, 5291201, 5300577, 5302364	521	57	35585	4.79308	1	0.870965	56.5772
INTERPRO	IPR003660:HAMP linker domain	6	0.902256	0.0511556	5269113, 5291618, 5294440, 5278482, 5296398, 5292959	521	137	35585	2.9913	1	0.8633	56.813
INTERPRO	IPR010918:AIR synthase related protein, C-terminal	3	0.451128	0.0512472	5260088, 5300945, 5279649	521	25	35585	8.19616	1	0.854441	56.8796
INTERPRO	IPR000728:AIR synthase related protein	3	0.451128	0.0512472	5260088, 5300945, 5279649	521	25	35585	8.19616	1	0.854441	56.8796
GOTERM_MF_FAT	GO:0004185~serine-type carboxypeptidase activity	3	0.451128	0.0513134	5277505, 5290540, 5273042	386	17	17785	8.13091	1	0.431941	53.8072
GOTERM_MF_FAT	GO:0070008~serine-type exopeptidase activity	3	0.451128	0.0513134	5277505, 5290540, 5273042	386	17	17785	8.13091	1	0.431941	53.8072
KEGG_PATHWAY	ecd02020:Two-component system	9	1.35338	0.0516397	5268245, 5284202, 5302242, 5270983, 5294440, 5306201, 5277962, 5278482, 5275002	237	123	7107	2.1942	1	0.414651	58.2683
GOTERM_BP_FAT	GO:0009066~aspartate family amino acid metabolic process	7	1.05263	0.0518177	5272302, 5275702, 5307106, 5304674, 5296599, 5257699, 5259539	386	116	16709	2.61218	1	0.297123	54.8619
GOTERM_MF_FAT	GO:0003774~motor activity	4	0.601504	0.0518502	5300411, 5268337, 5273019, 5301231	386	39	17785	4.72565	1	0.429374	54.189
SP_PIR_KEYWORDS	exonuclease	5	0.75188	0.0526048	5265620, 5282627, 5306926, 5269828, 5275812	551	121	47487	3.56129	1	0.140418	52.0299
KEGG_PATHWAY	ect00330:Arginine and proline metabolism	5	0.75188	0.0532697	5295721, 5295937, 5264757, 5262147, 5301578	237	43	7107	3.4869	1	0.422458	59.435
KEGG_PATHWAY	eci00330:Arginine and proline metabolism	5	0.75188	0.0532697	5295721, 5295937, 5264757, 5262147, 5301578	237	43	7107	3.4869	1	0.422458	59.435
KEGG_PATHWAY	ecv00330:Arginine and proline metabolism	5	0.75188	0.0532697	5295721, 5295937, 5264757, 5262147, 5301578	237	43	7107	3.4869	1	0.422458	59.435
KEGG_PATHWAY	ecj00330:Arginine and proline metabolism	5	0.75188	0.0532697	5295721, 5295937, 5264757, 5262147, 5301578	237	43	7107	3.4869	1	0.422458	59.435
KEGG_PATHWAY	ecc00330:Arginine and proline metabolism	5	0.75188	0.0532697	5295721, 5295937, 5264757, 5262147, 5301578	237	43	7107	3.4869	1	0.422458	59.435
KEGG_PATHWAY	eco00330:Arginine and proline metabolism	5	0.75188	0.0532697	5295721, 5295937, 5264757, 5262147, 5301578	237	43	7107	3.4869	1	0.422458	59.435
KEGG_PATHWAY	ecf00564:Glycerophospholipid metabolism	4	0.601504	0.0535865	5261457, 5295503, 5259087, 5295019	237	26	7107	4.61344	1	0.422134	59.6582
KEGG_PATHWAY	ecm00564:Glycerophospholipid metabolism	4	0.601504	0.0535865	5261457, 5295503, 5259087, 5295019	237	26	7107	4.61344	1	0.422134	59.6582
KEGG_PATHWAY	ecm00040:Pentose and glucuronate interconversions	4	0.601504	0.0535865	5279015, 5291657, 5294684, 5292318	237	26	7107	4.61344	1	0.422134	59.6582
KEGG_PATHWAY	eck00040:Pentose and glucuronate interconversions	4	0.601504	0.0535865	5279015, 5291657, 5294684, 5292318	237	26	7107	4.61344	1	0.422134	59.6582
KEGG_PATHWAY	ecc00564:Glycerophospholipid metabolism	4	0.601504	0.0535865	5261457, 5295503, 5259087, 5295019	237	26	7107	4.61344	1	0.422134	59.6582
KEGG_PATHWAY	eco00564:Glycerophospholipid metabolism	4	0.601504	0.0535865	5261457, 5295503, 5259087, 5295019	237	26	7107	4.61344	1	0.422134	59.6582
KEGG_PATHWAY	eum00564:Glycerophospholipid metabolism	4	0.601504	0.0535865	5261457, 5295503, 5259087, 5295019	237	26	7107	4.61344	1	0.422134	59.6582
KEGG_PATHWAY	ecl00564:Glycerophospholipid metabolism	4	0.601504	0.0535865	5257367, 5261457, 5269845, 5257971	237	26	7107	4.61344	1	0.422134	59.6582
KEGG_PATHWAY	ecj00564:Glycerophospholipid metabolism	4	0.601504	0.0535865	5261457, 5295503, 5259087, 5295019	237	26	7107	4.61344	1	0.422134	59.6582
INTERPRO	IPR014021:Helicase, superfamily 1 and 2, ATP-binding	6	0.902256	0.0538066	5256514, 5274088, 5305015, 5267519, 5281851, 5271895	521	139	35585	2.94826	1	0.85925	58.7025
KEGG_PATHWAY	ecy00230:Purine metabolism	7	1.05263	0.0543828	5303456, 5294798, 5273666, 5302807, 5288949, 5257847, 5307712	237	82	7107	2.5599	1	0.424706	60.214
INTERPRO	IPR001757:ATPase, P-type, K/Mg/Cd/Cu/Zn/Na/Ca/Na/H-transporter	3	0.451128	0.0549943	5283984, 5283600, 5296939	521	26	35585	7.88092	1	0.856674	59.5236
GOTERM_MF_FAT	GO:0016866~intramolecular transferase activity	8	1.20301	0.0564408	5273550, 5262667, 5268922, 5281548, 5280801, 5269845, 5294124, 5291132	386	158	17785	2.33292	1	0.451754	57.3356
SP_PIR_KEYWORDS	serine carboxypeptidase	2	0.300752	0.0565869	5277505, 5273042	551	5	47487	34.4733	1	0.14935	54.6994
SP_PIR_KEYWORDS	aminoacyltransferase	2	0.300752	0.0565869	5268305, 5282109	551	5	47487	34.4733	1	0.14935	54.6994
SP_PIR_KEYWORDS	cell wall synthesis	2	0.300752	0.0565869	5277505, 5268305	551	5	47487	34.4733	1	0.14935	54.6994
GOTERM_MF_FAT	GO:0016805~dipeptidase activity	3	0.451128	0.0569213	5295721, 5293388, 5300749	386	18	17785	7.67919	1	0.448699	57.6531
SP_PIR_KEYWORDS	pyridoxal phosphate	7	1.05263	0.0569323	5305081, 5301838, 5286049, 5275072, 5288860, 5277962, 5294124	551	235	47487	2.56716	1	0.14908	54.9244
KEGG_PATHWAY	ecp00230:Purine metabolism	7	1.05263	0.0570698	5303456, 5294798, 5273666, 5302807, 5288949, 5257847, 5307712	237	83	7107	2.52905	1	0.438389	62.037
KEGG_PATHWAY	ece00330:Arginine and proline metabolism	5	0.75188	0.0571337	5295721, 5295937, 5264757, 5262147, 5301578	237	44	7107	3.40765	1	0.436507	62.0793
KEGG_PATHWAY	ecy00520:Amino sugar and nucleotide sugar metabolism	5	0.75188	0.0571337	5285017, 5267668, 5265889, 5268379, 5273149	237	44	7107	3.40765	1	0.436507	62.0793
GOTERM_MF_FAT	GO:0015297~antiporter activity	8	1.20301	0.0579989	5307104, 5296137, 5281274, 5261780, 5293490, 5263485, 5292740, 5275002	386	159	17785	2.31825	1	0.449231	58.357
KEGG_PATHWAY	ecg00670:One carbon pool by folate	3	0.451128	0.0582097	5307679, 5296599, 5257847	237	12	7107	7.49684	1	0.440494	62.7863
KEGG_PATHWAY	eum00670:One carbon pool by folate	3	0.451128	0.0582097	5307679, 5296599, 5257847	237	12	7107	7.49684	1	0.440494	62.7863
KEGG_PATHWAY	ecy00900:Terpenoid backbone biosynthesis	3	0.451128	0.0582097	5290200, 5260813, 5283127	237	12	7107	7.49684	1	0.440494	62.7863
KEGG_PATHWAY	ecs00670:One carbon pool by folate	3	0.451128	0.0582097	5307679, 5296599, 5257847	237	12	7107	7.49684	1	0.440494	62.7863
KEGG_PATHWAY	ecp00670:One carbon pool by folate	3	0.451128	0.0582097	5307679, 5296599, 5257847	237	12	7107	7.49684	1	0.440494	62.7863
KEGG_PATHWAY	ecj00670:One carbon pool by folate	3	0.451128	0.0582097	5307679, 5296599, 5257847	237	12	7107	7.49684	1	0.440494	62.7863
KEGG_PATHWAY	ecr00670:One carbon pool by folate	3	0.451128	0.0582097	5307679, 5296599, 5257847	237	12	7107	7.49684	1	0.440494	62.7863
KEGG_PATHWAY	ecs00900:Terpenoid backbone biosynthesis	3	0.451128	0.0582097	5290200, 5260813, 5283127	237	12	7107	7.49684	1	0.440494	62.7863
KEGG_PATHWAY	eck00900:Terpenoid backbone biosynthesis	3	0.451128	0.0582097	5290200, 5260813, 5283127	237	12	7107	7.49684	1	0.440494	62.7863
KEGG_PATHWAY	ect00670:One carbon pool by folate	3	0.451128	0.0582097	5307679, 5296599, 5257847	237	12	7107	7.49684	1	0.440494	62.7863
KEGG_PATHWAY	ecf00900:Terpenoid backbone biosynthesis	3	0.451128	0.0582097	5290200, 5260813, 5283127	237	12	7107	7.49684	1	0.440494	62.7863
KEGG_PATHWAY	ece00670:One carbon pool by folate	3	0.451128	0.0582097	5307679, 5296599, 5257847	237	12	7107	7.49684	1	0.440494	62.7863
KEGG_PATHWAY	ecx00670:One carbon pool by folate	3	0.451128	0.0582097	5307679, 5296599, 5257847	237	12	7107	7.49684	1	0.440494	62.7863
KEGG_PATHWAY	eck00670:One carbon pool by folate	3	0.451128	0.0582097	5307679, 5296599, 5257847	237	12	7107	7.49684	1	0.440494	62.7863
KEGG_PATHWAY	ecc00900:Terpenoid backbone biosynthesis	3	0.451128	0.0582097	5290200, 5260813, 5283127	237	12	7107	7.49684	1	0.440494	62.7863
KEGG_PATHWAY	eci00670:One carbon pool by folate	3	0.451128	0.0582097	5307679, 5296599, 5257847	237	12	7107	7.49684	1	0.440494	62.7863
KEGG_PATHWAY	ecz00670:One carbon pool by folate	3	0.451128	0.0582097	5307679, 5296599, 5257847	237	12	7107	7.49684	1	0.440494	62.7863
KEGG_PATHWAY	ecl00670:One carbon pool by folate	3	0.451128	0.0582097	5307679, 5296599, 5257847	237	12	7107	7.49684	1	0.440494	62.7863
KEGG_PATHWAY	ecw00670:One carbon pool by folate	3	0.451128	0.0582097	5307679, 5296599, 5257847	237	12	7107	7.49684	1	0.440494	62.7863
KEGG_PATHWAY	ecf00670:One carbon pool by folate	3	0.451128	0.0582097	5307679, 5296599, 5257847	237	12	7107	7.49684	1	0.440494	62.7863
KEGG_PATHWAY	ecy00670:One carbon pool by folate	3	0.451128	0.0582097	5307679, 5296599, 5257847	237	12	7107	7.49684	1	0.440494	62.7863
KEGG_PATHWAY	ecq00670:One carbon pool by folate	3	0.451128	0.0582097	5307679, 5296599, 5257847	237	12	7107	7.49684	1	0.440494	62.7863
SP_PIR_KEYWORDS	Porin	4	0.601504	0.0584468	5257133, 5298038, 5294200, 5283812	551	76	47487	4.53596	1	0.151695	55.8985
KEGG_PATHWAY	ecr00040:Pentose and glucuronate interconversions	4	0.601504	0.0588593	5279015, 5291657, 5294684, 5292318	237	27	7107	4.44257	1	0.441979	63.2071
KEGG_PATHWAY	ecq00040:Pentose and glucuronate interconversions	4	0.601504	0.0588593	5279015, 5291657, 5294684, 5292318	237	27	7107	4.44257	1	0.441979	63.2071
KEGG_PATHWAY	eco00040:Pentose and glucuronate interconversions	4	0.601504	0.0588593	5279015, 5291657, 5294684, 5292318	237	27	7107	4.44257	1	0.441979	63.2071
KEGG_PATHWAY	ecm03070:Bacterial secretion system	4	0.601504	0.0588593	5286913, 5256644, 5285449, 5265338	237	27	7107	4.44257	1	0.441979	63.2071
KEGG_PATHWAY	ecj00040:Pentose and glucuronate interconversions	4	0.601504	0.0588593	5279015, 5291657, 5294684, 5292318	237	27	7107	4.44257	1	0.441979	63.2071
KEGG_PATHWAY	ece00564:Glycerophospholipid metabolism	4	0.601504	0.0588593	5261457, 5295503, 5259087, 5295019	237	27	7107	4.44257	1	0.441979	63.2071
KEGG_PATHWAY	eck00270:Cysteine and methionine metabolism	4	0.601504	0.0588593	5295937, 5307106, 5296599, 5288860	237	27	7107	4.44257	1	0.441979	63.2071
KEGG_PATHWAY	ecv00040:Pentose and glucuronate interconversions	4	0.601504	0.0588593	5279015, 5291657, 5294684, 5292318	237	27	7107	4.44257	1	0.441979	63.2071
GOTERM_BP_FAT	GO:0051187~cofactor catabolic process	6	0.902256	0.0590985	5284365, 5283362, 5282366, 5277270, 5280879, 5283375	386	91	16709	2.85413	1	0.329421	59.7749
GOTERM_BP_FAT	GO:0009109~coenzyme catabolic process	6	0.902256	0.0590985	5284365, 5283362, 5282366, 5277270, 5280879, 5283375	386	91	16709	2.85413	1	0.329421	59.7749
GOTERM_CC_FAT	GO:0009338~exodeoxyribonuclease V complex	2	0.300752	0.0595223	5269828, 5275812	221	2	7281	32.9457	0.989339	0.277017	47.3926
KEGG_PATHWAY	ecs00230:Purine metabolism	7	1.05263	0.0598355	5303456, 5294798, 5273666, 5302807, 5288949, 5257847, 5307712	237	84	7107	2.49895	1	0.445286	63.8312
GOTERM_BP_FAT	GO:0005996~monosaccharide metabolic process	22	3.30827	0.0598459	5290200, 5268305, 5280879, 5275335, 5306457, 5268850, 5294684, 5300784, 5287434, 5279015, 5285017, 5280801, 5297423, 5290856, 5296946, 5306132, 5265889, 5268354, 5273149, 5269942, 5260653, 5265917	386	632	16709	1.50685	1	0.330229	60.2499
GOTERM_MF_FAT	GO:0008270~zinc ion binding	24	3.60902	0.060012	5266320, 5295721, 5277775, 5305555, 5299472, 5282657, 5291857, 5264757, 5288817, 5257091, 5300062, 5308648, 5259539, 5275644, 5302364, 5276553, 5276951, 5273939, 5302509, 5285104, 5269374, 5285102, 5296599, 5257338	386	751	17785	1.47244	1	0.455095	59.643
GOTERM_BP_FAT	GO:0015716~phosphonate transport	4	0.601504	0.0602901	5266300, 5258315, 5292993, 5278305	386	39	16709	4.43975	1	0.329632	60.5297
GOTERM_MF_FAT	GO:0016726~oxidoreductase activity, acting on CH or CH2 groups, NAD or NADP as acceptor	3	0.451128	0.0627311	5290200, 5279131, 5286523	386	19	17785	7.27502	1	0.464627	61.3212
GOTERM_MF_FAT	GO:0051745~4-hydroxy-3-methylbut-2-en-1-yl diphosphate reductase activity	2	0.300752	0.0635502	5290200, 5286523	386	3	17785	30.7168	1	0.46349	61.8138
GOTERM_BP_FAT	GO:0006575~cellular amino acid derivative metabolic process	10	1.50376	0.0642492	5284202, 5278696, 5300166, 5295937, 5289087, 5307106, 5296599, 5307104, 5306201, 5277962	386	217	16709	1.99482	1	0.34488	62.944
KEGG_PATHWAY	ecq00270:Cysteine and methionine metabolism	4	0.601504	0.0643664	5295937, 5307106, 5296599, 5288860	237	28	7107	4.28391	1	0.46802	66.5995
KEGG_PATHWAY	ecr00270:Cysteine and methionine metabolism	4	0.601504	0.0643664	5295937, 5307106, 5296599, 5288860	237	28	7107	4.28391	1	0.46802	66.5995
KEGG_PATHWAY	ect00270:Cysteine and methionine metabolism	4	0.601504	0.0643664	5295937, 5307106, 5296599, 5288860	237	28	7107	4.28391	1	0.46802	66.5995
KEGG_PATHWAY	eci00040:Pentose and glucuronate interconversions	4	0.601504	0.0643664	5279015, 5291657, 5294684, 5292318	237	28	7107	4.28391	1	0.46802	66.5995
KEGG_PATHWAY	ect00040:Pentose and glucuronate interconversions	4	0.601504	0.0643664	5279015, 5291657, 5294684, 5292318	237	28	7107	4.28391	1	0.46802	66.5995
KEGG_PATHWAY	ecz00040:Pentose and glucuronate interconversions	4	0.601504	0.0643664	5279015, 5291657, 5294684, 5292318	237	28	7107	4.28391	1	0.46802	66.5995
KEGG_PATHWAY	ecd00270:Cysteine and methionine metabolism	4	0.601504	0.0643664	5295937, 5307106, 5296599, 5288860	237	28	7107	4.28391	1	0.46802	66.5995
KEGG_PATHWAY	ecc00040:Pentose and glucuronate interconversions	4	0.601504	0.0643664	5279015, 5291657, 5294684, 5292318	237	28	7107	4.28391	1	0.46802	66.5995
KEGG_PATHWAY	ece00270:Cysteine and methionine metabolism	4	0.601504	0.0643664	5295937, 5307106, 5296599, 5288860	237	28	7107	4.28391	1	0.46802	66.5995
INTERPRO	IPR006680:Amidohydrolase 1	4	0.601504	0.0647836	5285411, 5291857, 5285102, 5266300	521	63	35585	4.33659	1	0.89253	65.7317
GOTERM_BP_FAT	GO:0009225~nucleotide-sugar metabolic process	5	0.75188	0.065679	5281833, 5268354, 5268379, 5294684, 5300784	386	66	16709	3.27936	1	0.348524	63.7815
GOTERM_MF_FAT	GO:0003899~DNA-directed RNA polymerase activity	4	0.601504	0.0657935	5265409, 5274230, 5284623, 5288949	386	43	17785	4.28606	1	0.469977	63.1334
GOTERM_MF_FAT	GO:0034062~RNA polymerase activity	4	0.601504	0.0657935	5265409, 5274230, 5284623, 5288949	386	43	17785	4.28606	1	0.469977	63.1334
GOTERM_MF_FAT	GO:0016812~hydrolase activity, acting on carbon-nitrogen (but not peptide) bonds, in cyclic amides	4	0.601504	0.0657935	5285411, 5277505, 5302242, 5285102	386	43	17785	4.28606	1	0.469977	63.1334
GOTERM_MF_FAT	GO:0008235~metalloexopeptidase activity	4	0.601504	0.0657935	5286738, 5293388, 5265762, 5259709	386	43	17785	4.28606	1	0.469977	63.1334
UP_SEQ_FEATURE	binding site:S-adenosyl-L-methionine; via carbonyl oxygen	4	0.601504	0.0658958	5293396, 5296599, 5297208, 5282920	407	22	9468	4.22962	1	0.956345	64.4673
KEGG_PATHWAY	eci02020:Two-component system	9	1.35338	0.067114	5284202, 5302242, 5270983, 5294440, 5306201, 5277962, 5278482, 5275002, 5294369	237	130	7107	2.07605	1	0.480363	68.1799
KEGG_PATHWAY	ecl00900:Terpenoid backbone biosynthesis	3	0.451128	0.0673246	5290200, 5260813, 5283127	237	13	7107	6.92016	1	0.479192	68.298
KEGG_PATHWAY	ecg00730:Thiamine metabolism	3	0.451128	0.0673246	5260088, 5304909, 5298898	237	13	7107	6.92016	1	0.479192	68.298
KEGG_PATHWAY	ecw00730:Thiamine metabolism	3	0.451128	0.0673246	5260088, 5304909, 5298898	237	13	7107	6.92016	1	0.479192	68.298
KEGG_PATHWAY	eck00730:Thiamine metabolism	3	0.451128	0.0673246	5260088, 5304909, 5298898	237	13	7107	6.92016	1	0.479192	68.298
KEGG_PATHWAY	ecf00730:Thiamine metabolism	3	0.451128	0.0673246	5260088, 5304909, 5298898	237	13	7107	6.92016	1	0.479192	68.298
KEGG_PATHWAY	ece00730:Thiamine metabolism	3	0.451128	0.0673246	5260088, 5304909, 5298898	237	13	7107	6.92016	1	0.479192	68.298
KEGG_PATHWAY	eum00730:Thiamine metabolism	3	0.451128	0.0673246	5260088, 5304909, 5298898	237	13	7107	6.92016	1	0.479192	68.298
KEGG_PATHWAY	ecx00900:Terpenoid backbone biosynthesis	3	0.451128	0.0673246	5290200, 5260813, 5283127	237	13	7107	6.92016	1	0.479192	68.298
KEGG_PATHWAY	eco00900:Terpenoid backbone biosynthesis	3	0.451128	0.0673246	5290200, 5260813, 5283127	237	13	7107	6.92016	1	0.479192	68.298
KEGG_PATHWAY	ecj00900:Terpenoid backbone biosynthesis	3	0.451128	0.0673246	5290200, 5260813, 5283127	237	13	7107	6.92016	1	0.479192	68.298
KEGG_PATHWAY	ect00900:Terpenoid backbone biosynthesis	3	0.451128	0.0673246	5290200, 5260813, 5283127	237	13	7107	6.92016	1	0.479192	68.298
KEGG_PATHWAY	eum00900:Terpenoid backbone biosynthesis	3	0.451128	0.0673246	5290200, 5260813, 5283127	237	13	7107	6.92016	1	0.479192	68.298
KEGG_PATHWAY	ecz00730:Thiamine metabolism	3	0.451128	0.0673246	5260088, 5304909, 5298898	237	13	7107	6.92016	1	0.479192	68.298
KEGG_PATHWAY	ecw00900:Terpenoid backbone biosynthesis	3	0.451128	0.0673246	5290200, 5260813, 5283127	237	13	7107	6.92016	1	0.479192	68.298
KEGG_PATHWAY	ecc00730:Thiamine metabolism	3	0.451128	0.0673246	5260088, 5304909, 5298898	237	13	7107	6.92016	1	0.479192	68.298
KEGG_PATHWAY	eci00900:Terpenoid backbone biosynthesis	3	0.451128	0.0673246	5290200, 5260813, 5283127	237	13	7107	6.92016	1	0.479192	68.298
KEGG_PATHWAY	ecr00730:Thiamine metabolism	3	0.451128	0.0673246	5260088, 5304909, 5298898	237	13	7107	6.92016	1	0.479192	68.298
KEGG_PATHWAY	ecv00900:Terpenoid backbone biosynthesis	3	0.451128	0.0673246	5290200, 5260813, 5283127	237	13	7107	6.92016	1	0.479192	68.298
KEGG_PATHWAY	ecq00730:Thiamine metabolism	3	0.451128	0.0673246	5260088, 5304909, 5298898	237	13	7107	6.92016	1	0.479192	68.298
KEGG_PATHWAY	ecq00900:Terpenoid backbone biosynthesis	3	0.451128	0.0673246	5290200, 5260813, 5283127	237	13	7107	6.92016	1	0.479192	68.298
KEGG_PATHWAY	ecm00900:Terpenoid backbone biosynthesis	3	0.451128	0.0673246	5290200, 5260813, 5283127	237	13	7107	6.92016	1	0.479192	68.298
KEGG_PATHWAY	ecf03410:Base excision repair	3	0.451128	0.0673246	5265620, 5257338, 5282627	237	13	7107	6.92016	1	0.479192	68.298
KEGG_PATHWAY	ecz00900:Terpenoid backbone biosynthesis	3	0.451128	0.0673246	5290200, 5260813, 5283127	237	13	7107	6.92016	1	0.479192	68.298
KEGG_PATHWAY	ecm00730:Thiamine metabolism	3	0.451128	0.0673246	5260088, 5304909, 5298898	237	13	7107	6.92016	1	0.479192	68.298
KEGG_PATHWAY	ecg00900:Terpenoid backbone biosynthesis	3	0.451128	0.0673246	5290200, 5260813, 5283127	237	13	7107	6.92016	1	0.479192	68.298
KEGG_PATHWAY	ecr00900:Terpenoid backbone biosynthesis	3	0.451128	0.0673246	5290200, 5260813, 5283127	237	13	7107	6.92016	1	0.479192	68.298
KEGG_PATHWAY	eco00670:One carbon pool by folate	3	0.451128	0.0673246	5307679, 5296599, 5257847	237	13	7107	6.92016	1	0.479192	68.298
KEGG_PATHWAY	ecv00730:Thiamine metabolism	3	0.451128	0.0673246	5260088, 5304909, 5298898	237	13	7107	6.92016	1	0.479192	68.298
KEGG_PATHWAY	ect00730:Thiamine metabolism	3	0.451128	0.0673246	5260088, 5304909, 5298898	237	13	7107	6.92016	1	0.479192	68.298
KEGG_PATHWAY	ecg03410:Base excision repair	3	0.451128	0.0673246	5265620, 5257338, 5282627	237	13	7107	6.92016	1	0.479192	68.298
KEGG_PATHWAY	ecx00730:Thiamine metabolism	3	0.451128	0.0673246	5260088, 5304909, 5298898	237	13	7107	6.92016	1	0.479192	68.298
KEGG_PATHWAY	ecd00730:Thiamine metabolism	3	0.451128	0.0673246	5260088, 5304909, 5298898	237	13	7107	6.92016	1	0.479192	68.298
KEGG_PATHWAY	ecd00900:Terpenoid backbone biosynthesis	3	0.451128	0.0673246	5290200, 5260813, 5283127	237	13	7107	6.92016	1	0.479192	68.298
KEGG_PATHWAY	ecv00670:One carbon pool by folate	3	0.451128	0.0673246	5307679, 5296599, 5257847	237	13	7107	6.92016	1	0.479192	68.298
KEGG_PATHWAY	ecm00670:One carbon pool by folate	3	0.451128	0.0673246	5307679, 5296599, 5257847	237	13	7107	6.92016	1	0.479192	68.298
SP_PIR_KEYWORDS	phosphorus-oxygen lyase	2	0.300752	0.0675148	5299472, 5273666	551	6	47487	28.7278	1	0.172554	61.3348
SP_PIR_KEYWORDS	duplication	2	0.300752	0.0675148	5303430, 5286523	551	6	47487	28.7278	1	0.172554	61.3348
SP_PIR_KEYWORDS	bacterial flagellum protein export	2	0.300752	0.0675148	5285667, 5273019	551	6	47487	28.7278	1	0.172554	61.3348
SP_PIR_KEYWORDS	membrane bound	2	0.300752	0.0675148	5269568, 5271587	551	6	47487	28.7278	1	0.172554	61.3348
GOTERM_BP_FAT	GO:0031119~tRNA pseudouridine synthesis	2	0.300752	0.0675479	5262667, 5281548	386	3	16709	28.8584	1	0.353992	64.8495
SP_PIR_KEYWORDS	Monooxygenase	3	0.451128	0.0683619	5282207, 5300246, 5267616	551	37	47487	6.98784	1	0.173322	61.8096
SP_PIR_KEYWORDS	atp synthesis	3	0.451128	0.0683619	5283100, 5304051, 5264661	551	37	47487	6.98784	1	0.173322	61.8096
GOTERM_MF_FAT	GO:0051119~sugar transmembrane transporter activity	18	2.70677	0.0688978	5266449, 5279331, 5272233, 5265753, 5298038, 5265131, 5269569, 5279515, 5275629, 5271545, 5277987, 5265209, 5280075, 5267668, 5292335, 5292342, 5265695, 5283812	386	530	17785	1.56482	1	0.480632	64.8893
KEGG_PATHWAY	ecc00051:Fructose and mannose metabolism	5	0.75188	0.0695996	5279015, 5297423, 5302809, 5290856, 5268354	237	47	7107	3.19014	1	0.488681	69.5488
KEGG_PATHWAY	ecs00520:Amino sugar and nucleotide sugar metabolism	5	0.75188	0.0695996	5285017, 5267668, 5265889, 5268379, 5273149	237	47	7107	3.19014	1	0.488681	69.5488
SP_PIR_KEYWORDS	4fe-4s	8	1.20301	0.0696428	5285462, 5293396, 5284365, 5260813, 5270278, 5294013, 5268469, 5304372	551	309	47487	2.23128	1	0.175104	62.5172
KEGG_PATHWAY	eum00270:Cysteine and methionine metabolism	4	0.601504	0.070102	5295937, 5307106, 5296599, 5288860	237	29	7107	4.13619	1	0.488975	69.8188
KEGG_PATHWAY	ecg00040:Pentose and glucuronate interconversions	4	0.601504	0.070102	5279015, 5291657, 5294684, 5292318	237	29	7107	4.13619	1	0.488975	69.8188
KEGG_PATHWAY	eum00040:Pentose and glucuronate interconversions	4	0.601504	0.070102	5279015, 5291657, 5294684, 5292318	237	29	7107	4.13619	1	0.488975	69.8188
KEGG_PATHWAY	ecg00270:Cysteine and methionine metabolism	4	0.601504	0.070102	5295937, 5307106, 5296599, 5288860	237	29	7107	4.13619	1	0.488975	69.8188
INTERPRO	IPR004535:Translation elongation factor, selenocysteine-specific	2	0.300752	0.070964	5276843, 5306085	521	5	35585	27.3205	1	0.907381	69.1789
INTERPRO	IPR007441:Ethanolamine utilisation protein, EutH	2	0.300752	0.070964	5292020, 5271546	521	5	35585	27.3205	1	0.907381	69.1789
INTERPRO	IPR015190:Translation elongation factor SelB, winged helix, type 2	2	0.300752	0.070964	5276843, 5306085	521	5	35585	27.3205	1	0.907381	69.1789
INTERPRO	IPR015191:Translation elongation factor SelB, winged helix, type 3	2	0.300752	0.070964	5276843, 5306085	521	5	35585	27.3205	1	0.907381	69.1789
INTERPRO	IPR002467:Peptidase M24A, methionine aminopeptidase, subfamily 1	2	0.300752	0.070964	5286738, 5265762	521	5	35585	27.3205	1	0.907381	69.1789
INTERPRO	IPR010073:Phosphoribosylformylglycinamidine synthase, eukaryotes and proteobacteria	2	0.300752	0.070964	5300945, 5279649	521	5	35585	27.3205	1	0.907381	69.1789
SP_PIR_KEYWORDS	electron transport	6	0.902256	0.0722924	5268469, 5271151, 5275708, 5302364, 5291861, 5288705	551	191	47487	2.70733	1	0.180063	63.9426
INTERPRO	IPR000477:RNA-directed DNA polymerase (reverse transcriptase)	4	0.601504	0.0723497	5268792, 5306874, 5289572, 5305580	521	66	35585	4.13948	1	0.905405	69.9058
GOTERM_MF_FAT	GO:0016638~oxidoreductase activity, acting on the CH-NH2 group of donors	4	0.601504	0.0733428	5270278, 5269568, 5275072, 5274304	386	45	17785	4.09557	1	0.497401	67.2683
GOTERM_BP_FAT	GO:0030001~metal ion transport	17	2.55639	0.0735527	5299159, 5278762, 5271940, 5281796, 5276338, 5275002, 5273939, 5292301, 5288302, 5294193, 5256925, 5283984, 5258379, 5263485, 5261780, 5296939, 5278564	386	466	16709	1.57916	1	0.376747	68.0857
SP_PIR_KEYWORDS	Signal-anchor	3	0.451128	0.0749349	5306715, 5268305, 5300046	551	39	47487	6.62948	1	0.184916	65.314
SMART	SM00487:DEXDc	7	1.05263	0.0751524	5301601, 5256514, 5274088, 5305015, 5267519, 5281851, 5271895	97	155	5022	2.33814	0.993263	0.81113	54.7826
SP_PIR_KEYWORDS	dna-binding	34	5.11278	0.0754912	5301601, 5284202, 5280940, 5277775, 5265409, 5296977, 5275335, 5283486, 5282627, 5277061, 5271895, 5268609, 5279953, 5283370, 5286743, 5268909, 5266865, 5294559, 5265917, 5281851, 5256514, 5277388, 5285068, 5263532, 5291372, 5294887, 5278305, 5271819, 5287434, 5306710, 5265254, 5304210, 5265423, 5306793	551	2192	47487	1.33678	1	0.184901	65.5965
INTERPRO	IPR003594:ATP-binding region, ATPase-like	7	1.05263	0.0755195	5268245, 5294649, 5291618, 5294440, 5278482, 5296398, 5292959	521	201	35585	2.37865	1	0.909022	71.5086
GOTERM_BP_FAT	GO:0006461~protein complex assembly	7	1.05263	0.0757947	5268689, 5307742, 5265409, 5275708, 5256558, 5300046, 5288705	386	128	16709	2.36729	1	0.383218	69.221
GOTERM_BP_FAT	GO:0070271~protein complex biogenesis	7	1.05263	0.0757947	5268689, 5307742, 5265409, 5275708, 5256558, 5300046, 5288705	386	128	16709	2.36729	1	0.383218	69.221
KEGG_PATHWAY	ecc00270:Cysteine and methionine metabolism	4	0.601504	0.0760597	5295937, 5307106, 5296599, 5288860	237	30	7107	3.99831	1	0.516126	72.8526
GOTERM_BP_FAT	GO:0006094~gluconeogenesis	4	0.601504	0.0762103	5306457, 5297423, 5296946, 5273149	386	43	16709	4.02675	1	0.382142	69.4273
KEGG_PATHWAY	eum03410:Base excision repair	3	0.451128	0.0768733	5265620, 5257338, 5282627	237	14	7107	6.42586	1	0.517729	73.2439
KEGG_PATHWAY	eck03410:Base excision repair	3	0.451128	0.0768733	5265620, 5257338, 5282627	237	14	7107	6.42586	1	0.517729	73.2439
KEGG_PATHWAY	ecm03410:Base excision repair	3	0.451128	0.0768733	5265620, 5257338, 5282627	237	14	7107	6.42586	1	0.517729	73.2439
KEGG_PATHWAY	ecj03410:Base excision repair	3	0.451128	0.0768733	5265620, 5257338, 5282627	237	14	7107	6.42586	1	0.517729	73.2439
KEGG_PATHWAY	ecx03410:Base excision repair	3	0.451128	0.0768733	5265620, 5257338, 5282627	237	14	7107	6.42586	1	0.517729	73.2439
KEGG_PATHWAY	eco00730:Thiamine metabolism	3	0.451128	0.0768733	5260088, 5304909, 5298898	237	14	7107	6.42586	1	0.517729	73.2439
KEGG_PATHWAY	ecw03410:Base excision repair	3	0.451128	0.0768733	5265620, 5257338, 5282627	237	14	7107	6.42586	1	0.517729	73.2439
KEGG_PATHWAY	ecd03410:Base excision repair	3	0.451128	0.0768733	5265620, 5257338, 5282627	237	14	7107	6.42586	1	0.517729	73.2439
KEGG_PATHWAY	ecq03410:Base excision repair	3	0.451128	0.0768733	5265620, 5257338, 5282627	237	14	7107	6.42586	1	0.517729	73.2439
KEGG_PATHWAY	ecz03410:Base excision repair	3	0.451128	0.0768733	5265620, 5257338, 5282627	237	14	7107	6.42586	1	0.517729	73.2439
KEGG_PATHWAY	ecr03410:Base excision repair	3	0.451128	0.0768733	5265620, 5257338, 5282627	237	14	7107	6.42586	1	0.517729	73.2439
KEGG_PATHWAY	ect03410:Base excision repair	3	0.451128	0.0768733	5265620, 5257338, 5282627	237	14	7107	6.42586	1	0.517729	73.2439
KEGG_PATHWAY	eci03410:Base excision repair	3	0.451128	0.0768733	5265620, 5257338, 5282627	237	14	7107	6.42586	1	0.517729	73.2439
KEGG_PATHWAY	ece03410:Base excision repair	3	0.451128	0.0768733	5265620, 5257338, 5282627	237	14	7107	6.42586	1	0.517729	73.2439
KEGG_PATHWAY	eco03410:Base excision repair	3	0.451128	0.0768733	5265620, 5257338, 5282627	237	14	7107	6.42586	1	0.517729	73.2439
KEGG_PATHWAY	ecj00730:Thiamine metabolism	3	0.451128	0.0768733	5260088, 5304909, 5298898	237	14	7107	6.42586	1	0.517729	73.2439
GOTERM_BP_FAT	GO:0065003~macromolecular complex assembly	7	1.05263	0.0780354	5268689, 5307742, 5265409, 5275708, 5256558, 5300046, 5288705	386	129	16709	2.34894	1	0.386749	70.3179
UP_SEQ_FEATURE	short sequence motif:DEAH box	3	0.451128	0.0781109	5256514, 5305015, 5281851	407	11	9468	6.34443	1	0.970292	70.9026
SP_PIR_KEYWORDS	arginine biosynthesis	3	0.451128	0.078294	5264757, 5262147, 5303430	551	40	47487	6.46375	1	0.19	66.9876
KEGG_PATHWAY	ecz03070:Bacterial secretion system	5	0.75188	0.0786237	5286681, 5286913, 5256644, 5285449, 5265338	237	49	7107	3.05993	1	0.523714	74.068
KEGG_PATHWAY	ecp00520:Amino sugar and nucleotide sugar metabolism	5	0.75188	0.0786237	5285017, 5267668, 5265889, 5268379, 5273149	237	49	7107	3.05993	1	0.523714	74.068
INTERPRO	IPR003029:Ribosomal protein S1, RNA binding domain	3	0.451128	0.079312	5288151, 5278544, 5286523	521	32	35585	6.40325	1	0.91409	73.3212
INTERPRO	IPR017940:ABC transporter integral membrane type 1	4	0.601504	0.0802905	5290828, 5285106, 5302503, 5275617	521	69	35585	3.9595	1	0.911133	73.7709
GOTERM_MF_FAT	GO:0003690~double-stranded DNA binding	3	0.451128	0.0812605	5294649, 5268909, 5277061	386	22	17785	6.28297	1	0.529286	71.138
GOTERM_CC_FAT	GO:0019861~flagellum	9	1.35338	0.0814737	5285667, 5261560, 5308543, 5300411, 5268337, 5263901, 5273019, 5294369, 5301231	221	149	7281	1.99001	0.998143	0.342465	58.9142
SP_PIR_KEYWORDS	zinc-finger	3	0.451128	0.0816994	5277775, 5302364, 5276951	551	41	47487	6.3061	1	0.196362	68.6076
GOTERM_BP_FAT	GO:0009310~amine catabolic process	9	1.35338	0.0820755	5307679, 5300166, 5269568, 5275072, 5295503, 5307104, 5268379, 5303255, 5271546	386	195	16709	1.99789	1	0.399941	72.2041
KEGG_PATHWAY	ecz00270:Cysteine and methionine metabolism	4	0.601504	0.0822327	5295937, 5307106, 5296599, 5288860	237	31	7107	3.86933	1	0.538052	75.6924
GOTERM_MF_FAT	GO:0004366~glycerol-3-phosphate O-acyltransferase activity	2	0.300752	0.0838253	5257367, 5259087	386	4	17785	23.0376	1	0.53531	72.2971
GOTERM_MF_FAT	GO:0047134~protein-disulfide reductase activity	2	0.300752	0.0838253	5275708, 5302364	386	4	17785	23.0376	1	0.53531	72.2971
INTERPRO	IPR002731:ATPase, BadF/BadG/BcrA/BcrD type	2	0.300752	0.0845418	5297274, 5287296	521	6	35585	22.7671	1	0.917016	75.6438
INTERPRO	IPR006102:Glycoside hydrolase family 2, immunoglobulin-like beta-sandwich	2	0.300752	0.0845418	5268962, 5305240	521	6	35585	22.7671	1	0.917016	75.6438
INTERPRO	IPR013812:Glycoside hydrolase, families 2 and 20, immunoglobulin-like beta-sandwich	2	0.300752	0.0845418	5268962, 5305240	521	6	35585	22.7671	1	0.917016	75.6438
INTERPRO	IPR006101:Glycoside hydrolase, family 2	2	0.300752	0.0845418	5268962, 5305240	521	6	35585	22.7671	1	0.917016	75.6438
INTERPRO	IPR008275:CoA enzyme activase	2	0.300752	0.0845418	5297274, 5287296	521	6	35585	22.7671	1	0.917016	75.6438
INTERPRO	IPR008268:Peptidase S16, active site	2	0.300752	0.0845418	5296977, 5265365	521	6	35585	22.7671	1	0.917016	75.6438
INTERPRO	IPR004088:K Homology, type 1	2	0.300752	0.0845418	5288151, 5278544	521	6	35585	22.7671	1	0.917016	75.6438
INTERPRO	IPR006104:Glycoside hydrolase family 2, carbohydrate-binding	2	0.300752	0.0845418	5268962, 5305240	521	6	35585	22.7671	1	0.917016	75.6438
INTERPRO	IPR006103:Glycoside hydrolase family 2, TIM barrel	2	0.300752	0.0845418	5268962, 5305240	521	6	35585	22.7671	1	0.917016	75.6438
GOTERM_MF_FAT	GO:0016831~carboxy-lyase activity	8	1.20301	0.0845501	5260088, 5295937, 5274606, 5288862, 5270239, 5283375, 5257506, 5279215	386	174	17785	2.1184	1	0.533079	72.6166
GOTERM_BP_FAT	GO:0046487~glyoxylate metabolic process	4	0.601504	0.0847935	5283362, 5282366, 5277270, 5280879	386	45	16709	3.84778	1	0.407646	73.4094
GOTERM_BP_FAT	GO:0019319~hexose biosynthetic process	4	0.601504	0.0847935	5306457, 5297423, 5296946, 5273149	386	45	16709	3.84778	1	0.407646	73.4094
SP_PIR_KEYWORDS	Hydrogen ion transport	3	0.451128	0.0851497	5283100, 5304051, 5264661	551	42	47487	6.15595	1	0.202706	70.1735
GOTERM_MF_FAT	GO:0003735~structural constituent of ribosome	5	0.75188	0.0857308	5293543, 5289613, 5286523, 5264330, 5306232	386	77	17785	2.99189	1	0.532889	73.1299
KEGG_PATHWAY	ecd00360:Phenylalanine metabolism	3	0.451128	0.0868172	5269568, 5288860, 5302776	237	15	7107	5.99747	1	0.556105	77.6182
GOTERM_MF_FAT	GO:0019205~nucleobase, nucleoside, nucleotide kinase activity	3	0.451128	0.0877685	5303456, 5294798, 5258523	386	23	17785	6.0098	1	0.536368	73.9948
SP_PIR_KEYWORDS	Chaperone	7	1.05263	0.0880911	5264814, 5294265, 5288817, 5286653, 5267838, 5276553, 5257244	551	264	47487	2.28516	1	0.207818	71.4511
KEGG_PATHWAY	ecj00500:Starch and sucrose metabolism	4	0.601504	0.0886142	5273149, 5261285, 5294684, 5277509	237	32	7107	3.74842	1	0.561559	78.3332
KEGG_PATHWAY	eco00500:Starch and sucrose metabolism	4	0.601504	0.0886142	5273149, 5261285, 5294684, 5277509	237	32	7107	3.74842	1	0.561559	78.3332
SP_PIR_KEYWORDS	nucleotide metabolism	2	0.300752	0.0889929	5303456, 5295630	551	8	47487	21.5458	1	0.208406	71.8325
SP_PIR_KEYWORDS	cell wall	2	0.300752	0.0889929	5300784, 5266102	551	8	47487	21.5458	1	0.208406	71.8325
SP_PIR_KEYWORDS	allosteric regulation	2	0.300752	0.0889929	5296977, 5283375	551	8	47487	21.5458	1	0.208406	71.8325
GOTERM_BP_FAT	GO:0018130~heterocycle biosynthetic process	15	2.25564	0.0912933	5260088, 5299472, 5300166, 5295937, 5286049, 5304909, 5306201, 5294124, 5272049, 5291372, 5270492, 5292043, 5275590, 5277962, 5293439	386	407	16709	1.59536	1	0.429203	76.0969
INTERPRO	IPR007895:MASE1	3	0.451128	0.0925036	5283052, 5294040, 5297232	521	35	35585	5.8544	1	0.930531	78.8188
INTERPRO	IPR005467:Signal transduction histidine kinase, core	6	0.902256	0.0934855	5268245, 5291618, 5294440, 5278482, 5296398, 5292959	521	164	35585	2.49883	1	0.927983	79.1823
GOTERM_BP_FAT	GO:0006260~DNA replication	16	2.40602	0.0942688	5256514, 5305015, 5282627, 5289572, 5271895, 5268792, 5306874, 5257338, 5286743, 5274200, 5286653, 5265423, 5305580, 5307712, 5294559, 5266865	386	447	16709	1.54944	1	0.437182	77.2406
GOTERM_BP_FAT	GO:0006084~acetyl-CoA metabolic process	6	0.902256	0.095322	5284365, 5283362, 5282366, 5277270, 5280879, 5283375	386	105	16709	2.47358	1	0.438112	77.6331
SP_PIR_KEYWORDS	Aminopeptidase	3	0.451128	0.0957546	5286738, 5265762, 5259709	551	45	47487	5.74555	1	0.221602	74.5454
INTERPRO	IPR004764:Hydrophobe/amphiphile efflux-1 HAE1	3	0.451128	0.0970334	5276122, 5267335, 5268434	521	36	35585	5.69178	1	0.930805	80.4476
KEGG_PATHWAY	ecx00480:Glutathione metabolism	3	0.451128	0.09712	5278696, 5295721, 5306132	237	16	7107	5.62263	1	0.5943	81.4358
KEGG_PATHWAY	ecc03030:DNA replication	3	0.451128	0.09712	5257338, 5265423, 5307712	237	16	7107	5.62263	1	0.5943	81.4358
KEGG_PATHWAY	eum00480:Glutathione metabolism	3	0.451128	0.09712	5278696, 5295721, 5306132	237	16	7107	5.62263	1	0.5943	81.4358
KEGG_PATHWAY	ecv03060:Protein export	3	0.451128	0.09712	5286681, 5286913, 5265338	237	16	7107	5.62263	1	0.5943	81.4358
GOTERM_MF_FAT	GO:0016779~nucleotidyltransferase activity	13	1.95489	0.097285	5288151, 5265409, 5282627, 5289572, 5294684, 5288949, 5268792, 5306874, 5268379, 5284623, 5274230, 5305580, 5307712	386	364	17785	1.64554	1	0.570014	77.7011
INTERPRO	IPR004087:K Homology	2	0.300752	0.0979215	5288151, 5278544	521	7	35585	19.5147	1	0.928199	80.7528
GOTERM_BP_FAT	GO:0043623~cellular protein complex assembly	5	0.75188	0.0982639	5268689, 5275708, 5256558, 5300046, 5288705	386	76	16709	2.84787	1	0.445684	78.6961
GOTERM_BP_FAT	GO:0042401~biogenic amine biosynthetic process	5	0.75188	0.0982639	5284202, 5295937, 5307104, 5306201, 5277962	386	76	16709	2.84787	1	0.445684	78.6961
GOTERM_BP_FAT	GO:0009073~aromatic amino acid family biosynthetic process	5	0.75188	0.0982639	5268922, 5288860, 5306201, 5277962, 5289103	386	76	16709	2.84787	1	0.445684	78.6961
UP_SEQ_FEATURE	metal ion-binding site:Manganese 2	4	0.601504	0.098312	5280801, 5293388, 5259709, 5303430	407	26	9468	3.57891	1	0.985385	79.2128
UP_SEQ_FEATURE	metal ion-binding site:Manganese 1	4	0.601504	0.098312	5280801, 5293388, 5259709, 5303430	407	26	9468	3.57891	1	0.985385	79.2128
SP_PIR_KEYWORDS	iron transport	3	0.451128	0.0993695	5294193, 5256925, 5276338	551	46	47487	5.62065	1	0.227847	75.8944
SP_PIR_KEYWORDS	Cobalamin	2	0.300752	0.0995461	5296599, 5257971	551	9	47487	19.1518	1	0.22676	75.9586
SP_PIR_KEYWORDS	pyrimidine nucleotide biosynthesis	2	0.300752	0.0995461	5303456, 5303430	551	9	47487	19.1518	1	0.22676	75.9586
SP_PIR_KEYWORDS	respiratory chain	2	0.300752	0.0995461	5268850, 5291861	551	9	47487	19.1518	1	0.22676	75.9586

## Sheet: day 290
Table S7:	E.coli gene enrichment on day 290
Category	Term	Count	%	PValue	Genes	List Total	Pop Hits	Pop Total	Fold Enrichment	Bonferroni	Benjamini	FDR
SP_PIR_KEYWORDS	cell inner membrane	85	12.7055	6.62e-30	5260104, 5307386, 5293760, 5302552, 5292295, 5275000, 5275002, 5294327, 5285667, 5257204, 5295139, 5287285, 5272978, 5263485, 5300992, 5260546, 5303025, 5288105, 5259626, 5287960, 5268305, 5283498, 5278753, 5266356, 5283516, 5257075, 5261361, 5276869, 5278303, 5299134, 5293966, 5306237, 5289784, 5301963, 5278513, 5269806, 5261712, 5305508, 5282117, 5269587, 5307977, 5297670, 5300411, 5280348, 526…	532	1732	47487	4.38061	1.97938e-27	1.97938e-27	8.84182e-27
SP_PIR_KEYWORDS	membrane	116	17.3393	1.77664e-27	5260104, 5307386, 5264945, 5275000, 5275002, 5294327, 5285667, 5257204, 5287285, 5272978, 5263485, 5260546, 5287960, 5301197, 5283498, 5266356, 5283516, 5257075, 5289784, 5301963, 5278513, 5269806, 5308202, 5261712, 5269587, 5307977, 5280348, 5282134, 5266343, 5294892, 5283327, 5300312, 5289861, 5282930, 5262907, 5281274, 5264086, 5303522, 5284592, 5272253, 5307490, 5303699, 5258085, 5263154, 527…	532	3367	47487	3.07523	5.31216e-25	2.65608e-25	2.37292e-24
SP_PIR_KEYWORDS	cell membrane	110	16.4425	2.19457e-27	5260104, 5307386, 5264945, 5275000, 5275002, 5294327, 5285667, 5257204, 5287285, 5272978, 5263485, 5260546, 5287960, 5301197, 5283498, 5266356, 5283516, 5257075, 5289784, 5301963, 5278513, 5269806, 5308202, 5261712, 5269587, 5307977, 5280348, 5282134, 5266343, 5294892, 5300312, 5289861, 5282930, 5262907, 5281274, 5264086, 5303522, 5284592, 5272253, 5307490, 5303699, 5258085, 5263154, 5276461, 527…	532	3067	47487	3.20142	6.56177e-25	2.18726e-25	2.93112e-24
SP_PIR_KEYWORDS	transferase	105	15.6951	1.8621e-23	5260104, 5307386, 5265409, 5307524, 5293817, 5289653, 5277339, 5274230, 5302047, 5273927, 5283498, 5302805, 5281815, 5266946, 5257075, 5257418, 5290323, 5299379, 5283792, 5289784, 5259347, 5295166, 5292069, 5269942, 5271641, 5259274, 5307429, 5258795, 5306981, 5278453, 5270849, 5292122, 5291460, 5282627, 5276560, 5264475, 5283327, 5308466, 5291549, 5298488, 5305454, 5295827, 5275130, 5293144, 530…	532	3168	47487	2.95847	5.56766e-21	1.39192e-21	2.48706e-20
SP_PIR_KEYWORDS	transmembrane protein	39	5.8296	9.77737e-23	5305579, 5260104, 5288169, 5307977, 5297670, 5300411, 5275002, 5289861, 5285667, 5282930, 5262907, 5272978, 5281274, 5303665, 5260516, 5288105, 5281833, 5287960, 5290182, 5282102, 5266356, 5283516, 5261361, 5270163, 5281198, 5307113, 5268790, 5299134, 5286494, 5293231, 5263107, 5306237, 5261155, 5305978, 5288609, 5271641, 5282117, 5280321, 5277889	532	427	47487	8.15267	2.92343e-20	5.84687e-21	1.30589e-19
SP_PIR_KEYWORDS	signal	69	10.3139	6.9418e-22	5294626, 5293713, 5264945, 5293760, 5294564, 5283012, 5269426, 5288678, 5272172, 5285667, 5295139, 5274539, 5259729, 5267107, 5291201, 5304630, 5296519, 5295319, 5301197, 5283498, 5306082, 5296408, 5267618, 5297036, 5283792, 5281628, 5261079, 5292886, 5292578, 5262978, 5277058, 5278513, 5298223, 5308202, 5262120, 5300577, 5271641, 5266449, 5302876, 5307014, 5300411, 5282134, 5281188, 5269065, 527…	532	1549	47487	3.97613	2.0756e-19	3.45933e-20	9.27161e-19
SP_PIR_KEYWORDS	transport	79	11.8087	8.88281e-19	5293760, 5271801, 5271808, 5302552, 5292295, 5275000, 5275002, 5272172, 5257204, 5285667, 5274539, 5287285, 5272978, 5263485, 5260546, 5303025, 5288105, 5259626, 5295319, 5287960, 5301197, 5278753, 5266459, 5257107, 5261361, 5276869, 5278303, 5304874, 5299134, 5293966, 5301963, 5277058, 5278513, 5308202, 5261712, 5282117, 5266449, 5302876, 5269587, 5281141, 5271940, 5297670, 5307671, 5282134, 528…	532	2265	47487	3.11331	2.65596e-16	3.79423e-17	1.18641e-15
SP_PIR_KEYWORDS	nucleotide-binding	70	10.4634	1.13585e-18	5293760, 5275879, 5278767, 5271895, 5303435, 5271556, 5257204, 5295139, 5306369, 5287285, 5303811, 5272978, 5286743, 5260354, 5300992, 5288105, 5294559, 5273927, 5295880, 5273276, 5283498, 5302805, 5306085, 5300945, 5273968, 5293324, 5285080, 5306237, 5289784, 5296695, 5262120, 5302240, 5307429, 5290036, 5269587, 5281141, 5269549, 5307977, 5273448, 5268243, 5266343, 5273939, 5283327, 5302509, 530…	532	1831	47487	3.4125	3.39618e-16	4.24522e-17	1.51706e-15
SP_PIR_KEYWORDS	acetylation	26	3.8864	2.35796e-18	5275879, 5289464, 5268243, 5300416, 5261399, 5292122, 5285840, 5264475, 5286523, 5271556, 5303506, 5291549, 5276576, 5302809, 5274230, 5259956, 5259626, 5295721, 5289913, 5306333, 5266946, 5273968, 5288949, 5286653, 5279312, 5268521	532	211	47487	10.999	7.05029e-16	7.83366e-17	3.14934e-15
SP_PIR_KEYWORDS	transmembrane	94	14.0508	5.21516e-18	5260104, 5305579, 5307386, 5293760, 5271801, 5302552, 5292295, 5275000, 5269426, 5275002, 5294327, 5285667, 5257204, 5295139, 5272978, 5263485, 5260546, 5303025, 5288105, 5287960, 5268305, 5301197, 5283498, 5278753, 5266356, 5266459, 5283516, 5257075, 5301712, 5261361, 5276869, 5278303, 5299134, 5293966, 5306237, 5264111, 5289784, 5301963, 5269806, 5267962, 5261712, 5305508, 5282117, 5307977, 527…	532	3144	47487	2.66875	1.55933e-15	1.55933e-16	6.96548e-15
SP_PIR_KEYWORDS	cytoplasm	66	9.86547	3.57309e-17	5275879, 5285354, 5278767, 5290279, 5298866, 5261787, 5306369, 5266128, 5307520, 5286743, 5302047, 5286271, 5305081, 5295880, 5269880, 5302805, 5288440, 5300945, 5273968, 5293324, 5257418, 5308498, 5266837, 5259347, 5307331, 5295166, 5269942, 5259274, 5268289, 5290036, 5270845, 5269549, 5281141, 5268243, 5300416, 5288817, 5269407, 5291460, 5259709, 5304594, 5304272, 5279599, 5308466, 5291549, 530…	532	1763	47487	3.3416	1.06835e-14	9.7123e-16	4.77229e-14
SP_PIR_KEYWORDS	ATP	23	3.43797	3.8578e-17	5275879, 5269587, 5281141, 5307977, 5300318, 5278767, 5282134, 5266343, 5273968, 5280835, 5271895, 5273939, 5295793, 5287285, 5272978, 5286743, 5296695, 5276728, 5299432, 5279312, 5286653, 5288105, 5294559	532	170	47487	12.0765	1.15348e-14	9.61235e-16	5.15256e-14
SP_PIR_KEYWORDS	P-loop	22	3.28849	2.49722e-16	5269587, 5281141, 5269549, 5307977, 5300318, 5288169, 5268243, 5282134, 5266343, 5273968, 5280835, 5271895, 5293324, 5273939, 5287285, 5295793, 5276843, 5286743, 5299432, 5262120, 5288105, 5272612	532	164	47487	11.9741	6.63913e-14	5.10703e-15	2.9976e-13
SP_PIR_KEYWORDS	oxidoreductase	61	9.11809	3.71478e-16	5283012, 5271038, 5263914, 5284091, 5282207, 5303506, 5302809, 5301269, 5259626, 5280049, 5306082, 5269601, 5257107, 5301712, 5277624, 5267618, 5304874, 5274820, 5308498, 5297479, 5285080, 5292436, 5266937, 5266687, 5277058, 5279131, 5291657, 5286871, 5294181, 5300318, 5300416, 5274494, 5285840, 5304594, 5264475, 5286523, 5296154, 5276597, 5279599, 5264086, 5294491, 5281580, 5306510, 5307849, 526…	532	1595	47487	3.41375	9.9587e-14	7.10543e-15	4.44089e-13
SP_PIR_KEYWORDS	nucleotide binding	21	3.13901	1.21665e-15	5269587, 5281141, 5269549, 5307977, 5300318, 5288169, 5268243, 5282134, 5266343, 5280835, 5271895, 5293324, 5273939, 5287285, 5295793, 5276843, 5286743, 5299432, 5262120, 5288105, 5272612	532	155	47487	12.0935	3.65152e-13	2.43139e-14	1.63203e-12
SP_PIR_KEYWORDS	atp-binding	59	8.81913	3.11245e-13	5293760, 5275879, 5278767, 5271895, 5271556, 5257204, 5295139, 5287285, 5303811, 5259729, 5272978, 5260354, 5286743, 5300992, 5288105, 5294559, 5273927, 5283498, 5302805, 5300945, 5273968, 5306237, 5285080, 5289784, 5296695, 5262120, 5302240, 5290036, 5269587, 5281141, 5307977, 5273448, 5266343, 5283327, 5273939, 5302503, 5276728, 5303072, 5272253, 5277850, 5272612, 5285605, 5256514, 5294658, 530…	532	1760	47487	2.99228	9.30475e-11	5.81546e-12	4.15634e-10
GOTERM_CC_FAT	GO:0009274~peptidoglycan-based cell wall	65	9.71599	6.79394e-13	5305579, 5307386, 5264945, 5293760, 5275002, 5269426, 5285667, 5295139, 5272978, 5267931, 5303025, 5288105, 5287960, 5268305, 5301197, 5269880, 5283498, 5278753, 5303723, 5266356, 5296408, 5261361, 5276869, 5306237, 5301963, 5308202, 5269942, 5294181, 5282117, 5307977, 5297670, 5304594, 5282134, 5280348, 5300312, 5282930, 5281274, 5303665, 5264086, 5270691, 5303522, 5259082, 5266594, 5303699, 525…	199	946	7281	2.51397	4.75542e-11	4.75542e-11	7.0306e-10
GOTERM_CC_FAT	GO:0005618~cell wall	65	9.71599	1.40773e-12	5305579, 5307386, 5264945, 5293760, 5275002, 5269426, 5285667, 5295139, 5272978, 5267931, 5303025, 5288105, 5287960, 5268305, 5301197, 5269880, 5283498, 5278753, 5303723, 5266356, 5296408, 5261361, 5276869, 5306237, 5301963, 5308202, 5269942, 5294181, 5282117, 5307977, 5297670, 5304594, 5282134, 5280348, 5300312, 5282930, 5281274, 5303665, 5264086, 5270691, 5303522, 5259082, 5266594, 5303699, 525…	199	961	7281	2.47473	9.85434e-11	4.92717e-11	1.45691e-09
GOTERM_BP_FAT	GO:0016052~carbohydrate catabolic process	45	6.72646	2.487e-12	5266449, 5269587, 5308748, 5289464, 5286836, 5289361, 5297670, 5300416, 5292122, 5298886, 5264475, 5275002, 5271556, 5296154, 5303506, 5302091, 5302809, 5276576, 5294491, 5303025, 5303522, 5259956, 5271635, 5278753, 5263154, 5260963, 5282699, 5266082, 5272953, 5276869, 5301736, 5281198, 5299134, 5271478, 5294320, 5286494, 5267034, 5289780, 5305978, 5266687, 5302223, 5267668, 5291657, 5262120, 527…	357	622	16709	3.38614	1.50713e-09	1.50713e-09	3.67812e-09
SP_PIR_KEYWORDS	phosphoprotein	25	3.73692	3.33549e-12	5273448, 5292122, 5285840, 5286523, 5283327, 5257204, 5295139, 5291549, 5272978, 5267931, 5276576, 5307363, 5300992, 5269880, 5283498, 5275072, 5282102, 5299134, 5256906, 5286494, 5306237, 5301883, 5289784, 5286653, 5268521	532	355	47487	6.28601	9.97297e-10	5.86645e-11	4.45489e-09
SP_PIR_KEYWORDS	metal-binding	53	7.92227	3.57131e-12	5275879, 5283012, 5271038, 5278767, 5263914, 5284060, 5269426, 5284091, 5257204, 5306369, 5303506, 5302091, 5272978, 5267931, 5295880, 5302805, 5257107, 5304874, 5273968, 5297479, 5292436, 5266937, 5277058, 5291659, 5290036, 5278453, 5270845, 5289464, 5289361, 5285840, 5298886, 5259709, 5294154, 5302509, 5276728, 5264086, 5281580, 5260516, 5306510, 5259956, 5295721, 5284365, 5305668, 5257091, 526…	532	1558	47487	3.03649	1.06784e-09	5.93243e-11	4.77e-09
SP_PIR_KEYWORDS	amino-acid biosynthesis	22	3.28849	1.6234e-11	5261289, 5290036, 5278453, 5271311, 5268922, 5302805, 5282779, 5274820, 5304272, 5308498, 5261787, 5279601, 5297479, 5285080, 5304587, 5259347, 5281297, 5271903, 5273496, 5289653, 5307363, 5303072	532	286	47487	6.86625	4.85397e-09	2.55472e-10	2.16825e-08
SP_PIR_KEYWORDS	coenzyme A	11	1.64425	1.25588e-10	5286271, 5271556, 5256669, 5307524, 5259347, 5294658, 5259903, 5266946, 5262558, 5264475, 5259274	532	48	47487	20.4557	3.75508e-08	1.87754e-09	1.67738e-07
GOTERM_CC_FAT	GO:0031967~organelle envelope	44	6.57698	3.2466e-10	5307977, 5297670, 5300411, 5280348, 5275002, 5300312, 5295139, 5272978, 5281274, 5303665, 5264086, 5303025, 5270691, 5259082, 5303522, 5288105, 5266594, 5258085, 5287960, 5268305, 5290182, 5283498, 5278753, 5263154, 5282102, 5276461, 5266356, 5266082, 5261361, 5270163, 5276869, 5269269, 5307113, 5286494, 5293231, 5304743, 5263107, 5306237, 5301963, 5300511, 5305978, 5288609, 5282117, 5277889	199	566	7281	2.84429	2.27262e-08	7.57541e-09	3.35996e-07
GOTERM_CC_FAT	GO:0019866~organelle inner membrane	44	6.57698	3.2466e-10	5307977, 5297670, 5300411, 5280348, 5275002, 5300312, 5295139, 5272978, 5281274, 5303665, 5264086, 5303025, 5270691, 5259082, 5303522, 5288105, 5266594, 5258085, 5287960, 5268305, 5290182, 5283498, 5278753, 5263154, 5282102, 5276461, 5266356, 5266082, 5261361, 5270163, 5276869, 5269269, 5307113, 5286494, 5293231, 5304743, 5263107, 5306237, 5301963, 5300511, 5305978, 5288609, 5282117, 5277889	199	566	7281	2.84429	2.27262e-08	7.57541e-09	3.35996e-07
GOTERM_CC_FAT	GO:0031090~organelle membrane	44	6.57698	7.04668e-10	5307977, 5297670, 5300411, 5280348, 5275002, 5300312, 5295139, 5272978, 5281274, 5303665, 5264086, 5303025, 5270691, 5259082, 5303522, 5288105, 5266594, 5258085, 5287960, 5268305, 5290182, 5283498, 5278753, 5263154, 5282102, 5276461, 5266356, 5266082, 5261361, 5270163, 5276869, 5269269, 5307113, 5286494, 5293231, 5304743, 5263107, 5306237, 5301963, 5300511, 5305978, 5288609, 5282117, 5277889	199	580	7281	2.77564	4.93268e-08	1.23317e-08	7.29272e-07
UP_SEQ_FEATURE	mutagenesis site	44	6.57698	8.52737e-10	5275879, 5269587, 5289464, 5269549, 5285354, 5307977, 5283012, 5300416, 5293817, 5285840, 5264475, 5290279, 5269426, 5271895, 5302509, 5308466, 5287285, 5266128, 5267931, 5286743, 5276728, 5260516, 5284623, 5294559, 5271635, 5261607, 5295880, 5306333, 5268305, 5283498, 5266082, 5288949, 5273968, 5280835, 5299379, 5306237, 5277058, 5293543, 5295166, 5302776, 5279312, 5308202, 5286653, 5267842	378	389	9468	2.83315	5.74745e-07	5.74745e-07	1.27946e-06
KEGG_PATHWAY	ecj00010:Glycolysis / Gluconeogenesis	13	1.9432	1.48024e-09	5289464, 5289361, 5300416, 5257091, 5286367, 5264475, 5271478, 5286494, 5297724, 5271556, 5303506, 5276576, 5294181	234	38	7107	10.3904	2.26773e-06	2.26773e-06	2.46576e-06
SP_PIR_KEYWORDS	hydrolase	57	8.52018	5.69362e-09	5307386, 5293760, 5298818, 5298122, 5269426, 5271895, 5287340, 5257204, 5285667, 5306369, 5287285, 5266128, 5259729, 5272978, 5260354, 5288105, 5271311, 5268305, 5273276, 5288440, 5297036, 5271478, 5302776, 5276722, 5265620, 5269587, 5270845, 5281141, 5307977, 5268243, 5289361, 5297670, 5261399, 5291460, 5282627, 5259709, 5302475, 5266343, 5281188, 5273939, 5305198, 5302509, 5293602, 5270691, 527…	532	2154	47487	2.36207	1.70239e-06	8.10663e-08	7.60453e-06
KEGG_PATHWAY	eco00010:Glycolysis / Gluconeogenesis	12	1.79372	2.04741e-08	5286494, 5271556, 5289464, 5303506, 5300416, 5289361, 5257091, 5276576, 5264475, 5286367, 5294181, 5271478	234	38	7107	9.59109	3.13658e-05	1.5683e-05	3.41053e-05
SP_PIR_KEYWORDS	Acyltransferase	18	2.69058	4.16126e-08	5260104, 5286271, 5258795, 5256669, 5307524, 5285354, 5270849, 5304853, 5294317, 5266946, 5264475, 5307113, 5308466, 5259347, 5259903, 5271641, 5298488, 5259274	532	291	47487	5.52132	1.24421e-05	5.65554e-07	5.55787e-05
KEGG_PATHWAY	ecc03010:Ribosome	15	2.24215	7.42726e-08	5298004, 5285056, 5297748, 5261607, 5256975, 5272222, 5308290, 5290427, 5286523, 5271884, 5263362, 5293543, 5267842, 5307533, 5285482	234	73	7107	6.24078	0.000113779	3.79278e-05	0.000123722
SP_PIR_KEYWORDS	metalloprotein	11	1.64425	8.03248e-08	5297724, 5284365, 5305668, 5286855, 5257091, 5277058, 5281580, 5286367, 5273968, 5304874, 5284091	532	91	47487	10.7898	2.40168e-05	1.04422e-06	0.000107283
SP_PIR_KEYWORDS	lyase	29	4.33483	1.13403e-07	5268289, 5291093, 5289464, 5263253, 5286836, 5273421, 5298886, 5307015, 5305052, 5307322, 5302091, 5289653, 5307363, 5305768, 5257971, 5284365, 5289913, 5306333, 5293144, 5260963, 5262558, 5288294, 5279215, 5267034, 5279601, 5299379, 5259903, 5293439, 5259274	532	788	47487	3.285	3.39069e-05	1.41281e-06	0.000151463
SP_PIR_KEYWORDS	homodimer	9	1.34529	1.32177e-07	5268289, 5284365, 5275879, 5295880, 5289464, 5266687, 5286743, 5279312, 5286367	532	53	47487	15.1576	3.952e-05	1.58083e-06	0.000176538
KEGG_PATHWAY	ecd00010:Glycolysis / Gluconeogenesis	11	1.64425	1.42179e-07	5286494, 5271556, 5289464, 5303506, 5300416, 5289361, 5276576, 5264475, 5286367, 5294181, 5271478	234	36	7107	9.28027	0.000217795	5.44532e-05	0.000236839
KEGG_PATHWAY	ecs03010:Ribosome	15	2.24215	1.77705e-07	5298004, 5285056, 5297748, 5261607, 5256975, 5272222, 5308290, 5290427, 5286523, 5271884, 5263362, 5293543, 5267842, 5307533, 5285482	234	78	7107	5.84073	0.000272206	5.44472e-05	0.000296016
KEGG_PATHWAY	ece03010:Ribosome	15	2.24215	1.77705e-07	5298004, 5285056, 5297748, 5261607, 5256975, 5272222, 5308290, 5290427, 5286523, 5271884, 5263362, 5293543, 5267842, 5307533, 5285482	234	78	7107	5.84073	0.000272206	5.44472e-05	0.000296016
KEGG_PATHWAY	eco03010:Ribosome	15	2.24215	2.09763e-07	5298004, 5285056, 5297748, 5261607, 5256975, 5272222, 5308290, 5290427, 5286523, 5271884, 5263362, 5293543, 5267842, 5307533, 5285482	234	79	7107	5.7668	0.000321305	5.3558e-05	0.000349418
SP_PIR_KEYWORDS	gtp-binding	11	1.64425	2.61618e-07	5307429, 5295880, 5302509, 5269549, 5273276, 5268243, 5276843, 5306085, 5266594, 5303435, 5293324	532	103	47487	9.53276	7.82206e-05	3.0086e-06	0.000349422
SP_PIR_KEYWORDS	protein biosynthesis	13	1.9432	2.721e-07	5305081, 5261607, 5306981, 5275879, 5272222, 5268243, 5278767, 5286523, 5293324, 5276843, 5293543, 5279312, 5267842	532	159	47487	7.29809	8.13545e-05	3.01325e-06	0.000363422
KEGG_PATHWAY	eck00010:Glycolysis / Gluconeogenesis	11	1.64425	3.26095e-07	5286494, 5271556, 5289464, 5303506, 5300416, 5289361, 5276576, 5264475, 5286367, 5294181, 5271478	234	39	7107	8.5664	0.000499452	7.13656e-05	0.0005432
KEGG_PATHWAY	ecr00010:Glycolysis / Gluconeogenesis	11	1.64425	3.26095e-07	5286494, 5271556, 5289464, 5303506, 5300416, 5289361, 5276576, 5264475, 5286367, 5294181, 5271478	234	39	7107	8.5664	0.000499452	7.13656e-05	0.0005432
SP_PIR_KEYWORDS	transport protein	8	1.19581	4.77996e-07	5293231, 5263107, 5287960, 5290182, 5283516, 5282134, 5266343, 5273939	532	43	47487	16.6067	0.000142911	5.10431e-06	0.000638421
KEGG_PATHWAY	ecz00010:Glycolysis / Gluconeogenesis	11	1.64425	6.92147e-07	5286494, 5271556, 5289464, 5303506, 5300416, 5289361, 5276576, 5264475, 5286367, 5294181, 5271478	234	42	7107	7.95452	0.00105981	0.000132537	0.00115296
SP_PIR_KEYWORDS	rna-binding	13	1.9432	1.44589e-06	5261607, 5275879, 5269549, 5261399, 5286523, 5256710, 5257418, 5266128, 5293543, 5279312, 5267842, 5301544, 5266594	532	186	47487	6.23869	0.000432229	1.49076e-05	0.00193115
KEGG_PATHWAY	ecq00010:Glycolysis / Gluconeogenesis	10	1.49477	2.09226e-06	5271556, 5289464, 5303506, 5300416, 5289361, 5276576, 5264475, 5286367, 5294181, 5271478	234	37	7107	8.20859	0.00320021	0.000356086	0.00348518
KEGG_PATHWAY	ecg00010:Glycolysis / Gluconeogenesis	10	1.49477	2.09226e-06	5271556, 5289464, 5303506, 5300416, 5289361, 5276576, 5264475, 5286367, 5294181, 5271478	234	37	7107	8.20859	0.00320021	0.000356086	0.00348518
GOTERM_MF_FAT	GO:0017076~purine nucleotide binding	88	13.154	2.43156e-06	5293760, 5275879, 5278767, 5290279, 5284091, 5267519, 5271895, 5303435, 5271556, 5282207, 5257204, 5295139, 5287285, 5303811, 5269080, 5259729, 5272978, 5286743, 5307520, 5260354, 5300992, 5277339, 5288105, 5294559, 5259626, 5273927, 5295880, 5273276, 5283498, 5302805, 5306085, 5266356, 5300945, 5277624, 5273968, 5267618, 5293324, 5285080, 5306237, 5289784, 5296695, 5262120, 5302240, 5256570, 530…	359	2677	17785	1.62852	0.00132918	0.00132918	0.0035457
KEGG_PATHWAY	ect00010:Glycolysis / Gluconeogenesis	10	1.49477	2.66412e-06	5286494, 5271556, 5289464, 5303506, 5300416, 5289361, 5276576, 5264475, 5286367, 5294181	234	38	7107	7.99258	0.00407312	0.000408061	0.00443775
KEGG_PATHWAY	eum00010:Glycolysis / Gluconeogenesis	10	1.49477	2.66412e-06	5286494, 5271556, 5289464, 5303506, 5300416, 5289361, 5276576, 5264475, 5286367, 5294181	234	38	7107	7.99258	0.00407312	0.000408061	0.00443775
GOTERM_BP_FAT	GO:0046394~carboxylic acid biosynthetic process	35	5.23169	4.33907e-06	5268289, 5290036, 5278453, 5307524, 5285354, 5300318, 5280348, 5304272, 5261787, 5284763, 5308466, 5291549, 5281297, 5262212, 5289653, 5307363, 5303665, 5303072, 5261289, 5271311, 5268922, 5302805, 5282779, 5270163, 5273968, 5301736, 5274820, 5279601, 5308498, 5297479, 5285080, 5259347, 5304587, 5271903, 5273496	357	685	16709	2.39144	0.00262603	0.00131388	0.00641701
GOTERM_BP_FAT	GO:0016053~organic acid biosynthetic process	35	5.23169	4.76397e-06	5268289, 5290036, 5278453, 5307524, 5285354, 5300318, 5280348, 5304272, 5261787, 5284763, 5308466, 5291549, 5281297, 5262212, 5289653, 5307363, 5303665, 5303072, 5261289, 5271311, 5268922, 5302805, 5282779, 5270163, 5273968, 5301736, 5274820, 5279601, 5308498, 5297479, 5285080, 5259347, 5304587, 5271903, 5273496	357	688	16709	2.38101	0.00288281	0.000961861	0.00704537
SP_PIR_KEYWORDS	antibiotic resistance	12	1.79372	5.37291e-06	5293966, 5268305, 5261155, 5281274, 5278513, 5293543, 5296695, 5267842, 5275000, 5288105, 5282117, 5294559	532	176	47487	6.086	0.00160521	5.35487e-05	0.00717594
SP_PIR_KEYWORDS	zinc	20	2.98954	5.37797e-06	5295721, 5275879, 5271801, 5289464, 5263253, 5290182, 5257091, 5288817, 5278767, 5259709, 5272953, 5286367, 5280835, 5273939, 5297479, 5302509, 5302091, 5279312, 5260516, 5306510	532	504	47487	3.54211	0.00160673	5.18702e-05	0.0071827
GOTERM_MF_FAT	GO:0043169~cation binding	91	13.6024	7.39823e-06	5265070, 5271801, 5275879, 5283012, 5271038, 5293817, 5263914, 5278767, 5284060, 5284091, 5269426, 5257204, 5267691, 5306369, 5303506, 5272978, 5302091, 5263485, 5267931, 5257971, 5295880, 5302805, 5300292, 5306082, 5269601, 5257107, 5263704, 5273968, 5304874, 5271478, 5265711, 5297479, 5292436, 5266937, 5277058, 5304566, 5308202, 5291659, 5294181, 5276722, 5290036, 5265620, 5270845, 5278453, 528…	359	2876	17785	1.56752	0.00403867	0.00202138	0.0107877
GOTERM_CC_FAT	GO:0030312~external encapsulating structure	78	11.6592	7.48114e-06	5305579, 5307386, 5264945, 5293760, 5271808, 5269426, 5275002, 5288678, 5285667, 5295139, 5272978, 5267931, 5291201, 5303025, 5288105, 5295319, 5287960, 5268305, 5301197, 5269880, 5283498, 5278753, 5303723, 5266356, 5296408, 5261361, 5276869, 5306237, 5261079, 5301963, 5298223, 5308202, 5283756, 5271641, 5269942, 5294181, 5282117, 5307977, 5297670, 5290031, 5304594, 5282134, 5280348, 5300312, 528…	199	1814	7281	1.57324	0.000523544	0.000104731	0.00774207
GOTERM_MF_FAT	GO:0000166~nucleotide binding	98	14.6487	7.94846e-06	5275879, 5263914, 5290279, 5267519, 5303435, 5271556, 5257204, 5306369, 5287285, 5303811, 5272978, 5260354, 5307520, 5277339, 5294559, 5273927, 5295880, 5273276, 5283498, 5302805, 5266356, 5300945, 5267618, 5293324, 5308498, 5289784, 5296695, 5302240, 5256570, 5307429, 5269587, 5278453, 5281141, 5307977, 5285840, 5266343, 5283327, 5302509, 5302503, 5303072, 5272253, 5307849, 5261289, 5256514, 529…	359	3175	17785	1.52912	0.00433839	0.00144823	0.01159
GOTERM_MF_FAT	GO:0043167~ion binding	91	13.6024	9.13576e-06	5265070, 5271801, 5275879, 5283012, 5271038, 5293817, 5263914, 5278767, 5284060, 5284091, 5269426, 5257204, 5267691, 5306369, 5303506, 5272978, 5302091, 5263485, 5267931, 5257971, 5295880, 5302805, 5300292, 5306082, 5269601, 5257107, 5263704, 5273968, 5304874, 5271478, 5265711, 5297479, 5292436, 5266937, 5277058, 5304566, 5308202, 5291659, 5294181, 5276722, 5290036, 5265620, 5270845, 5278453, 528…	359	2891	17785	1.55938	0.00498482	0.00124854	0.0133212
SP_PIR_KEYWORDS	pyridoxal phosphate	13	1.9432	1.58427e-05	5305081, 5258795, 5306333, 5288168, 5306095, 5275072, 5292122, 5307015, 5291412, 5299379, 5291549, 5307363, 5305768	532	235	47487	4.93786	0.00472582	0.000148021	0.0211578
GOTERM_BP_FAT	GO:0006790~sulfur metabolic process	19	2.84006	1.60997e-05	5261289, 5295319, 5271311, 5306095, 5285354, 5300318, 5266343, 5269075, 5273968, 5299379, 5285080, 5284763, 5266937, 5259347, 5271903, 5273496, 5307363, 5295166, 5276728	357	265	16709	3.35575	0.00970907	0.00243616	0.0238078
KEGG_PATHWAY	eci00010:Glycolysis / Gluconeogenesis	10	1.49477	2.05864e-05	5286494, 5271556, 5297724, 5303506, 5300416, 5257091, 5276576, 5264475, 5294181, 5271478	234	48	7107	6.32746	0.0310466	0.00286305	0.0342869
KEGG_PATHWAY	ecv00010:Glycolysis / Gluconeogenesis	10	1.49477	2.05864e-05	5286494, 5271556, 5297724, 5303506, 5300416, 5257091, 5276576, 5264475, 5294181, 5271478	234	48	7107	6.32746	0.0310466	0.00286305	0.0342869
GOTERM_MF_FAT	GO:0046872~metal ion binding	87	13.0045	2.36213e-05	5265070, 5271801, 5275879, 5283012, 5271038, 5293817, 5263914, 5278767, 5284060, 5284091, 5269426, 5257204, 5267691, 5306369, 5303506, 5272978, 5302091, 5263485, 5267931, 5257971, 5295880, 5302805, 5300292, 5306082, 5269601, 5257107, 5273968, 5304874, 5265711, 5297479, 5292436, 5266937, 5277058, 5304566, 5308202, 5291659, 5294181, 5276722, 5290036, 5265620, 5270845, 5278453, 5263253, 5289464, 530…	359	2793	17785	1.54315	0.0128379	0.00258086	0.0344395
SP_PIR_KEYWORDS	manganese	11	1.64425	2.41309e-05	5270845, 5306369, 5289361, 5293817, 5285840, 5291460, 5276728, 5259709, 5272953, 5276722, 5279215	532	170	47487	5.77573	0.00718925	0.000218619	0.0322249
KEGG_PATHWAY	ecd00020:Citrate cycle (TCA cycle)	8	1.19581	2.44405e-05	5284365, 5303506, 5266687, 5285840, 5264086, 5266946, 5264475, 5259626	234	28	7107	8.67766	0.0367509	0.00311541	0.0407046
SP_PIR_KEYWORDS	nad	16	2.39163	2.47091e-05	5268922, 5300416, 5289361, 5257091, 5263914, 5286367, 5290279, 5274820, 5297724, 5276597, 5297479, 5279599, 5270362, 5302809, 5291657, 5294181	532	373	47487	3.8289	0.00736088	0.000217274	0.032997
SP_PIR_KEYWORDS	GTP binding	5	0.747384	2.52871e-05	5295880, 5269549, 5268243, 5276843, 5293324	532	16	47487	27.8941	0.00753244	0.000216004	0.0337688
GOTERM_MF_FAT	GO:0032555~purine ribonucleotide binding	77	11.5097	2.58892e-05	5293760, 5275879, 5278767, 5267519, 5271895, 5303435, 5271556, 5257204, 5295139, 5287285, 5303811, 5269080, 5259729, 5272978, 5286743, 5307520, 5260354, 5300992, 5277339, 5288105, 5294559, 5273927, 5295880, 5273276, 5283498, 5302805, 5306085, 5266356, 5300945, 5273968, 5293324, 5285080, 5306237, 5289784, 5296695, 5262120, 5302240, 5307429, 5290036, 5269587, 5281141, 5269549, 5307977, 5273448, 526…	359	2385	17785	1.59942	0.0140618	0.00235748	0.0377456
GOTERM_MF_FAT	GO:0032553~ribonucleotide binding	77	11.5097	2.58892e-05	5293760, 5275879, 5278767, 5267519, 5271895, 5303435, 5271556, 5257204, 5295139, 5287285, 5303811, 5269080, 5259729, 5272978, 5286743, 5307520, 5260354, 5300992, 5277339, 5288105, 5294559, 5273927, 5295880, 5273276, 5283498, 5302805, 5306085, 5266356, 5300945, 5273968, 5293324, 5285080, 5306237, 5289784, 5296695, 5262120, 5302240, 5307429, 5290036, 5269587, 5281141, 5269549, 5307977, 5273448, 526…	359	2385	17785	1.59942	0.0140618	0.00235748	0.0377456
SP_PIR_KEYWORDS	nadp	11	1.64425	2.67292e-05	5261289, 5296154, 5308498, 5285080, 5273496, 5285840, 5294491, 5304594, 5301736, 5301269, 5284091	532	172	47487	5.70857	0.00796029	0.000221979	0.0356942
SP_PIR_KEYWORDS	duplication	4	0.597907	2.71178e-05	5269587, 5264475, 5286523, 5280835	532	6	47487	59.5075	0.00807554	0.00021912	0.036213
SP_PIR_KEYWORDS	sugar transport	15	2.24215	2.80864e-05	5266449, 5269587, 5258085, 5278753, 5297670, 5276461, 5278164, 5292295, 5276869, 5299134, 5286494, 5305978, 5267668, 5303522, 5277889	532	333	47487	4.02078	0.00836278	0.000220974	0.0375063
KEGG_PATHWAY	ecr00020:Citrate cycle (TCA cycle)	8	1.19581	3.13264e-05	5284365, 5303506, 5266687, 5285840, 5264086, 5266946, 5264475, 5259626	234	29	7107	8.37843	0.0468593	0.00368495	0.05217
KEGG_PATHWAY	ecw00020:Citrate cycle (TCA cycle)	8	1.19581	3.13264e-05	5284365, 5303506, 5266687, 5285840, 5264086, 5266946, 5264475, 5259626	234	29	7107	8.37843	0.0468593	0.00368495	0.05217
KEGG_PATHWAY	ecx00020:Citrate cycle (TCA cycle)	8	1.19581	3.13264e-05	5284365, 5303506, 5266687, 5285840, 5264086, 5266946, 5264475, 5259626	234	29	7107	8.37843	0.0468593	0.00368495	0.05217
KEGG_PATHWAY	ecj00020:Citrate cycle (TCA cycle)	8	1.19581	3.13264e-05	5284365, 5303506, 5266687, 5285840, 5264086, 5266946, 5264475, 5259626	234	29	7107	8.37843	0.0468593	0.00368495	0.05217
KEGG_PATHWAY	eco00020:Citrate cycle (TCA cycle)	8	1.19581	3.13264e-05	5284365, 5303506, 5266687, 5285840, 5264086, 5266946, 5264475, 5259626	234	29	7107	8.37843	0.0468593	0.00368495	0.05217
KEGG_PATHWAY	eck00020:Citrate cycle (TCA cycle)	8	1.19581	3.13264e-05	5284365, 5303506, 5266687, 5285840, 5264086, 5266946, 5264475, 5259626	234	29	7107	8.37843	0.0468593	0.00368495	0.05217
GOTERM_CC_FAT	GO:0005886~plasma membrane	110	16.4425	3.30664e-05	5260104, 5307386, 5264945, 5275000, 5275002, 5294327, 5285667, 5257204, 5287285, 5272978, 5263485, 5287960, 5301197, 5283498, 5266356, 5283516, 5257075, 5289784, 5301963, 5278513, 5269806, 5308202, 5261712, 5269587, 5307977, 5280348, 5282134, 5266343, 5294892, 5300312, 5289861, 5282930, 5262907, 5281274, 5264086, 5303522, 5284592, 5272253, 5307490, 5303699, 5258085, 5263154, 5276461, 5270163, 526…	199	2979	7281	1.35101	0.00231201	0.000385706	0.0342156
SP_PIR_KEYWORDS	ligase	14	2.09268	3.45852e-05	5258795, 5275879, 5295880, 5273927, 5285354, 5294658, 5278767, 5299956, 5300945, 5256972, 5271556, 5276728, 5279312, 5303072	532	296	47487	4.22182	0.0102879	0.000265123	0.0461829
KEGG_PATHWAY	ece00010:Glycolysis / Gluconeogenesis	9	1.34529	3.67034e-05	5286494, 5271556, 5297724, 5303506, 5300416, 5257091, 5276576, 5264475, 5294181	234	40	7107	6.83365	0.0546789	0.00400842	0.0611221
GOTERM_BP_FAT	GO:0009309~amine biosynthetic process	30	4.4843	3.68705e-05	5290036, 5278453, 5307015, 5280348, 5304272, 5261787, 5276597, 5291549, 5281297, 5289653, 5262212, 5307363, 5303665, 5303072, 5261289, 5271311, 5268922, 5302805, 5282779, 5270163, 5273968, 5274820, 5279601, 5308498, 5297479, 5285080, 5259347, 5304587, 5271903, 5273496	357	600	16709	2.3402	0.0220962	0.00445882	0.0545152
KEGG_PATHWAY	eum00020:Citrate cycle (TCA cycle)	8	1.19581	3.97314e-05	5284365, 5303506, 5266687, 5285840, 5264086, 5266946, 5264475, 5259626	234	30	7107	8.09915	0.0590542	0.00404976	0.0661631
KEGG_PATHWAY	ect00020:Citrate cycle (TCA cycle)	8	1.19581	3.97314e-05	5284365, 5303506, 5266687, 5285840, 5264086, 5266946, 5264475, 5259626	234	30	7107	8.09915	0.0590542	0.00404976	0.0661631
KEGG_PATHWAY	ecf00020:Citrate cycle (TCA cycle)	8	1.19581	3.97314e-05	5284365, 5303506, 5266687, 5285840, 5264086, 5266946, 5264475, 5259626	234	30	7107	8.09915	0.0590542	0.00404976	0.0661631
KEGG_PATHWAY	ecq00020:Citrate cycle (TCA cycle)	8	1.19581	3.97314e-05	5284365, 5303506, 5266687, 5285840, 5264086, 5266946, 5264475, 5259626	234	30	7107	8.09915	0.0590542	0.00404976	0.0661631
KEGG_PATHWAY	ecw02020:Two-component system	15	2.24215	4.50656e-05	5302876, 5269880, 5283498, 5282102, 5263914, 5276869, 5275002, 5256906, 5306237, 5295139, 5289784, 5272978, 5262212, 5303522, 5294369	234	123	7107	3.70388	0.0667125	0.00430583	0.0750428
KEGG_PATHWAY	ecr02020:Two-component system	15	2.24215	4.93424e-05	5302876, 5269880, 5283498, 5282102, 5298016, 5263914, 5276869, 5256906, 5306237, 5295139, 5289784, 5272978, 5262212, 5303522, 5294369	234	124	7107	3.67401	0.0728079	0.00443686	0.0821618
KEGG_PATHWAY	ect02020:Two-component system	15	2.24215	4.93424e-05	5302876, 5269880, 5283498, 5282102, 5298016, 5263914, 5276869, 5256906, 5306237, 5295139, 5289784, 5272978, 5262212, 5303522, 5294369	234	124	7107	3.67401	0.0728079	0.00443686	0.0821618
KEGG_PATHWAY	ecz00020:Citrate cycle (TCA cycle)	8	1.19581	4.99022e-05	5284365, 5303506, 5266687, 5285840, 5264086, 5266946, 5264475, 5259626	234	31	7107	7.83788	0.0736026	0.00423833	0.0830935
KEGG_PATHWAY	ecm00020:Citrate cycle (TCA cycle)	8	1.19581	4.99022e-05	5284365, 5303506, 5266687, 5285840, 5264086, 5266946, 5264475, 5259626	234	31	7107	7.83788	0.0736026	0.00423833	0.0830935
GOTERM_BP_FAT	GO:0008652~cellular amino acid biosynthetic process	28	4.18535	5.19641e-05	5290036, 5278453, 5280348, 5304272, 5261787, 5291549, 5281297, 5289653, 5262212, 5307363, 5303665, 5303072, 5261289, 5271311, 5268922, 5302805, 5282779, 5270163, 5273968, 5274820, 5279601, 5308498, 5297479, 5285080, 5259347, 5304587, 5271903, 5273496	357	550	16709	2.38275	0.0310004	0.00523477	0.0768241
KEGG_PATHWAY	ecd02010:ABC transporters	18	2.69058	5.49403e-05	5295319, 5266449, 5269587, 5302876, 5290182, 5294564, 5297670, 5266082, 5278303, 5266343, 5270163, 5269269, 5273939, 5272172, 5287285, 5295793, 5288105, 5272253	234	175	7107	3.12396	0.0807258	0.00442025	0.091479
GOTERM_CC_FAT	GO:0005829~cytosol	14	2.09268	5.63498e-05	5284365, 5306333, 5270845, 5275072, 5300416, 5259709, 5286367, 5273968, 5291549, 5303506, 5266687, 5276728, 5300992, 5269942	199	132	7281	3.88054	0.00393683	0.000563355	0.0583019
SP_PIR_KEYWORDS	cobalt	7	1.04634	5.70505e-05	5295721, 5306369, 5307322, 5289361, 5293817, 5273968, 5257971	532	60	47487	10.4138	0.0169139	0.000426374	0.0761711
GOTERM_BP_FAT	GO:0006091~generation of precursor metabolites and energy	34	5.08221	6.13308e-05	5289464, 5281141, 5300416, 5285840, 5264475, 5303811, 5303506, 5302091, 5276576, 5264086, 5281580, 5284592, 5259082, 5259626, 5261289, 5284365, 5294658, 5282102, 5257091, 5257107, 5266946, 5262558, 5301712, 5286367, 5304874, 5304743, 5306237, 5270362, 5259903, 5268469, 5266687, 5277058, 5259274, 5279783	357	746	16709	2.13315	0.0364854	0.00529559	0.090666
KEGG_PATHWAY	ecq02020:Two-component system	15	2.24215	7.02082e-05	5302876, 5269880, 5283498, 5282102, 5298016, 5263914, 5276869, 5256906, 5306237, 5295139, 5289784, 5272978, 5262212, 5303522, 5294369	234	128	7107	3.55919	0.10198	0.0053637	0.116887
KEGG_PATHWAY	eck00650:Butanoate metabolism	8	1.19581	7.66575e-05	5279601, 5286836, 5303506, 5259903, 5264086, 5294491, 5259626, 5259274	234	33	7107	7.36286	0.110809	0.00557695	0.127618
KEGG_PATHWAY	eci02020:Two-component system	15	2.24215	8.32663e-05	5302876, 5269880, 5283498, 5282102, 5263914, 5276869, 5275002, 5256906, 5306237, 5295139, 5289784, 5272978, 5262212, 5303522, 5294369	234	130	7107	3.50444	0.119768	0.00578183	0.138613
KEGG_PATHWAY	ece02020:Two-component system	15	2.24215	9.05542e-05	5302876, 5269880, 5283498, 5282102, 5298016, 5263914, 5276869, 5256906, 5306237, 5295139, 5289784, 5272978, 5262212, 5303522, 5294369	234	131	7107	3.47769	0.129542	0.00601381	0.150736
KEGG_PATHWAY	ecg00020:Citrate cycle (TCA cycle)	8	1.19581	9.38684e-05	5284365, 5303506, 5266687, 5285840, 5264086, 5266946, 5264475, 5259626	234	34	7107	7.1463	0.13395	0.0059743	0.156249
SP_PIR_KEYWORDS	two-component regulatory system	13	1.9432	0.000102295	5269880, 5283498, 5273448, 5282102, 5298016, 5257601, 5283327, 5256906, 5306237, 5301883, 5295139, 5289784, 5303811	532	285	47487	4.07157	0.0301247	0.000745765	0.136541
SP_PIR_KEYWORDS	magnesium	16	2.39163	0.000112736	5290036, 5295880, 5278453, 5302805, 5293817, 5298886, 5285840, 5273968, 5279601, 5257204, 5306369, 5303506, 5272978, 5267931, 5276728, 5259082	532	427	47487	3.34468	0.0331482	0.000802299	0.150468
KEGG_PATHWAY	ecj00650:Butanoate metabolism	8	1.19581	0.0001141	5279601, 5286836, 5303506, 5259903, 5264086, 5294491, 5259626, 5259274	234	35	7107	6.94212	0.160384	0.00696803	0.189895
KEGG_PATHWAY	eco00650:Butanoate metabolism	8	1.19581	0.0001141	5279601, 5286836, 5303506, 5259903, 5264086, 5294491, 5259626, 5259274	234	35	7107	6.94212	0.160384	0.00696803	0.189895
KEGG_PATHWAY	eum00480:Glutathione metabolism	6	0.896861	0.000117864	5296154, 5295721, 5270845, 5307015, 5285840, 5276728	234	16	7107	11.3894	0.165213	0.00692126	0.196154
KEGG_PATHWAY	ecj00071:Fatty acid metabolism	6	0.896861	0.000117864	5286271, 5297724, 5286836, 5257091, 5286367, 5267618	234	16	7107	11.3894	0.165213	0.00692126	0.196154
KEGG_PATHWAY	ecx00480:Glutathione metabolism	6	0.896861	0.000117864	5296154, 5295721, 5270845, 5307015, 5285840, 5276728	234	16	7107	11.3894	0.165213	0.00692126	0.196154
SP_PIR_KEYWORDS	membrane protein	7	1.04634	0.000125507	5301197, 5283498, 5293602, 5308202, 5270691, 5282134, 5269269	532	69	47487	9.05549	0.0368335	0.000872386	0.1675
GOTERM_BP_FAT	GO:0045333~cellular respiration	21	3.13901	0.000143935	5284365, 5294658, 5282102, 5257091, 5285840, 5266946, 5301712, 5262558, 5264475, 5304743, 5306237, 5270362, 5303506, 5259903, 5303811, 5266687, 5277058, 5264086, 5259082, 5259626, 5259274	357	371	16709	2.64928	0.0835345	0.0108446	0.212659
GOTERM_BP_FAT	GO:0044271~nitrogen compound biosynthetic process	45	6.72646	0.000151211	5290036, 5278453, 5291093, 5281141, 5300318, 5289361, 5307015, 5280348, 5304272, 5261787, 5276597, 5257204, 5284763, 5281297, 5291549, 5272978, 5262212, 5289653, 5307363, 5303665, 5303072, 5305454, 5261289, 5289913, 5271311, 5295880, 5268922, 5284997, 5302805, 5282779, 5300945, 5270163, 5273968, 5274820, 5279601, 5308498, 5297479, 5293949, 5285080, 5304587, 5259347, 5271903, 5273496, 5293439, 527…	357	1164	16709	1.80943	0.0875674	0.0101307	0.223399
SP_PIR_KEYWORDS	ion transport	13	1.9432	0.000155007	5271801, 5258085, 5290182, 5281141, 5266516, 5300312, 5273939, 5257204, 5261155, 5263485, 5272978, 5308202, 5279783	532	298	47487	3.89395	0.0452929	0.00105287	0.206832
SP_PIR_KEYWORDS	phosphotransferase	8	1.19581	0.00015537	5286494, 5285605, 5290036, 5306237, 5283498, 5282102, 5277889, 5299134	532	102	47487	7.00088	0.0453966	0.0010319	0.207317
SP_PIR_KEYWORDS	Isomerase	18	2.69058	0.000161747	5280977, 5268922, 5308748, 5303723, 5266082, 5272953, 5305226, 5256710, 5297036, 5288097, 5304587, 5292578, 5267931, 5296695, 5276576, 5300577, 5269942, 5294559	532	543	47487	2.95894	0.0472152	0.00105089	0.215817
KEGG_PATHWAY	ecm00480:Glutathione metabolism	6	0.896861	0.000162541	5296154, 5295721, 5270845, 5307015, 5285840, 5276728	234	17	7107	10.7195	0.220446	0.00918104	0.270413
KEGG_PATHWAY	ecd00480:Glutathione metabolism	6	0.896861	0.000162541	5296154, 5295721, 5270845, 5307015, 5285840, 5276728	234	17	7107	10.7195	0.220446	0.00918104	0.270413
KEGG_PATHWAY	ecg00480:Glutathione metabolism	6	0.896861	0.000162541	5296154, 5295721, 5270845, 5307015, 5285840, 5276728	234	17	7107	10.7195	0.220446	0.00918104	0.270413
KEGG_PATHWAY	ect00480:Glutathione metabolism	6	0.896861	0.000162541	5296154, 5295721, 5270845, 5307015, 5285840, 5276728	234	17	7107	10.7195	0.220446	0.00918104	0.270413
KEGG_PATHWAY	eck00480:Glutathione metabolism	6	0.896861	0.000162541	5296154, 5295721, 5270845, 5307015, 5285840, 5276728	234	17	7107	10.7195	0.220446	0.00918104	0.270413
KEGG_PATHWAY	ecr00480:Glutathione metabolism	6	0.896861	0.000162541	5296154, 5295721, 5270845, 5307015, 5285840, 5276728	234	17	7107	10.7195	0.220446	0.00918104	0.270413
KEGG_PATHWAY	eco00480:Glutathione metabolism	6	0.896861	0.000162541	5296154, 5295721, 5270845, 5307015, 5285840, 5276728	234	17	7107	10.7195	0.220446	0.00918104	0.270413
KEGG_PATHWAY	ecq00480:Glutathione metabolism	6	0.896861	0.000162541	5296154, 5295721, 5270845, 5307015, 5285840, 5276728	234	17	7107	10.7195	0.220446	0.00918104	0.270413
KEGG_PATHWAY	ecw00480:Glutathione metabolism	6	0.896861	0.000162541	5296154, 5295721, 5270845, 5307015, 5285840, 5276728	234	17	7107	10.7195	0.220446	0.00918104	0.270413
KEGG_PATHWAY	ecz00480:Glutathione metabolism	6	0.896861	0.000162541	5296154, 5295721, 5270845, 5307015, 5285840, 5276728	234	17	7107	10.7195	0.220446	0.00918104	0.270413
KEGG_PATHWAY	ecj00480:Glutathione metabolism	6	0.896861	0.000162541	5296154, 5295721, 5270845, 5307015, 5285840, 5276728	234	17	7107	10.7195	0.220446	0.00918104	0.270413
KEGG_PATHWAY	ecf00480:Glutathione metabolism	6	0.896861	0.000162541	5296154, 5295721, 5270845, 5307015, 5285840, 5276728	234	17	7107	10.7195	0.220446	0.00918104	0.270413
GOTERM_MF_FAT	GO:0001882~nucleoside binding	78	11.6592	0.000165028	5293760, 5275879, 5278767, 5290279, 5284091, 5267519, 5271895, 5271556, 5282207, 5257204, 5295139, 5287285, 5303811, 5269080, 5259729, 5272978, 5286743, 5307520, 5260354, 5300992, 5277339, 5288105, 5294559, 5259626, 5273927, 5283498, 5302805, 5266356, 5300945, 5277624, 5267618, 5273968, 5285080, 5306237, 5289784, 5296695, 5262120, 5302240, 5256570, 5290036, 5269587, 5278453, 5281141, 5307977, 527…	359	2565	17785	1.50649	0.0863226	0.012814	0.240378
GOTERM_MF_FAT	GO:0030554~adenyl nucleotide binding	77	11.5097	0.000165122	5293760, 5275879, 5278767, 5290279, 5284091, 5267519, 5271895, 5271556, 5282207, 5257204, 5295139, 5287285, 5303811, 5269080, 5259729, 5272978, 5286743, 5307520, 5260354, 5300992, 5277339, 5288105, 5294559, 5259626, 5273927, 5283498, 5302805, 5266356, 5300945, 5277624, 5267618, 5273968, 5285080, 5306237, 5289784, 5296695, 5262120, 5302240, 5256570, 5290036, 5269587, 5278453, 5281141, 5307977, 527…	359	2523	17785	1.51193	0.0863698	0.0112277	0.240515
GOTERM_MF_FAT	GO:0001883~purine nucleoside binding	77	11.5097	0.000165122	5293760, 5275879, 5278767, 5290279, 5284091, 5267519, 5271895, 5271556, 5282207, 5257204, 5295139, 5287285, 5303811, 5269080, 5259729, 5272978, 5286743, 5307520, 5260354, 5300992, 5277339, 5288105, 5294559, 5259626, 5273927, 5283498, 5302805, 5266356, 5300945, 5277624, 5267618, 5273968, 5285080, 5306237, 5289784, 5296695, 5262120, 5302240, 5256570, 5290036, 5269587, 5278453, 5281141, 5307977, 527…	359	2523	17785	1.51193	0.0863698	0.0112277	0.240515
SP_PIR_KEYWORDS	kinase	25	3.73692	0.000165929	5290036, 5273448, 5275160, 5283327, 5265242, 5295139, 5300992, 5295827, 5285605, 5262218, 5283498, 5282102, 5298016, 5276461, 5257601, 5299134, 5274873, 5286494, 5285080, 5306237, 5301883, 5266837, 5289784, 5273496, 5267668	532	933	47487	2.39178	0.048406	0.00105512	0.221391
KEGG_PATHWAY	ect00230:Purine metabolism	11	1.64425	0.000168814	5289913, 5295880, 5306369, 5298818, 5291460, 5282627, 5300945, 5302475, 5274230, 5284623, 5288949	234	76	7107	4.39592	0.227902	0.00919476	0.280835
SP_PIR_KEYWORDS	iron	20	2.98954	0.00017952	5284365, 5305668, 5271038, 5266516, 5257107, 5284060, 5304874, 5284091, 5297724, 5294154, 5292436, 5270362, 5286855, 5266937, 5268469, 5277058, 5264086, 5308202, 5281580, 5291659	532	654	47487	2.7297	0.0522659	0.00111773	0.239505
KEGG_PATHWAY	ecr00650:Butanoate metabolism	8	1.19581	0.000196918	5279601, 5286836, 5303506, 5259903, 5264086, 5294491, 5259626, 5259274	234	38	7107	6.39406	0.260446	0.0103498	0.327516
KEGG_PATHWAY	ecf00010:Glycolysis / Gluconeogenesis	8	1.19581	0.000196918	5286494, 5289464, 5303506, 5300416, 5289361, 5276576, 5264475, 5294181	234	38	7107	6.39406	0.260446	0.0103498	0.327516
KEGG_PATHWAY	eum00230:Purine metabolism	11	1.64425	0.000210138	5289913, 5295880, 5306369, 5298818, 5291460, 5282627, 5300945, 5302475, 5274230, 5284623, 5288949	234	78	7107	4.2832	0.275277	0.0106748	0.349469
SP_PIR_KEYWORDS	Flavoprotein	12	1.79372	0.000215451	5261289, 5279601, 5304743, 5282207, 5292436, 5274559, 5274494, 5304594, 5290279, 5267618, 5284091, 5259626	532	264	47487	4.05733	0.0623953	0.00131397	0.287378
SP_PIR_KEYWORDS	4fe-4s	13	1.9432	0.000216329	5305668, 5284365, 5257107, 5284060, 5304874, 5284091, 5294154, 5270362, 5266937, 5286855, 5268469, 5281580, 5291659	532	309	47487	3.75533	0.0626415	0.00129295	0.288548
KEGG_PATHWAY	eck02020:Two-component system	14	2.09268	0.000230442	5302876, 5269880, 5283498, 5282102, 5298016, 5263914, 5276869, 5256906, 5306237, 5295139, 5289784, 5262212, 5272978, 5303522	234	126	7107	3.37464	0.297478	0.011325	0.383174
KEGG_PATHWAY	ecg02020:Two-component system	14	2.09268	0.000230442	5302876, 5269880, 5283498, 5282102, 5298016, 5276869, 5256906, 5306237, 5295139, 5289784, 5262212, 5272978, 5303522, 5294369	234	126	7107	3.37464	0.297478	0.011325	0.383174
KEGG_PATHWAY	ecx00010:Glycolysis / Gluconeogenesis	8	1.19581	0.000233386	5286494, 5289464, 5303506, 5300416, 5289361, 5276576, 5264475, 5294181	234	39	7107	6.23011	0.30064	0.0111125	0.38806
KEGG_PATHWAY	ecw00010:Glycolysis / Gluconeogenesis	8	1.19581	0.000233386	5286494, 5289464, 5303506, 5300416, 5289361, 5276576, 5264475, 5294181	234	39	7107	6.23011	0.30064	0.0111125	0.38806
KEGG_PATHWAY	ecg00230:Purine metabolism	11	1.64425	0.000233795	5289913, 5295880, 5306369, 5298818, 5291460, 5282627, 5300945, 5302475, 5274230, 5284623, 5288949	234	79	7107	4.22898	0.301078	0.0107963	0.388739
KEGG_PATHWAY	ecd00230:Purine metabolism	11	1.64425	0.000233795	5289913, 5295880, 5306369, 5298818, 5291460, 5282627, 5300945, 5302475, 5274230, 5284623, 5288949	234	79	7107	4.22898	0.301078	0.0107963	0.388739
KEGG_PATHWAY	ecz00230:Purine metabolism	11	1.64425	0.000233795	5289913, 5295880, 5306369, 5298818, 5291460, 5282627, 5300945, 5302475, 5274230, 5284623, 5288949	234	79	7107	4.22898	0.301078	0.0107963	0.388739
KEGG_PATHWAY	ecx00230:Purine metabolism	11	1.64425	0.000233795	5289913, 5295880, 5306369, 5298818, 5291460, 5282627, 5300945, 5302475, 5274230, 5284623, 5288949	234	79	7107	4.22898	0.301078	0.0107963	0.388739
KEGG_PATHWAY	ecq00230:Purine metabolism	11	1.64425	0.000259646	5289913, 5295880, 5306369, 5298818, 5291460, 5282627, 5300945, 5302475, 5274230, 5284623, 5288949	234	80	7107	4.17612	0.328224	0.0116327	0.431635
GOTERM_BP_FAT	GO:0015980~energy derivation by oxidation of organic compounds	22	3.28849	0.000263393	5284365, 5294658, 5282102, 5257091, 5285840, 5266946, 5301712, 5262558, 5286367, 5264475, 5304743, 5306237, 5270362, 5303506, 5259903, 5303811, 5266687, 5277058, 5264086, 5259082, 5259274, 5259626	357	418	16709	2.46336	0.147547	0.015837	0.388835
SP_PIR_KEYWORDS	nucleotidyltransferase	11	1.64425	0.000265741	5273927, 5265409, 5293817, 5262212, 5282627, 5256499, 5281815, 5256943, 5274230, 5284623, 5288949	532	227	47487	4.32544	0.0763916	0.00155697	0.354347
KEGG_PATHWAY	ecw00230:Purine metabolism	11	1.64425	0.00028785	5289913, 5295880, 5306369, 5298818, 5291460, 5282627, 5300945, 5302475, 5274230, 5284623, 5288949	234	81	7107	4.12456	0.356639	0.0125224	0.478415
KEGG_PATHWAY	ecr00230:Purine metabolism	11	1.64425	0.00028785	5289913, 5295880, 5306369, 5298818, 5291460, 5282627, 5300945, 5302475, 5274230, 5284623, 5288949	234	81	7107	4.12456	0.356639	0.0125224	0.478415
KEGG_PATHWAY	ecz02020:Two-component system	14	2.09268	0.000291278	5302876, 5269880, 5283498, 5282102, 5298016, 5263914, 5276869, 5256906, 5306237, 5295139, 5289784, 5262212, 5272978, 5303522	234	129	7107	3.29616	0.36001	0.0123208	0.4841
KEGG_PATHWAY	eum02020:Two-component system	14	2.09268	0.000291278	5302876, 5269880, 5283498, 5282102, 5298016, 5263914, 5276869, 5256906, 5306237, 5295139, 5289784, 5262212, 5272978, 5303522	234	129	7107	3.29616	0.36001	0.0123208	0.4841
KEGG_PATHWAY	ecd00650:Butanoate metabolism	7	1.04634	0.0002934	5286836, 5303506, 5259903, 5264086, 5294491, 5259626, 5259274	234	29	7107	7.33112	0.362088	0.0120766	0.487618
KEGG_PATHWAY	eck00230:Purine metabolism	11	1.64425	0.000318572	5289913, 5295880, 5306369, 5298818, 5291460, 5282627, 5300945, 5302475, 5274230, 5284623, 5288949	234	82	7107	4.07427	0.386227	0.0127634	0.529349
KEGG_PATHWAY	ecm00010:Glycolysis / Gluconeogenesis	8	1.19581	0.00032262	5286494, 5289464, 5303506, 5300416, 5289361, 5276576, 5264475, 5294181	234	41	7107	5.9262	0.390023	0.0125952	0.536058
KEGG_PATHWAY	ecv00230:Purine metabolism	11	1.64425	0.000351987	5289913, 5295880, 5306369, 5298818, 5291460, 5282627, 5300945, 5302475, 5274230, 5284623, 5288949	234	83	7107	4.02518	0.416866	0.013393	0.584719
KEGG_PATHWAY	eco00230:Purine metabolism	11	1.64425	0.000351987	5289913, 5295880, 5306369, 5298818, 5291460, 5282627, 5300945, 5302475, 5274230, 5284623, 5288949	234	83	7107	4.02518	0.416866	0.013393	0.584719
KEGG_PATHWAY	ecj00230:Purine metabolism	11	1.64425	0.000351987	5289913, 5295880, 5306369, 5298818, 5291460, 5282627, 5300945, 5302475, 5274230, 5284623, 5288949	234	83	7107	4.02518	0.416866	0.013393	0.584719
KEGG_PATHWAY	ecm00230:Purine metabolism	11	1.64425	0.000351987	5289913, 5295880, 5306369, 5298818, 5291460, 5282627, 5300945, 5302475, 5274230, 5284623, 5288949	234	83	7107	4.02518	0.416866	0.013393	0.584719
KEGG_PATHWAY	ece00020:Citrate cycle (TCA cycle)	7	1.04634	0.000356817	5284365, 5303506, 5266687, 5264086, 5266946, 5264475, 5259626	234	30	7107	7.08675	0.421167	0.0132466	0.592721
KEGG_PATHWAY	ecj02020:Two-component system	14	2.09268	0.000365341	5302876, 5269880, 5283498, 5282102, 5276869, 5275002, 5256906, 5306237, 5295139, 5289784, 5262212, 5272978, 5303522, 5294369	234	132	7107	3.22125	0.42868	0.0132403	0.60684
KEGG_PATHWAY	ecc00010:Glycolysis / Gluconeogenesis	8	1.19581	0.000376498	5271556, 5297724, 5303506, 5300416, 5257091, 5276576, 5294181, 5271478	234	42	7107	5.7851	0.438365	0.0133268	0.625317
KEGG_PATHWAY	ecf00230:Purine metabolism	11	1.64425	0.000388275	5289913, 5295880, 5306369, 5298818, 5291460, 5282627, 5300945, 5302475, 5274230, 5284623, 5288949	234	84	7107	3.97726	0.448411	0.0134306	0.644818
KEGG_PATHWAY	eci00230:Purine metabolism	11	1.64425	0.000388275	5289913, 5295880, 5306369, 5298818, 5291460, 5282627, 5300945, 5302475, 5274230, 5284623, 5288949	234	84	7107	3.97726	0.448411	0.0134306	0.644818
KEGG_PATHWAY	eco02020:Two-component system	14	2.09268	0.000393349	5302876, 5269880, 5283498, 5282102, 5276869, 5275002, 5256906, 5306237, 5295139, 5289784, 5262212, 5272978, 5303522, 5294369	234	133	7107	3.19703	0.452684	0.0133047	0.653218
SP_PIR_KEYWORDS	glycolysis	6	0.896861	0.000409672	5289464, 5303506, 5300416, 5266687, 5276576, 5264475	532	56	47487	9.56371	0.115309	0.00235332	0.545784
KEGG_PATHWAY	ecc02020:Two-component system	14	2.09268	0.000423163	5302876, 5269880, 5283498, 5282102, 5298016, 5263914, 5276869, 5256906, 5306237, 5295139, 5262212, 5272978, 5303522, 5294369	234	134	7107	3.17317	0.47713	0.0139973	0.702565
KEGG_PATHWAY	ecv00020:Citrate cycle (TCA cycle)	7	1.04634	0.000430477	5284365, 5303506, 5266687, 5264086, 5266946, 5264475, 5259626	234	31	7107	6.85815	0.482959	0.0139367	0.714667
SP_PIR_KEYWORDS	bacterial flagellum	5	0.747384	0.000433626	5282930, 5261560, 5261079, 5300411, 5294369	532	32	47487	13.9471	0.121626	0.00244385	0.577612
GOTERM_MF_FAT	GO:0030145~manganese ion binding	13	1.9432	0.000438847	5265620, 5270845, 5300292, 5289361, 5293817, 5285840, 5291460, 5259709, 5272953, 5279215, 5306369, 5276728, 5276722	359	188	17785	3.42567	0.213452	0.0263253	0.638034
KEGG_PATHWAY	ecm02020:Two-component system	14	2.09268	0.000454876	5302876, 5269880, 5283498, 5282102, 5263914, 5276869, 5256906, 5306237, 5295139, 5289784, 5262212, 5272978, 5303522, 5294369	234	135	7107	3.14967	0.501937	0.0144165	0.75503
KEGG_PATHWAY	ece00230:Purine metabolism	11	1.64425	0.000470242	5289913, 5295880, 5306369, 5298818, 5291460, 5282627, 5300945, 5302475, 5274230, 5284623, 5288949	234	86	7107	3.88476	0.51353	0.0145981	0.780442
KEGG_PATHWAY	ecv02020:Two-component system	14	2.09268	0.000488585	5302876, 5269880, 5283498, 5282102, 5263914, 5276869, 5256906, 5306237, 5295139, 5289784, 5262212, 5272978, 5303522, 5294369	234	136	7107	3.12651	0.527017	0.0148623	0.810768
GOTERM_BP_FAT	GO:0000096~sulfur amino acid metabolic process	9	1.34529	0.000530505	5261289, 5285080, 5271311, 5306095, 5259347, 5271903, 5273496, 5307363, 5273968	357	87	16709	4.84178	0.274991	0.0288106	0.78172
SP_PIR_KEYWORDS	carbon-carbon lyase	6	0.896861	0.0005647	5279601, 5306333, 5289464, 5289653, 5302091, 5262558	532	60	47487	8.92613	0.155401	0.00312276	0.7516
SP_PIR_KEYWORDS	dna-directed rna polymerase	4	0.597907	0.000572306	5265409, 5274230, 5284623, 5288949	532	15	47487	23.803	0.15732	0.00310731	0.761687
SP_PIR_KEYWORDS	DNA binding	10	1.49477	0.000585498	5271635, 5265409, 5269880, 5271903, 5282627, 5303306, 5294559, 5280835, 5271895, 5256906	532	207	47487	4.31214	0.16064	0.00312217	0.779182
KEGG_PATHWAY	ecx02010:ABC transporters	16	2.39163	0.000592081	5295319, 5266449, 5269587, 5302876, 5290182, 5297670, 5266082, 5266343, 5270163, 5269269, 5273939, 5303264, 5272172, 5287285, 5295793, 5288105	234	175	7107	2.77685	0.596402	0.0176336	0.981717
SP_PIR_KEYWORDS	pyruvate	7	1.04634	0.000601621	5303506, 5259903, 5293144, 5295166, 5281580, 5264475, 5259274	532	92	47487	6.79162	0.164679	0.00315184	0.800558
INTERPRO	IPR003661:Signal transduction histidine kinase, subgroup 1, dimerisation and phosphoacceptor region	9	1.34529	0.000602617	5306237, 5295139, 5301883, 5283498, 5289784, 5273448, 5282102, 5257601, 5283327	508	131	35585	4.81254	0.463178	0.463178	0.951671
INTERPRO	IPR005467:Signal transduction histidine kinase, core	10	1.49477	0.000608476	5306237, 5295139, 5301883, 5283498, 5289784, 5273448, 5298016, 5282102, 5257601, 5283327	508	164	35585	4.27129	0.466416	0.269532	0.960882
KEGG_PATHWAY	eci00020:Citrate cycle (TCA cycle)	7	1.04634	0.000613001	5284365, 5303506, 5266687, 5264086, 5266946, 5264475, 5259626	234	33	7107	6.4425	0.60914	0.0179033	1.01624
GOTERM_BP_FAT	GO:0009061~anaerobic respiration	12	1.79372	0.000613572	5304743, 5294658, 5303811, 5303506, 5259903, 5282102, 5257091, 5277058, 5285840, 5262558, 5264475, 5259274	357	159	16709	3.53237	0.310604	0.0305195	0.903605
SP_PIR_KEYWORDS	tricarboxylic acid cycle	6	0.896861	0.00065696	5284365, 5266687, 5285840, 5264086, 5266946, 5259626	532	62	47487	8.63819	0.178395	0.00338212	0.873897
INTERPRO	IPR003594:ATP-binding region, ATPase-like	11	1.64425	0.000662939	5306237, 5295139, 5301883, 5283498, 5289784, 5273448, 5298016, 5282102, 5257601, 5296695, 5283327	508	201	35585	3.83354	0.495597	0.203977	1.04646
GOTERM_MF_FAT	GO:0031406~carboxylic acid binding	11	1.64425	0.000680261	5279601, 5306237, 5268305, 5282779, 5273496, 5262212, 5266946, 5288440, 5264475, 5305454, 5274820	359	144	17785	3.78434	0.310804	0.0365387	0.987404
KEGG_PATHWAY	ecg02010:ABC transporters	16	2.39163	0.00070767	5295319, 5266449, 5269587, 5302876, 5290182, 5294564, 5266082, 5266343, 5270163, 5278303, 5269269, 5273939, 5272172, 5287285, 5295793, 5288105	234	178	7107	2.73005	0.661941	0.020255	1.17231
KEGG_PATHWAY	ecj02010:ABC transporters	16	2.39163	0.00070767	5295319, 5266449, 5269587, 5302876, 5290182, 5294564, 5297670, 5266082, 5266343, 5270163, 5269269, 5273939, 5272172, 5287285, 5295793, 5288105	234	178	7107	2.73005	0.661941	0.020255	1.17231
KEGG_PATHWAY	ecr02010:ABC transporters	16	2.39163	0.00070767	5295319, 5266449, 5269587, 5302876, 5290182, 5294564, 5297670, 5266082, 5266343, 5270163, 5278303, 5269269, 5273939, 5287285, 5295793, 5288105	234	178	7107	2.73005	0.661941	0.020255	1.17231
GOTERM_BP_FAT	GO:0006417~regulation of translation	6	0.896861	0.000714419	5305081, 5276843, 5306085, 5293543, 5279312, 5293324	357	34	16709	8.25952	0.351499	0.032766	1.05139
GOTERM_BP_FAT	GO:0032268~regulation of cellular protein metabolic process	6	0.896861	0.000714419	5305081, 5276843, 5306085, 5293543, 5279312, 5293324	357	34	16709	8.25952	0.351499	0.032766	1.05139
GOTERM_MF_FAT	GO:0003723~RNA binding	20	2.98954	0.000770011	5275130, 5261607, 5269549, 5258939, 5261399, 5306085, 5281815, 5256499, 5286523, 5256710, 5257418, 5301131, 5276843, 5266128, 5293543, 5279312, 5256943, 5267842, 5301544, 5266594	359	414	17785	2.39326	0.343845	0.0375809	1.117
INTERPRO	IPR002912:Amino acid-binding ACT	5	0.747384	0.000831828	5279601, 5273496, 5262212, 5288440, 5274820	508	30	35585	11.6749	0.576332	0.193217	1.31141
SP_PIR_KEYWORDS	autophosphorylation	4	0.597907	0.000841205	5306237, 5283498, 5282102, 5286653	532	17	47487	21.0027	0.222465	0.00425577	1.11771
KEGG_PATHWAY	eck02010:ABC transporters	16	2.39163	0.00084194	5295319, 5266449, 5269587, 5302876, 5290182, 5294564, 5297670, 5266082, 5266343, 5270163, 5278303, 5269269, 5273939, 5287285, 5295793, 5288105	234	181	7107	2.6848	0.724838	0.023613	1.39328
KEGG_PATHWAY	eco02010:ABC transporters	16	2.39163	0.00084194	5295319, 5266449, 5269587, 5302876, 5290182, 5294564, 5297670, 5266082, 5266343, 5270163, 5269269, 5273939, 5272172, 5287285, 5295793, 5288105	234	181	7107	2.6848	0.724838	0.023613	1.39328
SP_PIR_KEYWORDS	FAD	9	1.34529	0.000876956	5261289, 5282207, 5274559, 5274494, 5304594, 5290279, 5267618, 5284091, 5259626	532	176	47487	4.5645	0.230739	0.00436254	1.16496
GOTERM_BP_FAT	GO:0055114~oxidation reduction	65	9.71599	0.000880699	5283012, 5271038, 5263914, 5298122, 5284091, 5282207, 5303506, 5302809, 5301269, 5259626, 5280049, 5306082, 5269601, 5257107, 5301712, 5277624, 5267618, 5304874, 5274820, 5265711, 5308498, 5297479, 5292436, 5285080, 5266687, 5277058, 5279131, 5291657, 5286871, 5294181, 5300318, 5300416, 5274494, 5285840, 5304594, 5305226, 5286523, 5296154, 5276597, 5279599, 5264086, 5294491, 5281580, 5284592, 530…	357	2037	16709	1.4935	0.413709	0.0374204	1.29462
GOTERM_MF_FAT	GO:0046914~transition metal ion binding	63	9.41704	0.000917215	5275879, 5271801, 5283012, 5271038, 5293817, 5278767, 5284060, 5284091, 5306369, 5302091, 5257971, 5300292, 5306082, 5269601, 5257107, 5304874, 5273968, 5265711, 5297479, 5292436, 5266937, 5277058, 5304566, 5308202, 5291659, 5276722, 5265620, 5270845, 5263253, 5289464, 5300318, 5289361, 5288817, 5291460, 5285840, 5259709, 5273939, 5294154, 5302509, 5307322, 5264086, 5276728, 5281580, 5260516, 530…	359	2075	17785	1.50412	0.394649	0.0409662	1.32921
SP_PIR_KEYWORDS	iron-sulfur	15	2.24215	0.000943687	5305668, 5284365, 5271038, 5257107, 5284060, 5304874, 5284091, 5294154, 5292436, 5270362, 5266937, 5286855, 5268469, 5281580, 5291659	532	469	47487	2.85484	0.245949	0.00461711	1.25309
GOTERM_CC_FAT	GO:0031975~envelope	67	10.0149	0.000983811	5264945, 5293760, 5271808, 5275002, 5269426, 5288678, 5295139, 5272978, 5291201, 5303025, 5288105, 5295319, 5287960, 5268305, 5301197, 5283498, 5278753, 5266356, 5296408, 5261361, 5276869, 5306237, 5261079, 5301963, 5298223, 5308202, 5283756, 5271641, 5282117, 5307977, 5297670, 5290031, 5300411, 5282134, 5280348, 5300312, 5281274, 5264086, 5303665, 5270691, 5303522, 5259082, 5266594, 5307490, 525…	199	1715	7281	1.42938	0.0665806	0.0085756	1.01349
KEGG_PATHWAY	ecj02040:Flagellar assembly	7	1.04634	0.000993029	5285667, 5281141, 5282930, 5261560, 5261079, 5300411, 5294369	234	36	7107	5.90563	0.781742	0.0272947	1.64137
GOTERM_BP_FAT	GO:0000097~sulfur amino acid biosynthetic process	8	1.19581	0.000993699	5261289, 5285080, 5271311, 5259347, 5271903, 5273496, 5307363, 5273968	357	74	16709	5.05988	0.452548	0.0393694	1.45959
KEGG_PATHWAY	ecf02020:Two-component system	13	1.9432	0.00102105	5302876, 5269880, 5283498, 5282102, 5263914, 5276869, 5256906, 5306237, 5295139, 5289784, 5262212, 5272978, 5303522	234	129	7107	3.06072	0.790921	0.0275603	1.68731
SP_PIR_KEYWORDS	hydro-lyase	5	0.747384	0.001027	5268289, 5267034, 5284365, 5291657, 5293439	532	40	47487	11.1577	0.264518	0.00494306	1.36301
SMART	SM00388:HisKA	9	1.34529	0.00103507	5306237, 5295139, 5301883, 5283498, 5289784, 5273448, 5282102, 5257601, 5283327	81	131	5022	4.25954	0.0504626	0.0504626	0.992479
INTERPRO	IPR018483:Carbohydrate kinase, FGGY, conserved site	5	0.747384	0.00106725	5274873, 5266837, 5275160, 5307014, 5276152	508	32	35585	10.9452	0.667792	0.197801	1.67964
GOTERM_MF_FAT	GO:0050897~cobalt ion binding	7	1.04634	0.00106907	5295721, 5306369, 5307322, 5289361, 5293817, 5273968, 5257971	359	58	17785	5.97901	0.442948	0.0440096	1.54768
KEGG_PATHWAY	ecg02040:Flagellar assembly	7	1.04634	0.00115326	5285667, 5281141, 5282930, 5261560, 5261079, 5300411, 5294369	234	37	7107	5.74602	0.829293	0.0305382	1.90382
KEGG_PATHWAY	ecr02040:Flagellar assembly	7	1.04634	0.00115326	5285667, 5281141, 5282930, 5261560, 5261079, 5300411, 5294369	234	37	7107	5.74602	0.829293	0.0305382	1.90382
KEGG_PATHWAY	eco00071:Fatty acid metabolism	5	0.747384	0.00115543	5286271, 5286836, 5257091, 5286367, 5267618	234	15	7107	10.1239	0.829862	0.0300754	1.90738
KEGG_PATHWAY	ecg03018:RNA degradation	5	0.747384	0.00115543	5256514, 5261399, 5300992, 5286653, 5268521	234	15	7107	10.1239	0.829862	0.0300754	1.90738
KEGG_PATHWAY	ecw03018:RNA degradation	5	0.747384	0.00115543	5256514, 5261399, 5300992, 5286653, 5268521	234	15	7107	10.1239	0.829862	0.0300754	1.90738
KEGG_PATHWAY	ecd03018:RNA degradation	5	0.747384	0.00115543	5256514, 5261399, 5300992, 5286653, 5268521	234	15	7107	10.1239	0.829862	0.0300754	1.90738
KEGG_PATHWAY	ecq03018:RNA degradation	5	0.747384	0.00115543	5256514, 5261399, 5300992, 5286653, 5268521	234	15	7107	10.1239	0.829862	0.0300754	1.90738
KEGG_PATHWAY	eck03018:RNA degradation	5	0.747384	0.00115543	5256514, 5261399, 5300992, 5286653, 5268521	234	15	7107	10.1239	0.829862	0.0300754	1.90738
KEGG_PATHWAY	ecr03018:RNA degradation	5	0.747384	0.00115543	5256514, 5261399, 5300992, 5286653, 5268521	234	15	7107	10.1239	0.829862	0.0300754	1.90738
KEGG_PATHWAY	ecv03018:RNA degradation	5	0.747384	0.00115543	5256514, 5261399, 5300992, 5286653, 5268521	234	15	7107	10.1239	0.829862	0.0300754	1.90738
KEGG_PATHWAY	ecf03018:RNA degradation	5	0.747384	0.00115543	5256514, 5261399, 5300992, 5286653, 5268521	234	15	7107	10.1239	0.829862	0.0300754	1.90738
KEGG_PATHWAY	eum03018:RNA degradation	5	0.747384	0.00115543	5256514, 5261399, 5300992, 5286653, 5268521	234	15	7107	10.1239	0.829862	0.0300754	1.90738
KEGG_PATHWAY	ecx03018:RNA degradation	5	0.747384	0.00115543	5256514, 5261399, 5300992, 5286653, 5268521	234	15	7107	10.1239	0.829862	0.0300754	1.90738
SP_PIR_KEYWORDS	fatty acid metabolism	4	0.597907	0.00117896	5286271, 5286836, 5294491, 5267618	532	19	47487	18.7918	0.297225	0.00558306	1.56323
GOTERM_MF_FAT	GO:0005524~ATP binding	66	9.86547	0.0011829	5293760, 5275879, 5278767, 5267519, 5271895, 5271556, 5257204, 5295139, 5287285, 5303811, 5269080, 5259729, 5272978, 5260354, 5307520, 5286743, 5300992, 5277339, 5288105, 5294559, 5273927, 5283498, 5302805, 5266356, 5300945, 5273968, 5285080, 5306237, 5289784, 5296695, 5262120, 5302240, 5290036, 5269587, 5281141, 5307977, 5273448, 5266343, 5273939, 5283327, 5284763, 5302503, 5276728, 5303072, 527…	359	2225	17785	1.46951	0.47661	0.0451919	1.71114
SMART	SM00387:HATPase_c	11	1.64425	0.00119955	5306237, 5295139, 5301883, 5283498, 5289784, 5273448, 5298016, 5282102, 5257601, 5296695, 5283327	81	201	5022	3.39303	0.0582482	0.029561	1.14937
GOTERM_BP_FAT	GO:0006631~fatty acid metabolic process	10	1.49477	0.00120637	5268289, 5286271, 5308466, 5307524, 5286836, 5293144, 5302776, 5294491, 5267618, 5284091	357	122	16709	3.83639	0.518813	0.0446894	1.76938
SP_PIR_KEYWORDS	alcohol metabolism	3	0.44843	0.00122047	5297724, 5257091, 5286367	532	5	47487	53.5568	0.305903	0.00568911	1.61785
KEGG_PATHWAY	ecx02020:Two-component system	13	1.9432	0.00124929	5302876, 5269880, 5283498, 5282102, 5263914, 5276869, 5256906, 5306237, 5295139, 5289784, 5262212, 5272978, 5303522	234	132	7107	2.99116	0.852674	0.0319382	2.06081
GOTERM_MF_FAT	GO:0032559~adenyl ribonucleotide binding	66	9.86547	0.00129574	5293760, 5275879, 5278767, 5267519, 5271895, 5271556, 5257204, 5295139, 5287285, 5303811, 5269080, 5259729, 5272978, 5260354, 5307520, 5286743, 5300992, 5277339, 5288105, 5294559, 5273927, 5283498, 5302805, 5266356, 5300945, 5273968, 5285080, 5306237, 5289784, 5296695, 5262120, 5302240, 5290036, 5269587, 5281141, 5307977, 5273448, 5266343, 5273939, 5283327, 5284763, 5302503, 5276728, 5303072, 527…	359	2231	17785	1.46556	0.507978	0.0461817	1.87295
KEGG_PATHWAY	ecv02040:Flagellar assembly	7	1.04634	0.00133257	5285667, 5281141, 5282930, 5261560, 5261079, 5300411, 5294369	234	38	7107	5.5948	0.870342	0.0334745	2.19676
KEGG_PATHWAY	ecw02040:Flagellar assembly	7	1.04634	0.00133257	5285667, 5281141, 5282930, 5261560, 5261079, 5300411, 5294369	234	38	7107	5.5948	0.870342	0.0334745	2.19676
KEGG_PATHWAY	ece02040:Flagellar assembly	7	1.04634	0.00133257	5285667, 5281141, 5282930, 5261560, 5261079, 5300411, 5294369	234	38	7107	5.5948	0.870342	0.0334745	2.19676
KEGG_PATHWAY	ecq02040:Flagellar assembly	7	1.04634	0.00133257	5285667, 5281141, 5282930, 5261560, 5261079, 5300411, 5294369	234	38	7107	5.5948	0.870342	0.0334745	2.19676
KEGG_PATHWAY	eci02040:Flagellar assembly	7	1.04634	0.00133257	5285667, 5281141, 5282930, 5261560, 5261079, 5300411, 5294369	234	38	7107	5.5948	0.870342	0.0334745	2.19676
KEGG_PATHWAY	eco02040:Flagellar assembly	7	1.04634	0.00133257	5285667, 5281141, 5282930, 5261560, 5261079, 5300411, 5294369	234	38	7107	5.5948	0.870342	0.0334745	2.19676
KEGG_PATHWAY	ecc02040:Flagellar assembly	7	1.04634	0.00133257	5285667, 5281141, 5282930, 5261560, 5261079, 5300411, 5294369	234	38	7107	5.5948	0.870342	0.0334745	2.19676
KEGG_PATHWAY	ecc00230:Purine metabolism	10	1.49477	0.0013665	5289913, 5295880, 5306369, 5298818, 5291460, 5300945, 5302475, 5274230, 5284623, 5288949	234	82	7107	3.70388	0.876919	0.0337598	2.2521
SP_PIR_KEYWORDS	electron transport	9	1.34529	0.00147919	5261289, 5268469, 5277058, 5257107, 5264086, 5281580, 5284592, 5304874, 5259626	532	191	47487	4.20603	0.357638	0.00678616	1.95768
KEGG_PATHWAY	ect03018:RNA degradation	5	0.747384	0.00150129	5256514, 5261399, 5300992, 5286653, 5268521	234	16	7107	9.49119	0.899911	0.0364435	2.47163
KEGG_PATHWAY	ecm03018:RNA degradation	5	0.747384	0.00150129	5256514, 5261399, 5300992, 5286653, 5268521	234	16	7107	9.49119	0.899911	0.0364435	2.47163
KEGG_PATHWAY	eum02010:ABC transporters	16	2.39163	0.00153429	5295319, 5266449, 5269587, 5302876, 5290182, 5294564, 5297670, 5266082, 5266343, 5270163, 5278303, 5269269, 5273939, 5287285, 5295793, 5288105	234	192	7107	2.53098	0.904853	0.0366501	2.52531
KEGG_PATHWAY	ecz02010:ABC transporters	16	2.39163	0.00153429	5295319, 5266449, 5269587, 5302876, 5290182, 5294564, 5297670, 5266082, 5266343, 5270163, 5278303, 5269269, 5273939, 5287285, 5295793, 5288105	234	192	7107	2.53098	0.904853	0.0366501	2.52531
KEGG_PATHWAY	ecx00270:Cysteine and methionine metabolism	6	0.896861	0.00162205	5285080, 5259347, 5273496, 5307363, 5295166, 5273968	234	27	7107	6.74929	0.916841	0.0381141	2.66794
KEGG_PATHWAY	ecw00270:Cysteine and methionine metabolism	6	0.896861	0.00162205	5285080, 5259347, 5273496, 5307363, 5295166, 5273968	234	27	7107	6.74929	0.916841	0.0381141	2.66794
KEGG_PATHWAY	ecf00270:Cysteine and methionine metabolism	6	0.896861	0.00162205	5285080, 5259347, 5273496, 5307363, 5295166, 5273968	234	27	7107	6.74929	0.916841	0.0381141	2.66794
KEGG_PATHWAY	eck00270:Cysteine and methionine metabolism	6	0.896861	0.00162205	5285080, 5259347, 5273496, 5307363, 5295166, 5273968	234	27	7107	6.74929	0.916841	0.0381141	2.66794
GOTERM_MF_FAT	GO:0016597~amino acid binding	8	1.19581	0.00162383	5279601, 5306237, 5282779, 5273496, 5262212, 5288440, 5305454, 5274820	359	85	17785	4.66262	0.588916	0.0540446	2.34197
GOTERM_MF_FAT	GO:0043176~amine binding	8	1.19581	0.00162383	5279601, 5306237, 5282779, 5273496, 5262212, 5288440, 5305454, 5274820	359	85	17785	4.66262	0.588916	0.0540446	2.34197
SP_PIR_KEYWORDS	ribonucleoprotein	6	0.896861	0.00165087	5261607, 5272222, 5293543, 5267842, 5286523, 5266594	532	76	47487	7.04694	0.389829	0.00745716	2.18258
INTERPRO	IPR004161:Translation elongation factor EFTu/EF1A, domain 2	5	0.747384	0.00167154	5268243, 5276843, 5306085, 5303435, 5293324	508	36	35585	9.72906	0.82209	0.250048	2.61891
INTERPRO	IPR000795:Protein synthesis factor, GTP-binding	5	0.747384	0.00167154	5268243, 5276843, 5306085, 5303435, 5293324	508	36	35585	9.72906	0.82209	0.250048	2.61891
GOTERM_BP_FAT	GO:0006793~phosphorus metabolic process	21	3.13901	0.00168439	5302876, 5281141, 5283498, 5273448, 5282102, 5298016, 5257601, 5301712, 5269426, 5283327, 5305052, 5306237, 5270362, 5301883, 5295139, 5287285, 5289784, 5301963, 5293602, 5300992, 5279783	357	451	16709	2.17934	0.639982	0.0583241	2.46238
KEGG_PATHWAY	ect02010:ABC transporters	16	2.39163	0.00170108	5295319, 5266449, 5269587, 5302876, 5290182, 5294564, 5297670, 5266082, 5266343, 5270163, 5278303, 5269269, 5273939, 5287285, 5295793, 5288105	234	194	7107	2.50489	0.926338	0.0393328	2.7962
KEGG_PATHWAY	ecd00330:Arginine and proline metabolism	7	1.04634	0.0017543	5308498, 5295721, 5256669, 5288168, 5282779, 5307015, 5303072	234	40	7107	5.31506	0.932115	0.0399374	2.88248
SP_PIR_KEYWORDS	lipid metabolism	4	0.597907	0.00182764	5286271, 5286836, 5294491, 5267618	532	22	47487	16.2293	0.421295	0.00813039	2.41366
GOTERM_BP_FAT	GO:0015949~nucleobase, nucleoside and nucleotide interconversion	7	1.04634	0.00185673	5305668, 5295880, 5298818, 5291460, 5288609, 5302475, 5259956	357	61	16709	5.37094	0.675745	0.0606509	2.71111
KEGG_PATHWAY	ece02010:ABC transporters	16	2.39163	0.00188307	5295319, 5266449, 5269587, 5302876, 5290182, 5294564, 5297670, 5266082, 5266343, 5270163, 5278303, 5269269, 5273939, 5287285, 5295793, 5272253	234	196	7107	2.47933	0.944289	0.0421827	3.09096
KEGG_PATHWAY	ecv02010:ABC transporters	16	2.39163	0.00188307	5295319, 5266449, 5269587, 5302876, 5290182, 5294564, 5297670, 5266082, 5266343, 5270163, 5278303, 5269269, 5273939, 5287285, 5295793, 5272253	234	196	7107	2.47933	0.944289	0.0421827	3.09096
KEGG_PATHWAY	ecv00130:Ubiquinone and other terpenoid-quinone biosynthesis	5	0.747384	0.00191321	5282207, 5294658, 5262558, 5259082, 5279215	234	17	7107	8.93288	0.946808	0.0422272	3.13969
KEGG_PATHWAY	ecz00130:Ubiquinone and other terpenoid-quinone biosynthesis	5	0.747384	0.00191321	5282207, 5294658, 5262558, 5259082, 5279215	234	17	7107	8.93288	0.946808	0.0422272	3.13969
KEGG_PATHWAY	ecq00130:Ubiquinone and other terpenoid-quinone biosynthesis	5	0.747384	0.00191321	5282207, 5294658, 5262558, 5259082, 5279215	234	17	7107	8.93288	0.946808	0.0422272	3.13969
KEGG_PATHWAY	ecx00130:Ubiquinone and other terpenoid-quinone biosynthesis	5	0.747384	0.00191321	5282207, 5294658, 5262558, 5259082, 5279215	234	17	7107	8.93288	0.946808	0.0422272	3.13969
KEGG_PATHWAY	ecd00130:Ubiquinone and other terpenoid-quinone biosynthesis	5	0.747384	0.00191321	5282207, 5294658, 5262558, 5259082, 5279215	234	17	7107	8.93288	0.946808	0.0422272	3.13969
KEGG_PATHWAY	eco00130:Ubiquinone and other terpenoid-quinone biosynthesis	5	0.747384	0.00191321	5282207, 5294658, 5262558, 5259082, 5279215	234	17	7107	8.93288	0.946808	0.0422272	3.13969
KEGG_PATHWAY	ece00480:Glutathione metabolism	5	0.747384	0.00191321	5296154, 5295721, 5270845, 5307015, 5276728	234	17	7107	8.93288	0.946808	0.0422272	3.13969
KEGG_PATHWAY	ecc00480:Glutathione metabolism	5	0.747384	0.00191321	5296154, 5295721, 5270845, 5307015, 5276728	234	17	7107	8.93288	0.946808	0.0422272	3.13969
KEGG_PATHWAY	ecj00130:Ubiquinone and other terpenoid-quinone biosynthesis	5	0.747384	0.00191321	5282207, 5294658, 5262558, 5259082, 5279215	234	17	7107	8.93288	0.946808	0.0422272	3.13969
KEGG_PATHWAY	eco00270:Cysteine and methionine metabolism	6	0.896861	0.00192268	5285080, 5259347, 5273496, 5307363, 5295166, 5273968	234	28	7107	6.50824	0.947575	0.0418301	3.155
KEGG_PATHWAY	ecj00270:Cysteine and methionine metabolism	6	0.896861	0.00192268	5285080, 5259347, 5273496, 5307363, 5295166, 5273968	234	28	7107	6.50824	0.947575	0.0418301	3.155
KEGG_PATHWAY	ect00270:Cysteine and methionine metabolism	6	0.896861	0.00192268	5285080, 5259347, 5273496, 5307363, 5295166, 5273968	234	28	7107	6.50824	0.947575	0.0418301	3.155
KEGG_PATHWAY	ecd00270:Cysteine and methionine metabolism	6	0.896861	0.00192268	5285080, 5259347, 5273496, 5307363, 5295166, 5273968	234	28	7107	6.50824	0.947575	0.0418301	3.155
KEGG_PATHWAY	ecq00270:Cysteine and methionine metabolism	6	0.896861	0.00192268	5285080, 5259347, 5273496, 5307363, 5295166, 5273968	234	28	7107	6.50824	0.947575	0.0418301	3.155
KEGG_PATHWAY	ece00270:Cysteine and methionine metabolism	6	0.896861	0.00192268	5285080, 5259347, 5273496, 5307363, 5295166, 5273968	234	28	7107	6.50824	0.947575	0.0418301	3.155
KEGG_PATHWAY	ecr00270:Cysteine and methionine metabolism	6	0.896861	0.00192268	5285080, 5259347, 5273496, 5307363, 5295166, 5273968	234	28	7107	6.50824	0.947575	0.0418301	3.155
SP_PIR_KEYWORDS	periplasm	11	1.64425	0.00196258	5266449, 5295319, 5302876, 5272172, 5274539, 5283012, 5261079, 5277058, 5294759, 5306258, 5281188	532	295	47487	3.32839	0.444223	0.00860085	2.58971
KEGG_PATHWAY	ecx00330:Arginine and proline metabolism	7	1.04634	0.00199973	5308498, 5295721, 5256669, 5288168, 5282779, 5307015, 5303072	234	41	7107	5.18543	0.953423	0.0428636	3.27946
KEGG_PATHWAY	eci02010:ABC transporters	16	2.39163	0.00208494	5295319, 5266449, 5269587, 5302876, 5290182, 5294564, 5297670, 5266082, 5266343, 5270163, 5278303, 5269269, 5273939, 5287285, 5295793, 5272253	234	198	7107	2.45429	0.959134	0.0440358	3.41694
GOTERM_BP_FAT	GO:0010608~posttranscriptional regulation of gene expression	6	0.896861	0.00211364	5305081, 5276843, 5306085, 5293543, 5279312, 5293324	357	43	16709	6.53078	0.722579	0.0652585	3.08079
KEGG_PATHWAY	ecd02020:Two-component system	12	1.79372	0.00225603	5302876, 5306237, 5283498, 5269880, 5289784, 5298016, 5282102, 5272978, 5262212, 5276869, 5275002, 5256906	234	123	7107	2.9631	0.968575	0.046921	3.6924
KEGG_PATHWAY	ecm00270:Cysteine and methionine metabolism	6	0.896861	0.00226211	5285080, 5259347, 5273496, 5307363, 5295166, 5273968	234	29	7107	6.28382	0.968867	0.0464154	3.70218
KEGG_PATHWAY	eum00270:Cysteine and methionine metabolism	6	0.896861	0.00226211	5285080, 5259347, 5273496, 5307363, 5295166, 5273968	234	29	7107	6.28382	0.968867	0.0464154	3.70218
KEGG_PATHWAY	ecg00270:Cysteine and methionine metabolism	6	0.896861	0.00226211	5285080, 5259347, 5273496, 5307363, 5295166, 5273968	234	29	7107	6.28382	0.968867	0.0464154	3.70218
KEGG_PATHWAY	ecg00650:Butanoate metabolism	6	0.896861	0.00226211	5279601, 5303506, 5259903, 5264086, 5259626, 5259274	234	29	7107	6.28382	0.968867	0.0464154	3.70218
KEGG_PATHWAY	ecq00330:Arginine and proline metabolism	7	1.04634	0.00227027	5308498, 5295721, 5306237, 5256669, 5288168, 5307015, 5303072	234	42	7107	5.06197	0.969254	0.0459643	3.71529
KEGG_PATHWAY	ecw00330:Arginine and proline metabolism	7	1.04634	0.00227027	5308498, 5295721, 5256669, 5288168, 5282779, 5307015, 5303072	234	42	7107	5.06197	0.969254	0.0459643	3.71529
KEGG_PATHWAY	ece00620:Pyruvate metabolism	7	1.04634	0.00227027	5304743, 5271556, 5303506, 5259903, 5263914, 5264475, 5259274	234	42	7107	5.06197	0.969254	0.0459643	3.71529
GOTERM_BP_FAT	GO:0046395~carboxylic acid catabolic process	13	1.9432	0.00227518	5306333, 5288168, 5308748, 5256669, 5275072, 5298886, 5260963, 5264475, 5267618, 5296010, 5267034, 5271556, 5303506	357	215	16709	2.83	0.748505	0.0666887	3.31257
GOTERM_BP_FAT	GO:0016054~organic acid catabolic process	13	1.9432	0.00227518	5306333, 5288168, 5308748, 5256669, 5275072, 5298886, 5260963, 5264475, 5267618, 5296010, 5267034, 5271556, 5303506	357	215	16709	2.83	0.748505	0.0666887	3.31257
SP_PIR_KEYWORDS	repressor	10	1.49477	0.00235681	5289780, 5269880, 5265674, 5271903, 5293543, 5279312, 5288440, 5292650, 5256906, 5304272	532	253	47487	3.52811	0.506147	0.0101728	3.10238
KEGG_PATHWAY	eck00130:Ubiquinone and other terpenoid-quinone biosynthesis	5	0.747384	0.00239724	5282207, 5294658, 5262558, 5259082, 5279215	234	18	7107	8.43661	0.974701	0.0478441	3.9192
KEGG_PATHWAY	ecv00480:Glutathione metabolism	5	0.747384	0.00239724	5296154, 5295721, 5270845, 5307015, 5276728	234	18	7107	8.43661	0.974701	0.0478441	3.9192
KEGG_PATHWAY	ecr00130:Ubiquinone and other terpenoid-quinone biosynthesis	5	0.747384	0.00239724	5282207, 5294658, 5262558, 5259082, 5279215	234	18	7107	8.43661	0.974701	0.0478441	3.9192
KEGG_PATHWAY	ecf00130:Ubiquinone and other terpenoid-quinone biosynthesis	5	0.747384	0.00239724	5282207, 5294658, 5262558, 5259082, 5279215	234	18	7107	8.43661	0.974701	0.0478441	3.9192
KEGG_PATHWAY	ecw00130:Ubiquinone and other terpenoid-quinone biosynthesis	5	0.747384	0.00239724	5282207, 5294658, 5262558, 5259082, 5279215	234	18	7107	8.43661	0.974701	0.0478441	3.9192
KEGG_PATHWAY	ect00130:Ubiquinone and other terpenoid-quinone biosynthesis	5	0.747384	0.00239724	5282207, 5294658, 5262558, 5259082, 5279215	234	18	7107	8.43661	0.974701	0.0478441	3.9192
KEGG_PATHWAY	ecm00130:Ubiquinone and other terpenoid-quinone biosynthesis	5	0.747384	0.00239724	5282207, 5294658, 5262558, 5259082, 5279215	234	18	7107	8.43661	0.974701	0.0478441	3.9192
KEGG_PATHWAY	ecg00130:Ubiquinone and other terpenoid-quinone biosynthesis	5	0.747384	0.00239724	5282207, 5294658, 5262558, 5259082, 5279215	234	18	7107	8.43661	0.974701	0.0478441	3.9192
KEGG_PATHWAY	eum00130:Ubiquinone and other terpenoid-quinone biosynthesis	5	0.747384	0.00239724	5282207, 5294658, 5262558, 5259082, 5279215	234	18	7107	8.43661	0.974701	0.0478441	3.9192
INTERPRO	IPR005225:Small GTP-binding protein	5	0.747384	0.00247983	5269549, 5273276, 5268243, 5303435, 5293324	508	40	35585	8.75615	0.922877	0.306533	3.86211
GOTERM_MF_FAT	GO:0005525~GTP binding	11	1.64425	0.00248312	5307429, 5295880, 5302509, 5269549, 5273276, 5268243, 5276843, 5306085, 5266594, 5303435, 5293324	359	171	17785	3.18681	0.743328	0.0768812	3.56051
GOTERM_MF_FAT	GO:0019001~guanyl nucleotide binding	11	1.64425	0.00248312	5307429, 5295880, 5302509, 5269549, 5273276, 5268243, 5276843, 5306085, 5266594, 5303435, 5293324	359	171	17785	3.18681	0.743328	0.0768812	3.56051
GOTERM_MF_FAT	GO:0032561~guanyl ribonucleotide binding	11	1.64425	0.00248312	5307429, 5295880, 5302509, 5269549, 5273276, 5268243, 5276843, 5306085, 5266594, 5303435, 5293324	359	171	17785	3.18681	0.743328	0.0768812	3.56051
KEGG_PATHWAY	eci00330:Arginine and proline metabolism	7	1.04634	0.0025675	5308498, 5295721, 5256669, 5288168, 5282779, 5307015, 5303072	234	43	7107	4.94425	0.980522	0.0505021	4.19199
KEGG_PATHWAY	ect00330:Arginine and proline metabolism	7	1.04634	0.0025675	5308498, 5295721, 5306237, 5256669, 5288168, 5307015, 5303072	234	43	7107	4.94425	0.980522	0.0505021	4.19199
KEGG_PATHWAY	eck00620:Pyruvate metabolism	7	1.04634	0.0025675	5304743, 5271556, 5303506, 5259903, 5263914, 5264475, 5259274	234	43	7107	4.94425	0.980522	0.0505021	4.19199
KEGG_PATHWAY	eum00620:Pyruvate metabolism	7	1.04634	0.0025675	5304743, 5271556, 5303506, 5259903, 5263914, 5264475, 5259274	234	43	7107	4.94425	0.980522	0.0505021	4.19199
KEGG_PATHWAY	ect00620:Pyruvate metabolism	7	1.04634	0.0025675	5304743, 5271556, 5303506, 5259903, 5263914, 5264475, 5259274	234	43	7107	4.94425	0.980522	0.0505021	4.19199
KEGG_PATHWAY	eco00330:Arginine and proline metabolism	7	1.04634	0.0025675	5308498, 5295721, 5256669, 5288168, 5282779, 5307015, 5303072	234	43	7107	4.94425	0.980522	0.0505021	4.19199
KEGG_PATHWAY	ecj00330:Arginine and proline metabolism	7	1.04634	0.0025675	5308498, 5295721, 5256669, 5288168, 5282779, 5307015, 5303072	234	43	7107	4.94425	0.980522	0.0505021	4.19199
GOTERM_MF_FAT	GO:0015114~phosphate transmembrane transporter activity	5	0.747384	0.00257566	5308654, 5302876, 5287285, 5301963, 5302868	359	29	17785	8.54145	0.756028	0.07538	3.6909
GOTERM_BP_FAT	GO:0044272~sulfur compound biosynthetic process	12	1.79372	0.00258619	5261289, 5285080, 5271311, 5284763, 5285354, 5259347, 5300318, 5271903, 5273496, 5307363, 5276728, 5273968	357	190	16709	2.95604	0.791801	0.072003	3.75736
GOTERM_BP_FAT	GO:0006732~coenzyme metabolic process	21	3.13901	0.00260039	5284365, 5285354, 5294658, 5289361, 5285840, 5266946, 5262558, 5264475, 5279215, 5300312, 5296154, 5282207, 5283792, 5303506, 5291549, 5266687, 5276728, 5264086, 5259082, 5259956, 5259626	357	468	16709	2.10018	0.79359	0.0692107	3.77762
KEGG_PATHWAY	ecc00270:Cysteine and methionine metabolism	6	0.896861	0.00264317	5285080, 5259347, 5273496, 5307363, 5295166, 5273968	234	30	7107	6.07436	0.982659	0.051296	4.31299
KEGG_PATHWAY	eci00270:Cysteine and methionine metabolism	6	0.896861	0.00264317	5285080, 5259347, 5273496, 5307363, 5295166, 5273968	234	30	7107	6.07436	0.982659	0.051296	4.31299
KEGG_PATHWAY	ece00650:Butanoate metabolism	6	0.896861	0.00264317	5279601, 5303506, 5259903, 5264086, 5259626, 5259274	234	30	7107	6.07436	0.982659	0.051296	4.31299
KEGG_PATHWAY	ecc02010:ABC transporters	16	2.39163	0.00266103	5295319, 5266449, 5269587, 5302876, 5290182, 5294564, 5297670, 5266082, 5266343, 5270163, 5278303, 5269269, 5273939, 5287285, 5295793, 5272253	234	203	7107	2.39384	0.983129	0.0509891	4.34153
SP_PIR_KEYWORDS	carbon-oxygen lyase	5	0.747384	0.00273803	5268289, 5267034, 5284365, 5291657, 5293439	532	52	47487	8.58282	0.559477	0.011643	3.59574
KEGG_PATHWAY	ecm00330:Arginine and proline metabolism	7	1.04634	0.00289303	5308498, 5295721, 5256669, 5288168, 5282779, 5307015, 5303072	234	44	7107	4.83188	0.988187	0.054635	4.71153
KEGG_PATHWAY	ecr00620:Pyruvate metabolism	7	1.04634	0.00289303	5304743, 5271556, 5303506, 5259903, 5263914, 5264475, 5259274	234	44	7107	4.83188	0.988187	0.054635	4.71153
KEGG_PATHWAY	ecl00620:Pyruvate metabolism	7	1.04634	0.00289303	5304743, 5281297, 5303506, 5294317, 5264475, 5298488, 5259274	234	44	7107	4.83188	0.988187	0.054635	4.71153
INTERPRO	IPR004358:Signal transduction histidine kinase-related protein, C-terminal	8	1.19581	0.00292462	5306237, 5295139, 5301883, 5283498, 5289784, 5273448, 5298016, 5283327	508	132	35585	4.24541	0.951327	0.314652	4.53988
KEGG_PATHWAY	eci00480:Glutathione metabolism	5	0.747384	0.00295932	5296154, 5295721, 5270845, 5307015, 5276728	234	19	7107	7.99258	0.989331	0.0551745	4.817
GOTERM_MF_FAT	GO:0003924~GTPase activity	6	0.896861	0.00296412	5302509, 5268243, 5276843, 5306085, 5303435, 5293324	359	49	17785	6.06617	0.802848	0.0819121	4.23641
SP_PIR_KEYWORDS	calcium	4	0.597907	0.00298511	5277058, 5286653, 5269426, 5259956	532	26	47487	13.7325	0.590935	0.012511	3.91427
KEGG_PATHWAY	ecz00270:Cysteine and methionine metabolism	6	0.896861	0.00306869	5285080, 5259347, 5273496, 5307363, 5295166, 5273968	234	31	7107	5.87841	0.990981	0.0564719	4.99077
KEGG_PATHWAY	ecq00650:Butanoate metabolism	6	0.896861	0.00306869	5279601, 5303506, 5259903, 5264086, 5259626, 5259274	234	31	7107	5.87841	0.990981	0.0564719	4.99077
KEGG_PATHWAY	ecz00650:Butanoate metabolism	6	0.896861	0.00306869	5279601, 5303506, 5259903, 5264086, 5259626, 5259274	234	31	7107	5.87841	0.990981	0.0564719	4.99077
KEGG_PATHWAY	ecv00270:Cysteine and methionine metabolism	6	0.896861	0.00306869	5285080, 5259347, 5273496, 5307363, 5295166, 5273968	234	31	7107	5.87841	0.990981	0.0564719	4.99077
GOTERM_BP_FAT	GO:0006412~translation	14	2.09268	0.0031276	5305081, 5261607, 5306981, 5275879, 5272222, 5268243, 5306085, 5278767, 5286523, 5293324, 5276843, 5293543, 5279312, 5267842	357	253	16709	2.58994	0.850176	0.0792204	4.52709
KEGG_PATHWAY	ecf00330:Arginine and proline metabolism	7	1.04634	0.00324849	5308498, 5295721, 5256669, 5288168, 5282779, 5307015, 5303072	234	45	7107	4.7245	0.993159	0.0589793	5.27581
SP_PIR_KEYWORDS	thiamin pyrophosphate	3	0.44843	0.00334201	5279601, 5303506, 5266687	532	8	47487	33.473	0.632464	0.0138057	4.37266
KEGG_PATHWAY	ecc00650:Butanoate metabolism	6	0.896861	0.00354151	5279601, 5303506, 5259903, 5264086, 5259626, 5259274	234	32	7107	5.69471	0.99564	0.0633865	5.73859
KEGG_PATHWAY	ecc00020:Citrate cycle (TCA cycle)	6	0.896861	0.00354151	5284365, 5303506, 5266687, 5264086, 5266946, 5259626	234	32	7107	5.69471	0.99564	0.0633865	5.73859
KEGG_PATHWAY	eum00650:Butanoate metabolism	6	0.896861	0.00354151	5279601, 5303506, 5259903, 5264086, 5259626, 5259274	234	32	7107	5.69471	0.99564	0.0633865	5.73859
KEGG_PATHWAY	ecv00650:Butanoate metabolism	6	0.896861	0.00354151	5279601, 5303506, 5259903, 5264086, 5259626, 5259274	234	32	7107	5.69471	0.99564	0.0633865	5.73859
SP_PIR_KEYWORDS	ribosome	5	0.747384	0.00358685	5261607, 5272222, 5293543, 5267842, 5286523	532	56	47487	7.96976	0.658496	0.01461	4.68594
INTERPRO	IPR003660:HAMP linker domain	8	1.19581	0.00359363	5301883, 5283498, 5289784, 5273448, 5282102, 5296728, 5257601, 5283327	508	137	35585	4.09046	0.975652	0.338213	5.55088
KEGG_PATHWAY	eci00620:Pyruvate metabolism	7	1.04634	0.00363554	5304743, 5271556, 5303506, 5259903, 5263914, 5264475, 5259274	234	46	7107	4.62179	0.996227	0.0642679	5.88666
SP_PIR_KEYWORDS	flagellum	7	1.04634	0.00394807	5285667, 5281141, 5282930, 5261560, 5261079, 5300411, 5294369	532	133	47487	4.69796	0.693583	0.0158568	5.14641
GOTERM_MF_FAT	GO:0000155~two-component sensor activity	12	1.79372	0.00403108	5298707, 5306237, 5295139, 5301883, 5298602, 5283498, 5289784, 5273448, 5298016, 5282102, 5257601, 5283327	359	213	17785	2.79101	0.89024	0.104589	5.71999
GOTERM_MF_FAT	GO:0004673~protein histidine kinase activity	12	1.79372	0.00403108	5298707, 5306237, 5295139, 5301883, 5298602, 5283498, 5289784, 5273448, 5298016, 5282102, 5257601, 5283327	359	213	17785	2.79101	0.89024	0.104589	5.71999
KEGG_PATHWAY	ecv00620:Pyruvate metabolism	7	1.04634	0.00405582	5304743, 5271556, 5303506, 5259903, 5263914, 5264475, 5259274	234	47	7107	4.52346	0.998023	0.0706304	6.54576
INTERPRO	IPR003156:Phosphoesterase, DHHA1	3	0.44843	0.00405753	5265620, 5275879, 5300292	508	7	35585	30.0211	0.984943	0.342683	6.24602
KEGG_PATHWAY	ect00650:Butanoate metabolism	6	0.896861	0.00406445	5279601, 5303506, 5259903, 5264086, 5259626, 5259274	234	33	7107	5.52214	0.998049	0.0699822	6.55926
KEGG_PATHWAY	ecp00650:Butanoate metabolism	6	0.896861	0.00406445	5279601, 5278453, 5303506, 5264086, 5259626, 5259274	234	33	7107	5.52214	0.998049	0.0699822	6.55926
KEGG_PATHWAY	eci00650:Butanoate metabolism	6	0.896861	0.00406445	5279601, 5303506, 5259903, 5264086, 5259626, 5259274	234	33	7107	5.52214	0.998049	0.0699822	6.55926
KEGG_PATHWAY	ecf02010:ABC transporters	15	2.24215	0.00430912	5295319, 5266449, 5269587, 5302876, 5290182, 5297670, 5266082, 5266343, 5270163, 5269269, 5273939, 5272172, 5287285, 5295793, 5288105	234	193	7107	2.3605	0.998661	0.0732247	6.94091
SP_PIR_KEYWORDS	homotetramer	4	0.597907	0.00450987	5306333, 5300416, 5276728, 5273968	532	30	47487	11.9015	0.741148	0.0178586	5.85848
KEGG_PATHWAY	ecq00620:Pyruvate metabolism	7	1.04634	0.00451101	5304743, 5271556, 5303506, 5259903, 5263914, 5264475, 5259274	234	48	7107	4.42922	0.999019	0.0756923	7.25473
KEGG_PATHWAY	ecz00620:Pyruvate metabolism	7	1.04634	0.00451101	5304743, 5271556, 5303506, 5259903, 5263914, 5264475, 5259274	234	48	7107	4.42922	0.999019	0.0756923	7.25473
KEGG_PATHWAY	ecd02040:Flagellar assembly	6	0.896861	0.00464035	5285667, 5281141, 5282930, 5261560, 5261079, 5300411	234	34	7107	5.35973	0.999196	0.0769414	7.45525
UP_SEQ_FEATURE	sequence variant	15	2.24215	0.0046485	5268289, 5268243, 5286836, 5300416, 5279215, 5267034, 5296154, 5295139, 5293543, 5302223, 5296695, 5294491, 5267842, 5294559, 5282117	378	160	9468	2.34821	0.956734	0.791996	6.75219
KEGG_PATHWAY	ecq02010:ABC transporters	15	2.24215	0.00477517	5295319, 5266449, 5269587, 5302876, 5290182, 5297670, 5266082, 5266343, 5270163, 5278303, 5269269, 5273939, 5287285, 5295793, 5288105	234	195	7107	2.33629	0.999346	0.0782477	7.66384
SP_PIR_KEYWORDS	cell outer membrane	11	1.64425	0.00480171	5307490, 5288678, 5270055, 5264945, 5258085, 5301197, 5308202, 5282134, 5291633, 5258243, 5269426	532	335	47487	2.93097	0.762875	0.0187583	6.22643
KEGG_PATHWAY	ecw02010:ABC transporters	14	2.09268	0.0048045	5295319, 5266449, 5269587, 5302876, 5290182, 5297670, 5266082, 5266343, 5270163, 5269269, 5273939, 5272172, 5287285, 5295793	234	175	7107	2.42974	0.999375	0.0778796	7.70916
GOTERM_BP_FAT	GO:0009069~serine family amino acid metabolic process	8	1.19581	0.0049553	5261289, 5285080, 5306095, 5259347, 5275072, 5291549, 5273496, 5274820	357	98	16709	3.82073	0.950727	0.117885	7.0834
GOTERM_CC_FAT	GO:0043228~non-membrane-bounded organelle	16	2.39163	0.00505199	5261607, 5256514, 5272222, 5261560, 5300411, 5286523, 5285667, 5282930, 5261079, 5293543, 5286743, 5296695, 5267842, 5272198, 5294559, 5294369	199	262	7281	2.23438	0.298501	0.038627	5.10663
GOTERM_CC_FAT	GO:0043232~intracellular non-membrane-bounded organelle	16	2.39163	0.00505199	5261607, 5256514, 5272222, 5261560, 5300411, 5286523, 5285667, 5282930, 5261079, 5293543, 5286743, 5296695, 5267842, 5272198, 5294559, 5294369	199	262	7281	2.23438	0.298501	0.038627	5.10663
KEGG_PATHWAY	ecl00650:Butanoate metabolism	6	0.896861	0.005272	5279601, 5303506, 5264086, 5298488, 5259626, 5259274	234	35	7107	5.20659	0.999696	0.0842597	8.42868
KEGG_PATHWAY	ect02040:Flagellar assembly	6	0.896861	0.005272	5285667, 5281141, 5282930, 5261560, 5300411, 5294369	234	35	7107	5.20659	0.999696	0.0842597	8.42868
GOTERM_MF_FAT	GO:0004645~phosphorylase activity	4	0.597907	0.00527239	5287340, 5292122, 5263704, 5281198	359	18	17785	11.009	0.944514	0.128637	7.41903
SP_PIR_KEYWORDS	phosphohistidine	4	0.597907	0.00541948	5306237, 5283498, 5282102, 5276576	532	32	47487	11.1577	0.803055	0.0208806	7.00092
GOTERM_MF_FAT	GO:0019842~vitamin binding	20	2.98954	0.00559273	5280977, 5258795, 5306333, 5278453, 5306095, 5288168, 5275072, 5275719, 5292122, 5307015, 5291412, 5299379, 5288097, 5307322, 5291549, 5266687, 5307363, 5305768, 5281580, 5257971	359	494	17785	2.00568	0.953477	0.13016	7.85286
KEGG_PATHWAY	ecm02010:ABC transporters	15	2.24215	0.0058104	5295319, 5266449, 5269587, 5302876, 5290182, 5297670, 5266082, 5266343, 5270163, 5269269, 5273939, 5272172, 5287285, 5295793, 5288105	234	200	7107	2.27788	0.999867	0.091531	9.25081
INTERPRO	IPR015421:Pyridoxal phosphate-dependent transferase, major region, subdomain 1	11	1.64425	0.00583248	5258795, 5299379, 5306333, 5306095, 5288168, 5275072, 5275719, 5291549, 5307363, 5307015, 5291412	508	271	35585	2.84333	0.997611	0.422354	8.86172
SMART	SM00304:HAMP	8	1.19581	0.00583384	5301883, 5283498, 5289784, 5273448, 5282102, 5296728, 5257601, 5283327	81	137	5022	3.62044	0.253639	0.0929116	5.47943
GOTERM_MF_FAT	GO:0048037~cofactor binding	44	6.57698	0.00600848	5258795, 5278453, 5306095, 5288168, 5275719, 5300416, 5292122, 5285840, 5263914, 5307015, 5304594, 5291412, 5264475, 5290279, 5284091, 5282207, 5291549, 5302809, 5307363, 5305768, 5294491, 5281580, 5307849, 5259626, 5261289, 5306333, 5275072, 5307370, 5294317, 5266946, 5277624, 5267618, 5274820, 5304743, 5308498, 5297479, 5299379, 5285080, 5274559, 5266687, 5273496, 5291657, 5262120, 5256570	359	1440	17785	1.51373	0.962989	0.133531	8.41305
KEGG_PATHWAY	ecv03020:RNA polymerase	3	0.44843	0.00614718	5274230, 5284623, 5288949	234	4	7107	22.7788	0.999921	0.0956105	9.76153
KEGG_PATHWAY	eck03020:RNA polymerase	3	0.44843	0.00614718	5274230, 5284623, 5288949	234	4	7107	22.7788	0.999921	0.0956105	9.76153
KEGG_PATHWAY	ecx03020:RNA polymerase	3	0.44843	0.00614718	5274230, 5284623, 5288949	234	4	7107	22.7788	0.999921	0.0956105	9.76153
KEGG_PATHWAY	ect03020:RNA polymerase	3	0.44843	0.00614718	5274230, 5284623, 5288949	234	4	7107	22.7788	0.999921	0.0956105	9.76153
KEGG_PATHWAY	eci03020:RNA polymerase	3	0.44843	0.00614718	5274230, 5284623, 5288949	234	4	7107	22.7788	0.999921	0.0956105	9.76153
KEGG_PATHWAY	ecw03020:RNA polymerase	3	0.44843	0.00614718	5274230, 5284623, 5288949	234	4	7107	22.7788	0.999921	0.0956105	9.76153
KEGG_PATHWAY	ecd03020:RNA polymerase	3	0.44843	0.00614718	5274230, 5284623, 5288949	234	4	7107	22.7788	0.999921	0.0956105	9.76153
KEGG_PATHWAY	eum03020:RNA polymerase	3	0.44843	0.00614718	5274230, 5284623, 5288949	234	4	7107	22.7788	0.999921	0.0956105	9.76153
KEGG_PATHWAY	ecm03020:RNA polymerase	3	0.44843	0.00614718	5274230, 5284623, 5288949	234	4	7107	22.7788	0.999921	0.0956105	9.76153
KEGG_PATHWAY	ecj00641:3-Chloroacrylic acid degradation	3	0.44843	0.00614718	5297724, 5257091, 5286367	234	4	7107	22.7788	0.999921	0.0956105	9.76153
KEGG_PATHWAY	eco03020:RNA polymerase	3	0.44843	0.00614718	5274230, 5284623, 5288949	234	4	7107	22.7788	0.999921	0.0956105	9.76153
KEGG_PATHWAY	ecr03020:RNA polymerase	3	0.44843	0.00614718	5274230, 5284623, 5288949	234	4	7107	22.7788	0.999921	0.0956105	9.76153
KEGG_PATHWAY	ecc03020:RNA polymerase	3	0.44843	0.00614718	5274230, 5284623, 5288949	234	4	7107	22.7788	0.999921	0.0956105	9.76153
KEGG_PATHWAY	ecj03020:RNA polymerase	3	0.44843	0.00614718	5274230, 5284623, 5288949	234	4	7107	22.7788	0.999921	0.0956105	9.76153
KEGG_PATHWAY	ecq03020:RNA polymerase	3	0.44843	0.00614718	5274230, 5284623, 5288949	234	4	7107	22.7788	0.999921	0.0956105	9.76153
KEGG_PATHWAY	ecz03020:RNA polymerase	3	0.44843	0.00614718	5274230, 5284623, 5288949	234	4	7107	22.7788	0.999921	0.0956105	9.76153
KEGG_PATHWAY	ecg03020:RNA polymerase	3	0.44843	0.00614718	5274230, 5284623, 5288949	234	4	7107	22.7788	0.999921	0.0956105	9.76153
KEGG_PATHWAY	ece03020:RNA polymerase	3	0.44843	0.00614718	5274230, 5284623, 5288949	234	4	7107	22.7788	0.999921	0.0956105	9.76153
KEGG_PATHWAY	ecf03020:RNA polymerase	3	0.44843	0.00614718	5274230, 5284623, 5288949	234	4	7107	22.7788	0.999921	0.0956105	9.76153
GOTERM_BP_FAT	GO:0051186~cofactor metabolic process	26	3.8864	0.00635468	5285354, 5300318, 5289361, 5285840, 5264475, 5300312, 5296154, 5282207, 5284763, 5303506, 5291549, 5264086, 5276728, 5259082, 5259956, 5259626, 5284365, 5284997, 5294658, 5266946, 5262558, 5279215, 5293949, 5283792, 5266687, 5293439	357	684	16709	1.7791	0.979	0.143181	8.99735
GOTERM_BP_FAT	GO:0006817~phosphate transport	5	0.747384	0.00697033	5308654, 5302876, 5287285, 5301963, 5302868	357	36	16709	6.50054	0.985575	0.150435	9.82767
UP_SEQ_FEATURE	nucleotide phosphate-binding region:GTP	9	1.34529	0.00697563	5295880, 5302509, 5269549, 5273276, 5268243, 5276843, 5266594, 5303435, 5293324	378	71	9468	3.17505	0.991067	0.792512	9.97029
GOTERM_BP_FAT	GO:0032774~RNA biosynthetic process	7	1.04634	0.00718095	5265409, 5266516, 5293543, 5272198, 5274230, 5284623, 5288949	357	80	16709	4.09534	0.987315	0.149349	10.1101
GOTERM_BP_FAT	GO:0006084~acetyl-CoA metabolic process	8	1.19581	0.00719067	5284365, 5303506, 5266687, 5285840, 5264086, 5266946, 5264475, 5259626	357	105	16709	3.56601	0.98739	0.144602	10.1231
KEGG_PATHWAY	ecf02040:Flagellar assembly	6	0.896861	0.00752884	5285667, 5281141, 5282930, 5261560, 5261079, 5300411	234	38	7107	4.79555	0.999991	0.114738	11.8287
KEGG_PATHWAY	ecs02040:Flagellar assembly	6	0.896861	0.00752884	5285667, 5281141, 5282930, 5261560, 5261079, 5300411	234	38	7107	4.79555	0.999991	0.114738	11.8287
KEGG_PATHWAY	ecy02040:Flagellar assembly	6	0.896861	0.00752884	5285667, 5281141, 5282930, 5261560, 5261079, 5300411	234	38	7107	4.79555	0.999991	0.114738	11.8287
KEGG_PATHWAY	ecx02040:Flagellar assembly	6	0.896861	0.00752884	5285667, 5281141, 5282930, 5261560, 5261079, 5300411	234	38	7107	4.79555	0.999991	0.114738	11.8287
KEGG_PATHWAY	ecz02040:Flagellar assembly	6	0.896861	0.00752884	5285667, 5281141, 5282930, 5261560, 5261079, 5300411	234	38	7107	4.79555	0.999991	0.114738	11.8287
KEGG_PATHWAY	eck02040:Flagellar assembly	6	0.896861	0.00752884	5285667, 5281141, 5282930, 5261560, 5261079, 5300411	234	38	7107	4.79555	0.999991	0.114738	11.8287
KEGG_PATHWAY	ecp02040:Flagellar assembly	6	0.896861	0.00752884	5285667, 5281141, 5282930, 5261560, 5261079, 5300411	234	38	7107	4.79555	0.999991	0.114738	11.8287
SP_PIR_KEYWORDS	zinc transport	3	0.44843	0.00764776	5271801, 5290182, 5273939	532	12	47487	22.3153	0.899286	0.0290003	9.74559
SP_PIR_KEYWORDS	purine nucleotide biosynthesis	3	0.44843	0.00764776	5289913, 5295880, 5300945	532	12	47487	22.3153	0.899286	0.0290003	9.74559
SP_PIR_KEYWORDS	sensory transduction	3	0.44843	0.00764776	5306237, 5283498, 5282102	532	12	47487	22.3153	0.899286	0.0290003	9.74559
SP_PIR_KEYWORDS	carboxylic ester hydrolase	3	0.44843	0.00764776	5265620, 5293602, 5269426	532	12	47487	22.3153	0.899286	0.0290003	9.74559
GOTERM_BP_FAT	GO:0006351~transcription, DNA-dependent	6	0.896861	0.00776599	5265409, 5266516, 5293543, 5274230, 5284623, 5288949	357	58	16709	4.84178	0.991125	0.150337	10.8903
KEGG_PATHWAY	eck00071:Fatty acid metabolism	4	0.597907	0.00779748	5286271, 5286836, 5286367, 5267618	234	13	7107	9.34517	0.999994	0.117435	12.2254
KEGG_PATHWAY	ece00071:Fatty acid metabolism	4	0.597907	0.00779748	5286271, 5297724, 5257091, 5267618	234	13	7107	9.34517	0.999994	0.117435	12.2254
KEGG_PATHWAY	ecr00071:Fatty acid metabolism	4	0.597907	0.00779748	5286271, 5286836, 5286367, 5267618	234	13	7107	9.34517	0.999994	0.117435	12.2254
GOTERM_BP_FAT	GO:0009060~aerobic respiration	9	1.34529	0.00801977	5304743, 5284365, 5306237, 5266687, 5285840, 5264086, 5266946, 5259082, 5259626	357	134	16709	3.14355	0.9924	0.150114	11.2268
KEGG_PATHWAY	ecg00330:Arginine and proline metabolism	6	0.896861	0.00841067	5308498, 5295721, 5256669, 5288168, 5307015, 5303072	234	39	7107	4.67258	0.999998	0.124884	13.1246
GOTERM_BP_FAT	GO:0006006~glucose metabolic process	16	2.39163	0.00850477	5285605, 5289464, 5265674, 5300416, 5257075, 5264475, 5296154, 5259903, 5303506, 5266687, 5302091, 5267931, 5276576, 5298488, 5259956, 5259274	357	351	16709	2.13351	0.994349	0.153771	11.8665
GOTERM_BP_FAT	GO:0009252~peptidoglycan biosynthetic process	7	1.04634	0.00855592	5294320, 5268305, 5303723, 5267931, 5304594, 5295413, 5269942	357	83	16709	3.94732	0.994523	0.150175	11.9338
GOTERM_BP_FAT	GO:0006024~glycosaminoglycan biosynthetic process	7	1.04634	0.00855592	5294320, 5268305, 5303723, 5267931, 5304594, 5295413, 5269942	357	83	16709	3.94732	0.994523	0.150175	11.9338
GOTERM_BP_FAT	GO:0006023~aminoglycan biosynthetic process	7	1.04634	0.00855592	5294320, 5268305, 5303723, 5267931, 5304594, 5295413, 5269942	357	83	16709	3.94732	0.994523	0.150175	11.9338
GOTERM_BP_FAT	GO:0018202~peptidyl-histidine modification	10	1.49477	0.00863546	5306237, 5295139, 5301883, 5283498, 5289784, 5273448, 5298016, 5282102, 5257601, 5283327	357	164	16709	2.8539	0.994783	0.147232	12.0382
GOTERM_BP_FAT	GO:0018106~peptidyl-histidine phosphorylation	10	1.49477	0.00863546	5306237, 5295139, 5301883, 5283498, 5289784, 5273448, 5298016, 5282102, 5257601, 5283327	357	164	16709	2.8539	0.994783	0.147232	12.0382
SP_PIR_KEYWORDS	methionine biosynthesis	4	0.597907	0.00877358	5285080, 5271311, 5271903, 5307363	532	38	47487	9.39592	0.928272	0.0328028	11.1036
GOTERM_BP_FAT	GO:0009070~serine family amino acid biosynthetic process	6	0.896861	0.00894382	5261289, 5285080, 5259347, 5291549, 5273496, 5274820	357	60	16709	4.68039	0.995679	0.147965	12.442
GOTERM_BP_FAT	GO:0005996~monosaccharide metabolic process	24	3.58744	0.00902638	5285605, 5268305, 5289464, 5308748, 5265674, 5300416, 5257075, 5266082, 5272953, 5264475, 5273822, 5267034, 5296154, 5303506, 5305978, 5259903, 5266687, 5302091, 5267931, 5276576, 5269942, 5298488, 5259956, 5259274	357	632	16709	1.77736	0.995892	0.145292	12.5498
KEGG_PATHWAY	ecz00330:Arginine and proline metabolism	6	0.896861	0.00936158	5308498, 5295721, 5256669, 5288168, 5307015, 5303072	234	40	7107	4.55577	0.999999	0.136737	14.502
KEGG_PATHWAY	ecm02040:Flagellar assembly	7	1.04634	0.00961042	5285667, 5281141, 5282930, 5261560, 5261079, 5300411, 5294369	234	56	7107	3.79647	1	0.138808	14.8591
KEGG_PATHWAY	ecd00071:Fatty acid metabolism	4	0.597907	0.00968693	5286271, 5286836, 5286367, 5267618	234	14	7107	8.67766	1	0.138541	14.9686
KEGG_PATHWAY	ecz03018:RNA degradation	4	0.597907	0.00968693	5261399, 5300992, 5286653, 5268521	234	14	7107	8.67766	1	0.138541	14.9686
KEGG_PATHWAY	ecc00071:Fatty acid metabolism	4	0.597907	0.00968693	5286271, 5297724, 5257091, 5267618	234	14	7107	8.67766	1	0.138541	14.9686
GOTERM_MF_FAT	GO:0004672~protein kinase activity	12	1.79372	0.00988353	5298707, 5306237, 5295139, 5301883, 5298602, 5283498, 5289784, 5273448, 5298016, 5282102, 5257601, 5283327	359	241	17785	2.46674	0.995631	0.202587	13.484
KEGG_PATHWAY	ecj00980:Metabolism of xenobiotics by cytochrome P450	3	0.44843	0.0100244	5297724, 5257091, 5286367	234	5	7107	18.2231	1	0.141716	15.45
KEGG_PATHWAY	ecj00624:1- and 2-Methylnaphthalene degradation	3	0.44843	0.0100244	5297724, 5257091, 5286367	234	5	7107	18.2231	1	0.141716	15.45
SP_PIR_KEYWORDS	iron-sulfur protein	4	0.597907	0.0101081	5284365, 5286855, 5281580, 5304874	532	40	47487	8.92613	0.952055	0.0372594	12.6889
SP_PIR_KEYWORDS	arginine biosynthesis	4	0.597907	0.0101081	5308498, 5282779, 5303072, 5304272	532	40	47487	8.92613	0.952055	0.0372594	12.6889
GOTERM_BP_FAT	GO:0070589~cellular component macromolecule biosynthetic process	7	1.04634	0.0101101	5294320, 5268305, 5303723, 5267931, 5304594, 5295413, 5269942	357	86	16709	3.80962	0.997883	0.157224	13.9536
GOTERM_BP_FAT	GO:0044038~cell wall macromolecule biosynthetic process	7	1.04634	0.0101101	5294320, 5268305, 5303723, 5267931, 5304594, 5295413, 5269942	357	86	16709	3.80962	0.997883	0.157224	13.9536
KEGG_PATHWAY	eum00330:Arginine and proline metabolism	6	0.896861	0.0103841	5308498, 5295721, 5256669, 5288168, 5307015, 5303072	234	41	7107	4.44465	1	0.145108	15.9602
KEGG_PATHWAY	ecd00620:Pyruvate metabolism	6	0.896861	0.0103841	5304743, 5271556, 5303506, 5259903, 5264475, 5259274	234	41	7107	4.44465	1	0.145108	15.9602
SP_PIR_KEYWORDS	aldehyde-lyase	3	0.44843	0.0103901	5289464, 5289653, 5302091	532	14	47487	19.1274	0.95597	0.0378205	13.0206
SP_PIR_KEYWORDS	glycosyltransferase	8	1.19581	0.0104944	5287340, 5268305, 5302805, 5292122, 5282699, 5257075, 5276560, 5281198	532	213	47487	3.35254	0.957337	0.037738	13.143
INTERPRO	IPR000700:PAS-associated, C-terminal	4	0.597907	0.0104954	5298707, 5306237, 5298602, 5283327	508	32	35585	8.75615	0.999981	0.596417	15.4113
GOTERM_MF_FAT	GO:0005315~inorganic phosphate transmembrane transporter activity	4	0.597907	0.0106252	5308654, 5302876, 5287285, 5301963	359	23	17785	8.61572	0.9971	0.208419	14.4242
GOTERM_BP_FAT	GO:0010382~cellular cell wall macromolecule metabolic process	7	1.04634	0.0106701	5294320, 5268305, 5303723, 5267931, 5304594, 5295413, 5269942	357	87	16709	3.76583	0.998498	0.161128	14.6706
GOTERM_MF_FAT	GO:0016408~C-acyltransferase activity	5	0.747384	0.01074	5286271, 5258795, 5259903, 5298488, 5259274	359	43	17785	5.76051	0.997279	0.20322	14.569
SP_PIR_KEYWORDS	thiamine pyrophosphate	4	0.597907	0.010817	5278453, 5303506, 5266687, 5259956	532	41	47487	8.70842	0.9613	0.0384221	13.5204
KEGG_PATHWAY	ecl00270:Cysteine and methionine metabolism	5	0.747384	0.0109165	5285080, 5271311, 5259347, 5273496, 5295166	234	27	7107	5.62441	1	0.150632	16.7102
KEGG_PATHWAY	eck00640:Propanoate metabolism	5	0.747384	0.0109165	5271556, 5286836, 5259903, 5293144, 5259274	234	27	7107	5.62441	1	0.150632	16.7102
GOTERM_MF_FAT	GO:0016775~phosphotransferase activity, nitrogenous group as acceptor	12	1.79372	0.0113901	5298707, 5306237, 5295139, 5301883, 5298602, 5283498, 5289784, 5273448, 5298016, 5282102, 5257601, 5283327	359	246	17785	2.4166	0.9981	0.207116	15.3839
KEGG_PATHWAY	ecr00330:Arginine and proline metabolism	6	0.896861	0.0114805	5308498, 5295721, 5256669, 5288168, 5307015, 5303072	234	42	7107	4.33883	1	0.156415	17.4979
KEGG_PATHWAY	eck00330:Arginine and proline metabolism	6	0.896861	0.0114805	5308498, 5295721, 5256669, 5288168, 5307015, 5303072	234	42	7107	4.33883	1	0.156415	17.4979
GOTERM_BP_FAT	GO:0045426~quinone cofactor biosynthetic process	6	0.896861	0.0116583	5282207, 5283792, 5294658, 5262558, 5259082, 5279215	357	64	16709	4.38787	0.99918	0.170565	15.9225
GOTERM_MF_FAT	GO:0050662~coenzyme binding	30	4.4843	0.0117021	5278453, 5300416, 5285840, 5263914, 5304594, 5264475, 5290279, 5284091, 5282207, 5302809, 5294491, 5281580, 5307849, 5259626, 5261289, 5294317, 5266946, 5277624, 5267618, 5274820, 5308498, 5304743, 5297479, 5285080, 5274559, 5266687, 5273496, 5262120, 5291657, 5256570	359	921	17785	1.61369	0.998402	0.205432	15.7725
KEGG_PATHWAY	eco03018:RNA degradation	4	0.597907	0.0118198	5256514, 5261399, 5300992, 5286653	234	15	7107	8.09915	1	0.159269	17.9683
KEGG_PATHWAY	ecj03018:RNA degradation	4	0.597907	0.0118198	5256514, 5261399, 5300992, 5286653	234	15	7107	8.09915	1	0.159269	17.9683
KEGG_PATHWAY	eck00632:Benzoate degradation via CoA ligation	4	0.597907	0.0118198	5286836, 5264086, 5294491, 5259626	234	15	7107	8.09915	1	0.159269	17.9683
KEGG_PATHWAY	eci03018:RNA degradation	4	0.597907	0.0118198	5256514, 5300992, 5286653, 5268521	234	15	7107	8.09915	1	0.159269	17.9683
SP_PIR_KEYWORDS	phosphate transport	3	0.44843	0.0119005	5302876, 5287285, 5301963	532	15	47487	17.8523	0.972113	0.0417191	14.777
GOTERM_BP_FAT	GO:0006555~methionine metabolic process	5	0.747384	0.0119907	5285080, 5271311, 5271903, 5273496, 5307363	357	42	16709	5.5719	0.999331	0.170924	16.3398
GOTERM_BP_FAT	GO:0009086~methionine biosynthetic process	5	0.747384	0.0119907	5285080, 5271311, 5271903, 5273496, 5307363	357	42	16709	5.5719	0.999331	0.170924	16.3398
KEGG_PATHWAY	ecr00640:Propanoate metabolism	5	0.747384	0.0124155	5271556, 5286836, 5259903, 5293144, 5259274	234	28	7107	5.42353	1	0.165199	18.7881
SP_PIR_KEYWORDS	ribosomal protein	5	0.747384	0.012534	5261607, 5272222, 5293543, 5267842, 5286523	532	80	47487	5.57883	0.976979	0.0433989	15.5039
KEGG_PATHWAY	ecj02060:Phosphotransferase system (PTS)	6	0.896861	0.0126533	5286494, 5267668, 5278164, 5292295, 5277889, 5299134	234	43	7107	4.23792	1	0.166667	19.1133
KEGG_PATHWAY	ecv00330:Arginine and proline metabolism	6	0.896861	0.0126533	5308498, 5295721, 5256669, 5282779, 5307015, 5303072	234	43	7107	4.23792	1	0.166667	19.1133
SP_PIR_KEYWORDS	cell cycle	6	0.896861	0.0130407	5284923, 5307977, 5286743, 5304594, 5268521, 5266594	532	124	47487	4.31909	0.980254	0.0446117	16.0812
SP_PIR_KEYWORDS	gluconeogenesis	3	0.44843	0.0135008	5289464, 5300416, 5276576	532	16	47487	16.7365	0.982824	0.045641	16.6022
SP_PIR_KEYWORDS	ubiquinone biosynthesis	3	0.44843	0.0135008	5282207, 5259082, 5279215	532	16	47487	16.7365	0.982824	0.045641	16.6022
KEGG_PATHWAY	eco00620:Pyruvate metabolism	6	0.896861	0.0139046	5304743, 5271556, 5303506, 5259903, 5264475, 5259274	234	44	7107	4.14161	1	0.180141	20.8041
KEGG_PATHWAY	ecj00620:Pyruvate metabolism	6	0.896861	0.0139046	5304743, 5271556, 5303506, 5259903, 5264475, 5259274	234	44	7107	4.14161	1	0.180141	20.8041
GOTERM_CC_FAT	GO:0033279~ribosomal subunit	4	0.597907	0.01392	5261607, 5272222, 5293543, 5267842	199	19	7281	7.70272	0.625157	0.0934643	13.5041
SP_PIR_KEYWORDS	periplasmic space	4	0.597907	0.0139351	5266449, 5295319, 5261079, 5277058	532	45	47487	7.93434	0.984943	0.0465619	17.0913
GOTERM_CC_FAT	GO:0019898~extrinsic to membrane	14	2.09268	0.0140204	5264945, 5269587, 5266343, 5273939, 5279215, 5287285, 5295793, 5293602, 5300992, 5286653, 5291633, 5258053, 5266594, 5279783	199	241	7281	2.12544	0.627819	0.0859339	13.5951
KEGG_PATHWAY	ecs00650:Butanoate metabolism	5	0.747384	0.01404	5279601, 5303506, 5264086, 5259626, 5259274	234	29	7107	5.23652	1	0.18023	20.985
KEGG_PATHWAY	ecf00650:Butanoate metabolism	5	0.747384	0.01404	5279601, 5303506, 5264086, 5259626, 5259274	234	29	7107	5.23652	1	0.18023	20.985
KEGG_PATHWAY	ecl00640:Propanoate metabolism	5	0.747384	0.01404	5288097, 5293144, 5294317, 5298488, 5259274	234	29	7107	5.23652	1	0.18023	20.985
KEGG_PATHWAY	ecl00020:Citrate cycle (TCA cycle)	5	0.747384	0.01404	5303506, 5266687, 5264086, 5264475, 5259626	234	29	7107	5.23652	1	0.18023	20.985
KEGG_PATHWAY	ecy00020:Citrate cycle (TCA cycle)	5	0.747384	0.01404	5303506, 5266687, 5264086, 5264475, 5259626	234	29	7107	5.23652	1	0.18023	20.985
KEGG_PATHWAY	ecd00632:Benzoate degradation via CoA ligation	4	0.597907	0.014201	5286836, 5264086, 5294491, 5259626	234	16	7107	7.59295	1	0.180613	21.1997
KEGG_PATHWAY	ece03018:RNA degradation	4	0.597907	0.014201	5256514, 5300992, 5286653, 5268521	234	16	7107	7.59295	1	0.180613	21.1997
KEGG_PATHWAY	ecc03018:RNA degradation	4	0.597907	0.014201	5256514, 5300992, 5286653, 5268521	234	16	7107	7.59295	1	0.180613	21.1997
GOTERM_BP_FAT	GO:0046677~response to antibiotic	11	1.64425	0.0143643	5293966, 5268305, 5261155, 5281274, 5278513, 5293543, 5296695, 5267842, 5275000, 5288105, 5294559	357	209	16709	2.46336	0.999844	0.196837	19.2635
GOTERM_BP_FAT	GO:0009108~coenzyme biosynthetic process	13	1.9432	0.0144318	5285354, 5294658, 5289361, 5262558, 5264475, 5300312, 5279215, 5282207, 5283792, 5291549, 5303506, 5276728, 5259082	357	273	16709	2.22876	0.999851	0.193348	19.3452
INTERPRO	IPR013767:PAS fold	5	0.747384	0.0146517	5298707, 5306237, 5298602, 5298016, 5283327	508	66	35585	5.30676	1	0.690169	20.8751
GOTERM_BP_FAT	GO:0042375~quinone cofactor metabolic process	6	0.896861	0.0148849	5282207, 5283792, 5294658, 5262558, 5259082, 5279215	357	68	16709	4.12976	0.999887	0.194572	19.8919
GOTERM_BP_FAT	GO:0009273~peptidoglycan-based cell wall biogenesis	7	1.04634	0.0152182	5294320, 5268305, 5303723, 5267931, 5304594, 5295413, 5269942	357	94	16709	3.4854	0.999908	0.194361	20.2918
GOTERM_BP_FAT	GO:0042546~cell wall biogenesis	7	1.04634	0.0152182	5294320, 5268305, 5303723, 5267931, 5304594, 5295413, 5269942	357	94	16709	3.4854	0.999908	0.194361	20.2918
KEGG_PATHWAY	eco02060:Phosphotransferase system (PTS)	6	0.896861	0.0152366	5286494, 5267668, 5278164, 5292295, 5277889, 5299134	234	45	7107	4.04957	1	0.190963	22.5673
SP_PIR_KEYWORDS	aromatic amino acid biosynthesis	4	0.597907	0.0156656	5261787, 5290036, 5268922, 5289653	532	47	47487	7.5967	0.991095	0.0516637	19.0137
GOTERM_BP_FAT	GO:0019318~hexose metabolic process	18	2.69058	0.0156887	5285605, 5289464, 5265674, 5300416, 5257075, 5272953, 5264475, 5296154, 5303506, 5305978, 5259903, 5266687, 5302091, 5267931, 5276576, 5298488, 5259956, 5259274	357	447	16709	1.88472	0.999931	0.195704	20.8531
KEGG_PATHWAY	ecj00640:Propanoate metabolism	5	0.747384	0.0157934	5271556, 5286836, 5259903, 5293144, 5259274	234	30	7107	5.06197	1	0.195677	23.2934
KEGG_PATHWAY	eco00640:Propanoate metabolism	5	0.747384	0.0157934	5271556, 5286836, 5259903, 5293144, 5259274	234	30	7107	5.06197	1	0.195677	23.2934
KEGG_PATHWAY	ecs00020:Citrate cycle (TCA cycle)	5	0.747384	0.0157934	5303506, 5266687, 5264086, 5264475, 5259626	234	30	7107	5.06197	1	0.195677	23.2934
KEGG_PATHWAY	ecg00620:Pyruvate metabolism	6	0.896861	0.0166514	5304743, 5271556, 5303506, 5259903, 5264475, 5259274	234	46	7107	3.96154	1	0.203599	24.3997
KEGG_PATHWAY	ecc00620:Pyruvate metabolism	6	0.896861	0.0166514	5304743, 5271556, 5303506, 5259903, 5263914, 5259274	234	46	7107	3.96154	1	0.203599	24.3997
KEGG_PATHWAY	eci00130:Ubiquinone and other terpenoid-quinone biosynthesis	4	0.597907	0.0168341	5282207, 5294658, 5262558, 5259082	234	17	7107	7.1463	1	0.203997	24.6334
KEGG_PATHWAY	ecc00130:Ubiquinone and other terpenoid-quinone biosynthesis	4	0.597907	0.0168341	5282207, 5294658, 5262558, 5259082	234	17	7107	7.1463	1	0.203997	24.6334
KEGG_PATHWAY	ecv00071:Fatty acid metabolism	4	0.597907	0.0168341	5286271, 5297724, 5257091, 5267618	234	17	7107	7.1463	1	0.203997	24.6334
KEGG_PATHWAY	eci00071:Fatty acid metabolism	4	0.597907	0.0168341	5286271, 5297724, 5257091, 5267618	234	17	7107	7.1463	1	0.203997	24.6334
KEGG_PATHWAY	ecr00632:Benzoate degradation via CoA ligation	4	0.597907	0.0168341	5286836, 5264086, 5294491, 5259626	234	17	7107	7.1463	1	0.203997	24.6334
KEGG_PATHWAY	ecw00260:Glycine, serine and threonine metabolism	5	0.747384	0.0176785	5285080, 5275072, 5291549, 5273496, 5274820	234	31	7107	4.89868	1	0.211494	25.7044
KEGG_PATHWAY	eum00260:Glycine, serine and threonine metabolism	5	0.747384	0.0176785	5285080, 5275072, 5291549, 5273496, 5274820	234	31	7107	4.89868	1	0.211494	25.7044
KEGG_PATHWAY	ecd00260:Glycine, serine and threonine metabolism	5	0.747384	0.0176785	5285080, 5275072, 5291549, 5273496, 5274820	234	31	7107	4.89868	1	0.211494	25.7044
KEGG_PATHWAY	ect00260:Glycine, serine and threonine metabolism	5	0.747384	0.0176785	5285080, 5275072, 5291549, 5273496, 5274820	234	31	7107	4.89868	1	0.211494	25.7044
KEGG_PATHWAY	ecf00260:Glycine, serine and threonine metabolism	5	0.747384	0.0176785	5285080, 5275072, 5291549, 5273496, 5274820	234	31	7107	4.89868	1	0.211494	25.7044
KEGG_PATHWAY	ece00260:Glycine, serine and threonine metabolism	5	0.747384	0.0176785	5285080, 5275072, 5291549, 5273496, 5274820	234	31	7107	4.89868	1	0.211494	25.7044
KEGG_PATHWAY	ecq00260:Glycine, serine and threonine metabolism	5	0.747384	0.0176785	5285080, 5275072, 5291549, 5273496, 5274820	234	31	7107	4.89868	1	0.211494	25.7044
GOTERM_BP_FAT	GO:0006468~protein amino acid phosphorylation	10	1.49477	0.0178575	5306237, 5295139, 5301883, 5283498, 5289784, 5273448, 5298016, 5282102, 5257601, 5283327	357	185	16709	2.52994	0.999982	0.215457	23.3934
GOTERM_BP_FAT	GO:0001514~selenocysteine incorporation	3	0.44843	0.0181926	5305081, 5276843, 5306085	357	10	16709	14.0412	0.999985	0.214845	23.7791
GOTERM_BP_FAT	GO:0006451~translational readthrough	3	0.44843	0.0181926	5305081, 5276843, 5306085	357	10	16709	14.0412	0.999985	0.214845	23.7791
GOTERM_MF_FAT	GO:0004022~alcohol dehydrogenase (NAD) activity	4	0.597907	0.0182572	5297724, 5257091, 5286367, 5294181	359	28	17785	7.0772	0.999958	0.293583	23.562
UP_SEQ_FEATURE	nucleotide phosphate-binding region:NADP	6	0.896861	0.0184333	5261289, 5285080, 5273496, 5285840, 5301736, 5301269	378	39	9468	3.85348	0.999996	0.9565	24.358
GOTERM_BP_FAT	GO:0006820~anion transport	11	1.64425	0.0187318	5305052, 5295319, 5308654, 5302876, 5287285, 5301963, 5268890, 5295166, 5303025, 5302868, 5269065	357	218	16709	2.36167	0.999989	0.216365	24.3959
SP_PIR_KEYWORDS	rrna-binding	4	0.597907	0.0194736	5261607, 5269549, 5293543, 5267842	532	51	47487	7.00088	0.997205	0.0632452	23.0996
KEGG_PATHWAY	eco00260:Glycine, serine and threonine metabolism	5	0.747384	0.0196981	5285080, 5275072, 5291549, 5273496, 5274820	234	32	7107	4.74559	1	0.231063	28.2083
KEGG_PATHWAY	ecm00260:Glycine, serine and threonine metabolism	5	0.747384	0.0196981	5285080, 5275072, 5291549, 5273496, 5274820	234	32	7107	4.74559	1	0.231063	28.2083
KEGG_PATHWAY	ecg00260:Glycine, serine and threonine metabolism	5	0.747384	0.0196981	5285080, 5275072, 5291549, 5273496, 5274820	234	32	7107	4.74559	1	0.231063	28.2083
KEGG_PATHWAY	ecj00260:Glycine, serine and threonine metabolism	5	0.747384	0.0196981	5285080, 5275072, 5291549, 5273496, 5274820	234	32	7107	4.74559	1	0.231063	28.2083
KEGG_PATHWAY	ecx00260:Glycine, serine and threonine metabolism	5	0.747384	0.0196981	5285080, 5275072, 5291549, 5273496, 5274820	234	32	7107	4.74559	1	0.231063	28.2083
KEGG_PATHWAY	eck00260:Glycine, serine and threonine metabolism	5	0.747384	0.0196981	5285080, 5275072, 5291549, 5273496, 5274820	234	32	7107	4.74559	1	0.231063	28.2083
KEGG_PATHWAY	ecr00260:Glycine, serine and threonine metabolism	5	0.747384	0.0196981	5285080, 5275072, 5291549, 5273496, 5274820	234	32	7107	4.74559	1	0.231063	28.2083
KEGG_PATHWAY	ece00130:Ubiquinone and other terpenoid-quinone biosynthesis	4	0.597907	0.0197215	5282207, 5294658, 5262558, 5259082	234	18	7107	6.74929	1	0.229576	28.2368
GOTERM_MF_FAT	GO:0031419~cobalamin binding	4	0.597907	0.0200666	5280977, 5288097, 5307322, 5257971	359	29	17785	6.83316	0.999985	0.30899	25.5908
SP_PIR_KEYWORDS	rna-directed dna polymerase	4	0.597907	0.0204982	5301131, 5256499, 5281815, 5256943	532	52	47487	6.86625	0.997956	0.0657872	24.166
SP_PIR_KEYWORDS	RNA binding	3	0.44843	0.0207572	5293543, 5267842, 5286523	532	20	47487	13.3892	0.998111	0.0658993	24.4334
SP_PIR_KEYWORDS	multifunctional enzyme	5	0.747384	0.0214161	5285080, 5308466, 5268305, 5268922, 5273496	532	94	47487	4.74794	0.998455	0.0672349	25.1097
KEGG_PATHWAY	ecp00020:Citrate cycle (TCA cycle)	5	0.747384	0.0218544	5303506, 5266687, 5264086, 5264475, 5259626	234	33	7107	4.60179	1	0.249401	30.794
KEGG_PATHWAY	ecz00260:Glycine, serine and threonine metabolism	5	0.747384	0.0218544	5285080, 5275072, 5291549, 5273496, 5274820	234	33	7107	4.60179	1	0.249401	30.794
KEGG_PATHWAY	ecm00650:Butanoate metabolism	5	0.747384	0.0218544	5279601, 5303506, 5264086, 5259626, 5259274	234	33	7107	4.60179	1	0.249401	30.794
KEGG_PATHWAY	ecc00260:Glycine, serine and threonine metabolism	5	0.747384	0.0218544	5285080, 5275072, 5291549, 5273496, 5274820	234	33	7107	4.60179	1	0.249401	30.794
KEGG_PATHWAY	ecv00260:Glycine, serine and threonine metabolism	5	0.747384	0.0218544	5285080, 5275072, 5291549, 5273496, 5274820	234	33	7107	4.60179	1	0.249401	30.794
GOTERM_BP_FAT	GO:0042493~response to drug	9	1.34529	0.0221821	5263107, 5268305, 5261155, 5281509, 5300511, 5281274, 5261361, 5286256, 5288105	357	161	16709	2.61637	0.999999	0.246632	28.2335
SP_PIR_KEYWORDS	carbon-sulfur lyase	2	0.298954	0.0222392	5299379, 5307363	532	2	47487	89.2613	0.998799	0.0690392	25.9467
SP_PIR_KEYWORDS	potassium	4	0.597907	0.0226348	5257204, 5272978, 5263485, 5273968	532	54	47487	6.61195	0.998936	0.0695237	26.3458
KEGG_PATHWAY	ecj00632:Benzoate degradation via CoA ligation	4	0.597907	0.0228644	5286836, 5264086, 5294491, 5259626	234	19	7107	6.39406	1	0.25753	31.9748
KEGG_PATHWAY	eco00632:Benzoate degradation via CoA ligation	4	0.597907	0.0228644	5286836, 5264086, 5294491, 5259626	234	19	7107	6.39406	1	0.25753	31.9748
KEGG_PATHWAY	ecw02060:Phosphotransferase system (PTS)	6	0.896861	0.0231755	5286494, 5267668, 5278164, 5292295, 5277889, 5299134	234	50	7107	3.64462	1	0.258704	32.3346
GOTERM_BP_FAT	GO:0005984~disaccharide metabolic process	4	0.597907	0.023265	5265674, 5302091, 5263704, 5281198	357	29	16709	6.45571	0.999999	0.252579	29.4
SP_PIR_KEYWORDS	Symport	4	0.597907	0.0237468	5278753, 5305978, 5303522, 5300312	532	55	47487	6.49173	0.999243	0.0721208	27.4573
KEGG_PATHWAY	ecy00650:Butanoate metabolism	5	0.747384	0.0241496	5279601, 5303506, 5264086, 5259626, 5259274	234	34	7107	4.46644	1	0.266197	33.45
KEGG_PATHWAY	ecx03070:Bacterial secretion system	6	0.896861	0.0250312	5293157, 5289861, 5301197, 5271808, 5307671, 5266594	234	51	7107	3.57315	1	0.272635	34.4444
GOTERM_BP_FAT	GO:0006811~ion transport	28	4.18535	0.0253556	5302876, 5271801, 5281141, 5271940, 5302732, 5275002, 5269065, 5300312, 5273939, 5305052, 5257204, 5287285, 5263485, 5272978, 5303025, 5267302, 5295319, 5258085, 5290182, 5268890, 5266516, 5302868, 5308654, 5261155, 5301963, 5295166, 5308202, 5279783	357	851	16709	1.53996	1	0.267486	31.6022
GOTERM_BP_FAT	GO:0034440~lipid oxidation	4	0.597907	0.0254518	5293144, 5302776, 5267618, 5284091	357	30	16709	6.24052	1	0.263866	31.702
GOTERM_BP_FAT	GO:0019395~fatty acid oxidation	4	0.597907	0.0254518	5293144, 5302776, 5267618, 5284091	357	30	16709	6.24052	1	0.263866	31.702
KEGG_PATHWAY	eci00260:Glycine, serine and threonine metabolism	5	0.747384	0.0265855	5285080, 5275072, 5291549, 5273496, 5274820	234	35	7107	4.33883	1	0.285099	36.1637
SP_PIR_KEYWORDS	carbohydrate metabolism	7	1.04634	0.027297	5296154, 5305978, 5289361, 5292122, 5282699, 5266082, 5260516	532	203	47487	3.07798	0.999745	0.0817742	30.9026
INTERPRO	IPR019811:Homoserine dehydrogenase, conserved site	2	0.298954	0.0282926	5285080, 5273496	508	2	35585	70.0492	1	0.879444	36.573
INTERPRO	IPR001342:Homoserine dehydrogenase, catalytic	2	0.298954	0.0282926	5285080, 5273496	508	2	35585	70.0492	1	0.879444	36.573
INTERPRO	IPR005106:Aspartate/homoserine dehydrogenase, NAD-binding	2	0.298954	0.0282926	5285080, 5273496	508	2	35585	70.0492	1	0.879444	36.573
INTERPRO	IPR011147:Bifunctional aspartokinase/homoserine dehydrogenase I	2	0.298954	0.0282926	5285080, 5273496	508	2	35585	70.0492	1	0.879444	36.573
KEGG_PATHWAY	ecv03010:Ribosome	5	0.747384	0.0291634	5261607, 5272222, 5293543, 5267842, 5286523	234	36	7107	4.2183	1	0.306266	38.9222
KEGG_PATHWAY	ecx00650:Butanoate metabolism	5	0.747384	0.0291634	5279601, 5303506, 5264086, 5259626, 5259274	234	36	7107	4.2183	1	0.306266	38.9222
GOTERM_BP_FAT	GO:0009072~aromatic amino acid family metabolic process	6	0.896861	0.0293254	5261787, 5290036, 5306333, 5268922, 5289653, 5280348	357	81	16709	3.46696	1	0.293099	35.6086
GOTERM_CC_FAT	GO:0009425~flagellin-based flagellum basal body	4	0.597907	0.0293395	5285667, 5282930, 5261079, 5300411	199	25	7281	5.85407	0.87563	0.159458	26.5219
INTERPRO	IPR003016:2-oxo acid dehydrogenase, lipoyl-binding site	3	0.44843	0.0295199	5302552, 5266946, 5264475	508	19	35585	11.0604	1	0.872743	37.8319
GOTERM_BP_FAT	GO:0030258~lipid modification	4	0.597907	0.0301449	5293144, 5302776, 5267618, 5284091	357	32	16709	5.85049	1	0.295296	36.408
GOTERM_BP_FAT	GO:0016042~lipid catabolic process	3	0.44843	0.0302369	5286271, 5267618, 5269426	357	13	16709	10.8009	1	0.291469	36.4971
SP_PIR_KEYWORDS	s-adenosyl-l-methionine	7	1.04634	0.0309822	5257418, 5305668, 5293949, 5266937, 5307331, 5291659, 5302047	532	209	47487	2.98961	0.999918	0.0915565	34.3183
GOTERM_MF_FAT	GO:0008409~5'-3' exonuclease activity	3	0.44843	0.0313424	5265620, 5300292, 5282627	359	14	17785	10.6158	1	0.429872	37.1462
GOTERM_BP_FAT	GO:0006096~glycolysis	7	1.04634	0.0314738	5289464, 5303506, 5300416, 5266687, 5302091, 5276576, 5264475	357	111	16709	2.9516	1	0.296972	37.6845
GOTERM_BP_FAT	GO:0046365~monosaccharide catabolic process	10	1.49477	0.0320909	5296154, 5289464, 5303506, 5300416, 5266687, 5302091, 5276576, 5266082, 5264475, 5259956	357	205	16709	2.28312	1	0.297397	38.2691
INTERPRO	IPR006656:Molybdopterin oxidoreductase	5	0.747384	0.0321951	5270362, 5300318, 5286855, 5271038, 5306082	508	84	35585	4.1696	1	0.878852	40.4954
INTERPRO	IPR006130:Aspartate/ornithine carbamoyltransferase	3	0.44843	0.0324958	5306237, 5282779, 5305454	508	20	35585	10.5074	1	0.865401	40.7881
INTERPRO	IPR006132:Aspartate/ornithine carbamoyltransferase, carbamoyl-P binding	3	0.44843	0.0324958	5306237, 5282779, 5305454	508	20	35585	10.5074	1	0.865401	40.7881
INTERPRO	IPR006131:Aspartate/ornithine carbamoyltransferase, Asp/Orn-binding region	3	0.44843	0.0324958	5306237, 5282779, 5305454	508	20	35585	10.5074	1	0.865401	40.7881
INTERPRO	IPR015706:RNA-directed DNA polymerase (reverse transcriptase), related	4	0.597907	0.0326722	5301131, 5256499, 5281815, 5256943	508	49	35585	5.7183	1	0.851101	40.9591
KEGG_PATHWAY	ecz00340:Histidine metabolism	3	0.44843	0.0330948	5295721, 5297479, 5302805	234	9	7107	10.1239	1	0.33799	42.9142
KEGG_PATHWAY	ecr00340:Histidine metabolism	3	0.44843	0.0330948	5295721, 5297479, 5302805	234	9	7107	10.1239	1	0.33799	42.9142
KEGG_PATHWAY	ece00340:Histidine metabolism	3	0.44843	0.0330948	5295721, 5297479, 5302805	234	9	7107	10.1239	1	0.33799	42.9142
KEGG_PATHWAY	ecj00340:Histidine metabolism	3	0.44843	0.0330948	5295721, 5297479, 5302805	234	9	7107	10.1239	1	0.33799	42.9142
KEGG_PATHWAY	ecq00340:Histidine metabolism	3	0.44843	0.0330948	5295721, 5297479, 5302805	234	9	7107	10.1239	1	0.33799	42.9142
KEGG_PATHWAY	eum00340:Histidine metabolism	3	0.44843	0.0330948	5295721, 5297479, 5302805	234	9	7107	10.1239	1	0.33799	42.9142
KEGG_PATHWAY	eco00340:Histidine metabolism	3	0.44843	0.0330948	5295721, 5297479, 5302805	234	9	7107	10.1239	1	0.33799	42.9142
KEGG_PATHWAY	ecm00340:Histidine metabolism	3	0.44843	0.0330948	5295721, 5297479, 5302805	234	9	7107	10.1239	1	0.33799	42.9142
KEGG_PATHWAY	eck00340:Histidine metabolism	3	0.44843	0.0330948	5295721, 5297479, 5302805	234	9	7107	10.1239	1	0.33799	42.9142
KEGG_PATHWAY	ecd00340:Histidine metabolism	3	0.44843	0.0330948	5295721, 5297479, 5302805	234	9	7107	10.1239	1	0.33799	42.9142
KEGG_PATHWAY	ecc00340:Histidine metabolism	3	0.44843	0.0330948	5295721, 5297479, 5302805	234	9	7107	10.1239	1	0.33799	42.9142
KEGG_PATHWAY	ecv00340:Histidine metabolism	3	0.44843	0.0330948	5295721, 5297479, 5302805	234	9	7107	10.1239	1	0.33799	42.9142
KEGG_PATHWAY	ecx00340:Histidine metabolism	3	0.44843	0.0330948	5295721, 5297479, 5302805	234	9	7107	10.1239	1	0.33799	42.9142
KEGG_PATHWAY	ecg00340:Histidine metabolism	3	0.44843	0.0330948	5295721, 5297479, 5302805	234	9	7107	10.1239	1	0.33799	42.9142
KEGG_PATHWAY	ecw00340:Histidine metabolism	3	0.44843	0.0330948	5295721, 5297479, 5302805	234	9	7107	10.1239	1	0.33799	42.9142
KEGG_PATHWAY	ecf00340:Histidine metabolism	3	0.44843	0.0330948	5295721, 5297479, 5302805	234	9	7107	10.1239	1	0.33799	42.9142
KEGG_PATHWAY	eci00340:Histidine metabolism	3	0.44843	0.0330948	5295721, 5297479, 5302805	234	9	7107	10.1239	1	0.33799	42.9142
SP_PIR_KEYWORDS	ribose transport	2	0.298954	0.033173	5269587, 5266082	532	3	47487	59.5075	0.999958	0.0968699	36.2742
SP_PIR_KEYWORDS	lipoamide	2	0.298954	0.033173	5266946, 5264475	532	3	47487	59.5075	0.999958	0.0968699	36.2742
SP_PIR_KEYWORDS	branched-chain amino acid transport	2	0.298954	0.033173	5303665, 5270163	532	3	47487	59.5075	0.999958	0.0968699	36.2742
GOTERM_BP_FAT	GO:0051188~cofactor biosynthetic process	17	2.54111	0.0332705	5285354, 5284997, 5294658, 5289361, 5262558, 5264475, 5279215, 5300312, 5282207, 5293949, 5283792, 5284763, 5303506, 5291549, 5276728, 5293439, 5259082	357	452	16709	1.76032	1	0.30214	39.3725
INTERPRO	IPR009010:Aspartate decarboxylase-like fold	5	0.747384	0.0334182	5270362, 5300318, 5286855, 5271038, 5306082	508	85	35585	4.12054	1	0.842158	41.6773
GOTERM_BP_FAT	GO:0006261~DNA-dependent DNA replication	8	1.19581	0.0335995	5256514, 5299432, 5282627, 5260354, 5296695, 5272198, 5294559, 5271895	357	143	16709	2.6184	1	0.30029	39.6768
KEGG_PATHWAY	ecw00650:Butanoate metabolism	5	0.747384	0.0347499	5279601, 5303506, 5264086, 5259626, 5259274	234	38	7107	3.99629	1	0.349511	44.5204
GOTERM_BP_FAT	GO:0006829~zinc ion transport	3	0.44843	0.0347878	5271801, 5290182, 5273939	357	14	16709	10.0294	1	0.304883	40.7646
GOTERM_BP_FAT	GO:0006099~tricarboxylic acid cycle	6	0.896861	0.035086	5284365, 5266687, 5285840, 5264086, 5266946, 5259626	357	85	16709	3.30381	1	0.302836	41.0347
GOTERM_BP_FAT	GO:0046356~acetyl-CoA catabolic process	6	0.896861	0.035086	5284365, 5266687, 5285840, 5264086, 5266946, 5259626	357	85	16709	3.30381	1	0.302836	41.0347
GOTERM_MF_FAT	GO:0031071~cysteine desulfurase activity	3	0.44843	0.0356914	5299379, 5306095, 5264534	359	15	17785	9.90808	1	0.46273	41.1381
KEGG_PATHWAY	eum02040:Flagellar assembly	6	0.896861	0.0357269	5285667, 5281141, 5282930, 5261560, 5261079, 5300411	234	56	7107	3.25412	1	0.355229	45.4484
KEGG_PATHWAY	ecl02040:Flagellar assembly	6	0.896861	0.0357269	5285667, 5281141, 5282930, 5261560, 5261079, 5300411	234	56	7107	3.25412	1	0.355229	45.4484
INTERPRO	IPR012285:Fumarate reductase, C-terminal	4	0.597907	0.036176	5268469, 5257107, 5277624, 5256570	508	51	35585	5.49406	1	0.850623	44.2617
SP_PIR_KEYWORDS	glutamine amidotransferase	3	0.44843	0.036434	5300945, 5269942, 5292069	532	27	47487	9.91792	0.999985	0.105036	39.086
INTERPRO	IPR011701:Major facilitator superfamily MFS-1	14	2.09268	0.0368547	5256530, 5287960, 5263154, 5283516, 5275000, 5276869, 5293231, 5293966, 5261155, 5276404, 5281509, 5305978, 5281274, 5282117	508	519	35585	1.88957	1	0.842032	44.881
KEGG_PATHWAY	ecd00640:Propanoate metabolism	4	0.597907	0.0379826	5271556, 5286836, 5259903, 5259274	234	23	7107	5.28205	1	0.370898	47.5355
GOTERM_MF_FAT	GO:0004412~homoserine dehydrogenase activity	2	0.298954	0.0398546	5285080, 5273496	359	2	17785	49.5404	1	0.490408	44.737
KEGG_PATHWAY	ecj00310:Lysine degradation	3	0.44843	0.0404889	5286836, 5266687, 5266946	234	10	7107	9.11154	1	0.387894	49.7665
KEGG_PATHWAY	eck00310:Lysine degradation	3	0.44843	0.0404889	5286836, 5266687, 5266946	234	10	7107	9.11154	1	0.387894	49.7665
KEGG_PATHWAY	eck00380:Tryptophan metabolism	3	0.44843	0.0404889	5306333, 5286836, 5266687	234	10	7107	9.11154	1	0.387894	49.7665
KEGG_PATHWAY	ecj00350:Tyrosine metabolism	3	0.44843	0.0404889	5297724, 5257091, 5286367	234	10	7107	9.11154	1	0.387894	49.7665
KEGG_PATHWAY	ecd00310:Lysine degradation	3	0.44843	0.0404889	5286836, 5266687, 5266946	234	10	7107	9.11154	1	0.387894	49.7665
KEGG_PATHWAY	ecr00310:Lysine degradation	3	0.44843	0.0404889	5286836, 5266687, 5266946	234	10	7107	9.11154	1	0.387894	49.7665
GOTERM_CC_FAT	GO:0015935~small ribosomal subunit	3	0.44843	0.040595	5261607, 5272222, 5293543	199	12	7281	9.14698	0.945028	0.200004	34.8768
GOTERM_CC_FAT	GO:0009288~flagellin-based flagellum	6	0.896861	0.0412146	5285667, 5282930, 5261560, 5261079, 5300411, 5294369	199	70	7281	3.13611	0.947459	0.189772	35.3107
GOTERM_BP_FAT	GO:0006007~glucose catabolic process	9	1.34529	0.0414479	5296154, 5289464, 5303506, 5300416, 5266687, 5302091, 5276576, 5264475, 5259956	357	182	16709	2.31448	1	0.343307	46.5303
SP_PIR_KEYWORDS	Phosphotransferase system	7	1.04634	0.0417603	5286494, 5276461, 5267668, 5278164, 5292295, 5277889, 5299134	532	225	47487	2.77702	0.999997	0.118634	43.4328
INTERPRO	IPR013597:Group II intron, maturase-specific	4	0.597907	0.0417779	5301131, 5256499, 5281815, 5256943	508	54	35585	5.18883	1	0.864919	49.1846
PIR_SUPERFAMILY	PIRSF005353:conserved hypothetical protein HI0125	3	0.44843	0.042291	5290294, 5258990, 5305368	336	13	13089	8.9897	1	1	44.8392
KEGG_PATHWAY	ecd00970:Aminoacyl-tRNA biosynthesis	4	0.597907	0.0423892	5275879, 5306981, 5278767, 5279312	234	24	7107	5.06197	1	0.399767	51.3984
SP_PIR_KEYWORDS	nuclease	5	0.747384	0.042759	5265620, 5261399, 5266128, 5282627, 5269828	532	117	47487	3.81458	0.999998	0.120236	44.2151
GOTERM_BP_FAT	GO:0019320~hexose catabolic process	9	1.34529	0.0437236	5296154, 5289464, 5303506, 5300416, 5266687, 5302091, 5276576, 5264475, 5259956	357	184	16709	2.28932	1	0.35402	48.3772
SP_PIR_KEYWORDS	pentose phosphate pathway	2	0.298954	0.0439848	5296154, 5289464	532	4	47487	44.6306	0.999999	0.122411	45.1617
SP_PIR_KEYWORDS	alternative initiators	2	0.298954	0.0439848	5268305, 5268243	532	4	47487	44.6306	0.999999	0.122411	45.1617
SP_PIR_KEYWORDS	thiolester bond	2	0.298954	0.0439848	5259903, 5259274	532	4	47487	44.6306	0.999999	0.122411	45.1617
INTERPRO	IPR000014:PAS	5	0.747384	0.0441703	5298707, 5306237, 5298602, 5298016, 5283327	508	93	35585	3.76609	1	0.868271	51.1603
SP_PIR_KEYWORDS	allosteric enzyme	3	0.44843	0.0441788	5298818, 5292122, 5273496	532	30	47487	8.92613	0.999999	0.121821	45.3102
KEGG_PATHWAY	ecf00620:Pyruvate metabolism	5	0.747384	0.0442162	5304743, 5303506, 5263914, 5264475, 5259274	234	41	7107	3.70388	1	0.410732	52.9201
KEGG_PATHWAY	ecd02060:Phosphotransferase system (PTS)	5	0.747384	0.0442162	5286494, 5267668, 5278164, 5292295, 5277889	234	41	7107	3.70388	1	0.410732	52.9201
GOTERM_MF_FAT	GO:0015103~inorganic anion transmembrane transporter activity	6	0.896861	0.0445307	5295319, 5308654, 5302876, 5287285, 5301963, 5302868	359	96	17785	3.09627	1	0.519468	48.5345
GOTERM_BP_FAT	GO:0009109~coenzyme catabolic process	6	0.896861	0.0449556	5284365, 5266687, 5285840, 5264086, 5266946, 5259626	357	91	16709	3.08597	1	0.35754	49.3521
GOTERM_BP_FAT	GO:0051187~cofactor catabolic process	6	0.896861	0.0449556	5284365, 5266687, 5285840, 5264086, 5266946, 5259626	357	91	16709	3.08597	1	0.35754	49.3521
GOTERM_MF_FAT	GO:0016417~S-acyltransferase activity	3	0.44843	0.0450308	5307524, 5266946, 5264475	359	17	17785	8.74242	1	0.513299	48.9259
INTERPRO	IPR003399:Mammalian cell entry related	3	0.44843	0.0454836	5305579, 5262907, 5260038	508	24	35585	8.75615	1	0.864891	52.214
GOTERM_MF_FAT	GO:0016453~C-acetyltransferase activity	4	0.597907	0.0462056	5258795, 5259903, 5298488, 5259274	359	40	17785	4.95404	1	0.512666	49.8346
SP_PIR_KEYWORDS	potassium transport	3	0.44843	0.0468841	5257204, 5272978, 5263485	532	31	47487	8.63819	0.999999	0.127802	47.3418
KEGG_PATHWAY	ece00640:Propanoate metabolism	4	0.597907	0.0470404	5271556, 5259903, 5293144, 5259274	234	25	7107	4.85949	1	0.42834	55.1846
KEGG_PATHWAY	ece00970:Aminoacyl-tRNA biosynthesis	4	0.597907	0.0470404	5275879, 5306981, 5278767, 5279312	234	25	7107	4.85949	1	0.42834	55.1846
KEGG_PATHWAY	ecq00640:Propanoate metabolism	4	0.597907	0.0470404	5271556, 5259903, 5293144, 5259274	234	25	7107	4.85949	1	0.42834	55.1846
KEGG_PATHWAY	ecv00970:Aminoacyl-tRNA biosynthesis	4	0.597907	0.0470404	5275879, 5306981, 5278767, 5279312	234	25	7107	4.85949	1	0.42834	55.1846
KEGG_PATHWAY	ecd03440:Homologous recombination	4	0.597907	0.0470404	5265620, 5282627, 5269828, 5271895	234	25	7107	4.85949	1	0.42834	55.1846
SP_PIR_KEYWORDS	exonuclease	5	0.747384	0.0473582	5265620, 5261399, 5300292, 5282627, 5269828	532	121	47487	3.68848	0.999999	0.127901	47.6906
KEGG_PATHWAY	ecw00620:Pyruvate metabolism	5	0.747384	0.0476621	5304743, 5303506, 5263914, 5264475, 5259274	234	42	7107	3.61569	1	0.430231	55.6691
KEGG_PATHWAY	ecx00620:Pyruvate metabolism	5	0.747384	0.0476621	5304743, 5303506, 5263914, 5264475, 5259274	234	42	7107	3.61569	1	0.430231	55.6691
KEGG_PATHWAY	eco00310:Lysine degradation	3	0.44843	0.048437	5286836, 5266687, 5266946	234	11	7107	8.28322	1	0.433135	56.2662
KEGG_PATHWAY	ecq00071:Fatty acid metabolism	3	0.44843	0.048437	5286271, 5286367, 5267618	234	11	7107	8.28322	1	0.433135	56.2662
KEGG_PATHWAY	eco00380:Tryptophan metabolism	3	0.44843	0.048437	5306333, 5286836, 5266687	234	11	7107	8.28322	1	0.433135	56.2662
KEGG_PATHWAY	ecr00380:Tryptophan metabolism	3	0.44843	0.048437	5306333, 5286836, 5266687	234	11	7107	8.28322	1	0.433135	56.2662
KEGG_PATHWAY	ecd00380:Tryptophan metabolism	3	0.44843	0.048437	5306333, 5286836, 5266687	234	11	7107	8.28322	1	0.433135	56.2662
KEGG_PATHWAY	ecj00380:Tryptophan metabolism	3	0.44843	0.048437	5306333, 5286836, 5266687	234	11	7107	8.28322	1	0.433135	56.2662
KEGG_PATHWAY	ecg00071:Fatty acid metabolism	3	0.44843	0.048437	5286271, 5286367, 5267618	234	11	7107	8.28322	1	0.433135	56.2662
GOTERM_BP_FAT	GO:0046164~alcohol catabolic process	10	1.49477	0.0487668	5296154, 5289464, 5303506, 5300416, 5266687, 5302091, 5276576, 5266082, 5264475, 5259956	357	222	16709	2.10828	1	0.377119	52.2604
UP_SEQ_FEATURE	nucleotide phosphate-binding region:ATP	27	4.03587	0.0496708	5290036, 5269587, 5281141, 5307977, 5266343, 5271895, 5273939, 5287285, 5303811, 5260354, 5286743, 5276728, 5303072, 5288105, 5272253, 5272612, 5285605, 5256514, 5283498, 5300945, 5273968, 5280835, 5295793, 5296908, 5299432, 5262120, 5279783	378	464	9468	1.45751	1	0.998959	53.4394
GOTERM_MF_FAT	GO:0016413~O-acetyltransferase activity	3	0.44843	0.0500006	5259347, 5270849, 5266946	359	18	17785	8.25673	1	0.531546	52.6678
PIR_SUPERFAMILY	PIRSF000727:bifunctional aspartokinase/homoserine dehydrogenase I	2	0.298954	0.0505349	5285080, 5273496	336	2	13089	38.9554	1	0.999924	51.029
PIR_SUPERFAMILY	PIRSF031671:PIRSF031671	2	0.298954	0.0505349	5269227, 5295413	336	2	13089	38.9554	1	0.999924	51.029
PIR_SUPERFAMILY	PIRSF000727:ThrA	2	0.298954	0.0505349	5285080, 5273496	336	2	13089	38.9554	1	0.999924	51.029
SP_PIR_KEYWORDS	cell division	6	0.896861	0.0514337	5284923, 5307977, 5286743, 5304594, 5268521, 5266594	532	179	47487	2.992	1	0.137184	50.6018
KEGG_PATHWAY	eck00040:Pentose and glucuronate interconversions	4	0.597907	0.0519318	5267034, 5279599, 5308748, 5291657	234	26	7107	4.67258	1	0.454026	58.8662
KEGG_PATHWAY	ecq00970:Aminoacyl-tRNA biosynthesis	4	0.597907	0.0519318	5275879, 5306981, 5278767, 5279312	234	26	7107	4.67258	1	0.454026	58.8662
KEGG_PATHWAY	ecg00970:Aminoacyl-tRNA biosynthesis	4	0.597907	0.0519318	5275879, 5306981, 5278767, 5279312	234	26	7107	4.67258	1	0.454026	58.8662
KEGG_PATHWAY	ect03440:Homologous recombination	4	0.597907	0.0519318	5265620, 5282627, 5269828, 5271895	234	26	7107	4.67258	1	0.454026	58.8662
KEGG_PATHWAY	ecf00970:Aminoacyl-tRNA biosynthesis	4	0.597907	0.0519318	5275879, 5306981, 5278767, 5279312	234	26	7107	4.67258	1	0.454026	58.8662
KEGG_PATHWAY	ecj00970:Aminoacyl-tRNA biosynthesis	4	0.597907	0.0519318	5275879, 5306981, 5278767, 5279312	234	26	7107	4.67258	1	0.454026	58.8662
KEGG_PATHWAY	ecx00970:Aminoacyl-tRNA biosynthesis	4	0.597907	0.0519318	5275879, 5306981, 5278767, 5279312	234	26	7107	4.67258	1	0.454026	58.8662
KEGG_PATHWAY	ecg00640:Propanoate metabolism	4	0.597907	0.0519318	5271556, 5259903, 5293144, 5259274	234	26	7107	4.67258	1	0.454026	58.8662
KEGG_PATHWAY	eci00970:Aminoacyl-tRNA biosynthesis	4	0.597907	0.0519318	5275879, 5306981, 5278767, 5279312	234	26	7107	4.67258	1	0.454026	58.8662
KEGG_PATHWAY	ecl00970:Aminoacyl-tRNA biosynthesis	4	0.597907	0.0519318	5305081, 5275879, 5306981, 5278767	234	26	7107	4.67258	1	0.454026	58.8662
KEGG_PATHWAY	eck00970:Aminoacyl-tRNA biosynthesis	4	0.597907	0.0519318	5275879, 5306981, 5278767, 5279312	234	26	7107	4.67258	1	0.454026	58.8662
KEGG_PATHWAY	eco00970:Aminoacyl-tRNA biosynthesis	4	0.597907	0.0519318	5275879, 5306981, 5278767, 5279312	234	26	7107	4.67258	1	0.454026	58.8662
KEGG_PATHWAY	ecz00640:Propanoate metabolism	4	0.597907	0.0519318	5271556, 5259903, 5293144, 5259274	234	26	7107	4.67258	1	0.454026	58.8662
KEGG_PATHWAY	ect00970:Aminoacyl-tRNA biosynthesis	4	0.597907	0.0519318	5275879, 5306981, 5278767, 5279312	234	26	7107	4.67258	1	0.454026	58.8662
KEGG_PATHWAY	ecm00970:Aminoacyl-tRNA biosynthesis	4	0.597907	0.0519318	5275879, 5306981, 5278767, 5279312	234	26	7107	4.67258	1	0.454026	58.8662
KEGG_PATHWAY	ecz00970:Aminoacyl-tRNA biosynthesis	4	0.597907	0.0519318	5275879, 5306981, 5278767, 5279312	234	26	7107	4.67258	1	0.454026	58.8662
KEGG_PATHWAY	eum00970:Aminoacyl-tRNA biosynthesis	4	0.597907	0.0519318	5275879, 5306981, 5278767, 5279312	234	26	7107	4.67258	1	0.454026	58.8662
SP_PIR_KEYWORDS	lipid synthesis	5	0.747384	0.0522208	5268289, 5307386, 5308466, 5307524, 5293602	532	125	47487	3.57045	1	0.137988	51.1465
SP_PIR_KEYWORDS	Secreted	3	0.44843	0.0524701	5294320, 5261560, 5294369	532	33	47487	8.11466	1	0.137435	51.3178
INTERPRO	IPR000089:Biotin/lipoyl attachment	3	0.44843	0.052577	5279131, 5266946, 5264475	508	26	35585	8.0826	1	0.89242	57.5465
INTERPRO	IPR000674:Aldehyde oxidase and xanthine dehydrogenase, a/b hammerhead	3	0.44843	0.052577	5265070, 5267691, 5258062	508	26	35585	8.0826	1	0.89242	57.5465
INTERPRO	IPR015941:Transketolase C-terminal-like	3	0.44843	0.052577	5303506, 5281580, 5259956	508	26	35585	8.0826	1	0.89242	57.5465
INTERPRO	IPR008274:Aldehyde oxidase and xanthine dehydrogenase, molybdopterin binding	3	0.44843	0.052577	5265070, 5267691, 5258062	508	26	35585	8.0826	1	0.89242	57.5465
GOTERM_BP_FAT	GO:0006164~purine nucleotide biosynthetic process	8	1.19581	0.0526376	5289913, 5257204, 5295880, 5281141, 5291093, 5272978, 5300945, 5279783	357	158	16709	2.36982	1	0.39597	55.0542
GOTERM_BP_FAT	GO:0009064~glutamine family amino acid metabolic process	11	1.64425	0.0545404	5308498, 5265409, 5256669, 5288168, 5282779, 5262212, 5300945, 5303072, 5269942, 5292069, 5304272	357	262	16709	1.96505	1	0.402472	56.371
SP_PIR_KEYWORDS	aminoacyltransferase	2	0.298954	0.0546758	5268305, 5259347	532	5	47487	35.7045	1	0.14173	52.8098
GOTERM_MF_FAT	GO:0003899~DNA-directed RNA polymerase activity	4	0.597907	0.0552601	5265409, 5274230, 5284623, 5288949	359	43	17785	4.60841	1	0.558809	56.3487
GOTERM_MF_FAT	GO:0034062~RNA polymerase activity	4	0.597907	0.0552601	5265409, 5274230, 5284623, 5288949	359	43	17785	4.60841	1	0.558809	56.3487
GOTERM_CC_FAT	GO:0044461~flagellin-based flagellum part	5	0.747384	0.055277	5285667, 5282930, 5261079, 5300411, 5294369	199	53	7281	3.45169	0.981323	0.233072	44.4834
GOTERM_CC_FAT	GO:0044460~flagellum part	5	0.747384	0.055277	5285667, 5282930, 5261079, 5300411, 5294369	199	53	7281	3.45169	0.981323	0.233072	44.4834
GOTERM_CC_FAT	GO:0044463~cell projection part	5	0.747384	0.055277	5285667, 5282930, 5261079, 5300411, 5294369	199	53	7281	3.45169	0.981323	0.233072	44.4834
GOTERM_BP_FAT	GO:0007059~chromosome segregation	3	0.44843	0.0553301	5307977, 5286743, 5296795	357	18	16709	7.80065	1	0.402395	56.9068
SP_PIR_KEYWORDS	coiled coil	4	0.597907	0.0554402	5284923, 5261560, 5294364, 5286743	532	77	47487	4.63695	1	0.142418	53.3169
SP_PIR_KEYWORDS	glycosidase	7	1.04634	0.0565942	5281833, 5287340, 5307977, 5298818, 5289361, 5271478, 5297036	532	243	47487	2.57131	1	0.144039	54.073
KEGG_PATHWAY	ecd00920:Sulfur metabolism	3	0.44843	0.0568954	5261289, 5259347, 5307363	234	12	7107	7.59295	1	0.483079	62.3102
KEGG_PATHWAY	ecz00071:Fatty acid metabolism	3	0.44843	0.0568954	5286271, 5286367, 5267618	234	12	7107	7.59295	1	0.483079	62.3102
KEGG_PATHWAY	ecz00061:Fatty acid biosynthesis	3	0.44843	0.0568954	5268289, 5308466, 5307524	234	12	7107	7.59295	1	0.483079	62.3102
KEGG_PATHWAY	ecd00061:Fatty acid biosynthesis	3	0.44843	0.0568954	5268289, 5308466, 5307524	234	12	7107	7.59295	1	0.483079	62.3102
KEGG_PATHWAY	ect00071:Fatty acid metabolism	3	0.44843	0.0568954	5286271, 5286367, 5267618	234	12	7107	7.59295	1	0.483079	62.3102
KEGG_PATHWAY	eco00061:Fatty acid biosynthesis	3	0.44843	0.0568954	5268289, 5308466, 5307524	234	12	7107	7.59295	1	0.483079	62.3102
KEGG_PATHWAY	ecr00061:Fatty acid biosynthesis	3	0.44843	0.0568954	5268289, 5308466, 5307524	234	12	7107	7.59295	1	0.483079	62.3102
KEGG_PATHWAY	ecw00061:Fatty acid biosynthesis	3	0.44843	0.0568954	5268289, 5308466, 5307524	234	12	7107	7.59295	1	0.483079	62.3102
KEGG_PATHWAY	ecv00061:Fatty acid biosynthesis	3	0.44843	0.0568954	5268289, 5308466, 5307524	234	12	7107	7.59295	1	0.483079	62.3102
KEGG_PATHWAY	eum00071:Fatty acid metabolism	3	0.44843	0.0568954	5286271, 5286367, 5267618	234	12	7107	7.59295	1	0.483079	62.3102
KEGG_PATHWAY	ecj00061:Fatty acid biosynthesis	3	0.44843	0.0568954	5268289, 5308466, 5307524	234	12	7107	7.59295	1	0.483079	62.3102
KEGG_PATHWAY	ecm00061:Fatty acid biosynthesis	3	0.44843	0.0568954	5268289, 5308466, 5307524	234	12	7107	7.59295	1	0.483079	62.3102
KEGG_PATHWAY	ecq00061:Fatty acid biosynthesis	3	0.44843	0.0568954	5268289, 5308466, 5307524	234	12	7107	7.59295	1	0.483079	62.3102
KEGG_PATHWAY	ect00061:Fatty acid biosynthesis	3	0.44843	0.0568954	5268289, 5308466, 5307524	234	12	7107	7.59295	1	0.483079	62.3102
KEGG_PATHWAY	ecx00061:Fatty acid biosynthesis	3	0.44843	0.0568954	5268289, 5308466, 5307524	234	12	7107	7.59295	1	0.483079	62.3102
KEGG_PATHWAY	eck03440:Homologous recombination	4	0.597907	0.0570587	5265620, 5282627, 5269828, 5271895	234	27	7107	4.49953	1	0.481588	62.4188
KEGG_PATHWAY	eco03440:Homologous recombination	4	0.597907	0.0570587	5265620, 5282627, 5269828, 5271895	234	27	7107	4.49953	1	0.481588	62.4188
KEGG_PATHWAY	ecr00970:Aminoacyl-tRNA biosynthesis	4	0.597907	0.0570587	5275879, 5306981, 5278767, 5279312	234	27	7107	4.49953	1	0.481588	62.4188
KEGG_PATHWAY	eci03440:Homologous recombination	4	0.597907	0.0570587	5265620, 5282627, 5269828, 5271895	234	27	7107	4.49953	1	0.481588	62.4188
KEGG_PATHWAY	ece03440:Homologous recombination	4	0.597907	0.0570587	5265620, 5282627, 5269828, 5271895	234	27	7107	4.49953	1	0.481588	62.4188
KEGG_PATHWAY	ecm03070:Bacterial secretion system	4	0.597907	0.0570587	5289861, 5301197, 5303497, 5266594	234	27	7107	4.49953	1	0.481588	62.4188
KEGG_PATHWAY	ecw00970:Aminoacyl-tRNA biosynthesis	4	0.597907	0.0570587	5275879, 5306981, 5278767, 5279312	234	27	7107	4.49953	1	0.481588	62.4188
KEGG_PATHWAY	ecf03440:Homologous recombination	4	0.597907	0.0570587	5265620, 5282627, 5269828, 5271895	234	27	7107	4.49953	1	0.481588	62.4188
KEGG_PATHWAY	eco00040:Pentose and glucuronate interconversions	4	0.597907	0.0570587	5267034, 5279599, 5308748, 5291657	234	27	7107	4.49953	1	0.481588	62.4188
KEGG_PATHWAY	ecr00040:Pentose and glucuronate interconversions	4	0.597907	0.0570587	5267034, 5279599, 5308748, 5291657	234	27	7107	4.49953	1	0.481588	62.4188
KEGG_PATHWAY	ecy00270:Cysteine and methionine metabolism	4	0.597907	0.0570587	5285080, 5259347, 5273496, 5295166	234	27	7107	4.49953	1	0.481588	62.4188
KEGG_PATHWAY	ecx03440:Homologous recombination	4	0.597907	0.0570587	5265620, 5282627, 5269828, 5271895	234	27	7107	4.49953	1	0.481588	62.4188
KEGG_PATHWAY	ecq00040:Pentose and glucuronate interconversions	4	0.597907	0.0570587	5267034, 5279599, 5308748, 5291657	234	27	7107	4.49953	1	0.481588	62.4188
KEGG_PATHWAY	ecj03440:Homologous recombination	4	0.597907	0.0570587	5265620, 5282627, 5269828, 5271895	234	27	7107	4.49953	1	0.481588	62.4188
KEGG_PATHWAY	ecr03440:Homologous recombination	4	0.597907	0.0570587	5265620, 5282627, 5269828, 5271895	234	27	7107	4.49953	1	0.481588	62.4188
KEGG_PATHWAY	ecq00250:Alanine, aspartate and glutamate metabolism	4	0.597907	0.0570587	5289913, 5295880, 5303072, 5269942	234	27	7107	4.49953	1	0.481588	62.4188
KEGG_PATHWAY	ecm03440:Homologous recombination	4	0.597907	0.0570587	5265620, 5282627, 5269828, 5271895	234	27	7107	4.49953	1	0.481588	62.4188
KEGG_PATHWAY	eum00640:Propanoate metabolism	4	0.597907	0.0570587	5271556, 5259903, 5293144, 5259274	234	27	7107	4.49953	1	0.481588	62.4188
KEGG_PATHWAY	eum03440:Homologous recombination	4	0.597907	0.0570587	5265620, 5282627, 5269828, 5271895	234	27	7107	4.49953	1	0.481588	62.4188
KEGG_PATHWAY	ecv00040:Pentose and glucuronate interconversions	4	0.597907	0.0570587	5267034, 5279599, 5308748, 5291657	234	27	7107	4.49953	1	0.481588	62.4188
KEGG_PATHWAY	ecz03440:Homologous recombination	4	0.597907	0.0570587	5265620, 5282627, 5269828, 5271895	234	27	7107	4.49953	1	0.481588	62.4188
KEGG_PATHWAY	ecj00040:Pentose and glucuronate interconversions	4	0.597907	0.0570587	5267034, 5279599, 5308748, 5291657	234	27	7107	4.49953	1	0.481588	62.4188
KEGG_PATHWAY	ecs00270:Cysteine and methionine metabolism	4	0.597907	0.0570587	5285080, 5259347, 5273496, 5295166	234	27	7107	4.49953	1	0.481588	62.4188
KEGG_PATHWAY	ecm00620:Pyruvate metabolism	5	0.747384	0.0588657	5304743, 5303506, 5263914, 5264475, 5259274	234	45	7107	3.37464	1	0.490089	63.6006
GOTERM_MF_FAT	GO:0008670~2,4-dienoyl-CoA reductase (NADPH) activity	2	0.298954	0.0591838	5284091, 5307849	359	3	17785	33.0269	1	0.575001	58.9191
INTERPRO	IPR004184:Pyruvate formate-lyase, PFL	3	0.44843	0.0600331	5259903, 5298488, 5259274	508	28	35585	7.50527	1	0.914341	62.5475
SMART	SM00091:PAS	5	0.747384	0.0600858	5298707, 5306237, 5298602, 5298016, 5283327	81	93	5022	3.33333	0.954876	0.539104	44.9444
GOTERM_MF_FAT	GO:0030170~pyridoxal phosphate binding	13	1.9432	0.0602731	5258795, 5306333, 5288168, 5306095, 5275719, 5275072, 5292122, 5307015, 5291412, 5299379, 5291549, 5307363, 5305768	359	359	17785	1.79394	1	0.572636	59.6072
GOTERM_MF_FAT	GO:0070279~vitamin B6 binding	13	1.9432	0.0602731	5258795, 5306333, 5288168, 5306095, 5275719, 5275072, 5292122, 5307015, 5291412, 5299379, 5291549, 5307363, 5305768	359	359	17785	1.79394	1	0.572636	59.6072
GOTERM_BP_FAT	GO:0044275~cellular carbohydrate catabolic process	10	1.49477	0.061011	5296154, 5289464, 5303506, 5300416, 5266687, 5302091, 5276576, 5266082, 5264475, 5259956	357	232	16709	2.01741	1	0.429367	60.5845
SP_PIR_KEYWORDS	arginine metabolism	3	0.44843	0.0612632	5265409, 5256669, 5288168	532	36	47487	7.43844	1	0.154039	57.0177
GOTERM_MF_FAT	GO:0008374~O-acyltransferase activity	4	0.597907	0.06173	5259347, 5270849, 5304853, 5266946	359	45	17785	4.40359	1	0.572621	60.5108
GOTERM_BP_FAT	GO:0006163~purine nucleotide metabolic process	8	1.19581	0.0618283	5289913, 5257204, 5295880, 5281141, 5291093, 5272978, 5300945, 5279783	357	164	16709	2.28312	1	0.429092	61.0889
KEGG_PATHWAY	ecw03440:Homologous recombination	4	0.597907	0.0624159	5265620, 5282627, 5269828, 5271895	234	28	7107	4.33883	1	0.508517	65.8215
KEGG_PATHWAY	ecc00250:Alanine, aspartate and glutamate metabolism	4	0.597907	0.0624159	5289913, 5295880, 5303072, 5269942	234	28	7107	4.33883	1	0.508517	65.8215
KEGG_PATHWAY	ecq03440:Homologous recombination	4	0.597907	0.0624159	5265620, 5282627, 5269828, 5271895	234	28	7107	4.33883	1	0.508517	65.8215
KEGG_PATHWAY	eci00250:Alanine, aspartate and glutamate metabolism	4	0.597907	0.0624159	5289913, 5295880, 5303072, 5269942	234	28	7107	4.33883	1	0.508517	65.8215
KEGG_PATHWAY	ecg00250:Alanine, aspartate and glutamate metabolism	4	0.597907	0.0624159	5289913, 5295880, 5303072, 5269942	234	28	7107	4.33883	1	0.508517	65.8215
KEGG_PATHWAY	ecz00040:Pentose and glucuronate interconversions	4	0.597907	0.0624159	5267034, 5279599, 5308748, 5291657	234	28	7107	4.33883	1	0.508517	65.8215
KEGG_PATHWAY	ecc00040:Pentose and glucuronate interconversions	4	0.597907	0.0624159	5267034, 5279599, 5308748, 5291657	234	28	7107	4.33883	1	0.508517	65.8215
KEGG_PATHWAY	ecz00250:Alanine, aspartate and glutamate metabolism	4	0.597907	0.0624159	5289913, 5295880, 5303072, 5269942	234	28	7107	4.33883	1	0.508517	65.8215
KEGG_PATHWAY	ect00250:Alanine, aspartate and glutamate metabolism	4	0.597907	0.0624159	5289913, 5295880, 5303072, 5269942	234	28	7107	4.33883	1	0.508517	65.8215
KEGG_PATHWAY	ecv00250:Alanine, aspartate and glutamate metabolism	4	0.597907	0.0624159	5289913, 5295880, 5303072, 5269942	234	28	7107	4.33883	1	0.508517	65.8215
KEGG_PATHWAY	ecg03440:Homologous recombination	4	0.597907	0.0624159	5265620, 5282627, 5269828, 5271895	234	28	7107	4.33883	1	0.508517	65.8215
KEGG_PATHWAY	eci00040:Pentose and glucuronate interconversions	4	0.597907	0.0624159	5267034, 5279599, 5308748, 5291657	234	28	7107	4.33883	1	0.508517	65.8215
KEGG_PATHWAY	ect00640:Propanoate metabolism	4	0.597907	0.0624159	5271556, 5259903, 5293144, 5259274	234	28	7107	4.33883	1	0.508517	65.8215
KEGG_PATHWAY	ect00040:Pentose and glucuronate interconversions	4	0.597907	0.0624159	5267034, 5279599, 5308748, 5291657	234	28	7107	4.33883	1	0.508517	65.8215
KEGG_PATHWAY	eum00250:Alanine, aspartate and glutamate metabolism	4	0.597907	0.0624159	5289913, 5295880, 5303072, 5269942	234	28	7107	4.33883	1	0.508517	65.8215
GOTERM_BP_FAT	GO:0006085~acetyl-CoA biosynthetic process	2	0.298954	0.0625692	5303506, 5264475	357	3	16709	31.2026	1	0.428424	61.5409
GOTERM_BP_FAT	GO:0006086~acetyl-CoA biosynthetic process from pyruvate	2	0.298954	0.0625692	5303506, 5264475	357	3	16709	31.2026	1	0.428424	61.5409
GOTERM_MF_FAT	GO:0016836~hydro-lyase activity	9	1.34529	0.0627494	5268289, 5267034, 5284365, 5263253, 5286836, 5260963, 5298886, 5293439, 5288294	359	210	17785	2.12316	1	0.570014	61.1319
KEGG_PATHWAY	ecx02060:Phosphotransferase system (PTS)	5	0.747384	0.0628861	5286494, 5267668, 5278164, 5292295, 5277889	234	46	7107	3.30128	1	0.508721	66.106
GOTERM_BP_FAT	GO:0043648~dicarboxylic acid metabolic process	8	1.19581	0.0634497	5261787, 5290036, 5268922, 5304587, 5289653, 5260963, 5263914, 5280348	357	165	16709	2.26928	1	0.428505	62.0717
GOTERM_BP_FAT	GO:0016310~phosphorylation	14	2.09268	0.0645708	5281141, 5283498, 5273448, 5282102, 5298016, 5257601, 5301712, 5283327, 5306237, 5270362, 5301883, 5295139, 5289784, 5279783	357	381	16709	1.71983	1	0.429825	62.7377
GOTERM_BP_FAT	GO:0006796~phosphate metabolic process	15	2.24215	0.0651428	5281141, 5283498, 5273448, 5282102, 5298016, 5257601, 5301712, 5283327, 5306237, 5270362, 5301883, 5295139, 5289784, 5300992, 5279783	357	418	16709	1.67957	1	0.42833	63.0732
GOTERM_BP_FAT	GO:0015698~inorganic anion transport	7	1.04634	0.0652268	5295319, 5308654, 5302876, 5287285, 5301963, 5295166, 5302868	357	133	16709	2.46336	1	0.424417	63.1222
SP_PIR_KEYWORDS	alternative initiation	2	0.298954	0.0652476	5268305, 5268243	532	6	47487	29.7538	1	0.162195	59.3914
SP_PIR_KEYWORDS	bacterial flagellum protein export	2	0.298954	0.0652476	5285667, 5281141	532	6	47487	29.7538	1	0.162195	59.3914
INTERPRO	IPR013027:FAD-dependent pyridine nucleotide-disulphide oxidoreductase	6	0.896861	0.0655573	5274494, 5277624, 5256570, 5284091, 5307849, 5259626	508	151	35585	2.78341	1	0.925104	65.8907
GOTERM_MF_FAT	GO:0050660~FAD binding	11	1.64425	0.0656583	5282207, 5278453, 5274559, 5304594, 5277624, 5290279, 5267618, 5256570, 5284091, 5307849, 5259626	359	287	17785	1.89876	1	0.578492	62.8544
KEGG_PATHWAY	ect00920:Sulfur metabolism	3	0.44843	0.0658223	5261289, 5259347, 5307363	234	13	7107	7.00888	1	0.52279	67.8322
KEGG_PATHWAY	eum00920:Sulfur metabolism	3	0.44843	0.0658223	5261289, 5259347, 5307363	234	13	7107	7.00888	1	0.52279	67.8322
KEGG_PATHWAY	eci00061:Fatty acid biosynthesis	3	0.44843	0.0658223	5268289, 5308466, 5307524	234	13	7107	7.00888	1	0.52279	67.8322
KEGG_PATHWAY	ecg00061:Fatty acid biosynthesis	3	0.44843	0.0658223	5268289, 5308466, 5307524	234	13	7107	7.00888	1	0.52279	67.8322
KEGG_PATHWAY	eck00061:Fatty acid biosynthesis	3	0.44843	0.0658223	5268289, 5308466, 5307524	234	13	7107	7.00888	1	0.52279	67.8322
KEGG_PATHWAY	eco00920:Sulfur metabolism	3	0.44843	0.0658223	5261289, 5259347, 5307363	234	13	7107	7.00888	1	0.52279	67.8322
KEGG_PATHWAY	ect00340:Histidine metabolism	3	0.44843	0.0658223	5295721, 5297479, 5302805	234	13	7107	7.00888	1	0.52279	67.8322
KEGG_PATHWAY	ecr00920:Sulfur metabolism	3	0.44843	0.0658223	5261289, 5259347, 5307363	234	13	7107	7.00888	1	0.52279	67.8322
KEGG_PATHWAY	ecw00920:Sulfur metabolism	3	0.44843	0.0658223	5261289, 5259347, 5307363	234	13	7107	7.00888	1	0.52279	67.8322
KEGG_PATHWAY	ece00920:Sulfur metabolism	3	0.44843	0.0658223	5261289, 5259347, 5307363	234	13	7107	7.00888	1	0.52279	67.8322
KEGG_PATHWAY	eck00920:Sulfur metabolism	3	0.44843	0.0658223	5261289, 5259347, 5307363	234	13	7107	7.00888	1	0.52279	67.8322
KEGG_PATHWAY	ecf00920:Sulfur metabolism	3	0.44843	0.0658223	5261289, 5259347, 5307363	234	13	7107	7.00888	1	0.52279	67.8322
KEGG_PATHWAY	ecx00920:Sulfur metabolism	3	0.44843	0.0658223	5261289, 5259347, 5307363	234	13	7107	7.00888	1	0.52279	67.8322
KEGG_PATHWAY	ecj00920:Sulfur metabolism	3	0.44843	0.0658223	5261289, 5259347, 5307363	234	13	7107	7.00888	1	0.52279	67.8322
GOTERM_MF_FAT	GO:0015926~glucosidase activity	3	0.44843	0.0659937	5289361, 5271478, 5297036	359	21	17785	7.0772	1	0.572049	63.0484
GOTERM_BP_FAT	GO:0006563~L-serine metabolic process	3	0.44843	0.0668395	5259347, 5291549, 5274820	357	20	16709	7.02059	1	0.428196	64.0521
KEGG_PATHWAY	ecr02060:Phosphotransferase system (PTS)	5	0.747384	0.0670476	5286494, 5267668, 5278164, 5277889, 5299134	234	47	7107	3.23104	1	0.527042	68.5279
KEGG_PATHWAY	ecl02010:ABC transporters	11	1.64425	0.0672482	5266449, 5293760, 5290182, 5295793, 5269080, 5297670, 5298223, 5262978, 5302240, 5266343, 5273939	234	178	7107	1.87691	1	0.525654	68.6404
INTERPRO	IPR013785:Aldolase-type TIM barrel	10	1.49477	0.0675793	5304743, 5257379, 5289464, 5274559, 5281297, 5289653, 5263673, 5302091, 5284091, 5307849	508	353	35585	1.9844	1	0.924145	67.0428
INTERPRO	IPR017937:Thioredoxin, conserved site	3	0.44843	0.0678259	5291201, 5300577, 5270016	508	30	35585	7.00492	1	0.917867	67.1808
KEGG_PATHWAY	ecw00250:Alanine, aspartate and glutamate metabolism	4	0.597907	0.0679977	5289913, 5295880, 5303072, 5269942	234	29	7107	4.18921	1	0.527251	69.0575
KEGG_PATHWAY	ecj03070:Bacterial secretion system	4	0.597907	0.0679977	5289861, 5301197, 5303497, 5266594	234	29	7107	4.18921	1	0.527251	69.0575
KEGG_PATHWAY	eck00250:Alanine, aspartate and glutamate metabolism	4	0.597907	0.0679977	5289913, 5295880, 5303072, 5269942	234	29	7107	4.18921	1	0.527251	69.0575
KEGG_PATHWAY	ecx00250:Alanine, aspartate and glutamate metabolism	4	0.597907	0.0679977	5289913, 5295880, 5303072, 5269942	234	29	7107	4.18921	1	0.527251	69.0575
KEGG_PATHWAY	ecf00250:Alanine, aspartate and glutamate metabolism	4	0.597907	0.0679977	5289913, 5295880, 5303072, 5269942	234	29	7107	4.18921	1	0.527251	69.0575
KEGG_PATHWAY	ecd03070:Bacterial secretion system	4	0.597907	0.0679977	5289861, 5301197, 5303497, 5266594	234	29	7107	4.18921	1	0.527251	69.0575
KEGG_PATHWAY	ece00250:Alanine, aspartate and glutamate metabolism	4	0.597907	0.0679977	5289913, 5295880, 5303072, 5269942	234	29	7107	4.18921	1	0.527251	69.0575
KEGG_PATHWAY	ecr00250:Alanine, aspartate and glutamate metabolism	4	0.597907	0.0679977	5289913, 5295880, 5303072, 5269942	234	29	7107	4.18921	1	0.527251	69.0575
KEGG_PATHWAY	eco00250:Alanine, aspartate and glutamate metabolism	4	0.597907	0.0679977	5289913, 5295880, 5303072, 5269942	234	29	7107	4.18921	1	0.527251	69.0575
KEGG_PATHWAY	eum00040:Pentose and glucuronate interconversions	4	0.597907	0.0679977	5267034, 5279599, 5308748, 5291657	234	29	7107	4.18921	1	0.527251	69.0575
KEGG_PATHWAY	ecg00040:Pentose and glucuronate interconversions	4	0.597907	0.0679977	5267034, 5279599, 5308748, 5291657	234	29	7107	4.18921	1	0.527251	69.0575
KEGG_PATHWAY	ecd00500:Starch and sucrose metabolism	4	0.597907	0.0679977	5292122, 5282699, 5257075, 5281198	234	29	7107	4.18921	1	0.527251	69.0575
KEGG_PATHWAY	ecp00270:Cysteine and methionine metabolism	4	0.597907	0.0679977	5285080, 5259347, 5273496, 5295166	234	29	7107	4.18921	1	0.527251	69.0575
KEGG_PATHWAY	ecj00250:Alanine, aspartate and glutamate metabolism	4	0.597907	0.0679977	5289913, 5295880, 5303072, 5269942	234	29	7107	4.18921	1	0.527251	69.0575
UP_SEQ_FEATURE	domain:Histidine kinase	5	0.747384	0.068148	5306237, 5295139, 5283498, 5289784, 5282102	378	39	9468	3.21123	1	0.99964	65.3203
INTERPRO	IPR000477:RNA-directed DNA polymerase (reverse transcriptase)	4	0.597907	0.068171	5301131, 5256499, 5281815, 5256943	508	66	35585	4.24541	1	0.911861	67.3731
INTERPRO	IPR003570:Cytochrome c-type biogenesis protein NrfE	2	0.298954	0.0692404	5301740, 5288120	508	5	35585	28.0197	1	0.908253	67.962
INTERPRO	IPR004535:Translation elongation factor, selenocysteine-specific	2	0.298954	0.0692404	5276843, 5306085	508	5	35585	28.0197	1	0.908253	67.962
INTERPRO	IPR015190:Translation elongation factor SelB, winged helix, type 2	2	0.298954	0.0692404	5276843, 5306085	508	5	35585	28.0197	1	0.908253	67.962
INTERPRO	IPR009246:Ethanolamine ammonia-lyase light chain	2	0.298954	0.0692404	5307322, 5257971	508	5	35585	28.0197	1	0.908253	67.962
INTERPRO	IPR015191:Translation elongation factor SelB, winged helix, type 3	2	0.298954	0.0692404	5276843, 5306085	508	5	35585	28.0197	1	0.908253	67.962
INTERPRO	IPR006391:ATPase, P-type, potassium-translocating, B subunit	2	0.298954	0.0692404	5257204, 5272978	508	5	35585	28.0197	1	0.908253	67.962
INTERPRO	IPR013450:L-fuculokinase	2	0.298954	0.0692404	5274873, 5275160	508	5	35585	28.0197	1	0.908253	67.962
GOTERM_MF_FAT	GO:0003735~structural constituent of ribosome	5	0.747384	0.0697034	5261607, 5272222, 5293543, 5267842, 5286523	359	77	17785	3.21691	1	0.584495	65.1317
INTERPRO	IPR017871:ABC transporter, conserved site	12	1.79372	0.0710518	5269587, 5293760, 5287285, 5302503, 5295793, 5302240, 5266343, 5288105, 5272253, 5277850, 5273939, 5280835	508	465	35585	1.80772	1	0.907162	68.9369
SP_PIR_KEYWORDS	cell wall biogenesis/degradation	4	0.597907	0.0721812	5294320, 5268305, 5303723, 5304594	532	86	47487	4.15169	1	0.176992	63.2353
GOTERM_BP_FAT	GO:0051181~cofactor transport	3	0.44843	0.0728654	5301740, 5288120, 5300312	357	21	16709	6.68627	1	0.452975	67.3365
PIR_SUPERFAMILY	PIRSF006020:trimethylamine dehydrogenase	2	0.298954	0.0748392	5284091, 5307849	336	3	13089	25.9702	1	0.999924	65.7319
KEGG_PATHWAY	ecf00061:Fatty acid biosynthesis	3	0.44843	0.0751782	5268289, 5308466, 5307524	234	14	7107	6.50824	1	0.562089	72.7979
KEGG_PATHWAY	ecm00920:Sulfur metabolism	3	0.44843	0.0751782	5261289, 5259347, 5307363	234	14	7107	6.50824	1	0.562089	72.7979
KEGG_PATHWAY	ecf00300:Lysine biosynthesis	3	0.44843	0.0751782	5285080, 5304587, 5273496	234	14	7107	6.50824	1	0.562089	72.7979
KEGG_PATHWAY	ecl00300:Lysine biosynthesis	3	0.44843	0.0751782	5285080, 5304587, 5273496	234	14	7107	6.50824	1	0.562089	72.7979
KEGG_PATHWAY	ecz00920:Sulfur metabolism	3	0.44843	0.0751782	5261289, 5259347, 5307363	234	14	7107	6.50824	1	0.562089	72.7979
KEGG_PATHWAY	ecq00300:Lysine biosynthesis	3	0.44843	0.0751782	5285080, 5304587, 5273496	234	14	7107	6.50824	1	0.562089	72.7979
KEGG_PATHWAY	eum00061:Fatty acid biosynthesis	3	0.44843	0.0751782	5268289, 5308466, 5307524	234	14	7107	6.50824	1	0.562089	72.7979
KEGG_PATHWAY	eci00920:Sulfur metabolism	3	0.44843	0.0751782	5261289, 5259347, 5307363	234	14	7107	6.50824	1	0.562089	72.7979
KEGG_PATHWAY	ece00061:Fatty acid biosynthesis	3	0.44843	0.0751782	5268289, 5308466, 5307524	234	14	7107	6.50824	1	0.562089	72.7979
KEGG_PATHWAY	ecc00920:Sulfur metabolism	3	0.44843	0.0751782	5261289, 5259347, 5307363	234	14	7107	6.50824	1	0.562089	72.7979
KEGG_PATHWAY	ece00300:Lysine biosynthesis	3	0.44843	0.0751782	5285080, 5304587, 5273496	234	14	7107	6.50824	1	0.562089	72.7979
KEGG_PATHWAY	ecm00300:Lysine biosynthesis	3	0.44843	0.0751782	5285080, 5304587, 5273496	234	14	7107	6.50824	1	0.562089	72.7979
KEGG_PATHWAY	ect00300:Lysine biosynthesis	3	0.44843	0.0751782	5285080, 5304587, 5273496	234	14	7107	6.50824	1	0.562089	72.7979
KEGG_PATHWAY	ecw00300:Lysine biosynthesis	3	0.44843	0.0751782	5285080, 5304587, 5273496	234	14	7107	6.50824	1	0.562089	72.7979
KEGG_PATHWAY	ecy00300:Lysine biosynthesis	3	0.44843	0.0751782	5285080, 5304587, 5273496	234	14	7107	6.50824	1	0.562089	72.7979
KEGG_PATHWAY	ecs00300:Lysine biosynthesis	3	0.44843	0.0751782	5285080, 5304587, 5273496	234	14	7107	6.50824	1	0.562089	72.7979
KEGG_PATHWAY	eck00300:Lysine biosynthesis	3	0.44843	0.0751782	5285080, 5304587, 5273496	234	14	7107	6.50824	1	0.562089	72.7979
KEGG_PATHWAY	ecr00300:Lysine biosynthesis	3	0.44843	0.0751782	5285080, 5304587, 5273496	234	14	7107	6.50824	1	0.562089	72.7979
KEGG_PATHWAY	ecg00920:Sulfur metabolism	3	0.44843	0.0751782	5261289, 5259347, 5307363	234	14	7107	6.50824	1	0.562089	72.7979
KEGG_PATHWAY	ecv00920:Sulfur metabolism	3	0.44843	0.0751782	5261289, 5259347, 5307363	234	14	7107	6.50824	1	0.562089	72.7979
KEGG_PATHWAY	ecx00300:Lysine biosynthesis	3	0.44843	0.0751782	5285080, 5304587, 5273496	234	14	7107	6.50824	1	0.562089	72.7979
KEGG_PATHWAY	ecq00920:Sulfur metabolism	3	0.44843	0.0751782	5261289, 5259347, 5307363	234	14	7107	6.50824	1	0.562089	72.7979
SP_PIR_KEYWORDS	lipid degradation	2	0.298954	0.0757013	5286271, 5269426	532	7	47487	25.5032	1	0.183646	65.0552
INTERPRO	IPR006655:Molybdopterin oxidoreductase, prokaryotic, conserved site	4	0.597907	0.0757096	5300318, 5286855, 5271038, 5306082	508	69	35585	4.06082	1	0.914742	71.3177
INTERPRO	IPR003029:Ribosomal protein S1, RNA binding domain	3	0.44843	0.0759303	5261399, 5301544, 5286523	508	32	35585	6.56711	1	0.909001	71.4261
GOTERM_BP_FAT	GO:0006525~arginine metabolic process	7	1.04634	0.0770924	5308498, 5265409, 5256669, 5288168, 5282779, 5303072, 5304272	357	139	16709	2.35703	1	0.468148	69.471
SP_PIR_KEYWORDS	Chaperone	7	1.04634	0.0774295	5274539, 5288817, 5307520, 5286653, 5283756, 5268521, 5306258	532	264	47487	2.36678	1	0.186131	65.9179
GOTERM_MF_FAT	GO:0016743~carboxyl- or carbamoyltransferase activity	3	0.44843	0.0774678	5306237, 5282779, 5305454	359	23	17785	6.46179	1	0.616659	69.1431
UP_SEQ_FEATURE	region of interest:Homoserine dehydrogenase	2	0.298954	0.0780552	5285080, 5273496	378	2	9468	25.0476	1	0.9996	70.459
GOTERM_MF_FAT	GO:0016624~oxidoreductase activity, acting on the aldehyde or oxo group of donors, disulfide as acceptor	2	0.298954	0.078125	5303506, 5266687	359	4	17785	24.7702	1	0.61199	69.4621
GOTERM_BP_FAT	GO:0009082~branched chain family amino acid biosynthetic process	5	0.747384	0.0789507	5279601, 5278453, 5281297, 5303665, 5270163	357	76	16709	3.07921	1	0.472156	70.3676
GOTERM_BP_FAT	GO:0009073~aromatic amino acid family biosynthetic process	5	0.747384	0.0789507	5261787, 5290036, 5268922, 5289653, 5280348	357	76	16709	3.07921	1	0.472156	70.3676
GOTERM_MF_FAT	GO:0008270~zinc ion binding	22	3.28849	0.0792074	5295721, 5275879, 5271801, 5289464, 5263253, 5290182, 5288817, 5257091, 5278767, 5272953, 5286367, 5280835, 5273939, 5265711, 5297479, 5302509, 5266937, 5302091, 5304566, 5279312, 5260516, 5306510	359	751	17785	1.45125	1	0.609524	69.9808
GOTERM_MF_FAT	GO:0016407~acetyltransferase activity	11	1.64425	0.0796887	5290323, 5258795, 5259347, 5259903, 5270849, 5294317, 5266946, 5277339, 5264475, 5298488, 5259274	359	299	17785	1.82256	1	0.604274	70.2088
KEGG_PATHWAY	eco03070:Bacterial secretion system	4	0.597907	0.079811	5289861, 5301197, 5303497, 5266594	234	31	7107	3.91894	1	0.582212	74.9809
KEGG_PATHWAY	ecc00640:Propanoate metabolism	4	0.597907	0.079811	5271556, 5259903, 5293144, 5259274	234	31	7107	3.91894	1	0.582212	74.9809
KEGG_PATHWAY	ecv00640:Propanoate metabolism	4	0.597907	0.079811	5271556, 5259903, 5293144, 5259274	234	31	7107	3.91894	1	0.582212	74.9809
KEGG_PATHWAY	eci00640:Propanoate metabolism	4	0.597907	0.079811	5271556, 5259903, 5293144, 5259274	234	31	7107	3.91894	1	0.582212	74.9809
KEGG_PATHWAY	ecq00500:Starch and sucrose metabolism	4	0.597907	0.079811	5292122, 5282699, 5257075, 5281198	234	31	7107	3.91894	1	0.582212	74.9809
SP_PIR_KEYWORDS	Hydrogen ion transport	3	0.44843	0.080188	5281141, 5261155, 5279783	532	42	47487	6.37581	1	0.190872	67.2541
UP_SEQ_FEATURE	repeat:1	3	0.44843	0.0801944	5284972, 5301197, 5259729	378	12	9468	6.2619	1	0.999126	71.4709
SP_PIR_KEYWORDS	Molybdenum	4	0.597907	0.0802642	5300318, 5286855, 5271038, 5306082	532	90	47487	3.96717	1	0.1896	67.2903
GOTERM_MF_FAT	GO:0005198~structural molecule activity	7	1.04634	0.0809416	5261607, 5272222, 5261079, 5293543, 5267842, 5286523, 5294369	359	149	17785	2.3274	1	0.602833	70.7948
UP_SEQ_FEATURE	active site:Proton donor	13	1.9432	0.0816364	5289913, 5256669, 5289464, 5298886, 5263914, 5266082, 5304594, 5301736, 5274820, 5271478, 5279599, 5302091, 5301269	378	192	9468	1.69593	1	0.998301	72.1346
GOTERM_BP_FAT	GO:0046417~chorismate metabolic process	5	0.747384	0.0819506	5261787, 5290036, 5268922, 5289653, 5280348	357	77	16709	3.03922	1	0.481021	71.7634
INTERPRO	IPR012947:Threonyl/alanyl tRNA synthetase, SAD	2	0.298954	0.0825034	5275879, 5279312	508	6	35585	23.3497	1	0.921047	74.4853
INTERPRO	IPR004610:Bacterial RecJ exonuclease	2	0.298954	0.0825034	5265620, 5300292	508	6	35585	23.3497	1	0.921047	74.4853
INTERPRO	IPR007865:Peptidase M24B, X-Pro dipeptidase/aminopeptidase P N-terminal	2	0.298954	0.0825034	5270845, 5259709	508	6	35585	23.3497	1	0.921047	74.4853
GOTERM_BP_FAT	GO:0009090~homoserine biosynthetic process	2	0.298954	0.0825455	5285080, 5273496	357	4	16709	23.402	1	0.479312	72.0328
GOTERM_MF_FAT	GO:0019843~rRNA binding	4	0.597907	0.0831061	5261607, 5269549, 5293543, 5267842	359	51	17785	3.88552	1	0.605676	71.7819
GOTERM_MF_FAT	GO:0051184~cofactor transporter activity	3	0.44843	0.0834226	5301740, 5288120, 5300312	359	24	17785	6.19255	1	0.60001	71.9236
GOTERM_MF_FAT	GO:0016748~succinyltransferase activity	3	0.44843	0.0834226	5256669, 5266946, 5264475	359	24	17785	6.19255	1	0.60001	71.9236
KEGG_PATHWAY	ecp00300:Lysine biosynthesis	3	0.44843	0.0849256	5285080, 5304587, 5273496	234	15	7107	6.07436	1	0.603441	77.1993
KEGG_PATHWAY	ecc00300:Lysine biosynthesis	3	0.44843	0.0849256	5285080, 5304587, 5273496	234	15	7107	6.07436	1	0.603441	77.1993
KEGG_PATHWAY	eum00300:Lysine biosynthesis	3	0.44843	0.0849256	5285080, 5304587, 5273496	234	15	7107	6.07436	1	0.603441	77.1993
KEGG_PATHWAY	ecc00061:Fatty acid biosynthesis	3	0.44843	0.0849256	5268289, 5308466, 5307524	234	15	7107	6.07436	1	0.603441	77.1993
KEGG_PATHWAY	eci00500:Starch and sucrose metabolism	4	0.597907	0.0860296	5292122, 5282699, 5257075, 5281198	234	32	7107	3.79647	1	0.60591	77.6532
KEGG_PATHWAY	ecr00500:Starch and sucrose metabolism	4	0.597907	0.0860296	5292122, 5282699, 5257075, 5281198	234	32	7107	3.79647	1	0.60591	77.6532
KEGG_PATHWAY	eco00500:Starch and sucrose metabolism	4	0.597907	0.0860296	5292122, 5282699, 5257075, 5281198	234	32	7107	3.79647	1	0.60591	77.6532
KEGG_PATHWAY	ecm00250:Alanine, aspartate and glutamate metabolism	4	0.597907	0.0860296	5289913, 5295880, 5303072, 5269942	234	32	7107	3.79647	1	0.60591	77.6532
KEGG_PATHWAY	eck00500:Starch and sucrose metabolism	4	0.597907	0.0860296	5292122, 5282699, 5257075, 5281198	234	32	7107	3.79647	1	0.60591	77.6532
KEGG_PATHWAY	ecj00500:Starch and sucrose metabolism	4	0.597907	0.0860296	5292122, 5282699, 5257075, 5281198	234	32	7107	3.79647	1	0.60591	77.6532
KEGG_PATHWAY	ecl00260:Glycine, serine and threonine metabolism	4	0.597907	0.0860296	5276597, 5285080, 5291549, 5273496	234	32	7107	3.79647	1	0.60591	77.6532
SP_PIR_KEYWORDS	acid-thiol ligase	2	0.298954	0.0860383	5271556, 5294658	532	8	47487	22.3153	1	0.200818	69.9292
GOTERM_MF_FAT	GO:0031420~alkali metal ion binding	5	0.747384	0.0893748	5257204, 5272978, 5263485, 5273968, 5300312	359	84	17785	2.94883	1	0.6195	74.4682
KEGG_PATHWAY	ecd00240:Pyrimidine metabolism	5	0.747384	0.0899124	5306369, 5282627, 5274230, 5284623, 5288949	234	52	7107	2.92036	1	0.620424	79.1831
KEGG_PATHWAY	ect00240:Pyrimidine metabolism	5	0.747384	0.0899124	5306369, 5282627, 5274230, 5284623, 5288949	234	52	7107	2.92036	1	0.620424	79.1831
KEGG_PATHWAY	ecv00240:Pyrimidine metabolism	5	0.747384	0.0899124	5306369, 5282627, 5274230, 5284623, 5288949	234	52	7107	2.92036	1	0.620424	79.1831
SP_PIR_KEYWORDS	Fatty acid biosynthesis	3	0.44843	0.0902418	5268289, 5308466, 5307524	532	45	47487	5.95075	1	0.208405	71.7247
INTERPRO	IPR006657:Molydopterin dinucleotide-binding region	4	0.597907	0.0918222	5300318, 5286855, 5271038, 5306082	508	75	35585	3.73596	1	0.936774	78.3
KEGG_PATHWAY	ecp00260:Glycine, serine and threonine metabolism	4	0.597907	0.0924471	5258795, 5285080, 5291549, 5273496	234	33	7107	3.68143	1	0.628694	80.1281
KEGG_PATHWAY	ecc00500:Starch and sucrose metabolism	4	0.597907	0.0924471	5292122, 5282699, 5257075, 5281198	234	33	7107	3.68143	1	0.628694	80.1281
KEGG_PATHWAY	ecv00500:Starch and sucrose metabolism	4	0.597907	0.0924471	5292122, 5282699, 5257075, 5281198	234	33	7107	3.68143	1	0.628694	80.1281
INTERPRO	IPR018247:EF-HAND 1	3	0.44843	0.0929803	5297226, 5271556, 5281465	508	36	35585	5.83743	1	0.934257	78.7349
GOTERM_CC_FAT	GO:0030529~ribonucleoprotein complex	6	0.896861	0.0943972	5261607, 5272222, 5293543, 5267842, 5286523, 5266594	199	89	7281	2.4666	0.999033	0.351959	64.1621
INTERPRO	IPR011545:DNA/RNA helicase, DEAD/DEAH box type, N-terminal	4	0.597907	0.0946355	5256514, 5299432, 5260354, 5271895	508	76	35585	3.6868	1	0.932793	79.3422
KEGG_PATHWAY	eum00240:Pyrimidine metabolism	5	0.747384	0.094883	5306369, 5282627, 5274230, 5284623, 5288949	234	53	7107	2.86526	1	0.636303	80.9981
KEGG_PATHWAY	eci00240:Pyrimidine metabolism	5	0.747384	0.094883	5306369, 5282627, 5274230, 5284623, 5288949	234	53	7107	2.86526	1	0.636303	80.9981
KEGG_PATHWAY	eco00240:Pyrimidine metabolism	5	0.747384	0.094883	5306369, 5282627, 5274230, 5284623, 5288949	234	53	7107	2.86526	1	0.636303	80.9981
KEGG_PATHWAY	ecx00240:Pyrimidine metabolism	5	0.747384	0.094883	5306369, 5282627, 5274230, 5284623, 5288949	234	53	7107	2.86526	1	0.636303	80.9981
KEGG_PATHWAY	ece02060:Phosphotransferase system (PTS)	5	0.747384	0.094883	5286494, 5267668, 5278164, 5292295, 5299134	234	53	7107	2.86526	1	0.636303	80.9981
KEGG_PATHWAY	ecg00240:Pyrimidine metabolism	5	0.747384	0.094883	5306369, 5282627, 5274230, 5284623, 5288949	234	53	7107	2.86526	1	0.636303	80.9981
KEGG_PATHWAY	ecm00240:Pyrimidine metabolism	5	0.747384	0.094883	5306369, 5282627, 5274230, 5284623, 5288949	234	53	7107	2.86526	1	0.636303	80.9981
KEGG_PATHWAY	ecj00240:Pyrimidine metabolism	5	0.747384	0.094883	5306369, 5282627, 5274230, 5284623, 5288949	234	53	7107	2.86526	1	0.636303	80.9981
KEGG_PATHWAY	ecr00240:Pyrimidine metabolism	5	0.747384	0.094883	5306369, 5282627, 5274230, 5284623, 5288949	234	53	7107	2.86526	1	0.636303	80.9981
KEGG_PATHWAY	ecz00240:Pyrimidine metabolism	5	0.747384	0.094883	5306369, 5282627, 5274230, 5284623, 5288949	234	53	7107	2.86526	1	0.636303	80.9981
KEGG_PATHWAY	ecw00240:Pyrimidine metabolism	5	0.747384	0.094883	5306369, 5282627, 5274230, 5284623, 5288949	234	53	7107	2.86526	1	0.636303	80.9981
KEGG_PATHWAY	ecf00240:Pyrimidine metabolism	5	0.747384	0.094883	5306369, 5282627, 5274230, 5284623, 5288949	234	53	7107	2.86526	1	0.636303	80.9981
KEGG_PATHWAY	ece00240:Pyrimidine metabolism	5	0.747384	0.094883	5306369, 5282627, 5274230, 5284623, 5288949	234	53	7107	2.86526	1	0.636303	80.9981
KEGG_PATHWAY	eck00240:Pyrimidine metabolism	5	0.747384	0.094883	5306369, 5282627, 5274230, 5284623, 5288949	234	53	7107	2.86526	1	0.636303	80.9981
KEGG_PATHWAY	eum02060:Phosphotransferase system (PTS)	5	0.747384	0.094883	5286494, 5267668, 5278164, 5277889, 5299134	234	53	7107	2.86526	1	0.636303	80.9981
KEGG_PATHWAY	ecq00240:Pyrimidine metabolism	5	0.747384	0.094883	5306369, 5282627, 5274230, 5284623, 5288949	234	53	7107	2.86526	1	0.636303	80.9981
KEGG_PATHWAY	ecg00300:Lysine biosynthesis	3	0.44843	0.0950292	5285080, 5304587, 5273496	234	16	7107	5.69471	1	0.634471	81.0492
KEGG_PATHWAY	eco00300:Lysine biosynthesis	3	0.44843	0.0950292	5285080, 5304587, 5273496	234	16	7107	5.69471	1	0.634471	81.0492
KEGG_PATHWAY	ecj00300:Lysine biosynthesis	3	0.44843	0.0950292	5285080, 5304587, 5273496	234	16	7107	5.69471	1	0.634471	81.0492
KEGG_PATHWAY	eci00300:Lysine biosynthesis	3	0.44843	0.0950292	5285080, 5304587, 5273496	234	16	7107	5.69471	1	0.634471	81.0492
KEGG_PATHWAY	ecv00300:Lysine biosynthesis	3	0.44843	0.0950292	5285080, 5304587, 5273496	234	16	7107	5.69471	1	0.634471	81.0492
KEGG_PATHWAY	ecd00300:Lysine biosynthesis	3	0.44843	0.0950292	5285080, 5304587, 5273496	234	16	7107	5.69471	1	0.634471	81.0492
KEGG_PATHWAY	ecz00300:Lysine biosynthesis	3	0.44843	0.0950292	5285080, 5304587, 5273496	234	16	7107	5.69471	1	0.634471	81.0492
KEGG_PATHWAY	ecw00592:alpha-Linolenic acid metabolism	2	0.298954	0.0951774	5286271, 5269426	234	3	7107	20.2479	1	0.632662	81.1008
KEGG_PATHWAY	ect00592:alpha-Linolenic acid metabolism	2	0.298954	0.0951774	5286271, 5269426	234	3	7107	20.2479	1	0.632662	81.1008
KEGG_PATHWAY	ecd00592:alpha-Linolenic acid metabolism	2	0.298954	0.0951774	5286271, 5269426	234	3	7107	20.2479	1	0.632662	81.1008
KEGG_PATHWAY	ece00592:alpha-Linolenic acid metabolism	2	0.298954	0.0951774	5286271, 5269426	234	3	7107	20.2479	1	0.632662	81.1008
KEGG_PATHWAY	eco00641:3-Chloroacrylic acid degradation	2	0.298954	0.0951774	5257091, 5286367	234	3	7107	20.2479	1	0.632662	81.1008
KEGG_PATHWAY	eci00592:alpha-Linolenic acid metabolism	2	0.298954	0.0951774	5286271, 5269426	234	3	7107	20.2479	1	0.632662	81.1008
KEGG_PATHWAY	ecg00592:alpha-Linolenic acid metabolism	2	0.298954	0.0951774	5286271, 5269426	234	3	7107	20.2479	1	0.632662	81.1008
KEGG_PATHWAY	ecj00592:alpha-Linolenic acid metabolism	2	0.298954	0.0951774	5286271, 5269426	234	3	7107	20.2479	1	0.632662	81.1008
KEGG_PATHWAY	ecr00592:alpha-Linolenic acid metabolism	2	0.298954	0.0951774	5286271, 5269426	234	3	7107	20.2479	1	0.632662	81.1008
KEGG_PATHWAY	ecc00592:alpha-Linolenic acid metabolism	2	0.298954	0.0951774	5286271, 5269426	234	3	7107	20.2479	1	0.632662	81.1008
KEGG_PATHWAY	eum00592:alpha-Linolenic acid metabolism	2	0.298954	0.0951774	5286271, 5269426	234	3	7107	20.2479	1	0.632662	81.1008
KEGG_PATHWAY	ecf00592:alpha-Linolenic acid metabolism	2	0.298954	0.0951774	5286271, 5269426	234	3	7107	20.2479	1	0.632662	81.1008
KEGG_PATHWAY	ecv00592:alpha-Linolenic acid metabolism	2	0.298954	0.0951774	5286271, 5269426	234	3	7107	20.2479	1	0.632662	81.1008
KEGG_PATHWAY	eco00592:alpha-Linolenic acid metabolism	2	0.298954	0.0951774	5286271, 5269426	234	3	7107	20.2479	1	0.632662	81.1008
KEGG_PATHWAY	ecm00592:alpha-Linolenic acid metabolism	2	0.298954	0.0951774	5286271, 5269426	234	3	7107	20.2479	1	0.632662	81.1008
KEGG_PATHWAY	eck00592:alpha-Linolenic acid metabolism	2	0.298954	0.0951774	5286271, 5269426	234	3	7107	20.2479	1	0.632662	81.1008
KEGG_PATHWAY	ecz00592:alpha-Linolenic acid metabolism	2	0.298954	0.0951774	5286271, 5269426	234	3	7107	20.2479	1	0.632662	81.1008
KEGG_PATHWAY	ecq00592:alpha-Linolenic acid metabolism	2	0.298954	0.0951774	5286271, 5269426	234	3	7107	20.2479	1	0.632662	81.1008
KEGG_PATHWAY	ecx00592:alpha-Linolenic acid metabolism	2	0.298954	0.0951774	5286271, 5269426	234	3	7107	20.2479	1	0.632662	81.1008
INTERPRO	IPR006098:Methylmalonyl-CoA mutase, alpha chain, catalytic	2	0.298954	0.0955777	5280977, 5288097	508	7	35585	20.0141	1	0.929932	79.6806
INTERPRO	IPR016377:Sucrose phosphorylase	2	0.298954	0.0955777	5263704, 5281198	508	7	35585	20.0141	1	0.929932	79.6806
INTERPRO	IPR018042:Aspartate kinase, conserved site	2	0.298954	0.0955777	5285080, 5273496	508	7	35585	20.0141	1	0.929932	79.6806
INTERPRO	IPR017508:HipA, N-terminal	2	0.298954	0.0955777	5269227, 5295413	508	7	35585	20.0141	1	0.929932	79.6806
INTERPRO	IPR006159:Methylmalonyl-CoA mutase, C-terminal	2	0.298954	0.0955777	5280977, 5288097	508	7	35585	20.0141	1	0.929932	79.6806
INTERPRO	IPR004734:Multidrug resistance protein	2	0.298954	0.0955777	5261155, 5281509	508	7	35585	20.0141	1	0.929932	79.6806
INTERPRO	IPR001667:Phosphoesterase, RecJ-like	2	0.298954	0.0955777	5265620, 5300292	508	7	35585	20.0141	1	0.929932	79.6806
INTERPRO	IPR001341:Aspartate kinase region	2	0.298954	0.0955777	5285080, 5273496	508	7	35585	20.0141	1	0.929932	79.6806
GOTERM_MF_FAT	GO:0016298~lipase activity	3	0.44843	0.0957275	5285667, 5293602, 5269426	359	26	17785	5.7162	1	0.639149	76.946
SP_PIR_KEYWORDS	Cobalamin	2	0.298954	0.09626	5307322, 5257971	532	9	47487	19.8358	1	0.219684	74.1234
SP_PIR_KEYWORDS	basal body	2	0.298954	0.09626	5261079, 5300411	532	9	47487	19.8358	1	0.219684	74.1234
GOTERM_BP_FAT	GO:0009067~aspartate family amino acid biosynthetic process	6	0.896861	0.0966589	5285080, 5271311, 5304587, 5271903, 5273496, 5307363	357	114	16709	2.46336	1	0.532581	77.763
GOTERM_MF_FAT	GO:0008737~L-fuculokinase activity	2	0.298954	0.0966859	5274873, 5275160	359	5	17785	19.8162	1	0.636255	77.2997
SP_PIR_KEYWORDS	purine biosynthesis	3	0.44843	0.0971385	5289913, 5295880, 5300945	532	47	47487	5.69753	1	0.219955	74.4573
GOTERM_BP_FAT	GO:0016137~glycoside metabolic process	3	0.44843	0.0985431	5265674, 5263704, 5281198	357	25	16709	5.61647	1	0.53545	78.4392
GOTERM_BP_FAT	GO:0006090~pyruvate metabolic process	4	0.597907	0.0989269	5303506, 5300416, 5276576, 5264475	357	52	16709	3.6003	1	0.532595	78.5746
KEGG_PATHWAY	ece00500:Starch and sucrose metabolism	4	0.597907	0.0990565	5292122, 5282699, 5257075, 5281198	234	34	7107	3.57315	1	0.645735	82.4061
GOTERM_BP_FAT	GO:0015672~monovalent inorganic cation transport	11	1.64425	0.0990661	5257204, 5281141, 5261155, 5271940, 5272978, 5263485, 5267302, 5275002, 5302732, 5300312, 5279783	357	294	16709	1.75117	1	0.528869	78.6235
GOTERM_MF_FAT	GO:0000287~magnesium ion binding	17	2.54111	0.0994317	5290036, 5278453, 5295880, 5302805, 5293817, 5260963, 5298886, 5285840, 5273968, 5284763, 5257204, 5306369, 5303506, 5272978, 5267931, 5276728, 5259082	359	557	17785	1.512	1	0.640478	78.2854
KEGG_PATHWAY	ecr03010:Ribosome	5	0.747384	0.0999807	5261607, 5272222, 5293543, 5267842, 5286523	234	54	7107	2.8122	1	0.646954	82.7044
KEGG_PATHWAY	ecw03010:Ribosome	5	0.747384	0.0999807	5261607, 5272222, 5293543, 5267842, 5286523	234	54	7107	2.8122	1	0.646954	82.7044
KEGG_PATHWAY	ecq03010:Ribosome	5	0.747384	0.0999807	5261607, 5272222, 5293543, 5267842, 5286523	234	54	7107	2.8122	1	0.646954	82.7044
KEGG_PATHWAY	eum03010:Ribosome	5	0.747384	0.0999807	5261607, 5272222, 5293543, 5267842, 5286523	234	54	7107	2.8122	1	0.646954	82.7044
KEGG_PATHWAY	eck03010:Ribosome	5	0.747384	0.0999807	5261607, 5272222, 5293543, 5267842, 5286523	234	54	7107	2.8122	1	0.646954	82.7044
KEGG_PATHWAY	ecz03010:Ribosome	5	0.747384	0.0999807	5261607, 5272222, 5293543, 5267842, 5286523	234	54	7107	2.8122	1	0.646954	82.7044

## Sheet: day 292
Table S7:	E.coli gene enrichment on day 292
Category	Term	Count	%	PValue	Genes	List Total	Pop Hits	Pop Total	Fold Enrichment	Bonferroni	Benjamini	FDR
SP_PIR_KEYWORDS	cell inner membrane	96	14.5234	9.9445e-38	5267557, 5295275, 5267341, 5275043, 5296461, 5295896, 5304301, 5258770, 5275000, 5307037, 5286681, 5295139, 5257405, 5272978, 5278664, 5300992, 5301266, 5301426, 5278564, 5256929, 5268689, 5292804, 5288770, 5268305, 5258331, 5300013, 5297984, 5280574, 5276864, 5292740, 5264975, 5257075, 5261896, 5288936, 5274725, 5305475, 5286913, 5290776, 5269806, 5301964, 5265947, 5307279, 5260832, 5283565, 526…	538	1732	47487	4.89233	3.10268e-35	3.10268e-35	1.33683e-34
SP_PIR_KEYWORDS	cell membrane	125	18.9107	3.2313e-36	5295275, 5295896, 5256644, 5304301, 5275000, 5307037, 5257405, 5272978, 5299548, 5278664, 5301266, 5270220, 5288770, 5301197, 5258331, 5300013, 5269053, 5280574, 5257075, 5261896, 5274725, 5301964, 5269806, 5265947, 5308202, 5298609, 5269587, 5307977, 5279707, 5286624, 5275234, 5280348, 5282134, 5300312, 5297834, 5307709, 5259649, 5291264, 5262907, 5307843, 5259331, 5267676, 5277785, 5308732, 526…	538	3067	47487	3.5974	1.00816e-33	5.04082e-34	4.3438e-33
SP_PIR_KEYWORDS	membrane	127	19.2133	1.53743e-33	5295275, 5295896, 5256644, 5304301, 5275000, 5307037, 5257405, 5272978, 5299548, 5278664, 5301266, 5270220, 5288770, 5301197, 5258331, 5300013, 5269053, 5280574, 5257075, 5261896, 5274725, 5301964, 5269806, 5265947, 5308202, 5298609, 5292994, 5269587, 5307977, 5279707, 5286624, 5275234, 5280348, 5282134, 5300312, 5297834, 5307709, 5259649, 5291264, 5262907, 5307843, 5259331, 5267676, 5277785, 530…	538	3367	47487	3.3293	4.79678e-31	1.59893e-31	2.06676e-30
GOTERM_CC_FAT	GO:0019866~organelle inner membrane	70	10.59	1.69864e-26	5267557, 5295275, 5267341, 5296461, 5295896, 5304301, 5258770, 5307037, 5286681, 5295139, 5257405, 5272978, 5278664, 5301266, 5278564, 5292804, 5288770, 5268305, 5258331, 5300013, 5280574, 5276864, 5292740, 5264975, 5261896, 5274725, 5305475, 5290776, 5301964, 5286913, 5265947, 5307279, 5260832, 5303159, 5279707, 5307977, 5271587, 5286624, 5275234, 5274622, 5280348, 5297834, 5300312, 5272302, 527…	214	566	7281	4.20784	1.08713e-24	1.08713e-24	1.72565e-23
GOTERM_CC_FAT	GO:0031967~organelle envelope	70	10.59	1.69864e-26	5267557, 5295275, 5267341, 5296461, 5295896, 5304301, 5258770, 5307037, 5286681, 5295139, 5257405, 5272978, 5278664, 5301266, 5278564, 5292804, 5288770, 5268305, 5258331, 5300013, 5280574, 5276864, 5292740, 5264975, 5261896, 5274725, 5305475, 5290776, 5301964, 5286913, 5265947, 5307279, 5260832, 5303159, 5279707, 5307977, 5271587, 5286624, 5275234, 5274622, 5280348, 5297834, 5300312, 5272302, 527…	214	566	7281	4.20784	1.08713e-24	1.08713e-24	1.72565e-23
GOTERM_CC_FAT	GO:0031090~organelle membrane	70	10.59	7.54437e-26	5267557, 5295275, 5267341, 5296461, 5295896, 5304301, 5258770, 5307037, 5286681, 5295139, 5257405, 5272978, 5278664, 5301266, 5278564, 5292804, 5288770, 5268305, 5258331, 5300013, 5280574, 5276864, 5292740, 5264975, 5261896, 5274725, 5305475, 5290776, 5301964, 5286913, 5265947, 5307279, 5260832, 5303159, 5279707, 5307977, 5271587, 5286624, 5275234, 5274622, 5280348, 5297834, 5300312, 5272302, 527…	214	580	7281	4.10627	4.8284e-24	2.4142e-24	7.66435e-23
GOTERM_CC_FAT	GO:0005618~cell wall	88	13.3132	1.30826e-24	5267557, 5295275, 5267341, 5275043, 5296037, 5296461, 5301721, 5295896, 5304301, 5258770, 5307037, 5286681, 5295139, 5257405, 5272978, 5278664, 5301266, 5301426, 5278564, 5308742, 5256929, 5292804, 5288770, 5268305, 5301197, 5302242, 5258331, 5300013, 5280574, 5276864, 5292740, 5264975, 5261896, 5288936, 5274725, 5305475, 5286913, 5290776, 5301964, 5308202, 5265947, 5307279, 5269942, 5294181, 530…	214	961	7281	3.11556	8.37286e-23	2.79095e-23	1.32907e-21
GOTERM_CC_FAT	GO:0009274~peptidoglycan-based cell wall	87	13.1619	2.08449e-24	5267557, 5295275, 5267341, 5275043, 5296037, 5296461, 5295896, 5304301, 5258770, 5307037, 5286681, 5295139, 5257405, 5272978, 5278664, 5301266, 5301426, 5278564, 5308742, 5256929, 5292804, 5288770, 5268305, 5301197, 5302242, 5258331, 5300013, 5280574, 5276864, 5292740, 5264975, 5261896, 5288936, 5274725, 5305475, 5286913, 5290776, 5301964, 5308202, 5265947, 5307279, 5269942, 5294181, 5303159, 527…	214	946	7281	3.129	1.33407e-22	3.33519e-23	2.11764e-21
SP_PIR_KEYWORDS	transport	88	13.3132	1.20312e-23	5267557, 5295275, 5272628, 5267341, 5296461, 5295896, 5256644, 5304301, 5275000, 5271132, 5277829, 5257405, 5272978, 5278664, 5308059, 5270220, 5308742, 5278564, 5292804, 5288770, 5301197, 5258331, 5300013, 5280574, 5257107, 5276864, 5292740, 5261896, 5288936, 5274725, 5305475, 5286913, 5301964, 5308202, 5298609, 5274831, 5260832, 5283565, 5269587, 5281141, 5279707, 5291907, 5286624, 5271940, 530…	538	2265	47487	3.42931	3.75374e-21	9.38434e-22	1.61734e-20
SP_PIR_KEYWORDS	transmembrane protein	40	6.05144	1.54764e-23	5303159, 5279707, 5307977, 5296461, 5286624, 5295896, 5307037, 5288987, 5286681, 5270601, 5257405, 5262907, 5257699, 5272978, 5292545, 5302604, 5260516, 5266102, 5269624, 5292804, 5300013, 5292740, 5259119, 5276864, 5282281, 5268850, 5288912, 5261896, 5281198, 5274725, 5301964, 5305475, 5286913, 5290776, 5267335, 5268828, 5287731, 5281223, 5265338, 5260832	538	427	47487	8.26846	4.82865e-21	9.65729e-22	2.08048e-20
SP_PIR_KEYWORDS	transmembrane	103	15.5825	3.04752e-22	5295275, 5295896, 5304301, 5271132, 5275000, 5307037, 5274235, 5257405, 5272978, 5278664, 5301266, 5296939, 5270220, 5288770, 5301197, 5258331, 5300013, 5257075, 5261896, 5274725, 5301964, 5269806, 5298609, 5292994, 5279707, 5307977, 5286624, 5280348, 5282134, 5297834, 5300312, 5307709, 5262907, 5307843, 5259331, 5277785, 5308732, 5267718, 5261001, 5283072, 5302604, 5303522, 5284592, 5269624, 528…	538	3144	47487	2.89166	9.50826e-20	1.58471e-20	4.09676e-19
SP_PIR_KEYWORDS	ATP	27	4.08472	9.05924e-22	5283565, 5269587, 5305015, 5281141, 5307977, 5274479, 5282134, 5289863, 5260888, 5291264, 5298522, 5301149, 5272978, 5286743, 5267260, 5306457, 5296610, 5276864, 5261896, 5288936, 5287199, 5299432, 5267335, 5286653, 5265423, 5303165, 5277345	538	170	47487	14.0187	2.82648e-19	4.03783e-20	1.21783e-18
SP_PIR_KEYWORDS	nucleotide-binding	73	11.0439	3.48526e-20	5274479, 5295896, 5258770, 5265837, 5291438, 5298522, 5295139, 5268476, 5303811, 5300041, 5272978, 5286743, 5300992, 5296939, 5276905, 5295880, 5302807, 5273276, 5289414, 5306085, 5296610, 5259960, 5276864, 5300945, 5261896, 5288936, 5287199, 5290776, 5301589, 5292994, 5284202, 5301601, 5283565, 5305015, 5269587, 5269549, 5281141, 5307977, 5268243, 5271678, 5289863, 5305888, 5296067, 5260888, 525…	538	1831	47487	3.51906	1.0874e-17	1.35925e-18	4.68521e-17
[truncated: 960 more rows]

[truncated: 35 more sheets: day 294, day 297, day 301, day 307, day 311, day 322, day 329, day 369, day 380, day 400, patient_1_pre, patient_1_day7, patient 1 day180, patient_2 pre, patient_2_day7, patient_3_pre, patient_3_day7, patient_3_day180, patient_4_pre, patient_4_day7 …]
