# Supplementary material for: Circulating microbial RNA and health
Source: Sci Rep. 2015 Nov 18;5:16814. doi: 10.1038/srep16814 (PMC4649493; doi:10.1038/srep16814)
Supplement: Supplementary dataset 8 [file srep16814-s9.xls]

## Sheet: dbCAN result
Circulating microbial RNA and health
Ross Ka-Kit Leung and Ying-Kit Wu
Table S8:	Result of CAZyme from dbCAN for iPOP dataset
		Query	class	e-value	query start	query end	subject start	subject end	coverage	pfam_id	Family	note	description
iPOP	Diseased(RSV infection in day 289)	ebr:ECB_03189|1023~1123|Reading_Frame_2	CBM5	7.6e-07	16	34	10	29	0.45	pfam02839	CBM	Previously known as cellulose-binding domain family V (CBD V).	Modules of approx. 60 residues found in bacterial enzymes. Chitin-binding described in several cases. Distantly related to the CBM12 family.
		ebr:ECB_03189|1355~1455|Reading_Frame_3	CBM5	8.1e-11	2	25	8	31	0.575	pfam02839	CBM	Previously known as cellulose-binding domain family V (CBD V).	Modules of approx. 60 residues found in bacterial enzymes. Chitin-binding described in several cases. Distantly related to the CBM12 family.
		eco:B0271|1222~1322|Reading_Frame_1	GH80	4.6e-06	17	39	2	24	0.349206	cd00978	GH		chitosanase (EC 3.2.1.132)
	recovery (day 290)	ebw:BWG_3124|399~499|Reading_Frame_2	CBM48	4.8e-11	8	36	3	33	0.368421	pfam02922	CBM		Modules of approx. 100 residues with glycogen-binding function, appended to GH13 modules. Also found in the beta subunit (glycogen-binding) of AMP-activated protein kinases (AMPK)
	recovery (day 292)	ecs:ECS3526|344~444|Reading_Frame_3	CBM50	5.7e-07	17	40	7	32	0.575	pfam01476	CBM	Also known as LysM domains	Modules of approx. 50 residues found attached to various enzymes from families GH18, GH19, GH23, GH24, GH25 and GH73, i.e. enzymes cleaving either chitin or peptidoglycan. Binding to chitopentaose demonstrated in the case of Pteris ryukyuensis chitinase A [Ohnuma T et al. (2008) J. Biol. Chem. 283:5178-87 (PMID: 18083709)]. CBM50 modules are also found in a multitude of other enzymes targeting th…
		ecy:ECSE_3129|98~198|Reading_Frame_3	CBM50	5.2e-10	1	25	9	33	0.6	pfam01476	CBM	Also known as LysM domains	Modules of approx. 50 residues found attached to various enzymes from families GH18, GH19, GH23, GH24, GH25 and GH73, i.e. enzymes cleaving either chitin or peptidoglycan. Binding to chitopentaose demonstrated in the case of Pteris ryukyuensis chitinase A [Ohnuma T et al. (2008) J. Biol. Chem. 283:5178-87 (PMID: 18083709)]. CBM50 modules are also found in a multitude of other enzymes targeting th…
		edh:ECDH1_3334|1217~1317|Reading_Frame_3	GH80	3.4e-06	17	39	3	25	0.349206	cd00978	GH		chitosanase (EC 3.2.1.132)
	recovery (day 294)	ebe:B21_03334|946~1134|Reading_Frame_1	GT2	4.3e-14	43	103	2	62	0.357143	pfam00535	GT	Distant similarity to families GT12, GT21, GT27, GT55, GT81 etc.	cellulose synthase (EC 2.4.1.12); chitin synthase (EC 2.4.1.16); dolichyl-phosphate beta-D-mannosyltransferase (EC 2.4.1.83); dolichyl-phosphate beta-glucosyltransferase (EC 2.4.1.117); N-acetylglucosaminyltransferase (EC 2.4.1.-); N-acetylgalactosaminyltransferase (EC 2.4.1.-); hyaluronan synthase (EC 2.4.1.212); chitin oligosaccharide synthase (EC 2.4.1.-); beta-1,3-glucan synthase (EC 2.4.1.34…
		edj:ECDH1ME8569_2652|371~471|Reading_Frame_3	CBM50	5.6e-05	3	32	1	28	0.725	pfam01476	CBM	Also known as LysM domains	Modules of approx. 50 residues found attached to various enzymes from families GH18, GH19, GH23, GH24, GH25 and GH73, i.e. enzymes cleaving either chitin or peptidoglycan. Binding to chitopentaose demonstrated in the case of Pteris ryukyuensis chitinase A [Ohnuma T et al. (2008) J. Biol. Chem. 283:5178-87 (PMID: 18083709)]. CBM50 modules are also found in a multitude of other enzymes targeting th…
		etw:ECSP_2430|293~393|Reading_Frame_3	CBM50	3.6e-06	2	26	1	28	0.6	pfam01476	CBM	Also known as LysM domains	Modules of approx. 50 residues found attached to various enzymes from families GH18, GH19, GH23, GH24, GH25 and GH73, i.e. enzymes cleaving either chitin or peptidoglycan. Binding to chitopentaose demonstrated in the case of Pteris ryukyuensis chitinase A [Ohnuma T et al. (2008) J. Biol. Chem. 283:5178-87 (PMID: 18083709)]. CBM50 modules are also found in a multitude of other enzymes targeting th…
		eun:UMNK88_4100|399~499|Reading_Frame_2	CBM5	3.1e-07	16	37	9	31	0.525	pfam02839	CBM	Previously known as cellulose-binding domain family V (CBD V).	Modules of approx. 60 residues found in bacterial enzymes. Chitin-binding described in several cases. Distantly related to the CBM12 family.
		eun:UMNK88_4100|686~786|Reading_Frame_3	CBM5	4e-05	16	34	14	33	0.45	pfam02839	CBM	Previously known as cellulose-binding domain family V (CBD V).	Modules of approx. 60 residues found in bacterial enzymes. Chitin-binding described in several cases. Distantly related to the CBM12 family.
	recovery (day 297)	ebl:ECD_00702|449~549|Reading_Frame_3	SLH	0.00074	18	36	14	33	0.428571	pfam00395	Cellulosome	S-layer homology domain, anchoring cellulosome onto the bacterial cell surfaces
	recovery (day 301)	ecd:ECDH10B_3606|544~644|Reading_Frame_1	CBM48	5.4e-05	46	72	2	30	0.342105	pfam02922	CBM		Modules of approx. 100 residues with glycogen-binding function, appended to GH13 modules. Also found in the beta subunit (glycogen-binding) of AMP-activated protein kinases (AMPK)
		ecl:ECOLC_0375|1341~1441|Reading_Frame_2	CBM5	1.1e-07	2	22	13	33	0.5	pfam02839	CBM	Previously known as cellulose-binding domain family V (CBD V).	Modules of approx. 60 residues found in bacterial enzymes. Chitin-binding described in several cases. Distantly related to the CBM12 family.
		ecoa:APECO78_20480|382~482|Reading_Frame_1	CBM5	0.00037	16	31	15	30	0.375	pfam02839	CBM	Previously known as cellulose-binding domain family V (CBD V).	Modules of approx. 60 residues found in bacterial enzymes. Chitin-binding described in several cases. Distantly related to the CBM12 family.
		elx:CDCO157_2561|225~325|Reading_Frame_2	CBM50	0.00017	8	27	3	22	0.475	pfam01476	CBM	Also known as LysM domains	Modules of approx. 50 residues found attached to various enzymes from families GH18, GH19, GH23, GH24, GH25 and GH73, i.e. enzymes cleaving either chitin or peptidoglycan. Binding to chitopentaose demonstrated in the case of Pteris ryukyuensis chitinase A [Ohnuma T et al. (2008) J. Biol. Chem. 283:5178-87 (PMID: 18083709)]. CBM50 modules are also found in a multitude of other enzymes targeting th…
Table:	Result of CAZyme from dbCAN for LVAD dataset
		Query	class	e-value	query start	query end	subject start	subject end	coverage	pfam_id	Family	note	description
LVAD	180 days after LVAD treatment (patient 1)	eab:ECABU_C02240|379~568|Reading_Frame_1	GH23	6.3e-10	72	118	3	63	0.340741	cd00254	GH	Corresponds to family 1 of the peptidoglycan lytic transglycosylases described by N.T. Blackburn and A.J. Clarke (2001) J. Mol. Evol. 52, 78-84; Note that 'peptidoglycan lytic transglycosylases' cleave peptidoglycan without intervention of a water molecule.	lysozyme type G (EC 3.2.1.17); peptidoglycan lyase (EC 4.2.2.-) also known in the literature as peptidoglycan lytic transglycosylase
		ebd:ECBD_0310|399~498|Reading_Frame_2	CBM48	4.8e-11	8	36	3	33	0.368421	pfam02922	CBM		Modules of approx. 100 residues with glycogen-binding function, appended to GH13 modules. Also found in the beta subunit (glycogen-binding) of AMP-activated protein kinases (AMPK)
		ebd:ECBD_0310|527~626|Reading_Frame_3	CBM48	0.00013	44	68	3	31	0.315789	pfam02922	CBM		Modules of approx. 100 residues with glycogen-binding function, appended to GH13 modules. Also found in the beta subunit (glycogen-binding) of AMP-activated protein kinases (AMPK)
		ebd:ECBD_0311|84~183|Reading_Frame_2	CBM48	0.00063	19	43	1	32	0.315789	pfam02922	CBM		Modules of approx. 100 residues with glycogen-binding function, appended to GH13 modules. Also found in the beta subunit (glycogen-binding) of AMP-activated protein kinases (AMPK)
		ebd:ECBD_0412|704~948|Reading_Frame_3	CBM5	4.8e-15	2	37	14	49	0.875	pfam02839	CBM	Previously known as cellulose-binding domain family V (CBD V).	Modules of approx. 60 residues found in bacterial enzymes. Chitin-binding described in several cases. Distantly related to the CBM12 family.
		ebd:ECBD_0412|958~1057|Reading_Frame_1	CBM5	4.9e-05	8	39	2	33	0.775	pfam02839	CBM	Previously known as cellulose-binding domain family V (CBD V).	Modules of approx. 60 residues found in bacterial enzymes. Chitin-binding described in several cases. Distantly related to the CBM12 family.
		ebd:ECBD_3837|493~765|Reading_Frame_5	CBM24	0.0002	12	41	38	69	0.381579	self-built	CBM	Formerly known as X59 modules	alpha-1,3-glucan (mutan)-binding function demonstrated in two cases (PMID:10636904)
		ebe:B21_03140|592~962|Reading_Frame_1	CBM5	6.4e-15	2	37	52	87	0.875	pfam02839	CBM	Previously known as cellulose-binding domain family V (CBD V).	Modules of approx. 60 residues found in bacterial enzymes. Chitin-binding described in several cases. Distantly related to the CBM12 family.
		ebe:B21_03890|1049~1148|Reading_Frame_5	CBM10	0.00022	10	28	2	24	0.642857	pfam02013	CBM	Previously known as cellulose-binding domain family X (CBD X).	Modules of approx. 50 residues. The cellulose-binding function has been demonstrated in one case.
		ebe:B21_04233|1545~1749|Reading_Frame_2	GH23	5.8e-16	38	96	2	68	0.42963	cd00254	GH	Corresponds to family 1 of the peptidoglycan lytic transglycosylases described by N.T. Blackburn and A.J. Clarke (2001) J. Mol. Evol. 52, 78-84; Note that 'peptidoglycan lytic transglycosylases' cleave peptidoglycan without intervention of a water molecule.	lysozyme type G (EC 3.2.1.17); peptidoglycan lyase (EC 4.2.2.-) also known in the literature as peptidoglycan lytic transglycosylase
		ebl:ECD_00691|253~755|Reading_Frame_1	GH38	1.2e-47	81	242	1	166	0.598513	pfam01074	GH		alpha-mannosidase (EC 3.2.1.24) ; mannosyl-oligosaccharide alpha-1,3-1,6-mannosidase (EC 3.2.1.114); mannosyl-oligosaccharide alpha-1,3-mannosidase (EC 3.2.1.-)
		ebl:ECD_01077|587~771|Reading_Frame_3	GH73	3.7e-12	38	89	1	61	0.398438	pfam01832	GH	The 3-D structure of Sphingomonas sp. strain A1 FlgJ protein of this family has recently been solved (Hashimotoa et al., BBRC 2009, in press); there is only one, unconfirmed, report of b-1,4-N-acetylmuramoylhydrolase (EC 3.2.1.17) activity	peptidoglycan hydrolase with endo-beta-N-acetylglucosaminidase specificity (EC 3.2.1.-)
		ebl:ECD_03284|364~463|Reading_Frame_1	CBM48	8.7e-10	2	27	3	33	0.328947	pfam02922	CBM		Modules of approx. 100 residues with glycogen-binding function, appended to GH13 modules. Also found in the beta subunit (glycogen-binding) of AMP-activated protein kinases (AMPK)
		ebl:ECD_03930|978~1274|Reading_Frame_5	CBM10	0.00039	7	28	41	66	0.75	pfam02013	CBM	Previously known as cellulose-binding domain family X (CBD X).	Modules of approx. 50 residues. The cellulose-binding function has been demonstrated in one case.
		ebr:ECB_01647|152~334|Reading_Frame_3	CBM50	7.1e-05	11	40	2	34	0.725	pfam01476	CBM	Also known as LysM domains	Modules of approx. 50 residues found attached to various enzymes from families GH18, GH19, GH23, GH24, GH25 and GH73, i.e. enzymes cleaving either chitin or peptidoglycan. Binding to chitopentaose demonstrated in the case of Pteris ryukyuensis chitinase A [Ohnuma T et al. (2008) J. Biol. Chem. 283:5178-87 (PMID: 18083709)]. CBM50 modules are also found in a multitude of other enzymes targeting th…
		ebr:ECB_03189|1492~1656|Reading_Frame_1	CBM5	0.00066	1	25	28	52	0.6	pfam02839	CBM	Previously known as cellulose-binding domain family V (CBD V).	Modules of approx. 60 residues found in bacterial enzymes. Chitin-binding described in several cases. Distantly related to the CBM12 family.
		ebr:ECB_03284|260~456|Reading_Frame_3	CBM48	9.9e-08	2	25	37	65	0.302632	pfam02922	CBM		Modules of approx. 100 residues with glycogen-binding function, appended to GH13 modules. Also found in the beta subunit (glycogen-binding) of AMP-activated protein kinases (AMPK)
		ebr:ECB_03478|305~588|Reading_Frame_3	GT9	2.8e-05	35	104	8	94	0.306667	pfam01075	GT		lipopolysaccharide N-acetylglucosaminyltransferase (EC 2.4.1.56); heptosyltransferase (EC 2.4.-.-).
		ebr:ECB_03930|1003~1180|Reading_Frame_4	CBM10	0.00014	7	28	10	35	0.75	pfam02013	CBM	Previously known as cellulose-binding domain family X (CBD X).	Modules of approx. 50 residues. The cellulose-binding function has been demonstrated in one case.
		ebw:BWG_2910|482~664|Reading_Frame_3	GT51	6.5e-18	111	169	1	59	0.327684	pfam00912	GT	There are two categories of enzymes in this family : monofunctional (just the GT51 module) or bifunctional (GT51 module attached to a penicillin-binding transpeptidase module). These enzymes utilise Und-PP-MurAc-(GlcNAc)-pentapeptide as the sugar donor.	murein polymerase (EC 2.4.1.129).
		ebw:BWG_3029|730~926|Reading_Frame_1	CBM5	1.2e-05	17	40	1	31	0.575	pfam02839	CBM	Previously known as cellulose-binding domain family V (CBD V).	Modules of approx. 60 residues found in bacterial enzymes. Chitin-binding described in several cases. Distantly related to the CBM12 family.
		ebw:BWG_3087|162~392|Reading_Frame_2	GT51	3.1e-29	2	77	1	76	0.423729	pfam00912	GT	There are two categories of enzymes in this family : monofunctional (just the GT51 module) or bifunctional (GT51 module attached to a penicillin-binding transpeptidase module). These enzymes utilise Und-PP-MurAc-(GlcNAc)-pentapeptide as the sugar donor.	murein polymerase (EC 2.4.1.129).
		ebw:BWG_3124|458~720|Reading_Frame_3	CBM48	2.8e-10	27	72	1	58	0.592105	pfam02922	CBM		Modules of approx. 100 residues with glycogen-binding function, appended to GH13 modules. Also found in the beta subunit (glycogen-binding) of AMP-activated protein kinases (AMPK)
		ecd:ECDH10B_1076|343~530|Reading_Frame_1	AA6	1.2e-22	114	176	2	62	0.317949
		ecd:ECDH10B_3571|185~368|Reading_Frame_3	GT51	1.8e-22	11	69	2	60	0.327684	pfam00912	GT	There are two categories of enzymes in this family : monofunctional (just the GT51 module) or bifunctional (GT51 module attached to a penicillin-binding transpeptidase module). These enzymes utilise Und-PP-MurAc-(GlcNAc)-pentapeptide as the sugar donor.	murein polymerase (EC 2.4.1.129).
		ecd:ECDH10B_3606|356~501|Reading_Frame_3	CBM48	2.6e-13	2	37	5	48	0.460526	pfam02922	CBM		Modules of approx. 100 residues with glycogen-binding function, appended to GH13 modules. Also found in the beta subunit (glycogen-binding) of AMP-activated protein kinases (AMPK)
		ecd:ECDH10B_3906|794~1045|Reading_Frame_3	CE1	1.3e-13	101	177	4	76	0.334802	pfam00756	CE	Family CE1 also contains lots of other esterases such as PHB depolymerases.	acetyl xylan esterase (EC 3.1.1.72); cinnamoyl esterase (EC 3.1.1.-); feruloyl esterase (EC 3.1.1.73); carboxylesterase (EC 3.1.1.1); S-formylglutathione hydrolase (EC 3.1.2.12)
		ecd:ST842|610~893|Reading_Frame_1	CBM5	1.3e-05	16	40	40	71	0.6	pfam02839	CBM	Previously known as cellulose-binding domain family V (CBD V).	Modules of approx. 60 residues found in bacterial enzymes. Chitin-binding described in several cases. Distantly related to the CBM12 family.
		ece:Z3223|99~279|Reading_Frame_2	GT2	4.4e-10	27	86	1	60	0.35119	pfam00535	GT	Distant similarity to families GT12, GT21, GT27, GT55, GT81 etc.	cellulose synthase (EC 2.4.1.12); chitin synthase (EC 2.4.1.16); dolichyl-phosphate beta-D-mannosyltransferase (EC 2.4.1.83); dolichyl-phosphate beta-glucosyltransferase (EC 2.4.1.117); N-acetylglucosaminyltransferase (EC 2.4.1.-); N-acetylgalactosaminyltransferase (EC 2.4.1.-); hyaluronan synthase (EC 2.4.1.212); chitin oligosaccharide synthase (EC 2.4.1.-); beta-1,3-glucan synthase (EC 2.4.1.34…
		ece:Z4794|176~418|Reading_Frame_3	CBM48	2.8e-06	45	71	5	41	0.342105	pfam02922	CBM		Modules of approx. 100 residues with glycogen-binding function, appended to GH13 modules. Also found in the beta subunit (glycogen-binding) of AMP-activated protein kinases (AMPK)
		ecf:ECH74115_4935|634~757|Reading_Frame_6	CBM1	0.00076	7	25	12	31	0.62069	pfam00734	CBM	Previously known as cellulose-binding domain family I (CBD I).	Modules of approx. 40 residues found almost exclusively in fungi. The cellulose-binding function has been demonstrated in many cases, and appears to be mediated by three aromatic residues separated by about 10.4 angstrom and which form a flat surface. The only non-fungal occurence of CBM1 is in an algal non-hydrolytic polysaccharide-binding protein which is composed of four repeated CBM1 modules.…
		ecj:Y75_P0239|41~140|Reading_Frame_4	CBM18	0.00019	18	35	1	18	0.447368	smart00270	CBM		Modules of approx. 40 residues. The chitin-binding function has been demonstrated in many cases. These modules are found attached to a number of chitinase catalytic domains, but also in non-catalytic proteins either in isolation or as multiple repeats.
		ecj:Y75_P1083|175~274|Reading_Frame_1	CBM50	6.7e-05	13	40	1	32	0.675	pfam01476	CBM	Also known as LysM domains	Modules of approx. 50 residues found attached to various enzymes from families GH18, GH19, GH23, GH24, GH25 and GH73, i.e. enzymes cleaving either chitin or peptidoglycan. Binding to chitopentaose demonstrated in the case of Pteris ryukyuensis chitinase A [Ohnuma T et al. (2008) J. Biol. Chem. 283:5178-87 (PMID: 18083709)]. CBM50 modules are also found in a multitude of other enzymes targeting th…
		ecj:Y75_P2064|511~706|Reading_Frame_1	GH25	3.8e-15	99	167	2	65	0.384181	pfam01183	GH		lysozyme (EC 3.2.1.17)
		ecj:Y75_P3838|1428~1527|Reading_Frame_2	CBM5	3.3e-06	19	37	1	19	0.45	pfam02839	CBM	Previously known as cellulose-binding domain family V (CBD V).	Modules of approx. 60 residues found in bacterial enzymes. Chitin-binding described in several cases. Distantly related to the CBM12 family.
		ecj:Y75_P3838|1602~1804|Reading_Frame_2	CBM5	0.00014	14	40	4	30	0.65	pfam02839	CBM	Previously known as cellulose-binding domain family V (CBD V).	Modules of approx. 60 residues found in bacterial enzymes. Chitin-binding described in several cases. Distantly related to the CBM12 family.
		ecj:Y75_P3838|925~1104|Reading_Frame_1	CBM5	0.00012	16	30	43	57	0.35	pfam02839	CBM	Previously known as cellulose-binding domain family V (CBD V).	Modules of approx. 60 residues found in bacterial enzymes. Chitin-binding described in several cases. Distantly related to the CBM12 family.
		eck:EC55989_1791|162~316|Reading_Frame_2	GH109	1.6e-10	64	110	3	49	0.365079	pfam01408	GH	Created following Liu et al. (2007) Nature Biotechnol 25:454-64 (PMID: 17401360); the enzymes in this family display an unusual mechanism involving NAD+	alpha-N-acetylgalactosaminidase (EC 3.2.1.49)
		eck:EC55989_3841|647~1048|Reading_Frame_3	GH13	9.2e-29	44	167	1	128	0.411371	pfam00128	GH	New: many members have been assigned to subfamilies as described by Stam et al. (2006) Protein Eng Des Sel. 19, 555-562 (PMID: 17085431)	alpha-amylase (EC 3.2.1.1); pullulanase (EC 3.2.1.41); cyclomaltodextrin glucanotransferase (EC 2.4.1.19); cyclomaltodextrinase (EC 3.2.1.54); trehalose-6-phosphate hydrolase (EC 3.2.1.93); oligo-alpha-glucosidase (EC 3.2.1.10); maltogenic amylase (EC 3.2.1.133); neopullulanase (EC 3.2.1.135); alpha-glucosidase (EC 3.2.1.20); maltotetraose-forming alpha-amylase (EC 3.2.1.60); isoamylase (EC 3.2.1…
		eck:EC55989_4095|868~1045|Reading_Frame_1	GT4	7.9e-08	105	159	1	56	0.3375	pfam00534	GT		sucrose synthase (EC 2.4.1.13); sucrose-phosphate synthase (EC 2.4.1.14); alpha-glucosyltransferase (EC 2.4.1.52); lipopolysaccharide N-acetylglucosaminyltransferase (EC 2.4.1.56); GDP-Man alpha-mannosyltransferase (EC 2.4.1.-); 1,2-diacylglycerol 3-glucosyltransferase (EC 2.4.1.157); diglucosyl diacylglycerol synthase (EC 2.4.1.208); digalactosyldiacylglycerol synthase (EC 2.4.1.141); trehalose …
		ecl:ECOLC_0375|106~269|Reading_Frame_1	CBM5	1.7e-07	15	40	3	35	0.625	pfam02839	CBM	Previously known as cellulose-binding domain family V (CBD V).	Modules of approx. 60 residues found in bacterial enzymes. Chitin-binding described in several cases. Distantly related to the CBM12 family.
		ecl:ECOLC_0613|52~304|Reading_Frame_1	GH109	1.4e-06	61	108	36	83	0.373016	pfam01408	GH	Created following Liu et al. (2007) Nature Biotechnol 25:454-64 (PMID: 17401360); the enzymes in this family display an unusual mechanism involving NAD+	alpha-N-acetylgalactosaminidase (EC 3.2.1.49)
		ecl:ECOLC_3322|3426~3598|Reading_Frame_2	CBM35	0.00032	25	73	9	55	0.390244	pfam03422	CBM		Modules of approx. 130 residues. A module that is conserved in three Cellvibrio xylan-degrading enzymes binds to xylan and the interaction is calcium dependent, while a module from a Cellvibrio mannanase binds to decorated soluble mannans and mannooligosaccharides. A module in a
		ecl:ECOLC_3529|976~1138|Reading_Frame_1	CE4	5e-07	84	128	2	46	0.338462	pfam01522	CE		acetyl xylan esterase (EC 3.1.1.72); chitin deacetylase (EC 3.5.1.41); chitooligosaccharide deacetylase (EC 3.5.1.-); peptidoglycan GlcNAc deacetylase (EC 3.5.1.-); peptidoglycan N-acetylmuramic acid deacetylase (EC 3.5.1.-).
		ecm:ECSMS35_1146|34~213|Reading_Frame_1	CBM50	0.0005	7	27	26	46	0.5	pfam01476	CBM	Also known as LysM domains	Modules of approx. 50 residues found attached to various enzymes from families GH18, GH19, GH23, GH24, GH25 and GH73, i.e. enzymes cleaving either chitin or peptidoglycan. Binding to chitopentaose demonstrated in the case of Pteris ryukyuensis chitinase A [Ohnuma T et al. (2008) J. Biol. Chem. 283:5178-87 (PMID: 18083709)]. CBM50 modules are also found in a multitude of other enzymes targeting th…
		eco:B0248|91~269|Reading_Frame_4	CBM18	0.0002	15	32	41	58	0.447368	smart00270	CBM		Modules of approx. 40 residues. The chitin-binding function has been demonstrated in many cases. These modules are found attached to a number of chitinase catalytic domains, but also in non-catalytic proteins either in isolation or as multiple repeats.
		eco:B1734|206~426|Reading_Frame_3	GH4	4.5e-33	64	135	2	73	0.396648	pfam02056	GH	The enzymes in this family display an unusual mechanism involving NAD+.	maltose-6-phosphate glucosidase (EC 3.2.1.122); alpha-glucosidase (EC 3.2.1.20); alpha-galactosidase (EC 3.2.1.22); 6-phospho-beta-glucosidase (EC 3.2.1.86); alpha-glucuronidase (EC 3.2.1.139).
		eco:B3533|933~1121|Reading_Frame_2	GT2	3.8e-14	39	97	2	60	0.345238	pfam00535	GT	Distant similarity to families GT12, GT21, GT27, GT55, GT81 etc.	cellulose synthase (EC 2.4.1.12); chitin synthase (EC 2.4.1.16); dolichyl-phosphate beta-D-mannosyltransferase (EC 2.4.1.83); dolichyl-phosphate beta-glucosyltransferase (EC 2.4.1.117); N-acetylglucosaminyltransferase (EC 2.4.1.-); N-acetylgalactosaminyltransferase (EC 2.4.1.-); hyaluronan synthase (EC 2.4.1.212); chitin oligosaccharide synthase (EC 2.4.1.-); beta-1,3-glucan synthase (EC 2.4.1.34…
		eco:B3794|440~690|Reading_Frame_3	GT26	5.8e-36	89	170	2	83	0.473684	pfam03808	GT		UDP-ManNAcA: beta-N-acetyl mannosaminuronyltransferase (EC 2.4.1.-); UDP-ManNAc: beta-N-acetyl-mannosaminyltransferase (EC 2.4.1.-); UDP-Glc: beta-1,4-glucosyltransferase (EC 2.4.1.-).
		ecoa:APECO78_05325|143~371|Reading_Frame_3	CE14	5e-05	31	109	2	64	0.629032	pfam02585	CE		N-acetyl-1-D-myo-inosityl-2-amino-2-deoxy-alpha-D-glucopyranoside deacetylase (EC 3.5.1.89); diacetylchitobiose deacetylase (EC 3.5.1.-); mycothiol S-conjugate amidase (EC 3.5.1.-)
		ecoa:APECO78_21960|143~428|Reading_Frame_3	GT8	4e-16	60	150	6	94	0.350195	pfam01501	GT	Distant similarity to family GT24	lipopolysaccharide alpha-1,3-galactosyltransferase (EC 2.4.1.44); UDP-Glc: (glucosyl)lipopolysaccharide alpha-1,2-glucosyltransferase (EC 2.4.1.-); lipopolysaccharide glucosyltransferase 1 (EC 2.4.1.58); glycogenin glucosyltransferase (EC 2.4.1.186); inositol 1-alpha-galactosyltransferase (galactinol synthase) (EC 2.4.1.123); homogalacturonan alpha-1,4-galacturonosyltransferase (EC 2.4.1.43); UDP…
		ecoa:APECO78_22475|212~703|Reading_Frame_3	GH1	6.3e-58	68	226	2	162	0.368298	pfam00232	GH		beta-glucosidase (EC 3.2.1.21); beta-galactosidase (EC 3.2.1.23); beta-mannosidase (EC 3.2.1.25); beta-glucuronidase (EC 3.2.1.31); beta-D-fucosidase (EC 3.2.1.38); phlorizin hydrolase (EC 3.2.1.62); exo-beta-1,4-glucanase (EC 3.2.1.74); 6-phospho-beta-galactosidase (EC 3.2.1.85); 6-phospho-beta-glucosidase (EC 3.2.1.86); strictosidine beta-glucosidase (EC 3.2.1.105); lactase (EC 3.2.1.108); amyg…
		ecok:ECMDS42_0199|1048~1298|Reading_Frame_1	CBM50	2.3e-10	8	39	1	35	0.775	pfam01476	CBM	Also known as LysM domains	Modules of approx. 50 residues found attached to various enzymes from families GH18, GH19, GH23, GH24, GH25 and GH73, i.e. enzymes cleaving either chitin or peptidoglycan. Binding to chitopentaose demonstrated in the case of Pteris ryukyuensis chitinase A [Ohnuma T et al. (2008) J. Biol. Chem. 283:5178-87 (PMID: 18083709)]. CBM50 modules are also found in a multitude of other enzymes targeting th…
		ecok:ECMDS42_0199|1048~1298|Reading_Frame_1	CBM50	1.2e-11	1	27	53	79	0.65	pfam01476	CBM	Also known as LysM domains	Modules of approx. 50 residues found attached to various enzymes from families GH18, GH19, GH23, GH24, GH25 and GH73, i.e. enzymes cleaving either chitin or peptidoglycan. Binding to chitopentaose demonstrated in the case of Pteris ryukyuensis chitinase A [Ohnuma T et al. (2008) J. Biol. Chem. 283:5178-87 (PMID: 18083709)]. CBM50 modules are also found in a multitude of other enzymes targeting th…
		ecok:ECMDS42_2556|3~284|Reading_Frame_2	GH109	5.8e-05	1	88	7	85	0.690476	pfam01408	GH	Created following Liu et al. (2007) Nature Biotechnol 25:454-64 (PMID: 17401360); the enzymes in this family display an unusual mechanism involving NAD+	alpha-N-acetylgalactosaminidase (EC 3.2.1.49)
		ecok:ECMDS42_3156|189~288|Reading_Frame_2	CBM48	0.00025	17	41	1	31	0.315789	pfam02922	CBM		Modules of approx. 100 residues with glycogen-binding function, appended to GH13 modules. Also found in the beta subunit (glycogen-binding) of AMP-activated protein kinases (AMPK)
		ecr:ECIAI1_0362|203~368|Reading_Frame_3	GT2	7.2e-09	38	90	1	53	0.309524	pfam00535	GT	Distant similarity to families GT12, GT21, GT27, GT55, GT81 etc.	cellulose synthase (EC 2.4.1.12); chitin synthase (EC 2.4.1.16); dolichyl-phosphate beta-D-mannosyltransferase (EC 2.4.1.83); dolichyl-phosphate beta-glucosyltransferase (EC 2.4.1.117); N-acetylglucosaminyltransferase (EC 2.4.1.-); N-acetylgalactosaminyltransferase (EC 2.4.1.-); hyaluronan synthase (EC 2.4.1.212); chitin oligosaccharide synthase (EC 2.4.1.-); beta-1,3-glucan synthase (EC 2.4.1.34…
		ecr:ECIAI1_1117|749~918|Reading_Frame_3	GH73	3e-10	84	127	2	45	0.335938	pfam01832	GH	The 3-D structure of Sphingomonas sp. strain A1 FlgJ protein of this family has recently been solved (Hashimotoa et al., BBRC 2009, in press); there is only one, unconfirmed, report of b-1,4-N-acetylmuramoylhydrolase (EC 3.2.1.17) activity	peptidoglycan hydrolase with endo-beta-N-acetylglucosaminidase specificity (EC 3.2.1.-)
		ecr:ECIAI1_3796|33~370|Reading_Frame_2	GT8	2.8e-15	28	128	11	109	0.389105	pfam01501	GT	Distant similarity to family GT24	lipopolysaccharide alpha-1,3-galactosyltransferase (EC 2.4.1.44); UDP-Glc: (glucosyl)lipopolysaccharide alpha-1,2-glucosyltransferase (EC 2.4.1.-); lipopolysaccharide glucosyltransferase 1 (EC 2.4.1.58); glycogenin glucosyltransferase (EC 2.4.1.186); inositol 1-alpha-galactosyltransferase (galactinol synthase) (EC 2.4.1.123); homogalacturonan alpha-1,4-galacturonosyltransferase (EC 2.4.1.43); UDP…
		ecs:ECS0094|578~751|Reading_Frame_3	GT28	5.8e-13	20	71	2	57	0.324841	pfam04101	GT	Distantly related to family GT1	1,2-diacylglycerol 3-beta-galactosyltransferase (EC 2.4.1.46); 1,2-diacylglycerol 3-beta-glucosyltransferase (EC 2.4.1.157); UDP-GlcNAc: Und-PP-MurAc-pentapeptide beta-N-acetylglucosaminyltransferase (EC 2.4.1.227).
		ecx:ECHS_A0215|1110~1209|Reading_Frame_2	CBM50	1.3e-05	16	39	1	26	0.575	pfam01476	CBM	Also known as LysM domains	Modules of approx. 50 residues found attached to various enzymes from families GH18, GH19, GH23, GH24, GH25 and GH73, i.e. enzymes cleaving either chitin or peptidoglycan. Binding to chitopentaose demonstrated in the case of Pteris ryukyuensis chitinase A [Ohnuma T et al. (2008) J. Biol. Chem. 283:5178-87 (PMID: 18083709)]. CBM50 modules are also found in a multitude of other enzymes targeting th…
		ecx:ECHS_A3401|282~468|Reading_Frame_2	GT51	6.8e-16	44	105	1	62	0.344633	pfam00912	GT	There are two categories of enzymes in this family : monofunctional (just the GT51 module) or bifunctional (GT51 module attached to a penicillin-binding transpeptidase module). These enzymes utilise Und-PP-MurAc-(GlcNAc)-pentapeptide as the sugar donor.	murein polymerase (EC 2.4.1.129).
		ecx:ECHS_A3533|56~247|Reading_Frame_3	CBM5	1.3e-06	15	40	19	51	0.625	pfam02839	CBM	Previously known as cellulose-binding domain family V (CBD V).	Modules of approx. 60 residues found in bacterial enzymes. Chitin-binding described in several cases. Distantly related to the CBM12 family.
		ecy:ECSE_2329|32~226|Reading_Frame_3	GT2	6.3e-08	16	71	11	64	0.327381	pfam00535	GT	Distant similarity to families GT12, GT21, GT27, GT55, GT81 etc.	cellulose synthase (EC 2.4.1.12); chitin synthase (EC 2.4.1.16); dolichyl-phosphate beta-D-mannosyltransferase (EC 2.4.1.83); dolichyl-phosphate beta-glucosyltransferase (EC 2.4.1.117); N-acetylglucosaminyltransferase (EC 2.4.1.-); N-acetylgalactosaminyltransferase (EC 2.4.1.-); hyaluronan synthase (EC 2.4.1.212); chitin oligosaccharide synthase (EC 2.4.1.-); beta-1,3-glucan synthase (EC 2.4.1.34…
		ecy:ECSE_3700|110~306|Reading_Frame_3	CBM48	1.2e-10	30	71	4	63	0.539474	pfam02922	CBM		Modules of approx. 100 residues with glycogen-binding function, appended to GH13 modules. Also found in the beta subunit (glycogen-binding) of AMP-activated protein kinases (AMPK)
		ecy:ECSE_3968|310~501|Reading_Frame_1	GH4	6.7e-27	100	163	1	64	0.351955	pfam02056	GH	The enzymes in this family display an unusual mechanism involving NAD+.	maltose-6-phosphate glucosidase (EC 3.2.1.122); alpha-glucosidase (EC 3.2.1.20); alpha-galactosidase (EC 3.2.1.22); 6-phospho-beta-glucosidase (EC 3.2.1.86); alpha-glucuronidase (EC 3.2.1.139).
		edh:ECDH1_0283|85~184|Reading_Frame_1	CBM48	0.00063	19	43	1	32	0.315789	pfam02922	CBM		Modules of approx. 100 residues with glycogen-binding function, appended to GH13 modules. Also found in the beta subunit (glycogen-binding) of AMP-activated protein kinases (AMPK)
		edh:ECDH1_0375|1405~1661|Reading_Frame_1	CBM5	4e-09	12	37	2	27	0.625	pfam02839	CBM	Previously known as cellulose-binding domain family V (CBD V).	Modules of approx. 60 residues found in bacterial enzymes. Chitin-binding described in several cases. Distantly related to the CBM12 family.
		edh:ECDH1_0375|260~531|Reading_Frame_3	CBM5	6e-05	16	40	55	86	0.6	pfam02839	CBM	Previously known as cellulose-binding domain family V (CBD V).	Modules of approx. 60 residues found in bacterial enzymes. Chitin-binding described in several cases. Distantly related to the CBM12 family.
		edh:ECDH1_0875|554~717|Reading_Frame_3	GH102	4.2e-18	89	139	2	53	0.318471	pfam03562	GH	Corresponds to family 2 of the peptidoglycan lytic transglycosylases described by N.T. Blackburn and A.J. Clarke (2001) J. Mol. Evol. 52, 78-84	peptidoglycan lytic transglycosylase (EC 3.2.1.-)
		edh:ECDH1_1971|425~524|Reading_Frame_1	CBM50	0.00078	11	39	2	30	0.7	pfam01476	CBM	Also known as LysM domains	Modules of approx. 50 residues found attached to various enzymes from families GH18, GH19, GH23, GH24, GH25 and GH73, i.e. enzymes cleaving either chitin or peptidoglycan. Binding to chitopentaose demonstrated in the case of Pteris ryukyuensis chitinase A [Ohnuma T et al. (2008) J. Biol. Chem. 283:5178-87 (PMID: 18083709)]. CBM50 modules are also found in a multitude of other enzymes targeting th…
		edh:ECDH1_3453|582~832|Reading_Frame_2	GT51	1.7e-22	7	77	13	83	0.39548	pfam00912	GT	There are two categories of enzymes in this family : monofunctional (just the GT51 module) or bifunctional (GT51 module attached to a penicillin-binding transpeptidase module). These enzymes utilise Und-PP-MurAc-(GlcNAc)-pentapeptide as the sugar donor.	murein polymerase (EC 2.4.1.129).
		edj:ECDH1ME8569_0236|96~277|Reading_Frame_6	CBM18	0.00033	15	32	43	60	0.447368	smart00270	CBM		Modules of approx. 40 residues. The chitin-binding function has been demonstrated in many cases. These modules are found attached to a number of chitinase catalytic domains, but also in non-catalytic proteins either in isolation or as multiple repeats.
		edj:ECDH1ME8569_0478|196~395|Reading_Frame_1	CE3	4.1e-09	56	115	2	61	0.304124	cd01833	CE		acetyl xylan esterase (EC 3.1.1.72).
		edj:ECDH1ME8569_3216|1350~1449|Reading_Frame_2	CBM5	3.4e-10	2	25	10	33	0.575	pfam02839	CBM	Previously known as cellulose-binding domain family V (CBD V).	Modules of approx. 60 residues found in bacterial enzymes. Chitin-binding described in several cases. Distantly related to the CBM12 family.
		edj:ECDH1ME8569_3216|1499~1835|Reading_Frame_3	CBM5	2e-07	1	40	25	64	0.975	pfam02839	CBM	Previously known as cellulose-binding domain family V (CBD V).	Modules of approx. 60 residues found in bacterial enzymes. Chitin-binding described in several cases. Distantly related to the CBM12 family.
		edj:ECDH1ME8569_3412|948~1136|Reading_Frame_2	GT2	6.4e-14	46	103	4	61	0.339286	pfam00535	GT	Distant similarity to families GT12, GT21, GT27, GT55, GT81 etc.	cellulose synthase (EC 2.4.1.12); chitin synthase (EC 2.4.1.16); dolichyl-phosphate beta-D-mannosyltransferase (EC 2.4.1.83); dolichyl-phosphate beta-glucosyltransferase (EC 2.4.1.117); N-acetylglucosaminyltransferase (EC 2.4.1.-); N-acetylgalactosaminyltransferase (EC 2.4.1.-); hyaluronan synthase (EC 2.4.1.212); chitin oligosaccharide synthase (EC 2.4.1.-); beta-1,3-glucan synthase (EC 2.4.1.34…
		edj:ECDH1ME8569_3677|230~635|Reading_Frame_3	GT26	4.1e-48	24	151	8	134	0.74269	pfam03808	GT		UDP-ManNAcA: beta-N-acetyl mannosaminuronyltransferase (EC 2.4.1.-); UDP-ManNAc: beta-N-acetyl-mannosaminyltransferase (EC 2.4.1.-); UDP-Glc: beta-1,4-glucosyltransferase (EC 2.4.1.-).
		ekf:KO11_01000|851~950|Reading_Frame_3	CBM50	2.2e-09	1	19	13	31	0.45	pfam01476	CBM	Also known as LysM domains	Modules of approx. 50 residues found attached to various enzymes from families GH18, GH19, GH23, GH24, GH25 and GH73, i.e. enzymes cleaving either chitin or peptidoglycan. Binding to chitopentaose demonstrated in the case of Pteris ryukyuensis chitinase A [Ohnuma T et al. (2008) J. Biol. Chem. 283:5178-87 (PMID: 18083709)]. CBM50 modules are also found in a multitude of other enzymes targeting th…
		ekf:KO11_04560|184~502|Reading_Frame_1	GT8	2.7e-15	70	165	2	94	0.36965	pfam01501	GT	Distant similarity to family GT24	lipopolysaccharide alpha-1,3-galactosyltransferase (EC 2.4.1.44); UDP-Glc: (glucosyl)lipopolysaccharide alpha-1,2-glucosyltransferase (EC 2.4.1.-); lipopolysaccharide glucosyltransferase 1 (EC 2.4.1.58); glycogenin glucosyltransferase (EC 2.4.1.186); inositol 1-alpha-galactosyltransferase (galactinol synthase) (EC 2.4.1.123); homogalacturonan alpha-1,4-galacturonosyltransferase (EC 2.4.1.43); UDP…
		ekf:KO11_08440|139~238|Reading_Frame_1	CBM50	8.9e-09	6	34	1	33	0.7	pfam01476	CBM	Also known as LysM domains	Modules of approx. 50 residues found attached to various enzymes from families GH18, GH19, GH23, GH24, GH25 and GH73, i.e. enzymes cleaving either chitin or peptidoglycan. Binding to chitopentaose demonstrated in the case of Pteris ryukyuensis chitinase A [Ohnuma T et al. (2008) J. Biol. Chem. 283:5178-87 (PMID: 18083709)]. CBM50 modules are also found in a multitude of other enzymes targeting th…
		ekf:KO11_12560|678~867|Reading_Frame_2	GT4	3.6e-07	7	65	3	59	0.3625	pfam00534	GT		sucrose synthase (EC 2.4.1.13); sucrose-phosphate synthase (EC 2.4.1.14); alpha-glucosyltransferase (EC 2.4.1.52); lipopolysaccharide N-acetylglucosaminyltransferase (EC 2.4.1.56); GDP-Man alpha-mannosyltransferase (EC 2.4.1.-); 1,2-diacylglycerol 3-glucosyltransferase (EC 2.4.1.157); diglucosyl diacylglycerol synthase (EC 2.4.1.208); digalactosyldiacylglycerol synthase (EC 2.4.1.141); trehalose …
		ekf:KO11_14355|39~217|Reading_Frame_2	CBM50	0.00013	1	30	29	58	0.725	pfam01476	CBM	Also known as LysM domains	Modules of approx. 50 residues found attached to various enzymes from families GH18, GH19, GH23, GH24, GH25 and GH73, i.e. enzymes cleaving either chitin or peptidoglycan. Binding to chitopentaose demonstrated in the case of Pteris ryukyuensis chitinase A [Ohnuma T et al. (2008) J. Biol. Chem. 283:5178-87 (PMID: 18083709)]. CBM50 modules are also found in a multitude of other enzymes targeting th…
		ekf:KO11_15015|290~480|Reading_Frame_3	GH24	2.7e-16	76	128	1	54	0.379562	cd00737	GH		lysozyme (EC 3.2.1.17)
		eko:EKO11_0090|59~241|Reading_Frame_3	GT30	5.6e-21	12	66	5	59	0.305085	pfam04413	GT	These enzymes use a nucleotide monophosphosugar as the donor (CMP-b-KDO) instead of a nucleotide diphosphosugar	CMP-beta-KDO: alpha-3-deoxy-D-manno-octulosonic-acid (KDO) transferase (EC 2.4.99.-).
		eko:EKO11_0309|66~165|Reading_Frame_2	CBM48	0.00019	3	28	3	29	0.328947	pfam02922	CBM		Modules of approx. 100 residues with glycogen-binding function, appended to GH13 modules. Also found in the beta subunit (glycogen-binding) of AMP-activated protein kinases (AMPK)
		eko:EKO11_1913|189~378|Reading_Frame_2	CBM50	2.6e-06	1	23	35	57	0.55	pfam01476	CBM	Also known as LysM domains	Modules of approx. 50 residues found attached to various enzymes from families GH18, GH19, GH23, GH24, GH25 and GH73, i.e. enzymes cleaving either chitin or peptidoglycan. Binding to chitopentaose demonstrated in the case of Pteris ryukyuensis chitinase A [Ohnuma T et al. (2008) J. Biol. Chem. 283:5178-87 (PMID: 18083709)]. CBM50 modules are also found in a multitude of other enzymes targeting th…
		eko:PL21|362~543|Reading_Frame_3	GH4	5.1e-23	119	177	2	60	0.324022	pfam02056	GH	The enzymes in this family display an unusual mechanism involving NAD+.	maltose-6-phosphate glucosidase (EC 3.2.1.122); alpha-glucosidase (EC 3.2.1.20); alpha-galactosidase (EC 3.2.1.22); 6-phospho-beta-glucosidase (EC 3.2.1.86); alpha-glucuronidase (EC 3.2.1.139).
		elf:LF82_2836|218~411|Reading_Frame_3	GH24	1.2e-16	52	114	1	64	0.452555	cd00737	GH		lysozyme (EC 3.2.1.17)
		elh:ETEC_2241|560~723|Reading_Frame_3	GH25	5.1e-13	115	173	1	54	0.327684	pfam01183	GH		lysozyme (EC 3.2.1.17)
		elh:ETEC_2862|245~344|Reading_Frame_3	CBM50	1.1e-06	1	15	17	31	0.35	pfam01476	CBM	Also known as LysM domains	Modules of approx. 50 residues found attached to various enzymes from families GH18, GH19, GH23, GH24, GH25 and GH73, i.e. enzymes cleaving either chitin or peptidoglycan. Binding to chitopentaose demonstrated in the case of Pteris ryukyuensis chitinase A [Ohnuma T et al. (2008) J. Biol. Chem. 283:5178-87 (PMID: 18083709)]. CBM50 modules are also found in a multitude of other enzymes targeting th…
		elh:ETEC_2862|348~447|Reading_Frame_2	CBM50	6.1e-07	17	40	6	31	0.575	pfam01476	CBM	Also known as LysM domains	Modules of approx. 50 residues found attached to various enzymes from families GH18, GH19, GH23, GH24, GH25 and GH73, i.e. enzymes cleaving either chitin or peptidoglycan. Binding to chitopentaose demonstrated in the case of Pteris ryukyuensis chitinase A [Ohnuma T et al. (2008) J. Biol. Chem. 283:5178-87 (PMID: 18083709)]. CBM50 modules are also found in a multitude of other enzymes targeting th…
		elh:ETEC_3247|105~1433|Reading_Frame_2	AA7	9.2e-19	12	193	15	203	0.395197
		elh:ETEC_3402|44~816|Reading_Frame_3	CE9	5.2e-86	5	266	1	257	0.699732	cd00854	CE		N-acetylglucosamine 6-phosphate deacetylase (EC 3.5.1.25); N-acetylgalactosamine-6-phosphate deacetylase (EC 3.5.1.80).
		elh:ETEC_3590|37~282|Reading_Frame_1	CBM5	2.1e-06	15	40	26	58	0.625	pfam02839	CBM	Previously known as cellulose-binding domain family V (CBD V).	Modules of approx. 60 residues found in bacterial enzymes. Chitin-binding described in several cases. Distantly related to the CBM12 family.
		elh:ETEC_3590|383~593|Reading_Frame_3	CBM5	1.3e-05	16	40	14	45	0.6	pfam02839	CBM	Previously known as cellulose-binding domain family V (CBD V).	Modules of approx. 60 residues found in bacterial enzymes. Chitin-binding described in several cases. Distantly related to the CBM12 family.
		elh:ETEC_3704|405~686|Reading_Frame_2	GT2	0.00044	51	117	25	91	0.392857	pfam00535	GT	Distant similarity to families GT12, GT21, GT27, GT55, GT81 etc.	cellulose synthase (EC 2.4.1.12); chitin synthase (EC 2.4.1.16); dolichyl-phosphate beta-D-mannosyltransferase (EC 2.4.1.83); dolichyl-phosphate beta-glucosyltransferase (EC 2.4.1.117); N-acetylglucosaminyltransferase (EC 2.4.1.-); N-acetylgalactosaminyltransferase (EC 2.4.1.-); hyaluronan synthase (EC 2.4.1.212); chitin oligosaccharide synthase (EC 2.4.1.-); beta-1,3-glucan synthase (EC 2.4.1.34…
		elh:ETEC_3863|668~953|Reading_Frame_3	GT9	9.4e-24	133	203	3	83	0.311111	pfam01075	GT		lipopolysaccharide N-acetylglucosaminyltransferase (EC 2.4.1.56); heptosyltransferase (EC 2.4.-.-).
		elh:ETEC_3874|132~370|Reading_Frame_2	GT30	1.6e-34	32	110	1	79	0.440678	pfam04413	GT	These enzymes use a nucleotide monophosphosugar as the donor (CMP-b-KDO) instead of a nucleotide diphosphosugar	CMP-beta-KDO: alpha-3-deoxy-D-manno-octulosonic-acid (KDO) transferase (EC 2.4.99.-).
		elh:ETEC_3874|752~1212|Reading_Frame_3	GT4	0.00029	82	154	42	117	0.45	pfam00534	GT		sucrose synthase (EC 2.4.1.13); sucrose-phosphate synthase (EC 2.4.1.14); alpha-glucosyltransferase (EC 2.4.1.52); lipopolysaccharide N-acetylglucosaminyltransferase (EC 2.4.1.56); GDP-Man alpha-mannosyltransferase (EC 2.4.1.-); 1,2-diacylglycerol 3-glucosyltransferase (EC 2.4.1.157); diglucosyl diacylglycerol synthase (EC 2.4.1.208); digalactosyldiacylglycerol synthase (EC 2.4.1.141); trehalose …
		elh:ETEC_4077|173~401|Reading_Frame_3	GT26	1.8e-19	2	71	4	74	0.403509	pfam03808	GT		UDP-ManNAcA: beta-N-acetyl mannosaminuronyltransferase (EC 2.4.1.-); UDP-ManNAc: beta-N-acetyl-mannosaminyltransferase (EC 2.4.1.-); UDP-Glc: beta-1,4-glucosyltransferase (EC 2.4.1.-).
		elh:ETEC_4368|1057~1418|Reading_Frame_5	CBM10	0.00056	7	28	89	114	0.75	pfam02013	CBM	Previously known as cellulose-binding domain family X (CBD X).	Modules of approx. 50 residues. The cellulose-binding function has been demonstrated in one case.
		elh:ETEC_4543|435~650|Reading_Frame_4	CBM24	0.0005	13	41	1	31	0.368421	self-built	CBM	Formerly known as X59 modules	alpha-1,3-glucan (mutan)-binding function demonstrated in two cases (PMID:10636904)
		ell:WFL_02155|199~460|Reading_Frame_1	GT2	1.7e-11	36	94	1	59	0.345238	pfam00535	GT	Distant similarity to families GT12, GT21, GT27, GT55, GT81 etc.	cellulose synthase (EC 2.4.1.12); chitin synthase (EC 2.4.1.16); dolichyl-phosphate beta-D-mannosyltransferase (EC 2.4.1.83); dolichyl-phosphate beta-glucosyltransferase (EC 2.4.1.117); N-acetylglucosaminyltransferase (EC 2.4.1.-); N-acetylgalactosaminyltransferase (EC 2.4.1.-); hyaluronan synthase (EC 2.4.1.212); chitin oligosaccharide synthase (EC 2.4.1.-); beta-1,3-glucan synthase (EC 2.4.1.34…
		ell:WFL_09900|1474~1843|Reading_Frame_1	CE10	4e-07	146	275	17	123	0.378299	COG0657	CE	WARNING: because the vast majority (if not all) of the members of this family are esterases acting on non-carbohydrate substrates, the information on this page is no longer updated (August 2002).	arylesterase (EC 3.1.1.-); carboxyl esterase (EC 3.1.1.3); acetylcholinesterase (EC 3.1.1.7); cholinesterase (EC 3.1.1.8); sterol esterase (EC 3.1.1.13); brefeldin A esterase (EC 3.1.1.-).
		ell:WFL_18040|441~540|Reading_Frame_2	CBM48	8.3e-06	21	44	1	32	0.302632	pfam02922	CBM		Modules of approx. 100 residues with glycogen-binding function, appended to GH13 modules. Also found in the beta subunit (glycogen-binding) of AMP-activated protein kinases (AMPK)
		ell:WFL_19080|104~380|Reading_Frame_3	GT8	3.6e-15	43	136	1	91	0.361868	pfam01501	GT	Distant similarity to family GT24	lipopolysaccharide alpha-1,3-galactosyltransferase (EC 2.4.1.44); UDP-Glc: (glucosyl)lipopolysaccharide alpha-1,2-glucosyltransferase (EC 2.4.1.-); lipopolysaccharide glucosyltransferase 1 (EC 2.4.1.58); glycogenin glucosyltransferase (EC 2.4.1.186); inositol 1-alpha-galactosyltransferase (galactinol synthase) (EC 2.4.1.123); homogalacturonan alpha-1,4-galacturonosyltransferase (EC 2.4.1.43); UDP…
		ell:WFL_19450|346~513|Reading_Frame_1	GH4	1.2e-22	112	167	1	56	0.307263	pfam02056	GH	The enzymes in this family display an unusual mechanism involving NAD+.	maltose-6-phosphate glucosidase (EC 3.2.1.122); alpha-glucosidase (EC 3.2.1.20); alpha-galactosidase (EC 3.2.1.22); 6-phospho-beta-glucosidase (EC 3.2.1.86); alpha-glucuronidase (EC 3.2.1.139).
		elo:EC042_0204|264~453|Reading_Frame_2	GH23	4.4e-11	37	93	2	62	0.414815	cd00254	GH	Corresponds to family 1 of the peptidoglycan lytic transglycosylases described by N.T. Blackburn and A.J. Clarke (2001) J. Mol. Evol. 52, 78-84; Note that 'peptidoglycan lytic transglycosylases' cleave peptidoglycan without intervention of a water molecule.	lysozyme type G (EC 3.2.1.17); peptidoglycan lyase (EC 4.2.2.-) also known in the literature as peptidoglycan lytic transglycosylase
		elp:P12B_C0082|664~921|Reading_Frame_1	GT28	7.7e-31	49	126	7	83	0.490446	pfam04101	GT	Distantly related to family GT1	1,2-diacylglycerol 3-beta-galactosyltransferase (EC 2.4.1.46); 1,2-diacylglycerol 3-beta-glucosyltransferase (EC 2.4.1.157); UDP-GlcNAc: Und-PP-MurAc-pentapeptide beta-N-acetylglucosaminyltransferase (EC 2.4.1.227).
		elp:P12B_C0170|325~689|Reading_Frame_1	GT19	5.8e-49	102	220	2	121	0.333333	pfam02684	GT		lipid-A-disaccharide synthase (EC 2.4.1.182).
		elp:P12B_C0198|360~723|Reading_Frame_2	CBM36	0.00087	56	104	54	104	0.417391	pfam03422	CBM	Formerly known as X9 modules	Modules of approx. 120-130 residues displaying structural similarities to CBM6 modules. The only CBM36 currently characterised, that from Paenbacillus polymyxa xylanase 43A, shows calcium-dependent binding of xylans and xylooligosaccharides. X-ray crystallography shows that there is a direct interaction between calcium and ligand.
		elp:P12B_C0309|1~737|Reading_Frame_1	CE1	1.3e-07	28	178	37	197	0.660793	pfam00756	CE	Family CE1 also contains lots of other esterases such as PHB depolymerases.	acetyl xylan esterase (EC 3.1.1.72); cinnamoyl esterase (EC 3.1.1.-); feruloyl esterase (EC 3.1.1.73); carboxylesterase (EC 3.1.1.1); S-formylglutathione hydrolase (EC 3.1.2.12)
		elp:P12B_C2963|94~279|Reading_Frame_1	CBM50	5.4e-12	5	39	1	39	0.85	pfam01476	CBM	Also known as LysM domains	Modules of approx. 50 residues found attached to various enzymes from families GH18, GH19, GH23, GH24, GH25 and GH73, i.e. enzymes cleaving either chitin or peptidoglycan. Binding to chitopentaose demonstrated in the case of Pteris ryukyuensis chitinase A [Ohnuma T et al. (2008) J. Biol. Chem. 283:5178-87 (PMID: 18083709)]. CBM50 modules are also found in a multitude of other enzymes targeting th…
		elp:P12B_C3752|212~398|Reading_Frame_3	GT2	4.1e-12	65	116	1	52	0.303571	pfam00535	GT	Distant similarity to families GT12, GT21, GT27, GT55, GT81 etc.	cellulose synthase (EC 2.4.1.12); chitin synthase (EC 2.4.1.16); dolichyl-phosphate beta-D-mannosyltransferase (EC 2.4.1.83); dolichyl-phosphate beta-glucosyltransferase (EC 2.4.1.117); N-acetylglucosaminyltransferase (EC 2.4.1.-); N-acetylgalactosaminyltransferase (EC 2.4.1.-); hyaluronan synthase (EC 2.4.1.212); chitin oligosaccharide synthase (EC 2.4.1.-); beta-1,3-glucan synthase (EC 2.4.1.34…
		elp:P12B_C4163|1065~1225|Reading_Frame_4	CBM10	0.0001	7	28	25	50	0.75	pfam02013	CBM	Previously known as cellulose-binding domain family X (CBD X).	Modules of approx. 50 residues. The cellulose-binding function has been demonstrated in one case.
		elw:ECW_M0146|818~1017|Reading_Frame_3	GT51	5.8e-19	74	134	1	65	0.338983	pfam00912	GT	There are two categories of enzymes in this family : monofunctional (just the GT51 module) or bifunctional (GT51 module attached to a penicillin-binding transpeptidase module). These enzymes utilise Und-PP-MurAc-(GlcNAc)-pentapeptide as the sugar donor.	murein polymerase (EC 2.4.1.129).
		elw:ECW_M1175|164~341|Reading_Frame_3	GH109	1.7e-06	71	118	8	55	0.373016	pfam01408	GH	Created following Liu et al. (2007) Nature Biotechnol 25:454-64 (PMID: 17401360); the enzymes in this family display an unusual mechanism involving NAD+	alpha-N-acetylgalactosaminidase (EC 3.2.1.49)
		elw:ECW_M2207|560~927|Reading_Frame_3	GT4	7.1e-09	5	88	40	120	0.51875	pfam00534	GT		sucrose synthase (EC 2.4.1.13); sucrose-phosphate synthase (EC 2.4.1.14); alpha-glucosyltransferase (EC 2.4.1.52); lipopolysaccharide N-acetylglucosaminyltransferase (EC 2.4.1.56); GDP-Man alpha-mannosyltransferase (EC 2.4.1.-); 1,2-diacylglycerol 3-glucosyltransferase (EC 2.4.1.157); diglucosyl diacylglycerol synthase (EC 2.4.1.208); digalactosyldiacylglycerol synthase (EC 2.4.1.141); trehalose …
		elw:ECW_M3480|474~671|Reading_Frame_2	GT51	2.9e-20	109	172	2	65	0.355932	pfam00912	GT	There are two categories of enzymes in this family : monofunctional (just the GT51 module) or bifunctional (GT51 module attached to a penicillin-binding transpeptidase module). These enzymes utilise Und-PP-MurAc-(GlcNAc)-pentapeptide as the sugar donor.	murein polymerase (EC 2.4.1.129).
		elx:CDCO157_2401|255~418|Reading_Frame_2	CBM50	6.3e-10	1	37	13	54	0.9	pfam01476	CBM	Also known as LysM domains	Modules of approx. 50 residues found attached to various enzymes from families GH18, GH19, GH23, GH24, GH25 and GH73, i.e. enzymes cleaving either chitin or peptidoglycan. Binding to chitopentaose demonstrated in the case of Pteris ryukyuensis chitinase A [Ohnuma T et al. (2008) J. Biol. Chem. 283:5178-87 (PMID: 18083709)]. CBM50 modules are also found in a multitude of other enzymes targeting th…
		ena:ECNA114_4477|165~264|Reading_Frame_2	CBM12	0.0009	8	19	12	23	0.323529	pfam02839	CBM	Previously known as cellulose-binding domain family XII (CBD XII).	Modules of approx. 40-60 residues. The majority of these modules is found among chitinases where the function is chitin-binding. Distantly related to the CBM5 family.
		eoc:CE10_1819|63~244|Reading_Frame_2	GH24	1e-12	5	56	6	57	0.372263	cd00737	GH		lysozyme (EC 3.2.1.17)
		eoh:ECO103_4152|1~177|Reading_Frame_1	CBM48	3.3e-11	1	42	10	59	0.539474	pfam02922	CBM		Modules of approx. 100 residues with glycogen-binding function, appended to GH13 modules. Also found in the beta subunit (glycogen-binding) of AMP-activated protein kinases (AMPK)
		eoh:ECO103_4476|20~222|Reading_Frame_3	GH4	3.4e-17	5	70	2	67	0.363128	pfam02056	GH	The enzymes in this family display an unusual mechanism involving NAD+.	maltose-6-phosphate glucosidase (EC 3.2.1.122); alpha-glucosidase (EC 3.2.1.20); alpha-galactosidase (EC 3.2.1.22); 6-phospho-beta-glucosidase (EC 3.2.1.86); alpha-glucuronidase (EC 3.2.1.139).
		eoi:ECO111_4033|463~651|Reading_Frame_1	GT51	3.7e-21	104	160	1	57	0.316384	pfam00912	GT	There are two categories of enzymes in this family : monofunctional (just the GT51 module) or bifunctional (GT51 module attached to a penicillin-binding transpeptidase module). These enzymes utilise Und-PP-MurAc-(GlcNAc)-pentapeptide as the sugar donor.	murein polymerase (EC 2.4.1.129).
		eoj:ECO26_2966|6~188|Reading_Frame_2	GT2	3.8e-07	1	52	2	56	0.303571	pfam00535	GT	Distant similarity to families GT12, GT21, GT27, GT55, GT81 etc.	cellulose synthase (EC 2.4.1.12); chitin synthase (EC 2.4.1.16); dolichyl-phosphate beta-D-mannosyltransferase (EC 2.4.1.83); dolichyl-phosphate beta-glucosyltransferase (EC 2.4.1.117); N-acetylglucosaminyltransferase (EC 2.4.1.-); N-acetylgalactosaminyltransferase (EC 2.4.1.-); hyaluronan synthase (EC 2.4.1.212); chitin oligosaccharide synthase (EC 2.4.1.-); beta-1,3-glucan synthase (EC 2.4.1.34…
		esl:O3K_20530|478~672|Reading_Frame_1	GH23	8.5e-09	60	105	4	51	0.333333	cd00254	GH	Corresponds to family 1 of the peptidoglycan lytic transglycosylases described by N.T. Blackburn and A.J. Clarke (2001) J. Mol. Evol. 52, 78-84; Note that 'peptidoglycan lytic transglycosylases' cleave peptidoglycan without intervention of a water molecule.	lysozyme type G (EC 3.2.1.17); peptidoglycan lyase (EC 4.2.2.-) also known in the literature as peptidoglycan lytic transglycosylase
		esm:O3M_15130|427~612|Reading_Frame_1	GH73	3.3e-12	5	45	18	62	0.3125	pfam01832	GH	The 3-D structure of Sphingomonas sp. strain A1 FlgJ protein of this family has recently been solved (Hashimotoa et al., BBRC 2009, in press); there is only one, unconfirmed, report of b-1,4-N-acetylmuramoylhydrolase (EC 3.2.1.17) activity	peptidoglycan hydrolase with endo-beta-N-acetylglucosaminidase specificity (EC 3.2.1.-)
		eum:ECUMN_4070|625~724|Reading_Frame_6	CBM1	0.0005	7	25	1	20	0.62069	pfam00734	CBM	Previously known as cellulose-binding domain family I (CBD I).	Modules of approx. 40 residues found almost exclusively in fungi. The cellulose-binding function has been demonstrated in many cases, and appears to be mediated by three aromatic residues separated by about 10.4 angstrom and which form a flat surface. The only non-fungal occurence of CBM1 is in an algal non-hydrolytic polysaccharide-binding protein which is composed of four repeated CBM1 modules.…
		eum:ECUMN_4145|634~825|Reading_Frame_1	GT4	1.1e-07	27	90	3	64	0.39375	pfam00534	GT		sucrose synthase (EC 2.4.1.13); sucrose-phosphate synthase (EC 2.4.1.14); alpha-glucosyltransferase (EC 2.4.1.52); lipopolysaccharide N-acetylglucosaminyltransferase (EC 2.4.1.56); GDP-Man alpha-mannosyltransferase (EC 2.4.1.-); 1,2-diacylglycerol 3-glucosyltransferase (EC 2.4.1.157); diglucosyl diacylglycerol synthase (EC 2.4.1.208); digalactosyldiacylglycerol synthase (EC 2.4.1.141); trehalose …
		eun:UMNK88_129|766~1025|Reading_Frame_1	CE4	8.4e-08	33	95	1	83	0.476923	pfam01522	CE		acetyl xylan esterase (EC 3.1.1.72); chitin deacetylase (EC 3.5.1.41); chitooligosaccharide deacetylase (EC 3.5.1.-); peptidoglycan GlcNAc deacetylase (EC 3.5.1.-); peptidoglycan N-acetylmuramic acid deacetylase (EC 3.5.1.-).
		eun:UMNK88_153|643~812|Reading_Frame_1	GT51	1e-16	16	70	2	56	0.305085	pfam00912	GT	There are two categories of enzymes in this family : monofunctional (just the GT51 module) or bifunctional (GT51 module attached to a penicillin-binding transpeptidase module). These enzymes utilise Und-PP-MurAc-(GlcNAc)-pentapeptide as the sugar donor.	murein polymerase (EC 2.4.1.129).
		eun:UMNK88_2645|266~438|Reading_Frame_3	GH25	2.6e-17	20	74	5	57	0.305085	pfam01183	GH		lysozyme (EC 3.2.1.17)
		eun:UMNK88_4100|1301~1628|Reading_Frame_3	CBM5	7.9e-15	2	37	26	61	0.875	pfam02839	CBM	Previously known as cellulose-binding domain family V (CBD V).	Modules of approx. 60 residues found in bacterial enzymes. Chitin-binding described in several cases. Distantly related to the CBM12 family.
		eun:UMNK88_4100|374~547|Reading_Frame_3	CBM5	2.3e-05	16	40	17	48	0.6	pfam02839	CBM	Previously known as cellulose-binding domain family V (CBD V).	Modules of approx. 60 residues found in bacterial enzymes. Chitin-binding described in several cases. Distantly related to the CBM12 family.
		eun:UMNK88_412|97~279|Reading_Frame_1	CE14	2.4e-08	14	79	1	58	0.524194	pfam02585	CE		N-acetyl-1-D-myo-inosityl-2-amino-2-deoxy-alpha-D-glucopyranoside deacetylase (EC 3.5.1.89); diacetylchitobiose deacetylase (EC 3.5.1.-); mycothiol S-conjugate amidase (EC 3.5.1.-)
		eun:UMNK88_4210|191~363|Reading_Frame_3	GH109	2.1e-08	71	119	1	49	0.380952	pfam01408	GH	Created following Liu et al. (2007) Nature Biotechnol 25:454-64 (PMID: 17401360); the enzymes in this family display an unusual mechanism involving NAD+	alpha-N-acetylgalactosaminidase (EC 3.2.1.49)
		eun:UMNK88_4417|398~572|Reading_Frame_3	GT30	7.3e-20	121	176	1	56	0.310734	pfam04413	GT	These enzymes use a nucleotide monophosphosugar as the donor (CMP-b-KDO) instead of a nucleotide diphosphosugar	CMP-beta-KDO: alpha-3-deoxy-D-manno-octulosonic-acid (KDO) transferase (EC 2.4.99.-).
		eun:UMNK88_453|23~334|Reading_Frame_3	CBM34	2.3e-22	10	102	4	101	0.766667	cd02857	CBM	Formerly known as X21 modules.	Modules of approx. 120 residues. Granular starch-binding function has been demonstrated in the case of Thermoactinomyces vulgaris R-47 alpha-amylase 1 (TVAI).
		eun:UMNK88_4983|296~485|Reading_Frame_3	GH4	2e-27	94	153	1	62	0.329609	pfam02056	GH	The enzymes in this family display an unusual mechanism involving NAD+.	maltose-6-phosphate glucosidase (EC 3.2.1.122); alpha-glucosidase (EC 3.2.1.20); alpha-galactosidase (EC 3.2.1.22); 6-phospho-beta-glucosidase (EC 3.2.1.86); alpha-glucuronidase (EC 3.2.1.139).
	pre_LVAD treatment (patient 4 end stage heart failure)	ebd:ECBD_0164|114~312|Reading_Frame_2	GH73	1.3e-12	9	49	22	62	0.3125	pfam01832	GH	The 3-D structure of Sphingomonas sp. strain A1 FlgJ protein of this family has recently been solved (Hashimotoa et al., BBRC 2009, in press); there is only one, unconfirmed, report of b-1,4-N-acetylmuramoylhydrolase (EC 3.2.1.17) activity	peptidoglycan hydrolase with endo-beta-N-acetylglucosaminidase specificity (EC 3.2.1.-)
		ebd:ECBD_0302|102~294|Reading_Frame_2	GH109	4.4e-08	53	103	11	63	0.396825	pfam01408	GH	Created following Liu et al. (2007) Nature Biotechnol 25:454-64 (PMID: 17401360); the enzymes in this family display an unusual mechanism involving NAD+	alpha-N-acetylgalactosaminidase (EC 3.2.1.49)
		ebd:ECBD_2550|967~1155|Reading_Frame_1	GT2	5e-07	79	132	7	60	0.315476	pfam00535	GT	Distant similarity to families GT12, GT21, GT27, GT55, GT81 etc.	cellulose synthase (EC 2.4.1.12); chitin synthase (EC 2.4.1.16); dolichyl-phosphate beta-D-mannosyltransferase (EC 2.4.1.83); dolichyl-phosphate beta-glucosyltransferase (EC 2.4.1.117); N-acetylglucosaminyltransferase (EC 2.4.1.-); N-acetylgalactosaminyltransferase (EC 2.4.1.-); hyaluronan synthase (EC 2.4.1.212); chitin oligosaccharide synthase (EC 2.4.1.-); beta-1,3-glucan synthase (EC 2.4.1.34…
		ebe:B21_00090|768~962|Reading_Frame_2	GT28	2.8e-15	78	135	1	57	0.363057	pfam04101	GT	Distantly related to family GT1	1,2-diacylglycerol 3-beta-galactosyltransferase (EC 2.4.1.46); 1,2-diacylglycerol 3-beta-glucosyltransferase (EC 2.4.1.157); UDP-GlcNAc: Und-PP-MurAc-pentapeptide beta-N-acetylglucosaminyltransferase (EC 2.4.1.227).
		ebe:B21_03890|1015~1271|Reading_Frame_5	CBM10	0.0003	7	28	40	65	0.75	pfam02013	CBM	Previously known as cellulose-binding domain family X (CBD X).	Modules of approx. 50 residues. The cellulose-binding function has been demonstrated in one case.
		ebe:B21_04026|495~835|Reading_Frame_6	CBM24	0.00041	12	41	61	92	0.381579	self-built	CBM	Formerly known as X59 modules	alpha-1,3-glucan (mutan)-binding function demonstrated in two cases (PMID:10636904)
		ebl:ECD_02068|171~335|Reading_Frame_2	CBM46	0.00091	21	73	3	51	0.597701	pfam03442	CBM	Created from Wamalwa BM, Sakka M, Shiundu PM, Ohmiya K, Kimura T, Sakka K (2006) Appl Environ Microbiol 72:6851-6853 (PMID: 16950908)	Modules of approx. 100 residues, found at the C-terminus of several GH5 cellulases. Cellulose-binding function demonstrated in one case.
		ebl:ECD_03189|581~680|Reading_Frame_3	CBM5	0.00017	4	24	10	30	0.5	pfam02839	CBM	Previously known as cellulose-binding domain family V (CBD V).	Modules of approx. 60 residues found in bacterial enzymes. Chitin-binding described in several cases. Distantly related to the CBM12 family.
		ebl:ECD_03189|722~821|Reading_Frame_3	CBM5	1.1e-10	2	25	8	31	0.575	pfam02839	CBM	Previously known as cellulose-binding domain family V (CBD V).	Modules of approx. 60 residues found in bacterial enzymes. Chitin-binding described in several cases. Distantly related to the CBM12 family.
		ebl:ECD_03747|965~1064|Reading_Frame_4	CBM19	0.00057	1	27	3	28	0.577778	pfam03427	CBM		Modules of 60-70 residues with chitin-binding function.
		ebr:ECB_02698|117~216|Reading_Frame_2	CBM50	3e-12	1	31	3	31	0.75	pfam01476	CBM	Also known as LysM domains	Modules of approx. 50 residues found attached to various enzymes from families GH18, GH19, GH23, GH24, GH25 and GH73, i.e. enzymes cleaving either chitin or peptidoglycan. Binding to chitopentaose demonstrated in the case of Pteris ryukyuensis chitinase A [Ohnuma T et al. (2008) J. Biol. Chem. 283:5178-87 (PMID: 18083709)]. CBM50 modules are also found in a multitude of other enzymes targeting th…
		ebr:ECB_03189|1345~1444|Reading_Frame_1	CBM5	1e-08	2	23	12	33	0.525	pfam02839	CBM	Previously known as cellulose-binding domain family V (CBD V).	Modules of approx. 60 residues found in bacterial enzymes. Chitin-binding described in several cases. Distantly related to the CBM12 family.
		ebw:BWG_2029|234~547|Reading_Frame_2	CE4	3.4e-09	49	125	11	92	0.584615	pfam01522	CE		acetyl xylan esterase (EC 3.1.1.72); chitin deacetylase (EC 3.5.1.41); chitooligosaccharide deacetylase (EC 3.5.1.-); peptidoglycan GlcNAc deacetylase (EC 3.5.1.-); peptidoglycan N-acetylmuramic acid deacetylase (EC 3.5.1.-).
		ebw:BWG_2797|180~368|Reading_Frame_2	GH109	1.5e-06	70	118	2	50	0.380952	pfam01408	GH	Created following Liu et al. (2007) Nature Biotechnol 25:454-64 (PMID: 17401360); the enzymes in this family display an unusual mechanism involving NAD+	alpha-N-acetylgalactosaminidase (EC 3.2.1.49)
		ebw:BWG_3029|399~498|Reading_Frame_2	CBM5	3.1e-07	16	37	9	31	0.525	pfam02839	CBM	Previously known as cellulose-binding domain family V (CBD V).	Modules of approx. 60 residues found in bacterial enzymes. Chitin-binding described in several cases. Distantly related to the CBM12 family.
		ebw:BWG_3131|153~428|Reading_Frame_2	GH109	2.5e-09	63	119	6	62	0.444444	pfam01408	GH	Created following Liu et al. (2007) Nature Biotechnol 25:454-64 (PMID: 17401360); the enzymes in this family display an unusual mechanism involving NAD+	alpha-N-acetylgalactosaminidase (EC 3.2.1.49)
		ebw:BWG_3222|990~1159|Reading_Frame_2	GT2	3.5e-13	60	111	4	55	0.303571	pfam00535	GT	Distant similarity to families GT12, GT21, GT27, GT55, GT81 etc.	cellulose synthase (EC 2.4.1.12); chitin synthase (EC 2.4.1.16); dolichyl-phosphate beta-D-mannosyltransferase (EC 2.4.1.83); dolichyl-phosphate beta-glucosyltransferase (EC 2.4.1.117); N-acetylglucosaminyltransferase (EC 2.4.1.-); N-acetylgalactosaminyltransferase (EC 2.4.1.-); hyaluronan synthase (EC 2.4.1.212); chitin oligosaccharide synthase (EC 2.4.1.-); beta-1,3-glucan synthase (EC 2.4.1.34…
		ecf:ECH74115_4743|26~125|Reading_Frame_3	CBM48	4.3e-09	1	26	1	27	0.328947	pfam02922	CBM		Modules of approx. 100 residues with glycogen-binding function, appended to GH13 modules. Also found in the beta subunit (glycogen-binding) of AMP-activated protein kinases (AMPK)
		ecj:Y75_P0202|818~1024|Reading_Frame_3	CBM50	5.3e-17	1	39	24	65	0.95	pfam01476	CBM	Also known as LysM domains	Modules of approx. 50 residues found attached to various enzymes from families GH18, GH19, GH23, GH24, GH25 and GH73, i.e. enzymes cleaving either chitin or peptidoglycan. Binding to chitopentaose demonstrated in the case of Pteris ryukyuensis chitinase A [Ohnuma T et al. (2008) J. Biol. Chem. 283:5178-87 (PMID: 18083709)]. CBM50 modules are also found in a multitude of other enzymes targeting th…
		ecj:Y75_P0310|1062~1161|Reading_Frame_1	CBM12	0.00036	18	30	7	19	0.352941	pfam02839	CBM	Previously known as cellulose-binding domain family XII (CBD XII).	Modules of approx. 40-60 residues. The majority of these modules is found among chitinases where the function is chitin-binding. Distantly related to the CBM5 family.
		ecj:Y75_P3605|164~318|Reading_Frame_3	GH73	5.6e-13	9	49	5	45	0.3125	pfam01832	GH	The 3-D structure of Sphingomonas sp. strain A1 FlgJ protein of this family has recently been solved (Hashimotoa et al., BBRC 2009, in press); there is only one, unconfirmed, report of b-1,4-N-acetylmuramoylhydrolase (EC 3.2.1.17) activity	peptidoglycan hydrolase with endo-beta-N-acetylglucosaminidase specificity (EC 3.2.1.-)
		ecl:ECOLC_0317|377~574|Reading_Frame_3	GT51	1.8e-26	74	138	1	65	0.361582	pfam00912	GT	There are two categories of enzymes in this family : monofunctional (just the GT51 module) or bifunctional (GT51 module attached to a penicillin-binding transpeptidase module). These enzymes utilise Und-PP-MurAc-(GlcNAc)-pentapeptide as the sugar donor.	murein polymerase (EC 2.4.1.129).
		ecl:ECOLC_1545|207~395|Reading_Frame_2	GH25	1.4e-20	1	57	1	62	0.316384	pfam01183	GH		lysozyme (EC 3.2.1.17)
		ecl:ECOLC_3529|653~973|Reading_Frame_3	CE4	2.8e-19	4	75	9	89	0.546154	pfam01522	CE		acetyl xylan esterase (EC 3.1.1.72); chitin deacetylase (EC 3.5.1.41); chitooligosaccharide deacetylase (EC 3.5.1.-); peptidoglycan GlcNAc deacetylase (EC 3.5.1.-); peptidoglycan N-acetylmuramic acid deacetylase (EC 3.5.1.-).
		eco:B3533|904~1069|Reading_Frame_1	GT2	1.6e-10	27	82	4	55	0.327381	pfam00535	GT	Distant similarity to families GT12, GT21, GT27, GT55, GT81 etc.	cellulose synthase (EC 2.4.1.12); chitin synthase (EC 2.4.1.16); dolichyl-phosphate beta-D-mannosyltransferase (EC 2.4.1.83); dolichyl-phosphate beta-glucosyltransferase (EC 2.4.1.117); N-acetylglucosaminyltransferase (EC 2.4.1.-); N-acetylgalactosaminyltransferase (EC 2.4.1.-); hyaluronan synthase (EC 2.4.1.212); chitin oligosaccharide synthase (EC 2.4.1.-); beta-1,3-glucan synthase (EC 2.4.1.34…
		eco:B3794|349~533|Reading_Frame_1	GT26	6.8e-21	56	117	1	61	0.356725	pfam03808	GT		UDP-ManNAcA: beta-N-acetyl mannosaminuronyltransferase (EC 2.4.1.-); UDP-ManNAc: beta-N-acetyl-mannosaminyltransferase (EC 2.4.1.-); UDP-Glc: beta-1,4-glucosyltransferase (EC 2.4.1.-).
		eco:PL3491|215~400|Reading_Frame_3	GH4	4.2e-24	70	129	2	61	0.329609	pfam02056	GH	The enzymes in this family display an unusual mechanism involving NAD+.	maltose-6-phosphate glucosidase (EC 3.2.1.122); alpha-glucosidase (EC 3.2.1.20); alpha-galactosidase (EC 3.2.1.22); 6-phospho-beta-glucosidase (EC 3.2.1.86); alpha-glucuronidase (EC 3.2.1.139).
		ecoa:APECO78_04470|1232~1331|Reading_Frame_3	CBM50	1.5e-09	11	39	1	31	0.7	pfam01476	CBM	Also known as LysM domains	Modules of approx. 50 residues found attached to various enzymes from families GH18, GH19, GH23, GH24, GH25 and GH73, i.e. enzymes cleaving either chitin or peptidoglycan. Binding to chitopentaose demonstrated in the case of Pteris ryukyuensis chitinase A [Ohnuma T et al. (2008) J. Biol. Chem. 283:5178-87 (PMID: 18083709)]. CBM50 modules are also found in a multitude of other enzymes targeting th…
		ecoa:APECO78_09830|147~337|Reading_Frame_2	GH23	1.9e-10	16	63	5	61	0.348148	cd00254	GH	Corresponds to family 1 of the peptidoglycan lytic transglycosylases described by N.T. Blackburn and A.J. Clarke (2001) J. Mol. Evol. 52, 78-84; Note that 'peptidoglycan lytic transglycosylases' cleave peptidoglycan without intervention of a water molecule.	lysozyme type G (EC 3.2.1.17); peptidoglycan lyase (EC 4.2.2.-) also known in the literature as peptidoglycan lytic transglycosylase
		ecoa:APECO78_11580|245~408|Reading_Frame_3	GH24	3.1e-15	62	113	2	54	0.372263	cd00737	GH		lysozyme (EC 3.2.1.17)
		ecoa:APECO78_13700|54~248|Reading_Frame_2	CBM50	1.2e-05	7	40	19	60	0.825	pfam01476	CBM	Also known as LysM domains	Modules of approx. 50 residues found attached to various enzymes from families GH18, GH19, GH23, GH24, GH25 and GH73, i.e. enzymes cleaving either chitin or peptidoglycan. Binding to chitopentaose demonstrated in the case of Pteris ryukyuensis chitinase A [Ohnuma T et al. (2008) J. Biol. Chem. 283:5178-87 (PMID: 18083709)]. CBM50 modules are also found in a multitude of other enzymes targeting th…
		ecok:ECMDS42_0121|982~1180|Reading_Frame_1	CE4	3.4e-06	86	128	2	44	0.323077	pfam01522	CE		acetyl xylan esterase (EC 3.1.1.72); chitin deacetylase (EC 3.5.1.41); chitooligosaccharide deacetylase (EC 3.5.1.-); peptidoglycan GlcNAc deacetylase (EC 3.5.1.-); peptidoglycan N-acetylmuramic acid deacetylase (EC 3.5.1.-).
		ecok:ECMDS42_2842|358~544|Reading_Frame_1	GT51	5.6e-27	67	128	1	62	0.344633	pfam00912	GT	There are two categories of enzymes in this family : monofunctional (just the GT51 module) or bifunctional (GT51 module attached to a penicillin-binding transpeptidase module). These enzymes utilise Und-PP-MurAc-(GlcNAc)-pentapeptide as the sugar donor.	murein polymerase (EC 2.4.1.129).
		ecq:ECED1_3998|101~200|Reading_Frame_3	CBM5	6.7e-08	15	37	4	27	0.55	pfam02839	CBM	Previously known as cellulose-binding domain family V (CBD V).	Modules of approx. 60 residues found in bacterial enzymes. Chitin-binding described in several cases. Distantly related to the CBM12 family.
		ecr:ECIAI1_1564|487~586|Reading_Frame_1	CBM50	0.00028	3	26	2	25	0.575	pfam01476	CBM	Also known as LysM domains	Modules of approx. 50 residues found attached to various enzymes from families GH18, GH19, GH23, GH24, GH25 and GH73, i.e. enzymes cleaving either chitin or peptidoglycan. Binding to chitopentaose demonstrated in the case of Pteris ryukyuensis chitinase A [Ohnuma T et al. (2008) J. Biol. Chem. 283:5178-87 (PMID: 18083709)]. CBM50 modules are also found in a multitude of other enzymes targeting th…
		ecs:ECS0207|880~979|Reading_Frame_1	CBM50	1.7e-13	1	27	4	30	0.65	pfam01476	CBM	Also known as LysM domains	Modules of approx. 50 residues found attached to various enzymes from families GH18, GH19, GH23, GH24, GH25 and GH73, i.e. enzymes cleaving either chitin or peptidoglycan. Binding to chitopentaose demonstrated in the case of Pteris ryukyuensis chitinase A [Ohnuma T et al. (2008) J. Biol. Chem. 283:5178-87 (PMID: 18083709)]. CBM50 modules are also found in a multitude of other enzymes targeting th…
		ecx:ECHS_A3533|997~1096|Reading_Frame_1	CBM5	0.00011	16	29	19	32	0.325	pfam02839	CBM	Previously known as cellulose-binding domain family V (CBD V).	Modules of approx. 60 residues found in bacterial enzymes. Chitin-binding described in several cases. Distantly related to the CBM12 family.
		ecy:ECSE_2329|4~202|Reading_Frame_1	GT2	2e-07	1	53	3	58	0.309524	pfam00535	GT	Distant similarity to families GT12, GT21, GT27, GT55, GT81 etc.	cellulose synthase (EC 2.4.1.12); chitin synthase (EC 2.4.1.16); dolichyl-phosphate beta-D-mannosyltransferase (EC 2.4.1.83); dolichyl-phosphate beta-glucosyltransferase (EC 2.4.1.117); N-acetylglucosaminyltransferase (EC 2.4.1.-); N-acetylgalactosaminyltransferase (EC 2.4.1.-); hyaluronan synthase (EC 2.4.1.212); chitin oligosaccharide synthase (EC 2.4.1.-); beta-1,3-glucan synthase (EC 2.4.1.34…
		ecy:ECSE_3911|873~1060|Reading_Frame_2	GT4	4.9e-07	108	159	2	54	0.31875	pfam00534	GT		sucrose synthase (EC 2.4.1.13); sucrose-phosphate synthase (EC 2.4.1.14); alpha-glucosyltransferase (EC 2.4.1.52); lipopolysaccharide N-acetylglucosaminyltransferase (EC 2.4.1.56); GDP-Man alpha-mannosyltransferase (EC 2.4.1.-); 1,2-diacylglycerol 3-glucosyltransferase (EC 2.4.1.157); diglucosyl diacylglycerol synthase (EC 2.4.1.208); digalactosyldiacylglycerol synthase (EC 2.4.1.141); trehalose …
		edh:ECDH1_0180|1035~1201|Reading_Frame_2	GT2	4.9e-12	72	124	1	53	0.309524	pfam00535	GT	Distant similarity to families GT12, GT21, GT27, GT55, GT81 etc.	cellulose synthase (EC 2.4.1.12); chitin synthase (EC 2.4.1.16); dolichyl-phosphate beta-D-mannosyltransferase (EC 2.4.1.83); dolichyl-phosphate beta-glucosyltransferase (EC 2.4.1.117); N-acetylglucosaminyltransferase (EC 2.4.1.-); N-acetylgalactosaminyltransferase (EC 2.4.1.-); hyaluronan synthase (EC 2.4.1.212); chitin oligosaccharide synthase (EC 2.4.1.-); beta-1,3-glucan synthase (EC 2.4.1.34…
		edj:ECDH1ME8569_0351|59~226|Reading_Frame_3	CE14	1.8e-12	2	41	1	42	0.314516	pfam02585	CE		N-acetyl-1-D-myo-inosityl-2-amino-2-deoxy-alpha-D-glucopyranoside deacetylase (EC 3.5.1.89); diacetylchitobiose deacetylase (EC 3.5.1.-); mycothiol S-conjugate amidase (EC 3.5.1.-)
		elc:I14_0230|1061~1160|Reading_Frame_3	CBM50	1.1e-07	13	39	1	30	0.65	pfam01476	CBM	Also known as LysM domains	Modules of approx. 50 residues found attached to various enzymes from families GH18, GH19, GH23, GH24, GH25 and GH73, i.e. enzymes cleaving either chitin or peptidoglycan. Binding to chitopentaose demonstrated in the case of Pteris ryukyuensis chitinase A [Ohnuma T et al. (2008) J. Biol. Chem. 283:5178-87 (PMID: 18083709)]. CBM50 modules are also found in a multitude of other enzymes targeting th…
		elh:ETEC_0201|249~536|Reading_Frame_2	GH23	7.5e-17	31	104	1	78	0.540741	cd00254	GH	Corresponds to family 1 of the peptidoglycan lytic transglycosylases described by N.T. Blackburn and A.J. Clarke (2001) J. Mol. Evol. 52, 78-84; Note that 'peptidoglycan lytic transglycosylases' cleave peptidoglycan without intervention of a water molecule.	lysozyme type G (EC 3.2.1.17); peptidoglycan lyase (EC 4.2.2.-) also known in the literature as peptidoglycan lytic transglycosylase
		elh:ETEC_2241|555~740|Reading_Frame_2	GH25	5.2e-16	113	177	2	60	0.361582	pfam01183	GH		lysozyme (EC 3.2.1.17)
		elh:ETEC_2862|173~401|Reading_Frame_3	CBM50	4.2e-08	1	28	41	71	0.675	pfam01476	CBM	Also known as LysM domains	Modules of approx. 50 residues found attached to various enzymes from families GH18, GH19, GH23, GH24, GH25 and GH73, i.e. enzymes cleaving either chitin or peptidoglycan. Binding to chitopentaose demonstrated in the case of Pteris ryukyuensis chitinase A [Ohnuma T et al. (2008) J. Biol. Chem. 283:5178-87 (PMID: 18083709)]. CBM50 modules are also found in a multitude of other enzymes targeting th…
		elh:ETEC_3590|1485~1679|Reading_Frame_2	CBM5	3.6e-05	1	35	30	64	0.85	pfam02839	CBM	Previously known as cellulose-binding domain family V (CBD V).	Modules of approx. 60 residues found in bacterial enzymes. Chitin-binding described in several cases. Distantly related to the CBM12 family.
		elh:ETEC_3659|1229~1545|Reading_Frame_4	PL12	9.4e-05	8	67	30	91	0.427536	pfam07940	PL		heparin-sulfate lyase (EC 4.2.2.8)
		elh:ETEC_3874|191~998|Reading_Frame_3	GT30	1.2e-53	52	176	1	125	0.700565	pfam04413	GT	These enzymes use a nucleotide monophosphosugar as the donor (CMP-b-KDO) instead of a nucleotide diphosphosugar	CMP-beta-KDO: alpha-3-deoxy-D-manno-octulosonic-acid (KDO) transferase (EC 2.4.99.-).
		ell:WFL_00725|737~936|Reading_Frame_3	GT51	9.6e-26	48	112	2	66	0.361582	pfam00912	GT	There are two categories of enzymes in this family : monofunctional (just the GT51 module) or bifunctional (GT51 module attached to a penicillin-binding transpeptidase module). These enzymes utilise Und-PP-MurAc-(GlcNAc)-pentapeptide as the sugar donor.	murein polymerase (EC 2.4.1.129).
		ell:WFL_09965|308~407|Reading_Frame_3	CBM50	0.00025	7	27	1	24	0.5	pfam01476	CBM	Also known as LysM domains	Modules of approx. 50 residues found attached to various enzymes from families GH18, GH19, GH23, GH24, GH25 and GH73, i.e. enzymes cleaving either chitin or peptidoglycan. Binding to chitopentaose demonstrated in the case of Pteris ryukyuensis chitinase A [Ohnuma T et al. (2008) J. Biol. Chem. 283:5178-87 (PMID: 18083709)]. CBM50 modules are also found in a multitude of other enzymes targeting th…
		ell:WFL_18035|7~106|Reading_Frame_1	CBM48	1.1e-07	1	25	8	33	0.315789	pfam02922	CBM		Modules of approx. 100 residues with glycogen-binding function, appended to GH13 modules. Also found in the beta subunit (glycogen-binding) of AMP-activated protein kinases (AMPK)
		elp:P12B_C0194|896~1072|Reading_Frame_3	CBM50	1.1e-06	1	15	44	58	0.35	pfam01476	CBM	Also known as LysM domains	Modules of approx. 50 residues found attached to various enzymes from families GH18, GH19, GH23, GH24, GH25 and GH73, i.e. enzymes cleaving either chitin or peptidoglycan. Binding to chitopentaose demonstrated in the case of Pteris ryukyuensis chitinase A [Ohnuma T et al. (2008) J. Biol. Chem. 283:5178-87 (PMID: 18083709)]. CBM50 modules are also found in a multitude of other enzymes targeting th…
		elp:P12B_C2351|270~468|Reading_Frame_2	CE4	4.3e-08	53	105	4	59	0.4	pfam01522	CE		acetyl xylan esterase (EC 3.1.1.72); chitin deacetylase (EC 3.5.1.41); chitooligosaccharide deacetylase (EC 3.5.1.-); peptidoglycan GlcNAc deacetylase (EC 3.5.1.-); peptidoglycan N-acetylmuramic acid deacetylase (EC 3.5.1.-).
		elp:P12B_C2619|477~661|Reading_Frame_2	GT51	1e-17	110	169	1	60	0.333333	pfam00912	GT	There are two categories of enzymes in this family : monofunctional (just the GT51 module) or bifunctional (GT51 module attached to a penicillin-binding transpeptidase module). These enzymes utilise Und-PP-MurAc-(GlcNAc)-pentapeptide as the sugar donor.	murein polymerase (EC 2.4.1.129).
		elp:P12B_C4358|173~272|Reading_Frame_3	CBM12	0.00084	8	19	9	20	0.323529	pfam02839	CBM	Previously known as cellulose-binding domain family XII (CBD XII).	Modules of approx. 40-60 residues. The majority of these modules is found among chitinases where the function is chitin-binding. Distantly related to the CBM5 family.
		elr:ECO55CA74_01010|241~435|Reading_Frame_1	GH23	1.8e-06	2	46	21	65	0.325926	cd00254	GH	Corresponds to family 1 of the peptidoglycan lytic transglycosylases described by N.T. Blackburn and A.J. Clarke (2001) J. Mol. Evol. 52, 78-84; Note that 'peptidoglycan lytic transglycosylases' cleave peptidoglycan without intervention of a water molecule.	lysozyme type G (EC 3.2.1.17); peptidoglycan lyase (EC 4.2.2.-) also known in the literature as peptidoglycan lytic transglycosylase
		elr:ECO55CA74_19735|18~117|Reading_Frame_2	CBM48	8.7e-09	1	26	4	30	0.328947	pfam02922	CBM		Modules of approx. 100 residues with glycogen-binding function, appended to GH13 modules. Also found in the beta subunit (glycogen-binding) of AMP-activated protein kinases (AMPK)
		elw:ECW_M3692|335~498|Reading_Frame_3	CBM48	8.9e-13	2	36	12	54	0.447368	pfam02922	CBM		Modules of approx. 100 residues with glycogen-binding function, appended to GH13 modules. Also found in the beta subunit (glycogen-binding) of AMP-activated protein kinases (AMPK)
		esl:O3K_21075|440~736|Reading_Frame_3	CE11	2.1e-41	144	239	1	98	0.350554	pfam03331	CE		UDP-3-0-acyl N-acetylglucosamine deacetylase (EC 3.5.1.-).
		eun:UMNK88_4100|981~1173|Reading_Frame_2	CBM5	4.6e-05	16	40	24	55	0.6	pfam02839	CBM	Previously known as cellulose-binding domain family V (CBD V).	Modules of approx. 60 residues found in bacterial enzymes. Chitin-binding described in several cases. Distantly related to the CBM12 family.
		eun:UMNK88_4210|192~359|Reading_Frame_2	GH109	2.1e-08	71	119	1	49	0.380952	pfam01408	GH	Created following Liu et al. (2007) Nature Biotechnol 25:454-64 (PMID: 17401360); the enzymes in this family display an unusual mechanism involving NAD+	alpha-N-acetylgalactosaminidase (EC 3.2.1.49)
		eun:UMNK88_4417|378~588|Reading_Frame_2	GT30	9.4e-24	114	176	1	63	0.350282	pfam04413	GT	These enzymes use a nucleotide monophosphosugar as the donor (CMP-b-KDO) instead of a nucleotide diphosphosugar	CMP-beta-KDO: alpha-3-deoxy-D-manno-octulosonic-acid (KDO) transferase (EC 2.4.99.-).
		eun:UMNK88_453|52~529|Reading_Frame_1	CBM34	3.9e-21	15	104	1	95	0.741667	cd02857	CBM	Formerly known as X21 modules.	Modules of approx. 120 residues. Granular starch-binding function has been demonstrated in the case of Thermoactinomyces vulgaris R-47 alpha-amylase 1 (TVAI).
	pre_LVAD treatment (patient 5 end stage heart failure)	ebd:ECBD_0872|102~201|Reading_Frame_2	CBM50	2.4e-10	1	25	8	32	0.6	pfam01476	CBM	Also known as LysM domains	Modules of approx. 50 residues found attached to various enzymes from families GH18, GH19, GH23, GH24, GH25 and GH73, i.e. enzymes cleaving either chitin or peptidoglycan. Binding to chitopentaose demonstrated in the case of Pteris ryukyuensis chitinase A [Ohnuma T et al. (2008) J. Biol. Chem. 283:5178-87 (PMID: 18083709)]. CBM50 modules are also found in a multitude of other enzymes targeting th…
		ebd:ECBD_1782|257~356|Reading_Frame_3	CBM50	3.2e-06	1	19	12	30	0.45	pfam01476	CBM	Also known as LysM domains	Modules of approx. 50 residues found attached to various enzymes from families GH18, GH19, GH23, GH24, GH25 and GH73, i.e. enzymes cleaving either chitin or peptidoglycan. Binding to chitopentaose demonstrated in the case of Pteris ryukyuensis chitinase A [Ohnuma T et al. (2008) J. Biol. Chem. 283:5178-87 (PMID: 18083709)]. CBM50 modules are also found in a multitude of other enzymes targeting th…
		ebd:ECBD_2519|740~935|Reading_Frame_3	GH73	5.9e-11	81	127	2	48	0.359375	pfam01832	GH	The 3-D structure of Sphingomonas sp. strain A1 FlgJ protein of this family has recently been solved (Hashimotoa et al., BBRC 2009, in press); there is only one, unconfirmed, report of b-1,4-N-acetylmuramoylhydrolase (EC 3.2.1.17) activity	peptidoglycan hydrolase with endo-beta-N-acetylglucosaminidase specificity (EC 3.2.1.-)
		ebe:B21_02141|245~428|Reading_Frame_3	CE4	8.9e-07	50	97	8	59	0.361538	pfam01522	CE		acetyl xylan esterase (EC 3.1.1.72); chitin deacetylase (EC 3.5.1.41); chitooligosaccharide deacetylase (EC 3.5.1.-); peptidoglycan GlcNAc deacetylase (EC 3.5.1.-); peptidoglycan N-acetylmuramic acid deacetylase (EC 3.5.1.-).
		ebe:B21_03140|874~1045|Reading_Frame_1	CBM5	2.7e-05	1	35	23	57	0.85	pfam02839	CBM	Previously known as cellulose-binding domain family V (CBD V).	Modules of approx. 60 residues found in bacterial enzymes. Chitin-binding described in several cases. Distantly related to the CBM12 family.
		ebe:B21_03334|953~1128|Reading_Frame_3	GT2	2.6e-13	46	100	2	56	0.321429	pfam00535	GT	Distant similarity to families GT12, GT21, GT27, GT55, GT81 etc.	cellulose synthase (EC 2.4.1.12); chitin synthase (EC 2.4.1.16); dolichyl-phosphate beta-D-mannosyltransferase (EC 2.4.1.83); dolichyl-phosphate beta-glucosyltransferase (EC 2.4.1.117); N-acetylglucosaminyltransferase (EC 2.4.1.-); N-acetylgalactosaminyltransferase (EC 2.4.1.-); hyaluronan synthase (EC 2.4.1.212); chitin oligosaccharide synthase (EC 2.4.1.-); beta-1,3-glucan synthase (EC 2.4.1.34…
		ebl:ECD_02907|466~639|Reading_Frame_1	GT44	0.00039	22	83	4	57	0.61	pfam04488	GT		UDP-Glc: alpha-glucosyltransferase (EC 2.4.1.-); UDP-GlcNAc: alpha-N-acetylglucosaminyltransferase (EC 2.4.1.-).
		ebr:ECB_02592|306~479|Reading_Frame_2	CBM50	1.5e-06	1	33	21	51	0.8	pfam01476	CBM	Also known as LysM domains	Modules of approx. 50 residues found attached to various enzymes from families GH18, GH19, GH23, GH24, GH25 and GH73, i.e. enzymes cleaving either chitin or peptidoglycan. Binding to chitopentaose demonstrated in the case of Pteris ryukyuensis chitinase A [Ohnuma T et al. (2008) J. Biol. Chem. 283:5178-87 (PMID: 18083709)]. CBM50 modules are also found in a multitude of other enzymes targeting th…
		ebr:ECB_04064|459~734|Reading_Frame_4	CBM24	0.00022	12	41	28	59	0.381579	self-built	CBM	Formerly known as X59 modules	alpha-1,3-glucan (mutan)-binding function demonstrated in two cases (PMID:10636904)
		ebw:BWG_0123|883~1048|Reading_Frame_1	CE4	0.00025	61	107	2	55	0.353846	pfam01522	CE		acetyl xylan esterase (EC 3.1.1.72); chitin deacetylase (EC 3.5.1.41); chitooligosaccharide deacetylase (EC 3.5.1.-); peptidoglycan GlcNAc deacetylase (EC 3.5.1.-); peptidoglycan N-acetylmuramic acid deacetylase (EC 3.5.1.-).
		ecc:C0248|885~1069|Reading_Frame_2	CBM50	3.8e-17	1	39	2	43	0.95	pfam01476	CBM	Also known as LysM domains	Modules of approx. 50 residues found attached to various enzymes from families GH18, GH19, GH23, GH24, GH25 and GH73, i.e. enzymes cleaving either chitin or peptidoglycan. Binding to chitopentaose demonstrated in the case of Pteris ryukyuensis chitinase A [Ohnuma T et al. (2008) J. Biol. Chem. 283:5178-87 (PMID: 18083709)]. CBM50 modules are also found in a multitude of other enzymes targeting th…
		ecd:ECDH10B_3382|388~573|Reading_Frame_1	GT51	5.4e-21	81	139	3	61	0.327684	pfam00912	GT	There are two categories of enzymes in this family : monofunctional (just the GT51 module) or bifunctional (GT51 module attached to a penicillin-binding transpeptidase module). These enzymes utilise Und-PP-MurAc-(GlcNAc)-pentapeptide as the sugar donor.	murein polymerase (EC 2.4.1.129).
		ecd:ECDH10B_3606|520~684|Reading_Frame_1	CBM48	6.7e-07	39	72	1	38	0.434211	pfam02922	CBM		Modules of approx. 100 residues with glycogen-binding function, appended to GH13 modules. Also found in the beta subunit (glycogen-binding) of AMP-activated protein kinases (AMPK)
		ecd:ST521|165~319|Reading_Frame_2	CBM5	4.1e-16	2	36	13	47	0.85	pfam02839	CBM	Previously known as cellulose-binding domain family V (CBD V).	Modules of approx. 60 residues found in bacterial enzymes. Chitin-binding described in several cases. Distantly related to the CBM12 family.
		ecd:ST521|405~595|Reading_Frame_2	CBM5	1.3e-06	5	40	2	37	0.875	pfam02839	CBM	Previously known as cellulose-binding domain family V (CBD V).	Modules of approx. 60 residues found in bacterial enzymes. Chitin-binding described in several cases. Distantly related to the CBM12 family.
		ecd:ST842|651~841|Reading_Frame_2	CBM5	7.6e-06	16	40	26	57	0.6	pfam02839	CBM	Previously known as cellulose-binding domain family V (CBD V).	Modules of approx. 60 residues found in bacterial enzymes. Chitin-binding described in several cases. Distantly related to the CBM12 family.
		ece:Z4984|643~742|Reading_Frame_6	CBM1	0.00041	7	25	7	26	0.62069	pfam00734	CBM	Previously known as cellulose-binding domain family I (CBD I).	Modules of approx. 40 residues found almost exclusively in fungi. The cellulose-binding function has been demonstrated in many cases, and appears to be mediated by three aromatic residues separated by about 10.4 angstrom and which form a flat surface. The only non-fungal occurence of CBM1 is in an algal non-hydrolytic polysaccharide-binding protein which is composed of four repeated CBM1 modules.…
		ecf:ECH74115_4743|163~354|Reading_Frame_1	CBM48	6.3e-09	39	71	2	46	0.421053	pfam02922	CBM		Modules of approx. 100 residues with glycogen-binding function, appended to GH13 modules. Also found in the beta subunit (glycogen-binding) of AMP-activated protein kinases (AMPK)
		ecj:Y75_P0127|860~1055|Reading_Frame_3	CE4	1.2e-05	56	108	5	63	0.4	pfam01522	CE		acetyl xylan esterase (EC 3.1.1.72); chitin deacetylase (EC 3.5.1.41); chitooligosaccharide deacetylase (EC 3.5.1.-); peptidoglycan GlcNAc deacetylase (EC 3.5.1.-); peptidoglycan N-acetylmuramic acid deacetylase (EC 3.5.1.-).
		ecj:Y75_P0202|1051~1150|Reading_Frame_1	CBM50	2e-12	1	27	6	32	0.65	pfam01476	CBM	Also known as LysM domains	Modules of approx. 50 residues found attached to various enzymes from families GH18, GH19, GH23, GH24, GH25 and GH73, i.e. enzymes cleaving either chitin or peptidoglycan. Binding to chitopentaose demonstrated in the case of Pteris ryukyuensis chitinase A [Ohnuma T et al. (2008) J. Biol. Chem. 283:5178-87 (PMID: 18083709)]. CBM50 modules are also found in a multitude of other enzymes targeting th…
		ecj:Y75_P0202|942~1041|Reading_Frame_2	CBM50	6.8e-05	20	39	2	24	0.475	pfam01476	CBM	Also known as LysM domains	Modules of approx. 50 residues found attached to various enzymes from families GH18, GH19, GH23, GH24, GH25 and GH73, i.e. enzymes cleaving either chitin or peptidoglycan. Binding to chitopentaose demonstrated in the case of Pteris ryukyuensis chitinase A [Ohnuma T et al. (2008) J. Biol. Chem. 283:5178-87 (PMID: 18083709)]. CBM50 modules are also found in a multitude of other enzymes targeting th…
		ecj:Y75_P0995|655~822|Reading_Frame_1	CE4	5.3e-05	79	124	6	52	0.346154	pfam01522	CE		acetyl xylan esterase (EC 3.1.1.72); chitin deacetylase (EC 3.5.1.41); chitooligosaccharide deacetylase (EC 3.5.1.-); peptidoglycan GlcNAc deacetylase (EC 3.5.1.-); peptidoglycan N-acetylmuramic acid deacetylase (EC 3.5.1.-).
		ecj:Y75_P3012|199~411|Reading_Frame_1	GH109	0.0008	75	119	1	45	0.349206	pfam01408	GH	Created following Liu et al. (2007) Nature Biotechnol 25:454-64 (PMID: 17401360); the enzymes in this family display an unusual mechanism involving NAD+	alpha-N-acetylgalactosaminidase (EC 3.2.1.49)
		ecj:Y75_P3605|147~459|Reading_Frame_2	GH73	6.5e-21	9	98	11	97	0.695312	pfam01832	GH	The 3-D structure of Sphingomonas sp. strain A1 FlgJ protein of this family has recently been solved (Hashimotoa et al., BBRC 2009, in press); there is only one, unconfirmed, report of b-1,4-N-acetylmuramoylhydrolase (EC 3.2.1.17) activity	peptidoglycan hydrolase with endo-beta-N-acetylglucosaminidase specificity (EC 3.2.1.-)
		ecj:Y75_P3838|1031~1130|Reading_Frame_3	CBM5	6.8e-07	16	34	7	26	0.45	pfam02839	CBM	Previously known as cellulose-binding domain family V (CBD V).	Modules of approx. 60 residues found in bacterial enzymes. Chitin-binding described in several cases. Distantly related to the CBM12 family.
		ecl:ECOLC_0375|1020~1119|Reading_Frame_2	CBM5	7.6e-07	16	34	11	30	0.45	pfam02839	CBM	Previously known as cellulose-binding domain family V (CBD V).	Modules of approx. 60 residues found in bacterial enzymes. Chitin-binding described in several cases. Distantly related to the CBM12 family.
		ecl:ECOLC_3664|1577~1745|Reading_Frame_3	GH23	4.6e-08	53	94	14	55	0.303704	cd00254	GH	Corresponds to family 1 of the peptidoglycan lytic transglycosylases described by N.T. Blackburn and A.J. Clarke (2001) J. Mol. Evol. 52, 78-84; Note that 'peptidoglycan lytic transglycosylases' cleave peptidoglycan without intervention of a water molecule.	lysozyme type G (EC 3.2.1.17); peptidoglycan lyase (EC 4.2.2.-) also known in the literature as peptidoglycan lytic transglycosylase
		eco:B2102|377~544|Reading_Frame_3	GH25	4e-11	53	108	1	55	0.310734	pfam01183	GH		lysozyme (EC 3.2.1.17)
		eco:B3570|289~540|Reading_Frame_1	GH73	3.9e-09	61	123	12	83	0.484375	pfam01832	GH	The 3-D structure of Sphingomonas sp. strain A1 FlgJ protein of this family has recently been solved (Hashimotoa et al., BBRC 2009, in press); there is only one, unconfirmed, report of b-1,4-N-acetylmuramoylhydrolase (EC 3.2.1.17) activity	peptidoglycan hydrolase with endo-beta-N-acetylglucosaminidase specificity (EC 3.2.1.-)
		ecoa:APECO78_20480|29~223|Reading_Frame_3	CBM5	1.3e-06	15	40	28	60	0.625	pfam02839	CBM	Previously known as cellulose-binding domain family V (CBD V).	Modules of approx. 60 residues found in bacterial enzymes. Chitin-binding described in several cases. Distantly related to the CBM12 family.
		ecok:ECMDS42_0199|1026~1125|Reading_Frame_2	CBM50	1.2e-13	1	28	1	28	0.675	pfam01476	CBM	Also known as LysM domains	Modules of approx. 50 residues found attached to various enzymes from families GH18, GH19, GH23, GH24, GH25 and GH73, i.e. enzymes cleaving either chitin or peptidoglycan. Binding to chitopentaose demonstrated in the case of Pteris ryukyuensis chitinase A [Ohnuma T et al. (2008) J. Biol. Chem. 283:5178-87 (PMID: 18083709)]. CBM50 modules are also found in a multitude of other enzymes targeting th…
		ecok:ECMDS42_0934|49~246|Reading_Frame_1	CBM50	0.00012	6	28	37	59	0.55	pfam01476	CBM	Also known as LysM domains	Modules of approx. 50 residues found attached to various enzymes from families GH18, GH19, GH23, GH24, GH25 and GH73, i.e. enzymes cleaving either chitin or peptidoglycan. Binding to chitopentaose demonstrated in the case of Pteris ryukyuensis chitinase A [Ohnuma T et al. (2008) J. Biol. Chem. 283:5178-87 (PMID: 18083709)]. CBM50 modules are also found in a multitude of other enzymes targeting th…
		ecok:ECMDS42_2877|522~692|Reading_Frame_2	CBM48	2.2e-06	40	72	1	37	0.421053	pfam02922	CBM		Modules of approx. 100 residues with glycogen-binding function, appended to GH13 modules. Also found in the beta subunit (glycogen-binding) of AMP-activated protein kinases (AMPK)
		ect:ECIAI39_0317|6~188|Reading_Frame_2	CE14	2.9e-12	1	40	18	57	0.314516	pfam02585	CE		N-acetyl-1-D-myo-inosityl-2-amino-2-deoxy-alpha-D-glucopyranoside deacetylase (EC 3.5.1.89); diacetylchitobiose deacetylase (EC 3.5.1.-); mycothiol S-conjugate amidase (EC 3.5.1.-)
		ect:ECIAI39_4149|684~877|Reading_Frame_2	GT4	1.9e-13	43	106	3	63	0.39375	pfam00534	GT		sucrose synthase (EC 2.4.1.13); sucrose-phosphate synthase (EC 2.4.1.14); alpha-glucosyltransferase (EC 2.4.1.52); lipopolysaccharide N-acetylglucosaminyltransferase (EC 2.4.1.56); GDP-Man alpha-mannosyltransferase (EC 2.4.1.-); 1,2-diacylglycerol 3-glucosyltransferase (EC 2.4.1.157); diglucosyl diacylglycerol synthase (EC 2.4.1.208); digalactosyldiacylglycerol synthase (EC 2.4.1.141); trehalose …
		ecx:ECHS_A3025|93~289|Reading_Frame_2	CBM50	6.4e-16	1	39	11	53	0.95	pfam01476	CBM	Also known as LysM domains	Modules of approx. 50 residues found attached to various enzymes from families GH18, GH19, GH23, GH24, GH25 and GH73, i.e. enzymes cleaving either chitin or peptidoglycan. Binding to chitopentaose demonstrated in the case of Pteris ryukyuensis chitinase A [Ohnuma T et al. (2008) J. Biol. Chem. 283:5178-87 (PMID: 18083709)]. CBM50 modules are also found in a multitude of other enzymes targeting th…
		ecx:ECHS_A4003|763~1002|Reading_Frame_1	GT4	0.00039	104	158	27	80	0.3375	pfam00534	GT		sucrose synthase (EC 2.4.1.13); sucrose-phosphate synthase (EC 2.4.1.14); alpha-glucosyltransferase (EC 2.4.1.52); lipopolysaccharide N-acetylglucosaminyltransferase (EC 2.4.1.56); GDP-Man alpha-mannosyltransferase (EC 2.4.1.-); 1,2-diacylglycerol 3-glucosyltransferase (EC 2.4.1.157); diglucosyl diacylglycerol synthase (EC 2.4.1.208); digalactosyldiacylglycerol synthase (EC 2.4.1.141); trehalose …
		edh:ECDH1_1908|169~366|Reading_Frame_1	GH4	4.4e-25	50	115	1	66	0.363128	pfam02056	GH	The enzymes in this family display an unusual mechanism involving NAD+.	maltose-6-phosphate glucosidase (EC 3.2.1.122); alpha-glucosidase (EC 3.2.1.20); alpha-galactosidase (EC 3.2.1.22); 6-phospho-beta-glucosidase (EC 3.2.1.86); alpha-glucuronidase (EC 3.2.1.139).
		edj:ECDH1ME8569_0259|1201~1300|Reading_Frame_1	GH80	2.8e-06	16	39	8	31	0.365079	cd00978	GH		chitosanase (EC 3.2.1.132)
		edj:ECDH1ME8569_2652|354~453|Reading_Frame_2	CBM50	1.6e-06	1	27	5	31	0.65	pfam01476	CBM	Also known as LysM domains	Modules of approx. 50 residues found attached to various enzymes from families GH18, GH19, GH23, GH24, GH25 and GH73, i.e. enzymes cleaving either chitin or peptidoglycan. Binding to chitopentaose demonstrated in the case of Pteris ryukyuensis chitinase A [Ohnuma T et al. (2008) J. Biol. Chem. 283:5178-87 (PMID: 18083709)]. CBM50 modules are also found in a multitude of other enzymes targeting th…
		edj:ECDH1ME8569_3216|413~512|Reading_Frame_3	CBM5	6e-08	16	37	4	26	0.525	pfam02839	CBM	Previously known as cellulose-binding domain family V (CBD V).	Modules of approx. 60 residues found in bacterial enzymes. Chitin-binding described in several cases. Distantly related to the CBM12 family.
		edj:ECDH1ME8569_3677|388~563|Reading_Frame_1	GT26	3.6e-18	71	123	3	54	0.304094	pfam03808	GT		UDP-ManNAcA: beta-N-acetyl mannosaminuronyltransferase (EC 2.4.1.-); UDP-ManNAc: beta-N-acetyl-mannosaminyltransferase (EC 2.4.1.-); UDP-Glc: beta-1,4-glucosyltransferase (EC 2.4.1.-).
		ekf:KO11_00435|828~1016|Reading_Frame_2	GT28	6.6e-11	90	152	1	60	0.394904	pfam04101	GT	Distantly related to family GT1	1,2-diacylglycerol 3-beta-galactosyltransferase (EC 2.4.1.46); 1,2-diacylglycerol 3-beta-glucosyltransferase (EC 2.4.1.157); UDP-GlcNAc: Und-PP-MurAc-pentapeptide beta-N-acetylglucosaminyltransferase (EC 2.4.1.227).
		eko:EKO11_0310|16~115|Reading_Frame_1	CBM48	1.2e-08	1	26	5	31	0.328947	pfam02922	CBM		Modules of approx. 100 residues with glycogen-binding function, appended to GH13 modules. Also found in the beta subunit (glycogen-binding) of AMP-activated protein kinases (AMPK)
		elh:ETEC_3473|209~384|Reading_Frame_3	GT51	5.6e-19	20	77	1	58	0.322034	pfam00912	GT	There are two categories of enzymes in this family : monofunctional (just the GT51 module) or bifunctional (GT51 module attached to a penicillin-binding transpeptidase module). These enzymes utilise Und-PP-MurAc-(GlcNAc)-pentapeptide as the sugar donor.	murein polymerase (EC 2.4.1.129).
		elh:ETEC_3659|1261~1423|Reading_Frame_5	PL12	0.00023	22	67	5	50	0.326087	pfam07940	PL		heparin-sulfate lyase (EC 4.2.2.8)
		elh:ETEC_3874|112~417|Reading_Frame_1	GT30	2.5e-46	25	125	1	101	0.564972	pfam04413	GT	These enzymes use a nucleotide monophosphosugar as the donor (CMP-b-KDO) instead of a nucleotide diphosphosugar	CMP-beta-KDO: alpha-3-deoxy-D-manno-octulosonic-acid (KDO) transferase (EC 2.4.99.-).
		elp:P12B_C0275|210~309|Reading_Frame_5	CBM18	0.00019	18	35	2	19	0.447368	smart00270	CBM		Modules of approx. 40 residues. The chitin-binding function has been demonstrated in many cases. These modules are found attached to a number of chitinase catalytic domains, but also in non-catalytic proteins either in isolation or as multiple repeats.
		elp:P12B_C1042|980~1325|Reading_Frame_3	CBM61	0.00027	49	95	48	94	0.326241	self-built	CBM	Family created after Cid et al. (2010) [PMID: 20826814]	Modules of approx. 150 residues found appended to GH16, GH30, GH31, GH43, GH53 and GH66 catalytic domains. A beta-1,4-galactan binding function has been demonstrated for the CBM60 of Thermotoga maritima GH53 galactanase [PMID: 20826814].
		elp:P12B_C3663|1017~1200|Reading_Frame_2	GT2	1.9e-15	66	124	1	59	0.345238	pfam00535	GT	Distant similarity to families GT12, GT21, GT27, GT55, GT81 etc.	cellulose synthase (EC 2.4.1.12); chitin synthase (EC 2.4.1.16); dolichyl-phosphate beta-D-mannosyltransferase (EC 2.4.1.83); dolichyl-phosphate beta-glucosyltransferase (EC 2.4.1.117); N-acetylglucosaminyltransferase (EC 2.4.1.-); N-acetylgalactosaminyltransferase (EC 2.4.1.-); hyaluronan synthase (EC 2.4.1.212); chitin oligosaccharide synthase (EC 2.4.1.-); beta-1,3-glucan synthase (EC 2.4.1.34…
		elw:ECW_M1845|116~215|Reading_Frame_3	CBM50	4.2e-05	1	29	3	31	0.7	pfam01476	CBM	Also known as LysM domains	Modules of approx. 50 residues found attached to various enzymes from families GH18, GH19, GH23, GH24, GH25 and GH73, i.e. enzymes cleaving either chitin or peptidoglycan. Binding to chitopentaose demonstrated in the case of Pteris ryukyuensis chitinase A [Ohnuma T et al. (2008) J. Biol. Chem. 283:5178-87 (PMID: 18083709)]. CBM50 modules are also found in a multitude of other enzymes targeting th…
		elx:CDCO157_2561|222~321|Reading_Frame_2	CBM50	0.00023	8	27	4	23	0.475	pfam01476	CBM	Also known as LysM domains	Modules of approx. 50 residues found attached to various enzymes from families GH18, GH19, GH23, GH24, GH25 and GH73, i.e. enzymes cleaving either chitin or peptidoglycan. Binding to chitopentaose demonstrated in the case of Pteris ryukyuensis chitinase A [Ohnuma T et al. (2008) J. Biol. Chem. 283:5178-87 (PMID: 18083709)]. CBM50 modules are also found in a multitude of other enzymes targeting th…
		eoj:ECO26_0093|813~988|Reading_Frame_2	GT28	1.3e-09	93	151	1	56	0.369427	pfam04101	GT	Distantly related to family GT1	1,2-diacylglycerol 3-beta-galactosyltransferase (EC 2.4.1.46); 1,2-diacylglycerol 3-beta-glucosyltransferase (EC 2.4.1.157); UDP-GlcNAc: Und-PP-MurAc-pentapeptide beta-N-acetylglucosaminyltransferase (EC 2.4.1.227).
		eoj:ECO26_4863|155~254|Reading_Frame_3	CBM48	0.00026	16	40	2	32	0.315789	pfam02922	CBM		Modules of approx. 100 residues with glycogen-binding function, appended to GH13 modules. Also found in the beta subunit (glycogen-binding) of AMP-activated protein kinases (AMPK)
		ese:ECSF_0221|940~1117|Reading_Frame_1	CBM50	0.00012	18	39	1	25	0.525	pfam01476	CBM	Also known as LysM domains	Modules of approx. 50 residues found attached to various enzymes from families GH18, GH19, GH23, GH24, GH25 and GH73, i.e. enzymes cleaving either chitin or peptidoglycan. Binding to chitopentaose demonstrated in the case of Pteris ryukyuensis chitinase A [Ohnuma T et al. (2008) J. Biol. Chem. 283:5178-87 (PMID: 18083709)]. CBM50 modules are also found in a multitude of other enzymes targeting th…
		ese:ECSF_0221|940~1117|Reading_Frame_1	CBM50	1.3e-07	1	17	43	59	0.4	pfam01476	CBM	Also known as LysM domains	Modules of approx. 50 residues found attached to various enzymes from families GH18, GH19, GH23, GH24, GH25 and GH73, i.e. enzymes cleaving either chitin or peptidoglycan. Binding to chitopentaose demonstrated in the case of Pteris ryukyuensis chitinase A [Ohnuma T et al. (2008) J. Biol. Chem. 283:5178-87 (PMID: 18083709)]. CBM50 modules are also found in a multitude of other enzymes targeting th…
		eso:O3O_24920|146~530|Reading_Frame_3	GT2	1e-15	42	130	1	89	0.52381	pfam00535	GT	Distant similarity to families GT12, GT21, GT27, GT55, GT81 etc.	cellulose synthase (EC 2.4.1.12); chitin synthase (EC 2.4.1.16); dolichyl-phosphate beta-D-mannosyltransferase (EC 2.4.1.83); dolichyl-phosphate beta-glucosyltransferase (EC 2.4.1.117); N-acetylglucosaminyltransferase (EC 2.4.1.-); N-acetylgalactosaminyltransferase (EC 2.4.1.-); hyaluronan synthase (EC 2.4.1.212); chitin oligosaccharide synthase (EC 2.4.1.-); beta-1,3-glucan synthase (EC 2.4.1.34…
		eun:UMNK88_4604|451~683|Reading_Frame_1	GT26	8.2e-34	91	167	1	77	0.444444	pfam03808	GT		UDP-ManNAcA: beta-N-acetyl mannosaminuronyltransferase (EC 2.4.1.-); UDP-ManNAc: beta-N-acetyl-mannosaminyltransferase (EC 2.4.1.-); UDP-Glc: beta-1,4-glucosyltransferase (EC 2.4.1.-).

## Sheet: Stat table
Table S8:	Number of CAZyme from different families
		CBM	CE	GH	GT	PL	Cellulosome	Total
A generally healthy individual	Diseased(HRV infection in day 0)	0	0	0	0	0	0	0
	recovery (day 4)	0	0	0	0	0	0	0
	recovery (day 21)	0	0	0	0	0	0	0
	Normal (day 116)	0	0	0	0	0	0	0
	Normal (day 185)	0	0	0	0	0	0	0
	Normal (day 186)	0	0	0	0	0	0	0
	Normal (day 255)	0	0	0	0	0	0	0
	Diseased(RSV infection in day 289)	2	0	1	0	0	0	3
	recovery (day 290)	1	0	0	0	0	0	1
	recovery (day 292)	2	0	1	0	0	0	3
	recovery (day 294)	4	0	0	1	0	0	5
	recovery (day 297)	0	0	0	0	0	1	1
	recovery (day 301)	4	0	0	0	0	0	4
	recovery (day 307)	0	0	0	0	0	0	0
	recovery (day 311)	0	0	0	0	0	0	0
	Normal (day 322)	0	0	0	0	0	0	0
	Normal (day 329)	0	0	0	0	0	0	0
	Normal (day 369)	0	0	0	0	0	0	0
	Normal (day 380)	0	0	0	0	0	0	0
	Normal (day 400)	0	0	0	0	0	0	0
End stage heart failure patient 1	pre_LVAD implantation	0	0	0	0	0	0	0
	7 days after LVAD implantation	0	0	0	0	0	0	0
	180 days after LVAD implantation	64	9	28	38	0	0	139
End stage heart failure patient 2	pre_LVAD implantation	0	0	0	0	0	0	0
	7 days after LVAD implantation	0	0	0	0	0	0	0
End stage heart failure patient 3	pre_LVAD implantation	0	0	0	0	0	0	0
	7 days after LVAD implantation	0	0	0	0	0	0	0
	180 days after LVAD implantation	0	0	0	0	0	0	0
End stage heart failure patient 4	pre_LVAD implantation	29	6	13	14	1	0	63
	7 days after LVAD implantation	0	0	0	0	0	0	0
	180 days after LVAD implantation	0	0	0	0	0	0	0
End stage heart failure patient 5	pre_LVAD implantation	31	5	8	13	1	0	58
	7 days after LVAD implantation	0	0	0	0	0	0	0
	180 days after LVAD implantation	0	0	0	0	0	0	0
End stage heart failure patient 6	pre_LVAD implantation	0	0	0	0	0	0	0
	7 days after LVAD implantation	0	0	0	0	0	0	0
	180 days after LVAD implantation	0	0	0	0	0	0	0
End stage heart failure patient 7	pre_LVAD implantation	0	0	0	0	0	0	0
	7 days after LVAD implantation	0	0	0	0	0	0	0
End stage heart failure patient 8	pre_LVAD implantation	0	0	0	0	0	0	0
	7 days after LVAD implantation	0	0	0	0	0	0	0
	180 days after LVAD implantation	0	0	0	0	0	0	0
End stage heart failure patient 9	pre_LVAD implantation	0	0	0	0	0	0	0
	7 days after LVAD implantation	0	0	0	0	0	0	0
	180 days after LVAD implantation	0	0	0	0	0	0	0
	Enzymes abbreviated based on CAZyme classification. GH, glycoside hydrolase; GT, glycosyl transferase; PL, polysaccharide lyase; CE, carbohydrate esterase; CBM, carbohydrate-binding module
