# Supplementary material for: Circulating microbial RNA and health
Source: Sci Rep. 2015 Nov 18;5:16814. doi: 10.1038/srep16814 (PMC4649493; doi:10.1038/srep16814)
Supplement: Supplementary dataset 9 [file srep16814-s10.xls]

## Sheet: p1_pre
Circulating microbial RNA and health
Ross Ka-Kit Leung and Ying-Kit Wu
Table S9:	R. pickettii gene David result in patient 1 pre_LVAD period
Category	Term	Count	%	PValue	Genes	List Total	Pop Hits	Pop Total	Fold Enrichment	Bonferroni	Benjamini	FDR
SP_PIR_KEYWORDS	ribosomal protein	7	10	4.93051e-05	8020597, 8018891, 8018007, 8020642, 8020607, 6287010, 8020603	62	112	10301	10.3841	0.00295401	0.00295401	0.0494009
GOTERM_CC_FAT	GO:0005840~ribosome	7	10	0.000112808	8020597, 8018891, 8018007, 8020642, 8020607, 6287010, 8020603	10	113	1005	6.22566	0.00101482	0.00101482	0.0649038
GOTERM_CC_FAT	GO:0030529~ribonucleoprotein complex	7	10	0.000124922	8020597, 8018891, 8018007, 8020642, 8020607, 6287010, 8020603	10	115	1005	6.11739	0.00112374	0.000562026	0.0718713
SP_PIR_KEYWORDS	transferase	15	21.4286	0.000492536	8018612, 8019612, 8020638, 6289698, 8018947, 8017856, 6288527, 6289087, 6289085, 8019553, 6286183, 6289255, 6287394, 6287035, 6286804	62	879	10301	2.83524	0.0291268	0.014671	0.492507
KEGG_PATHWAY	rpf03010:Ribosome	6	8.57143	0.00063466	8020597, 8018891, 8018007, 8020642, 8020607, 8020603	35	54	2533	8.04127	0.0287813	0.0287813	0.598262
GOTERM_CC_FAT	GO:0043232~intracellular non-membrane-bounded organelle	7	10	0.000666149	8020597, 8018891, 8018007, 8020642, 8020607, 6287010, 8020603	10	154	1005	4.56818	0.00597939	0.00199712	0.382762
GOTERM_CC_FAT	GO:0043228~non-membrane-bounded organelle	7	10	0.000666149	8020597, 8018891, 8018007, 8020642, 8020607, 6287010, 8020603	10	154	1005	4.56818	0.00597939	0.00199712	0.382762
SP_PIR_KEYWORDS	ribonucleoprotein	5	7.14286	0.00157558	8020597, 8018007, 8020642, 8020607, 6287010	62	85	10301	9.77324	0.0902716	0.0310443	1.56782
SP_PIR_KEYWORDS	tricarboxylic acid cycle	3	4.28571	0.0034467	6288969, 8018947, 8018085	62	15	10301	33.229	0.18711	0.0504715	3.40095
SP_PIR_KEYWORDS	nucleotide-binding	10	14.2857	0.00657654	6289087, 6287975, 8020647, 6288969, 6287394, 8020624, 6286681, 6285975, 8017999, 8018085	62	578	10301	2.87448	0.326923	0.0761256	6.39866
SP_PIR_KEYWORDS	metal-binding	6	8.57143	0.0180457	6289085, 8019541, 6289698, 6287394, 6289255, 8019380	62	258	10301	3.86384	0.664667	0.166486	16.6815
SP_PIR_KEYWORDS	Acyltransferase	4	5.71429	0.0180886	8018612, 6289255, 8018947, 6287035	62	94	10301	7.07001	0.665545	0.144838	16.718
KEGG_PATHWAY	rpf00240:Pyrimidine metabolism	4	5.71429	0.0201128	8020596, 8020638, 8019553, 8019380	35	44	2533	6.57922	0.607264	0.373314	17.4726
INTERPRO	IPR018357:Hexapeptide transferase, conserved site	2	2.85714	0.0386487	6286183, 6287035	32	5	3950	49.375	0.964926	0.964926	34.5615
SP_PIR_KEYWORDS	atp-binding	8	11.4286	0.0394729	6289087, 6287975, 6288969, 6287394, 6286681, 6285975, 8017999, 8018085	62	540	10301	2.46141	0.910756	0.260697	33.2091
SP_PIR_KEYWORDS	magnesium	3	4.28571	0.043305	6289085, 6287394, 8019380	62	56	10301	8.90063	0.929788	0.255571	35.832
KEGG_PATHWAY	rpf03020:RNA polymerase	2	2.85714	0.0526504	8020596, 8020638	35	4	2533	36.1857	0.916925	0.563661	40.0237
KEGG_PATHWAY	rpf00230:Purine metabolism	4	5.71429	0.0569325	8019612, 8020596, 8020638, 8019553	35	66	2533	4.38615	0.932552	0.490385	42.5377
SP_PIR_KEYWORDS	dna-directed rna polymerase	2	2.85714	0.0576887	8020596, 8020638	62	10	10301	33.229	0.971708	0.29989	44.8704
GOTERM_BP_FAT	GO:0034637~cellular carbohydrate biosynthetic process	3	4.28571	0.0610162	6287036, 6287035, 6286804	24	38	2149	7.06908	0.999877	0.999877	52.5547
KEGG_PATHWAY	rpi00660:C5-Branched dibasic acid metabolism	2	2.85714	0.0653867	6288969, 6286217	35	5	2533	28.9486	0.955427	0.463198	47.2261
INTERPRO	IPR001451:Bacterial transferase hexapeptide repeat	2	2.85714	0.068523	6286183, 6287035	32	9	3950	27.4306	0.997603	0.951043	53.4058
GOTERM_BP_FAT	GO:0046493~lipid A metabolic process	2	2.85714	0.0826113	6287036, 6287035	24	8	2149	22.3854	0.999996	0.997898	63.9816
GOTERM_BP_FAT	GO:0009247~glycolipid biosynthetic process	2	2.85714	0.0826113	6287036, 6287035	24	8	2149	22.3854	0.999996	0.997898	63.9816
GOTERM_BP_FAT	GO:0009245~lipid A biosynthetic process	2	2.85714	0.0826113	6287036, 6287035	24	8	2149	22.3854	0.999996	0.997898	63.9816
GOTERM_BP_FAT	GO:0006643~membrane lipid metabolic process	2	2.85714	0.0826113	6287036, 6287035	24	8	2149	22.3854	0.999996	0.997898	63.9816
GOTERM_BP_FAT	GO:0046467~membrane lipid biosynthetic process	2	2.85714	0.0826113	6287036, 6287035	24	8	2149	22.3854	0.999996	0.997898	63.9816
GOTERM_BP_FAT	GO:0006664~glycolipid metabolic process	2	2.85714	0.0826113	6287036, 6287035	24	8	2149	22.3854	0.999996	0.997898	63.9816
GOTERM_MF_FAT	GO:0000287~magnesium ion binding	3	4.28571	0.0878704	6289085, 6286217, 6287394	31	50	3005	5.81613	0.999899	0.999899	63.9709

## Sheet: p1_d7
Table S9:	R. pickettii gene David result in patient 1 7 days after LVAD treatment
Category	Term	Count	%	PValue	Genes	List Total	Pop Hits	Pop Total	Fold Enrichment	Bonferroni	Benjamini	FDR
SP_PIR_KEYWORDS	ribosomal protein	11	12.7907	9.17011e-09	5559709, 5561363, 5558670, 5555984, 5565346, 5560228, 5564029, 5564964, 5563561, 5565481, 5563617	78	112	10301	12.9706	5.22696e-07	5.22696e-07	9.0896e-06
SP_PIR_KEYWORDS	ribonucleoprotein	9	10.4651	2.0379e-07	5559709, 5561363, 5558670, 5555984, 5565346, 5560228, 5563561, 5565481, 5563617	78	85	10301	13.9833	1.1616e-05	5.80801e-06	0.000202001
GOTERM_CC_FAT	GO:0005840~ribosome	11	12.7907	4.10722e-07	5559709, 5561363, 5558670, 5555984, 5565346, 5560228, 5564029, 5564964, 5563561, 5565481, 5563617	16	113	1005	6.11449	3.28577e-06	3.28577e-06	0.000224852
KEGG_PATHWAY	rpf03010:Ribosome	9	10.4651	4.79101e-07	5559709, 5561363, 5558670, 5565346, 5560228, 5564029, 5564964, 5565481, 5563617	37	54	2533	11.4099	1.38938e-05	1.38938e-05	0.000404525
GOTERM_CC_FAT	GO:0030529~ribonucleoprotein complex	11	12.7907	4.88148e-07	5559709, 5561363, 5558670, 5555984, 5565346, 5560228, 5564029, 5564964, 5563561, 5565481, 5563617	16	115	1005	6.00815	3.90518e-06	1.95259e-06	0.000267239
GOTERM_CC_FAT	GO:0043232~intracellular non-membrane-bounded organelle	11	12.7907	8.22145e-06	5559709, 5561363, 5558670, 5555984, 5565346, 5560228, 5564029, 5564964, 5563561, 5565481, 5563617	16	154	1005	4.48661	6.57697e-05	2.19237e-05	0.0045008
GOTERM_CC_FAT	GO:0043228~non-membrane-bounded organelle	11	12.7907	8.22145e-06	5559709, 5561363, 5558670, 5555984, 5565346, 5560228, 5564029, 5564964, 5563561, 5565481, 5563617	16	154	1005	4.48661	6.57697e-05	2.19237e-05	0.0045008
SP_PIR_KEYWORDS	rrna-binding	6	6.97674	2.2081e-05	5561363, 5555984, 5565346, 5560228, 5563561, 5565481	78	46	10301	17.2258	0.00125784	0.000419456	0.021885
SP_PIR_KEYWORDS	rna-binding	6	6.97674	0.000206798	5561363, 5555984, 5565346, 5560228, 5563561, 5565481	78	73	10301	10.8546	0.0117195	0.00294283	0.204793
SP_PIR_KEYWORDS	gtp-binding	4	4.65116	0.00454837	5564371, 5559225, 5562634, 5557404	78	45	10301	11.739	0.228832	0.0506424	4.41815
KEGG_PATHWAY	rpf00920:Sulfur metabolism	3	3.48837	0.00822851	5562204, 5561900, 5557404	37	10	2533	20.5378	0.213069	0.112908	6.73865
SP_PIR_KEYWORDS	nucleotide-binding	11	12.7907	0.01054	5564636, 5564371, 5557088, 5562378, 5563226, 5564522, 5564367, 5559225, 5562634, 5557404, 5558742	78	578	10301	2.51333	0.453363	0.0957612	9.9702
SP_PIR_KEYWORDS	protein transport	3	3.48837	0.0183866	5566197, 5565610, 5558742	78	28	10301	14.1497	0.652778	0.140249	16.8021
KEGG_PATHWAY	rpf00240:Pyrimidine metabolism	4	4.65116	0.0234285	5562563, 5565016, 5558834, 5559613	37	44	2533	6.22359	0.497174	0.204807	18.1409
KEGG_PATHWAY	rpf03060:Protein export	3	3.48837	0.0260527	5565799, 5566197, 5558742	37	18	2533	11.4099	0.53492	0.174187	19.9798
GOTERM_MF_FAT	GO:0008135~translation factor activity, nucleic acid binding	3	3.48837	0.0472564	5564371, 5559225, 5562634	34	32	3005	8.28585	0.9921	0.9921	41.5684
KEGG_PATHWAY	rpf00230:Purine metabolism	4	4.65116	0.0655008	5557718, 5565016, 5559613, 5557404	37	66	2533	4.14906	0.859787	0.324916	43.5603
SP_PIR_KEYWORDS	translocation	2	2.32558	0.0723156	5566197, 5558742	78	10	10301	26.4128	0.986138	0.414231	52.4813
GOTERM_BP_FAT	GO:0055114~oxidation reduction	8	9.30233	0.0746906	5565483, 5555906, 5559686, 5562204, 5561576, 5561900, 5560548, 5561974	19	467	2149	1.93756	0.986011	0.986011	53.398
SP_PIR_KEYWORDS	trna-binding	2	2.32558	0.0792568	5555984, 5565481	78	11	10301	24.0117	0.990966	0.407242	55.8903
SP_PIR_KEYWORDS	oxidoreductase	8	9.30233	0.0901919	5565483, 5558126, 5559686, 5562204, 5561576, 5561900, 5560548, 5561974	78	516	10301	2.04751	0.995428	0.416536	60.8166
GOTERM_MF_FAT	GO:0016831~carboxy-lyase activity	3	3.48837	0.0930919	5563807, 5557702, 5558985	34	47	3005	5.64143	0.999943	0.992446	66.1951
SMART	SM00382:AAA	3	3.48837	0.0997709	5564636, 5557088, 5564367	4	137	699	3.82664	0.189588	0.189588	21.123

## Sheet: p1_d180
Table S9:	R. pickettii gene David result in patient 1 180 days after LVAD treatment
Category	Term	Count	%	PValue	Genes	List Total	Pop Hits	Pop Total	Fold Enrichment	Bonferroni	Benjamini	FDR
KEGG_PATHWAY	rpi03010:Ribosome	4	6.66667	0.0022527	6287009, 6287556, 6288297, 6289656	14	54	2533	13.4021	0.0223	0.0223	1.34508
GOTERM_MF_FAT	GO:0003735~structural constituent of ribosome	4	6.66667	0.00580372	6287009, 6287556, 6288297, 6289656	22	54	3005	10.1178	0.322931	0.322931	5.79512
SP_PIR_KEYWORDS	ribonucleoprotein	4	6.66667	0.00803887	6287009, 6287556, 6288297, 6289656	51	85	10301	9.50496	0.215054	0.215054	6.6445
SP_PIR_KEYWORDS	protein transport	3	5	0.00805273	6287551, 6286763, 6288418	51	28	10301	21.6408	0.215383	0.114214	6.65561
GOTERM_MF_FAT	GO:0005198~structural molecule activity	4	6.66667	0.0110113	6287009, 6287556, 6288297, 6289656	22	68	3005	8.03476	0.523767	0.309904	10.7351
SP_PIR_KEYWORDS	ribosomal protein	4	6.66667	0.0169344	6287009, 6287556, 6288297, 6289656	51	112	10301	7.21359	0.400934	0.157005	13.5402
GOTERM_MF_FAT	GO:0003723~RNA binding	4	6.66667	0.0182728	6287391, 6287556, 6288297, 6289656	22	82	3005	6.66297	0.70934	0.337588	17.2333
GOTERM_BP_FAT	GO:0006412~translation	5	8.33333	0.019299	6289333, 6287009, 6287556, 6288297, 6289656	23	104	2149	4.49206	0.919049	0.919049	20.2785
GOTERM_MF_FAT	GO:0019843~rRNA binding	3	5	0.0203398	6287556, 6288297, 6289656	22	32	3005	12.8054	0.747619	0.291215	19.0033
GOTERM_BP_FAT	GO:0019276~UDP-N-acetylgalactosamine metabolic process	2	3.33333	0.0203746	6286116, 6286804	23	2	2149	93.4348	0.929734	0.734922	21.2894
GOTERM_BP_FAT	GO:0046349~amino sugar biosynthetic process	2	3.33333	0.0203746	6286116, 6286804	23	2	2149	93.4348	0.929734	0.734922	21.2894
GOTERM_BP_FAT	GO:0019277~UDP-N-acetylgalactosamine biosynthetic process	2	3.33333	0.0203746	6286116, 6286804	23	2	2149	93.4348	0.929734	0.734922	21.2894
SP_PIR_KEYWORDS	rrna-binding	3	5	0.0208611	6287556, 6288297, 6289656	51	46	10301	13.1726	0.468712	0.146247	16.4382
GOTERM_BP_FAT	GO:0006040~amino sugar metabolic process	2	3.33333	0.0304126	6286116, 6286804	23	3	2149	62.2899	0.981391	0.735004	30.1746
SP_PIR_KEYWORDS	rna-binding	3	5	0.0487767	6287556, 6288297, 6289656	51	73	10301	8.30056	0.776913	0.259211	34.6869
GOTERM_BP_FAT	GO:0034637~cellular carbohydrate biosynthetic process	3	5	0.056326	6287036, 6286116, 6286804	23	38	2149	7.37643	0.999435	0.845827	49.0443
GOTERM_BP_FAT	GO:0009225~nucleotide-sugar metabolic process	2	3.33333	0.0695918	6286116, 6286804	23	7	2149	26.6957	0.999909	0.844483	56.7795
KEGG_PATHWAY	rpi00550:Peptidoglycan biosynthesis	2	3.33333	0.0840112	6286116, 6286804	14	17	2533	21.2857	0.584184	0.355162	40.9579
GOTERM_BP_FAT	GO:0000271~polysaccharide biosynthetic process	3	5	0.0943618	6287036, 6286116, 6286804	23	51	2149	5.49616	0.999997	0.881279	68.4204
GOTERM_BP_FAT	GO:0046364~monosaccharide biosynthetic process	2	3.33333	0.0979795	6286116, 6286804	23	10	2149	18.687	0.999998	0.850479	69.8567
GOTERM_BP_FAT	GO:0046165~alcohol biosynthetic process	2	3.33333	0.0979795	6286116, 6286804	23	10	2149	18.687	0.999998	0.850479	69.8567

## Sheet: p2_pre
Table S9:	R. pickettii gene David result in patient 2 pre_LVAD period
Category	Term	Count	%	PValue	Genes	List Total	Pop Hits	Pop Total	Fold Enrichment	Bonferroni	Benjamini	FDR
GOTERM_BP_FAT	GO:0006544~glycine metabolic process	3	4.05405	0.0013329	6288856, 6286303, 6287662	22	6	2149	48.8409	0.122529	0.122529	1.46396
SP_PIR_KEYWORDS	gtp-binding	4	5.40541	0.00281673	8019888, 8018854, 8020624, 6289272	66	45	10301	13.8734	0.16281	0.16281	2.81572
SP_PIR_KEYWORDS	protein biosynthesis	4	5.40541	0.00299977	8018854, 6288373, 6288503, 6286272	66	46	10301	13.5718	0.172437	0.090295	2.9962
SP_PIR_KEYWORDS	nucleotide-binding	11	14.8649	0.00313274	8019181, 8019888, 8018854, 6286252, 8018525, 8020624, 8020873, 6288850, 6288503, 6286272, 6289272	66	578	10301	2.9703	0.179361	0.0637669	3.12711
GOTERM_MF_FAT	GO:0008135~translation factor activity, nucleic acid binding	4	5.40541	0.00481935	8018854, 8020624, 6288373, 6289272	34	32	3005	11.0478	0.371096	0.371096	5.18177
GOTERM_BP_FAT	GO:0009069~serine family amino acid metabolic process	3	4.05405	0.00665062	6288856, 6286303, 6287662	22	13	2149	22.542	0.480006	0.278894	7.1126
INTERPRO	IPR006222:Glycine cleavage T-protein, N-terminal	2	2.7027	0.0146315	6286303, 6287662	30	2	3950	131.667	0.718495	0.718495	14.6954
GOTERM_BP_FAT	GO:0006412~translation	5	6.75676	0.0163871	6288470, 6288373, 6288503, 6286272, 6289272	22	104	2149	4.69624	0.801951	0.417104	16.6978
SP_PIR_KEYWORDS	cytoplasm	6	8.10811	0.0163936	6288856, 8018854, 6288850, 6288373, 6288503, 6286272	66	236	10301	3.96803	0.647025	0.22921	15.4113
SP_PIR_KEYWORDS	transferase	12	16.2162	0.0206413	8018076, 6288856, 8019888, 6287436, 6286303, 6287934, 6287905, 6285771, 8018744, 6287698, 6288925, 8018038	66	879	10301	2.13073	0.73126	0.231106	19.0381
GOTERM_MF_FAT	GO:0004047~aminomethyltransferase activity	2	2.7027	0.0218464	6286303, 6287662	34	2	3005	88.3824	0.880029	0.653631	21.595
GOTERM_BP_FAT	GO:0016054~organic acid catabolic process	3	4.05405	0.0238374	6286303, 6287662, 6288454	22	25	2149	11.7218	0.905991	0.446277	23.4147
GOTERM_BP_FAT	GO:0046395~carboxylic acid catabolic process	3	4.05405	0.0238374	6286303, 6287662, 6288454	22	25	2149	11.7218	0.905991	0.446277	23.4147
SP_PIR_KEYWORDS	ion transport	3	4.05405	0.0299884	8017977, 8020876, 8019246	66	43	10301	10.889	0.853125	0.27363	26.5301
KEGG_PATHWAY	rpf03010:Ribosome	4	5.40541	0.031832	8017899, 8020626, 8018006, 8018481	34	54	2533	5.51852	0.759103	0.759103	26.1146
SP_PIR_KEYWORDS	ribosomal protein	4	5.40541	0.0335928	8020626, 8018006, 6288470, 8018481	66	112	10301	5.57413	0.883831	0.264739	29.2481
GOTERM_CC_FAT	GO:0005840~ribosome	4	5.40541	0.034551	8020626, 8018006, 6288470, 8018481	8	113	1005	4.4469	0.43027	0.43027	22.0964
GOTERM_CC_FAT	GO:0030529~ribonucleoprotein complex	4	5.40541	0.0362026	8020626, 8018006, 6288470, 8018481	8	115	1005	4.36957	0.445665	0.255464	23.0378
GOTERM_BP_FAT	GO:0006546~glycine catabolic process	2	2.7027	0.0385452	6286303, 6287662	22	4	2149	48.8409	0.978766	0.537187	35.2496
GOTERM_BP_FAT	GO:0009071~serine family amino acid catabolic process	2	2.7027	0.0385452	6286303, 6287662	22	4	2149	48.8409	0.978766	0.537187	35.2496
KEGG_PATHWAY	rpi00260:Glycine, serine and threonine metabolism	3	4.05405	0.0503915	6288856, 6286303, 6289363	34	28	2533	7.98214	0.897207	0.679387	38.3529
SP_PIR_KEYWORDS	atp-binding	8	10.8108	0.0528093	8019181, 8019888, 6286252, 8018525, 8020873, 6288850, 6288503, 6286272	66	540	10301	2.31223	0.967224	0.347704	42.2681
SP_PIR_KEYWORDS	transport	6	8.10811	0.0543894	8017977, 8020876, 8019732, 8019246, 6288850, 8020602	66	326	10301	2.87256	0.970496	0.323938	43.2359
SP_PIR_KEYWORDS	translocation	2	2.7027	0.0613648	6288850, 8020602	66	10	10301	31.2152	0.981494	0.328988	47.3358
GOTERM_CC_FAT	GO:0043232~intracellular non-membrane-bounded organelle	4	5.40541	0.0771243	8020626, 8018006, 6288470, 8018481	8	154	1005	3.26299	0.72312	0.348226	43.4451
GOTERM_CC_FAT	GO:0043228~non-membrane-bounded organelle	4	5.40541	0.0771243	8020626, 8018006, 6288470, 8018481	8	154	1005	3.26299	0.72312	0.348226	43.4451

## Sheet: p2_d7
Table S9:	R. pickettii gene David result in patient 2 7 days after LVAD treatment
Category	Term	Count	%	PValue	Genes	List Total	Pop Hits	Pop Total	Fold Enrichment	Bonferroni	Benjamini	FDR
SP_PIR_KEYWORDS	ribosomal protein	40	15.8103	6.18182e-36	8020627, 8020598, 8020626, 8020599, 8020621, 6287427, 8020597, 8020620, 8020623, 8020595, 8020622, 8018006, 8018007, 6289184, 6288687, 6289183, 8019554, 6288567, 8020616, 8020617, 8020090, 8020611, 8020612, 8020610, 6287907, 6288628, 8018610, 6288629, 6287997, 8020608, 8020609, 8018987, 8020642, 8020606, 8020607, 8020641, 6288295, 6288470, 8020603, 8018481	243	112	10301	15.1396	7.54182e-34	7.54182e-34	7.11755e-33
GOTERM_CC_FAT	GO:0005840~ribosome	40	15.8103	4.32349e-31	8020627, 8020598, 8020626, 8020599, 8020621, 6287427, 8020597, 8020620, 8020623, 8020595, 8020622, 8018006, 8018007, 6289184, 6288687, 6289183, 8019554, 6288567, 8020616, 8020617, 8020090, 8020611, 8020612, 8020610, 6287907, 6288628, 8018610, 6288629, 6287997, 8020608, 8020609, 8018987, 8020642, 8020606, 8020607, 8020641, 6288295, 6288470, 8020603, 8018481	50	113	1005	7.11504	9.51168e-30	9.51168e-30	3.38371e-28
GOTERM_CC_FAT	GO:0030529~ribonucleoprotein complex	40	15.8103	9.7222e-31	8020627, 8020598, 8020626, 8020599, 8020621, 6287427, 8020597, 8020620, 8020623, 8020595, 8020622, 8018006, 8018007, 6289184, 6288687, 6289183, 8019554, 6288567, 8020616, 8020617, 8020090, 8020611, 8020612, 8020610, 6287907, 6288628, 8018610, 6288629, 6287997, 8020608, 8020609, 8018987, 8020642, 8020606, 8020607, 8020641, 6288295, 6288470, 8020603, 8018481	50	115	1005	6.9913	2.13888e-29	1.06944e-29	7.60892e-28
GOTERM_CC_FAT	GO:0043232~intracellular non-membrane-bounded organelle	40	15.8103	4.21908e-25	8020627, 8020598, 8020626, 8020599, 8020621, 6287427, 8020597, 8020620, 8020623, 8020595, 8020622, 8018006, 8018007, 6289184, 6288687, 6289183, 8019554, 6288567, 8020616, 8020617, 8020090, 8020611, 8020612, 8020610, 6287907, 6288628, 8018610, 6288629, 6287997, 8020608, 8020609, 8018987, 8020642, 8020606, 8020607, 8020641, 6288295, 6288470, 8020603, 8018481	50	154	1005	5.22078	9.28198e-24	3.09399e-24	3.302e-22
GOTERM_CC_FAT	GO:0043228~non-membrane-bounded organelle	40	15.8103	4.21908e-25	8020627, 8020598, 8020626, 8020599, 8020621, 6287427, 8020597, 8020620, 8020623, 8020595, 8020622, 8018006, 8018007, 6289184, 6288687, 6289183, 8019554, 6288567, 8020616, 8020617, 8020090, 8020611, 8020612, 8020610, 6287907, 6288628, 8018610, 6288629, 6287997, 8020608, 8020609, 8018987, 8020642, 8020606, 8020607, 8020641, 6288295, 6288470, 8020603, 8018481	50	154	1005	5.22078	9.28198e-24	3.09399e-24	3.302e-22
KEGG_PATHWAY	rpf03010:Ribosome	30	11.8577	6.10133e-24	8020598, 8020627, 8020626, 8020599, 8020621, 8020597, 8020620, 8020623, 8020595, 8020622, 8018006, 8018007, 8017899, 8019554, 8020616, 8020090, 8020617, 8020611, 8020612, 8020610, 8018610, 8020608, 8020609, 8020642, 8020606, 8018987, 8020607, 8020641, 8020603, 8018481	139	54	2533	10.1239	5.30815e-22	5.30815e-22	6.59406e-21
SP_PIR_KEYWORDS	ribonucleoprotein	28	11.0672	7.6431e-24	8020598, 8020627, 8020599, 8020626, 6287427, 8020597, 8020595, 8020622, 8018007, 6289184, 6288687, 6289183, 8019554, 6288567, 8020616, 8020617, 8020612, 6287907, 6288628, 6288629, 6287997, 8020608, 8020642, 8018987, 8020607, 8020641, 6288295, 6288470	243	85	10301	13.9641	9.32458e-22	4.66229e-22	8.80001e-21
SP_PIR_KEYWORDS	rrna-binding	14	5.5336	2.46253e-11	8020627, 8020626, 8020599, 8020622, 6288628, 6288687, 6288629, 8019554, 6288567, 8020616, 8020607, 8020617, 6288295, 8020612	243	46	10301	12.9016	3.00429e-09	1.00143e-09	2.83528e-08
SP_PIR_KEYWORDS	rna-binding	14	5.5336	1.18857e-08	8020627, 8020626, 8020599, 8020622, 6288628, 6288687, 6288629, 8019554, 6288567, 8020616, 8020607, 8020617, 6288295, 8020612	243	73	10301	8.12977	1.45005e-06	3.62513e-07	1.36848e-05
GOTERM_MF_FAT	GO:0003735~structural constituent of ribosome	11	4.34783	8.98247e-06	6289183, 6287427, 6287907, 6288567, 6287997, 6288470, 6288295, 6288628, 6289184, 6288687, 6288629	103	54	3005	5.94301	0.00179489	0.00179489	0.011258
SP_PIR_KEYWORDS	dna-directed rna polymerase	5	1.97628	5.58277e-05	8020639, 8020596, 8020638, 6287906, 6287905	243	10	10301	21.1955	0.00678802	0.00136131	0.0642593
GOTERM_MF_FAT	GO:0005198~structural molecule activity	11	4.34783	7.33612e-05	6289183, 6287427, 6287907, 6288567, 6287997, 6288470, 6288295, 6288628, 6289184, 6288687, 6288629	103	68	3005	4.71945	0.0145657	0.00730955	0.0919118
SP_PIR_KEYWORDS	oxidoreductase	28	11.0672	7.7153e-05	8020568, 6286609, 8019473, 6289020, 8021019, 8018794, 8018401, 8020238, 8019537, 8018908, 8019989, 8019560, 6288749, 8019892, 8019984, 6288881, 8020855, 8022072, 8019545, 8019542, 8019540, 8019890, 6289152, 8019015, 8017860, 8020013, 8019844, 8019547	243	516	10301	2.30028	0.00936886	0.00156761	0.0887953
GOTERM_BP_FAT	GO:0006412~translation	12	4.74308	0.000346061	6289183, 6287427, 6287907, 6288567, 6287997, 6288470, 6288295, 6288628, 6289184, 6288687, 6289272, 6288629	70	104	2149	3.54231	0.05975	0.05975	0.424634
KEGG_PATHWAY	rpf00190:Oxidative phosphorylation	12	4.74308	0.000450033	8019545, 8020877, 8019542, 8019540, 8020875, 8020872, 8019537, 8017860, 8020871, 8020874, 8020873, 8019547	139	63	2533	3.47105	0.0384048	0.0193904	0.485305
KEGG_PATHWAY	rpi03010:Ribosome	11	4.34783	0.000505432	6289183, 6287427, 6287907, 6288567, 6287997, 6288470, 6288295, 6288628, 6289184, 6288687, 6288629	139	54	2533	3.7121	0.0430305	0.0145543	0.544899
SP_PIR_KEYWORDS	gtp-binding	7	2.7668	0.000597295	8020647, 8018854, 8020625, 8020624, 8018861, 8018622, 6289272	243	45	10301	6.59415	0.0702986	0.0103591	0.685551
GOTERM_MF_FAT	GO:0034062~RNA polymerase activity	5	1.97628	0.000963755	8020639, 8020596, 8020638, 6287906, 6287905	103	14	3005	10.4196	0.175389	0.0622588	1.20128
GOTERM_MF_FAT	GO:0003899~DNA-directed RNA polymerase activity	5	1.97628	0.000963755	8020639, 8020596, 8020638, 6287906, 6287905	103	14	3005	10.4196	0.175389	0.0622588	1.20128
SP_PIR_KEYWORDS	nad	7	2.7668	0.00105683	8019545, 8019540, 8019015, 8019537, 6287864, 6287226, 8019547	243	50	10301	5.93473	0.121027	0.0159958	1.21006
SP_PIR_KEYWORDS	nucleotide-binding	27	10.6719	0.00108164	8020647, 8019889, 8018437, 8020625, 6289855, 8017980, 8020624, 8018765, 8019043, 8018622, 8018161, 8019181, 8020068, 6286985, 8018854, 6289446, 8018525, 8018590, 8017926, 6288766, 8020871, 8020873, 8018079, 6287394, 8018861, 6287497, 6289272	243	578	10301	1.9802	0.123687	0.0145631	1.23831
SP_PIR_KEYWORDS	atp synthesis	4	1.58103	0.00240785	8020875, 8020872, 8020874, 8020873	243	12	10301	14.1303	0.254807	0.0289829	2.73749
SP_PIR_KEYWORDS	ion transport	6	2.37154	0.00319054	8017977, 8020877, 6289395, 8020875, 8020872, 8020874	243	43	10301	5.91502	0.322854	0.0348218	3.61249
GOTERM_CC_FAT	GO:0033279~ribosomal subunit	5	1.97628	0.00458227	6287427, 6288567, 6288295, 6288628, 6288629	50	15	1005	6.7	0.0961045	0.024944	3.53065
SP_PIR_KEYWORDS	glyoxylate bypass	3	1.18577	0.00524512	6286609, 8020013, 6287698	243	5	10301	25.4346	0.473544	0.0520615	5.87528
SP_PIR_KEYWORDS	metal-binding	14	5.5336	0.00790028	6288933, 6286609, 8019892, 8019380, 8019542, 6287394, 8018590, 8019015, 8017860, 8020013, 8019486, 8017926, 6289751, 8019844	243	258	10301	2.30028	0.620029	0.0717326	8.72766
SP_PIR_KEYWORDS	elongation factor	4	1.58103	0.00939464	8020647, 8020625, 8020624, 6289272	243	19	10301	8.92441	0.683858	0.0789625	10.2981
SP_PIR_KEYWORDS	manganese	4	1.58103	0.0160283	6286609, 8020013, 6289751, 8019380	243	23	10301	7.37234	0.860724	0.12315	16.9759
KEGG_PATHWAY	rpf03020:RNA polymerase	3	1.18577	0.0164451	8020639, 8020596, 8020638	139	4	2533	13.6673	0.763692	0.30278	16.4069
SP_PIR_KEYWORDS	quinone	3	1.18577	0.0177457	8019545, 8019537, 8019547	243	9	10301	14.1303	0.887457	0.127617	18.6291
GOTERM_MF_FAT	GO:0016779~nucleotidyltransferase activity	8	3.16206	0.0187189	8020639, 8020596, 8020638, 6287906, 8019889, 6287905, 8019553, 6289704	103	81	3005	2.88146	0.977161	0.611249	21.0887
SP_PIR_KEYWORDS	amino-acid biosynthesis	7	2.7668	0.0191003	6286784, 6289809, 8019473, 6286064, 8021019, 8019380, 8018908	243	90	10301	3.29707	0.904895	0.129249	19.9118
SP_PIR_KEYWORDS	nucleotidyltransferase	6	2.37154	0.0191994	8020639, 8020638, 6287906, 8019889, 6287905, 8019553	243	66	10301	3.85372	0.906061	0.123129	20.005
GOTERM_MF_FAT	GO:0019843~rRNA binding	5	1.97628	0.0216758	6288567, 6288295, 6288628, 6288687, 6288629	103	32	3005	4.55856	0.98751	0.58379	24.0178
GOTERM_MF_FAT	GO:0008135~translation factor activity, nucleic acid binding	5	1.97628	0.0216758	8020647, 8018854, 8020625, 8020624, 6289272	103	32	3005	4.55856	0.98751	0.58379	24.0178
SP_PIR_KEYWORDS	Hydrogen ion transport	3	1.18577	0.0218422	8020877, 8020875, 8020872	243	10	10301	12.7173	0.932409	0.132209	22.4518
SP_PIR_KEYWORDS	translocation	3	1.18577	0.0218422	8020214, 6287487, 8020602	243	10	10301	12.7173	0.932409	0.132209	22.4518
GOTERM_MF_FAT	GO:0003746~translation elongation factor activity	4	1.58103	0.0247785	8020647, 8020625, 8020624, 6289272	103	19	3005	6.14205	0.993383	0.566713	26.9835
SP_PIR_KEYWORDS	potassium	3	1.18577	0.0262876	6289395, 6287394, 8019015	243	11	10301	11.5612	0.961226	0.149984	26.4141
KEGG_PATHWAY	rpf00240:Pyrimidine metabolism	7	2.7668	0.0299158	8017658, 8020639, 8020596, 8020638, 8019553, 8018520, 8019380	139	44	2533	2.89912	0.928809	0.410499	27.9819
GOTERM_MF_FAT	GO:0016638~oxidoreductase activity, acting on the CH-NH2 group of donors	4	1.58103	0.0323892	8020568, 8019989, 6288749, 6289020	103	21	3005	5.5571	0.998619	0.609655	33.8129
SP_PIR_KEYWORDS	lyase	10	3.95257	0.0342782	6286784, 6289809, 6286359, 8018155, 8021101, 6286064, 8019434, 8019486, 6287226, 8022274	243	189	10301	2.24291	0.985811	0.183422	33.0745
SP_PIR_KEYWORDS	magnesium	5	1.97628	0.0421676	6286985, 8018590, 6287394, 8019486, 8019380	243	56	10301	3.78491	0.994784	0.212516	39.1061
SP_PIR_KEYWORDS	transport	14	5.5336	0.0438812	6289395, 8017815, 8020872, 8020874, 8020214, 8019545, 6287487, 8017977, 8020877, 6289446, 8020875, 8017860, 8019537, 8020602	243	326	10301	1.82047	0.995808	0.211815	40.3487
KEGG_PATHWAY	rpf03018:RNA degradation	4	1.58103	0.0444601	8019553, 8018602, 8018765, 8018161	139	15	2533	4.85947	0.980873	0.482861	38.8302
SP_PIR_KEYWORDS	tricarboxylic acid cycle	3	1.18577	0.0471992	6286609, 8020013, 6287698	243	15	10301	8.47819	0.997257	0.217903	42.6891
SP_PIR_KEYWORDS	atp-binding	20	7.90514	0.0509093	8018437, 8019889, 8017980, 6289855, 8018765, 8020871, 8019043, 8020873, 8018161, 8019181, 6286985, 8020068, 8018079, 6289446, 8018525, 6287394, 8018590, 8017926, 6288766, 6287497	243	540	10301	1.57004	0.998296	0.225071	45.2065
KEGG_PATHWAY	rpf00562:Inositol phosphate metabolism	3	1.18577	0.051667	8022072, 8019550, 8018733	139	7	2533	7.80987	0.990101	0.482803	43.636
GOTERM_CC_FAT	GO:0015935~small ribosomal subunit	3	1.18577	0.0540376	6288567, 6288295, 6288628	50	8	1005	7.5375	0.705405	0.21685	35.2588
GOTERM_BP_FAT	GO:0055114~oxidation reduction	22	8.69565	0.0550239	6286609, 8020568, 8019989, 8019473, 8019560, 6288749, 8019892, 8019984, 6289020, 8021019, 6288881, 6289645, 6286679, 8019545, 8018794, 8020238, 8019542, 8019540, 6289152, 8019890, 8019015, 8018908	70	467	2149	1.44625	0.999958	0.993507	50.1332
SMART	SM00228:PDZ	2	0.790514	0.0588069	6289152, 6286687	8	6	699	29.125	0.486588	0.486588	31.4461
GOTERM_MF_FAT	GO:0016643~oxidoreductase activity, acting on the CH-NH2 group of donors, iron-sulfur protein as acceptor	2	0.790514	0.0667456	8020568, 6289020	103	2	3005	29.1748	0.999999	0.822172	57.9291
GOTERM_MF_FAT	GO:0016041~glutamate synthase (ferredoxin) activity	2	0.790514	0.0667456	8020568, 6289020	103	2	3005	29.1748	0.999999	0.822172	57.9291
UP_SEQ_FEATURE	transmembrane region	3	1.18577	0.0706982	6288933, 8019537, 6289159	55	20	2443	6.66273	0.889158	0.889158	46.4517
SP_PIR_KEYWORDS	transferase	28	11.0672	0.0900603	8017658, 8022210, 8021079, 8019889, 6287698, 8020068, 8019553, 8017778, 8018520, 8018907, 8018508, 6288766, 8018612, 8020639, 8020638, 8020579, 6287906, 8018616, 6287905, 6286393, 8018806, 6287217, 8019253, 8018079, 8019725, 6287394, 8018415, 8018581	243	879	10301	1.35034	0.99999	0.357794	66.2647
SP_PIR_KEYWORDS	cf(0)	2	0.790514	0.0907243	8020877, 8020875	243	4	10301	21.1955	0.999991	0.349323	66.547
SP_PIR_KEYWORDS	protein biosynthesis	4	1.58103	0.0931175	8018437, 8018854, 8017980, 8018590	243	46	10301	3.68617	0.999993	0.346804	67.5469
GOTERM_BP_FAT	GO:0006097~glyoxylate cycle	2	0.790514	0.0933062	6286609, 6287698	70	3	2149	20.4667	1	0.997008	70.0084
SP_PIR_KEYWORDS	pyruvate	4	1.58103	0.0978252	8022210, 8021101, 8020741, 6289645	243	47	10301	3.60774	0.999996	0.351496	69.4345
GOTERM_MF_FAT	GO:0015930~glutamate synthase activity	2	0.790514	0.0984446	8020568, 6289020	103	3	3005	19.4498	1	0.900039	72.718
KEGG_PATHWAY	rpf00920:Sulfur metabolism	3	1.18577	0.0995337	8019889, 8019890, 8019892	139	10	2533	5.46691	0.999891	0.680233	67.7965

## Sheet: p3_pre
Table S9:	R. pickettii gene David result in patient 3 pre_LVAD period
Category	Term	Count	%	PValue	Genes	List Total	Pop Hits	Pop Total	Fold Enrichment	Bonferroni	Benjamini	FDR
SP_PIR_KEYWORDS	ribosomal protein	18	14.0625	4.97244e-15	8020598, 8020621, 8020597, 8020320, 6289184, 6288687, 6289183, 8018890, 8020608, 8020609, 8018987, 8020643, 8020607, 8020090, 6286818, 8020603, 8018509, 8018481	117	112	10301	14.1497	3.64708e-13	3.64708e-13	5.21805e-12
GOTERM_CC_FAT	GO:0005840~ribosome	18	14.0625	4.17285e-12	8020598, 8020621, 8020597, 8020320, 6289184, 6288687, 6289183, 8018890, 8020608, 8020609, 8018987, 8020643, 8020607, 8020090, 6286818, 8020603, 8018509, 8018481	25	113	1005	6.40354	4.17288e-11	4.17288e-11	2.5057e-09
GOTERM_CC_FAT	GO:0030529~ribonucleoprotein complex	18	14.0625	5.67061e-12	8020598, 8020621, 8020597, 8020320, 6289184, 6288687, 6289183, 8018890, 8020608, 8020609, 8018987, 8020643, 8020607, 8020090, 6286818, 8020603, 8018509, 8018481	25	115	1005	6.29217	5.67058e-11	2.83529e-11	3.40501e-09
KEGG_PATHWAY	rpf03010:Ribosome	14	10.9375	1.57873e-10	8020598, 8020621, 8020597, 8020320, 8018890, 8020608, 8020609, 8018987, 8020607, 8020643, 8020090, 8018509, 8020603, 8018481	63	54	2533	10.4239	9.78814e-09	9.78814e-09	1.59318e-07
GOTERM_CC_FAT	GO:0043232~intracellular non-membrane-bounded organelle	18	14.0625	8.39353e-10	8020598, 8020621, 8020597, 8020320, 6289184, 6288687, 6289183, 8018890, 8020608, 8020609, 8018987, 8020643, 8020607, 8020090, 6286818, 8020603, 8018509, 8018481	25	154	1005	4.6987	8.39352e-09	2.79784e-09	5.04006e-07
GOTERM_CC_FAT	GO:0043228~non-membrane-bounded organelle	18	14.0625	8.39353e-10	8020598, 8020621, 8020597, 8020320, 6289184, 6288687, 6289183, 8018890, 8020608, 8020609, 8018987, 8020643, 8020607, 8020090, 6286818, 8020603, 8018509, 8018481	25	154	1005	4.6987	8.39352e-09	2.79784e-09	5.04006e-07
SP_PIR_KEYWORDS	ribonucleoprotein	11	8.59375	3.41445e-08	8020598, 6289183, 8018890, 8020597, 8020608, 8018987, 8020607, 8020643, 8018509, 6289184, 6288687	117	85	10301	11.3938	2.49255e-06	1.24627e-06	3.56398e-05
SP_PIR_KEYWORDS	elongation factor	5	3.90625	5.19326e-05	8020647, 8020625, 8020624, 8018988, 6289272	117	19	10301	23.1691	0.003784	0.00126293	0.0541936
GOTERM_MF_FAT	GO:0003746~translation elongation factor activity	5	3.90625	0.000171555	8020647, 8020625, 8020624, 8018988, 6289272	48	19	3005	16.4748	0.0210499	0.0210499	0.197922
SP_PIR_KEYWORDS	oxidoreductase	17	13.2812	0.000207245	8017995, 8020568, 6287741, 6288651, 6285142, 6285627, 8019546, 8022179, 8019540, 8021742, 8019485, 6285028, 8020013, 6287901, 6287013, 8017755, 6288928	117	516	10301	2.90063	0.0150166	0.00377547	0.21611
SP_PIR_KEYWORDS	tricarboxylic acid cycle	4	3.125	0.000573598	8019478, 8019485, 8020013, 8018084	117	15	10301	23.4781	0.0410196	0.00834194	0.5971
GOTERM_MF_FAT	GO:0008135~translation factor activity, nucleic acid binding	5	3.90625	0.00137106	8020647, 8020625, 8020624, 8018988, 6289272	48	32	3005	9.7819	0.156443	0.0815464	1.57182
KEGG_PATHWAY	rpf00020:Citrate cycle (TCA cycle)	5	3.90625	0.00624153	8019478, 8022179, 8019485, 8020013, 8018084	63	31	2533	6.4849	0.321715	0.176419	6.12291
SP_PIR_KEYWORDS	nucleotide-binding	14	10.9375	0.0129765	8020120, 8020647, 8019889, 8020625, 6289855, 8020624, 6289025, 8018084, 8018161, 8007882, 8018892, 6287950, 8018525, 6289272	117	578	10301	2.13252	0.614604	0.14693	12.7449
SP_PIR_KEYWORDS	gtp-binding	4	3.125	0.0140063	8020647, 8020625, 8020624, 6289272	117	45	10301	7.82602	0.642882	0.136791	13.6905
GOTERM_BP_FAT	GO:0055114~oxidation reduction	13	10.1562	0.0175441	8020568, 6287741, 6288651, 6285142, 6285627, 8019546, 8022179, 8019540, 8021742, 6285028, 6287901, 6287013, 6288928	31	467	2149	1.92975	0.89623	0.89623	18.5804
GOTERM_MF_FAT	GO:0051920~peroxiredoxin activity	2	1.5625	0.0462069	8021742, 6285142	48	3	3005	41.7361	0.997167	0.858495	42.0907
SP_PIR_KEYWORDS	rna-binding	4	3.125	0.0490308	8020120, 8020607, 8020643, 6288687	117	73	10301	4.82426	0.974523	0.367925	40.8298
GOTERM_MF_FAT	GO:0003735~structural constituent of ribosome	4	3.125	0.0510346	6289183, 6286818, 6289184, 6288687	48	54	3005	4.63735	0.99849	0.802866	45.3865
GOTERM_BP_FAT	GO:0006412~translation	5	3.90625	0.0538461	6289183, 6286818, 6289184, 6288687, 6289272	31	104	2149	3.33282	0.999162	0.971056	47.4181
INTERPRO	IPR003029:Ribosomal protein S1, RNA binding domain	2	1.5625	0.0604454	6286240, 6286818	36	7	3950	31.3492	0.99881	0.99881	50.4433
GOTERM_MF_FAT	GO:0005198~structural molecule activity	4	3.125	0.0887694	6289183, 6286818, 6289184, 6288687	48	68	3005	3.6826	0.99999	0.90028	65.817
SP_PIR_KEYWORDS	rrna-binding	3	2.34375	0.0945217	8020607, 8020643, 6288687	117	46	10301	5.74192	0.999289	0.553077	64.5272

## Sheet: p3_d7
Table S9:	R. pickettii gene David result in patient 3 7 days after LVAD treatment
Category	Term	Count	%	PValue	Genes	List Total	Pop Hits	Pop Total	Fold Enrichment	Bonferroni	Benjamini	FDR
SP_PIR_KEYWORDS	nucleotide-binding	13	16.8831	0.000404379	8020170, 6289388, 8017626, 6289368, 8020625, 6288198, 8018084, 6289170, 8018161, 8007882, 8018854, 6288309, 6289272	70	578	10301	3.30976	0.0283083	0.0283083	0.418917
SP_PIR_KEYWORDS	metal-binding	8	10.3896	0.00163646	8019843, 8019542, 6287922, 8019892, 8017900, 8018084, 6289170, 8019380	70	258	10301	4.56301	0.109777	0.0564838	1.68553
KEGG_PATHWAY	rpf03010:Ribosome	5	6.49351	0.00655562	8020627, 8020621, 8018006, 8020603, 8018481	37	54	2533	6.33884	0.231326	0.231326	5.84003
SP_PIR_KEYWORDS	ribosomal protein	5	6.49351	0.00665581	8020627, 8020621, 8018006, 8020603, 8018481	70	112	10301	6.56952	0.377581	0.146191	6.69652
GOTERM_CC_FAT	GO:0005840~ribosome	5	6.49351	0.00742185	8020627, 8020621, 8018006, 8020603, 8018481	9	113	1005	4.941	0.0578551	0.0578551	3.99625
GOTERM_CC_FAT	GO:0030529~ribonucleoprotein complex	5	6.49351	0.00791392	8020627, 8020621, 8018006, 8020603, 8018481	9	115	1005	4.85507	0.0615852	0.0312819	4.25652
SP_PIR_KEYWORDS	atp-binding	10	12.987	0.00956419	8017626, 8007882, 6289388, 8020170, 6289368, 6288198, 6288309, 8018084, 8018161, 6289170	70	540	10301	2.72513	0.49456	0.156826	9.49329
GOTERM_CC_FAT	GO:0043232~intracellular non-membrane-bounded organelle	5	6.49351	0.0224905	8020627, 8020621, 8018006, 8020603, 8018481	9	154	1005	3.62554	0.166381	0.0588564	11.709
GOTERM_CC_FAT	GO:0043228~non-membrane-bounded organelle	5	6.49351	0.0224905	8020627, 8020621, 8018006, 8020603, 8018481	9	154	1005	3.62554	0.166381	0.0588564	11.709
GOTERM_MF_FAT	GO:0016667~oxidoreductase activity, acting on sulfur group of donors	3	3.8961	0.0235192	8019890, 8019892, 6286589	30	25	3005	12.02	0.913829	0.913829	23.3282
SP_PIR_KEYWORDS	4fe-4s	3	3.8961	0.0240608	8019843, 8019542, 8019892	70	36	10301	12.2631	0.822575	0.292375	22.3365
SP_PIR_KEYWORDS	iron-sulfur	4	5.19481	0.0256954	8019843, 8019542, 6287922, 8019892	70	95	10301	6.19609	0.842483	0.265112	23.676
SP_PIR_KEYWORDS	gtp-binding	3	3.8961	0.0363856	8018854, 8020625, 6289272	70	45	10301	9.81048	0.928033	0.313353	31.9341
GOTERM_MF_FAT	GO:0008135~translation factor activity, nucleic acid binding	3	3.8961	0.0373041	8018854, 8020625, 6289272	30	32	3005	9.39062	0.980076	0.858847	34.5785
SP_PIR_KEYWORDS	iron	4	5.19481	0.0426424	8019843, 8019542, 6287922, 8019892	70	116	10301	5.07438	0.954682	0.320744	36.3841
SP_PIR_KEYWORDS	magnesium	3	3.8961	0.0540179	8017900, 8018084, 8019380	70	56	10301	7.88342	0.980605	0.354728	43.8067
INTERPRO	IPR003439:ABC transporter-like	3	3.8961	0.0900625	6288198, 6288309, 6289170	26	80	3950	5.69712	0.999672	0.999672	63.7743
SP_PIR_KEYWORDS	tricarboxylic acid cycle	2	2.5974	0.0959608	8018947, 8018084	70	15	10301	19.621	0.999225	0.511427	64.9038

## Sheet: p3_d180
no result

## Sheet: p4_pre
Table S9:	R. pickettii gene David result in patient 4 pre_LVAD period
Category	Term	Count	%	PValue	Genes	List Total	Pop Hits	Pop Total	Fold Enrichment	Bonferroni	Benjamini	FDR
KEGG_PATHWAY	rpf03010:Ribosome	14	14.8936	1.30163e-12	8020610, 8020626, 8020621, 8020597, 8020622, 8018006, 8018007, 8017899, 8019554, 8020616, 8020090, 8020605, 8020603, 8018481	45	54	2533	14.5934	5.59699e-11	5.59699e-11	1.21129e-09
SP_PIR_KEYWORDS	ribosomal protein	14	14.8936	4.79258e-12	8020610, 8020626, 8020621, 8020597, 8020622, 8018006, 8018007, 6288629, 8019554, 8020616, 8020090, 8020605, 8020603, 8018481	85	112	10301	15.1485	3.1152e-10	3.1152e-10	4.88461e-09
GOTERM_CC_FAT	GO:0005840~ribosome	14	14.8936	2.24291e-08	8020610, 8020626, 8020621, 8020597, 8020622, 8018006, 8018007, 6288629, 8019554, 8020616, 8020090, 8020605, 8020603, 8018481	22	113	1005	5.65969	3.81295e-07	3.81295e-07	1.62398e-05
GOTERM_CC_FAT	GO:0030529~ribonucleoprotein complex	14	14.8936	2.80747e-08	8020610, 8020626, 8020621, 8020597, 8020622, 8018006, 8018007, 6288629, 8019554, 8020616, 8020090, 8020605, 8020603, 8018481	22	115	1005	5.56126	4.7727e-07	2.38635e-07	2.03275e-05
GOTERM_CC_FAT	GO:0043228~non-membrane-bounded organelle	14	14.8936	1.08101e-06	8020610, 8020626, 8020621, 8020597, 8020622, 8018006, 8018007, 6288629, 8019554, 8020616, 8020090, 8020605, 8020603, 8018481	22	154	1005	4.15289	1.83771e-05	6.12573e-06	0.000782708
GOTERM_CC_FAT	GO:0043232~intracellular non-membrane-bounded organelle	14	14.8936	1.08101e-06	8020610, 8020626, 8020621, 8020597, 8020622, 8018006, 8018007, 6288629, 8019554, 8020616, 8020090, 8020605, 8020603, 8018481	22	154	1005	4.15289	1.83771e-05	6.12573e-06	0.000782708
SP_PIR_KEYWORDS	rna-binding	8	8.51064	1.96392e-06	8018626, 6289109, 8020626, 8019554, 8020622, 6289496, 8020616, 6288629	85	73	10301	13.2809	0.000127647	6.38254e-05	0.0020016
SP_PIR_KEYWORDS	ribonucleoprotein	8	8.51064	5.49931e-06	8020626, 8019554, 8020597, 8020622, 8018007, 8020616, 8020605, 6288629	85	85	10301	11.406	0.000357392	0.000119145	0.00560474
SP_PIR_KEYWORDS	gtp-binding	5	5.31915	0.000475291	8018626, 8019514, 8018854, 6289496, 6289272	85	45	10301	13.4654	0.0304287	0.00769555	0.483359
SP_PIR_KEYWORDS	rrna-binding	5	5.31915	0.000517346	8020626, 8019554, 8020622, 8020616, 6288629	85	46	10301	13.1726	0.0330768	0.00670467	0.526026
SP_PIR_KEYWORDS	tricarboxylic acid cycle	3	3.19149	0.00644007	8018947, 8020013, 8018085	85	15	10301	24.2376	0.342926	0.0675997	6.3728
KEGG_PATHWAY	rpf00020:Citrate cycle (TCA cycle)	4	4.25532	0.0156634	8019490, 8019480, 8020013, 8018085	45	31	2533	7.26308	0.492803	0.287822	13.6634
SP_PIR_KEYWORDS	nucleotidyltransferase	4	4.25532	0.0165551	6289109, 8020639, 6287906, 8019553	85	66	10301	7.34474	0.662128	0.143595	15.6454
GOTERM_MF_FAT	GO:0004654~polyribonucleotide nucleotidyltransferase activity	2	2.12766	0.0198703	6289109, 8019553	31	2	3005	96.9355	0.868285	0.868285	20.0034
GOTERM_MF_FAT	GO:0005525~GTP binding	3	3.19149	0.0374542	6289496, 6285415, 6289272	31	31	3005	9.38085	0.978838	0.854528	34.5901
GOTERM_MF_FAT	GO:0019001~guanyl nucleotide binding	3	3.19149	0.0374542	6289496, 6285415, 6289272	31	31	3005	9.38085	0.978838	0.854528	34.5901
GOTERM_MF_FAT	GO:0032561~guanyl ribonucleotide binding	3	3.19149	0.0374542	6289496, 6285415, 6289272	31	31	3005	9.38085	0.978838	0.854528	34.5901
SP_PIR_KEYWORDS	glyoxylate bypass	2	2.12766	0.0401208	8018947, 8020013	85	5	10301	48.4753	0.930164	0.283016	34.1203
GOTERM_MF_FAT	GO:0016779~nucleotidyltransferase activity	4	4.25532	0.0454223	6289109, 8020639, 6287906, 8019553	31	81	3005	4.78694	0.99086	0.79092	40.3654
SP_PIR_KEYWORDS	oxidoreductase	9	9.57447	0.0587782	8020568, 8017760, 8019989, 8019480, 6288651, 8019015, 8020013, 8019892, 6288055	85	516	10301	2.11375	0.980503	0.354349	46.0652
INTERPRO	IPR005225:Small GTP-binding protein	2	2.12766	0.06777	6289496, 6289272	24	12	3950	27.4306	0.997769	0.997769	53.1599
SP_PIR_KEYWORDS	dna-directed rna polymerase	2	2.12766	0.0786504	8020639, 6287906	85	10	10301	24.2376	0.995129	0.412837	56.6075
INTERPRO	IPR016160:Aldehyde dehydrogenase, conserved site	2	2.12766	0.0946909	6288651, 6288814	24	17	3950	19.3627	0.999826	0.986797	65.8746

## Sheet: p4_d7
Table S9:	R. pickettii gene David result in patient 4 7 days after LVAD treatment
Category	Term	Count	%	PValue	Genes	List Total	Pop Hits	Pop Total	Fold Enrichment	Bonferroni	Benjamini	FDR
SP_PIR_KEYWORDS	ribosomal protein	15	8.47458	3.04285e-09	8018759, 8020599, 6287427, 8020622, 8018006, 8018007, 8020321, 8020320, 6288629, 8020615, 8018987, 8020641, 8020605, 8020611, 6287010	168	112	10301	8.21189	3.13413e-07	3.13413e-07	3.39615e-06
GOTERM_CC_FAT	GO:0005840~ribosome	15	8.47458	3.69893e-08	8018759, 8020599, 6287427, 8020622, 8018006, 8018007, 8020321, 8020320, 6288629, 8020615, 8018987, 8020641, 8020605, 8020611, 6287010	26	113	1005	5.13104	7.76776e-07	7.76776e-07	2.85608e-05
GOTERM_CC_FAT	GO:0030529~ribonucleoprotein complex	15	8.47458	4.69274e-08	8018759, 8020599, 6287427, 8020622, 8018006, 8018007, 8020321, 8020320, 6288629, 8020615, 8018987, 8020641, 8020605, 8020611, 6287010	26	115	1005	5.04181	9.85476e-07	4.92738e-07	3.62344e-05
SP_PIR_KEYWORDS	ribonucleoprotein	12	6.77966	1.10658e-07	8020599, 8018759, 6287427, 8020622, 8018007, 8020615, 8018987, 8020321, 8020605, 8020641, 6287010, 6288629	168	85	10301	8.6563	1.13977e-05	5.69889e-06	0.000123507
SP_PIR_KEYWORDS	nucleotide-binding	28	15.8192	5.6445e-07	8020647, 8018916, 8020625, 8020624, 8019043, 8018107, 8018084, 6286427, 8020842, 8018892, 8019181, 8019182, 8019375, 8018854, 8018525, 8020377, 6288807, 8017926, 6287437, 8019447, 6288198, 6286925, 6288861, 8017999, 6286491, 8018861, 8020128, 6289272	168	578	10301	2.9703	5.81367e-05	1.93793e-05	0.000629986
KEGG_PATHWAY	rpf03010:Ribosome	12	6.77966	6.42435e-07	8020599, 8018759, 8020622, 8018006, 8018007, 8020615, 8018987, 8020321, 8020605, 8020641, 8020611, 8020320	83	54	2533	6.78179	5.07511e-05	5.07511e-05	0.000681279
GOTERM_CC_FAT	GO:0043228~non-membrane-bounded organelle	15	8.47458	2.20198e-06	8018759, 8020599, 6287427, 8020622, 8018006, 8018007, 8020321, 8020320, 6288629, 8020615, 8018987, 8020641, 8020605, 8020611, 6287010	26	154	1005	3.76499	4.62406e-05	1.54138e-05	0.00170022
GOTERM_CC_FAT	GO:0043232~intracellular non-membrane-bounded organelle	15	8.47458	2.20198e-06	8018759, 8020599, 6287427, 8020622, 8018006, 8018007, 8020321, 8020320, 6288629, 8020615, 8018987, 8020641, 8020605, 8020611, 6287010	26	154	1005	3.76499	4.62406e-05	1.54138e-05	0.00170022
SP_PIR_KEYWORDS	atp-binding	22	12.4294	0.000167449	6287437, 8018916, 8019447, 6288198, 6286925, 6288861, 8019043, 8017999, 8018107, 8018084, 6286427, 8020842, 8018892, 8019181, 8019182, 6286491, 8019375, 8018525, 6288807, 8020377, 8017926, 8020128	168	540	10301	2.49804	0.0171008	0.00430288	0.186732
SP_PIR_KEYWORDS	dna-directed rna polymerase	4	2.25989	0.00046188	8020639, 8020596, 8020638, 6287906	168	10	10301	24.5262	0.0464703	0.00947179	0.514301
SP_PIR_KEYWORDS	gtp-binding	6	3.38983	0.000762903	8020647, 8018854, 8020625, 8020624, 8018861, 6289272	168	45	10301	8.1754	0.0755987	0.013016	0.848191
SP_PIR_KEYWORDS	rrna-binding	6	3.38983	0.00084486	8020599, 8020622, 8020615, 8020321, 6287010, 6288629	168	46	10301	7.99767	0.0833755	0.0123598	0.93892
SP_PIR_KEYWORDS	Protease	7	3.9548	0.000995196	8019181, 8019182, 8018623, 8019375, 6287437, 8019183, 6288861	168	71	10301	6.04519	0.0974726	0.0127377	1.10515
GOTERM_MF_FAT	GO:0008135~translation factor activity, nucleic acid binding	6	3.38983	0.0010072	8020647, 8018854, 8020625, 8020624, 6288689, 6289272	76	32	3005	7.41365	0.154889	0.154889	1.21821
SP_PIR_KEYWORDS	rna-binding	7	3.9548	0.00115186	8020599, 8020622, 8020615, 8020321, 6287010, 8018851, 6288629	168	73	10301	5.87957	0.111934	0.0131034	1.2781
SP_PIR_KEYWORDS	elongation factor	4	2.25989	0.00335036	8020647, 8020625, 8020624, 6289272	168	19	10301	12.9085	0.292251	0.033976	3.67636
GOTERM_MF_FAT	GO:0034062~RNA polymerase activity	4	2.25989	0.00445994	8020639, 8020596, 8020638, 6287906	76	14	3005	11.297	0.525966	0.311499	5.29167
GOTERM_MF_FAT	GO:0003899~DNA-directed RNA polymerase activity	4	2.25989	0.00445994	8020639, 8020596, 8020638, 6287906	76	14	3005	11.297	0.525966	0.311499	5.29167
KEGG_PATHWAY	rpf03020:RNA polymerase	3	1.69492	0.00595491	8020639, 8020596, 8020638	83	4	2533	22.8886	0.376149	0.210158	6.13744
SP_PIR_KEYWORDS	Serine protease	3	1.69492	0.00686081	8019181, 8019183, 6288861	168	8	10301	22.9933	0.507912	0.0624296	7.39602
SP_PIR_KEYWORDS	metal-binding	11	6.21469	0.00926225	8019517, 8019697, 8020006, 6288681, 6288807, 8019015, 8020267, 8017926, 6287234, 8018084, 8019380	168	258	10301	2.61423	0.616516	0.0767649	9.86472
GOTERM_MF_FAT	GO:0003746~translation elongation factor activity	4	2.25989	0.0108555	8020647, 8020625, 8020624, 6289272	76	19	3005	8.3241	0.838424	0.45534	12.4324
GOTERM_CC_FAT	GO:0015934~large ribosomal subunit	3	1.69492	0.0115638	6287427, 6287010, 6288629	26	7	1005	16.5659	0.216712	0.0592366	8.58936
SP_PIR_KEYWORDS	magnesium	5	2.82486	0.0127245	8020006, 6288681, 6288369, 8018084, 8019380	168	56	10301	5.4746	0.732606	0.0964863	13.3186
INTERPRO	IPR015813:Pyruvate/Phosphoenolpyruvate kinase, catalytic core	3	1.69492	0.0154163	6289700, 6288369, 6286079	52	15	3950	15.1923	0.936068	0.936068	17.3728
KEGG_PATHWAY	rpf00230:Purine metabolism	7	3.9548	0.0184454	8019517, 8020639, 8020596, 8020638, 8019015, 8019615, 8018107	83	66	2533	3.23677	0.770257	0.387535	17.9165
SP_PIR_KEYWORDS	tricarboxylic acid cycle	3	1.69492	0.023886	8018947, 6287698, 8018084	168	15	10301	12.2631	0.9171	0.162945	23.649
SMART	SM00382:AAA	5	2.82486	0.0303826	6286491, 6287437, 6288198, 6286925, 6288861	8	137	699	3.18887	0.218726	0.218726	15.5416
KEGG_PATHWAY	rpf00250:Alanine, aspartate and glutamate metabolism	4	2.25989	0.0323127	8020567, 8020568, 8020855, 8019380	83	22	2533	5.54874	0.925343	0.477282	29.413
INTERPRO	IPR006254:Isocitrate lyase	2	1.12994	0.0382458	6289700, 6286079	52	3	3950	50.641	0.998995	0.968292	38.059
GOTERM_BP_FAT	GO:0055114~oxidation reduction	16	9.03955	0.0388412	8020568, 6286088, 8019560, 8020267, 8020846, 6289680, 6287234, 6289645, 8018794, 6288443, 8019890, 8019535, 8019015, 6287177, 6286770, 8020128	45	467	2149	1.63616	0.989902	0.989902	36.3626
SP_PIR_KEYWORDS	oxidoreductase	15	8.47458	0.0406555	8020568, 6286088, 8019560, 8020267, 8020846, 6287234, 8020855, 8018794, 8018836, 8019890, 8019535, 8019015, 6287177, 6286770, 8020128	168	516	10301	1.78243	0.986088	0.247987	37.076
GOTERM_MF_FAT	GO:0004474~malate synthase activity	2	1.12994	0.049302	8018947, 6287698	76	2	3005	39.5395	0.999785	0.878863	45.9335
INTERPRO	IPR000918:Isocitrate lyase and phosphorylmutase	2	1.12994	0.0506728	6289700, 6286079	52	4	3950	37.9808	0.999899	0.953491	47.2039
GOTERM_CC_FAT	GO:0033279~ribosomal subunit	3	1.69492	0.0511819	6287427, 6287010, 6288629	26	15	1005	7.73077	0.668226	0.198011	33.3467
KEGG_PATHWAY	rpf00240:Pyrimidine metabolism	5	2.82486	0.0519146	8020639, 8020596, 8020638, 8020006, 8019380	83	44	2533	3.46796	0.985177	0.569285	43.1834
SP_PIR_KEYWORDS	manganese	3	1.69492	0.0529143	6288681, 8018084, 8019380	168	23	10301	7.99767	0.996301	0.295297	45.4897
GOTERM_BP_FAT	GO:0006412~translation	6	3.38983	0.0583946	6287427, 6288807, 6288689, 6287010, 6289272, 6288629	45	104	2149	2.75513	0.999069	0.969493	49.6644
KEGG_PATHWAY	rpf00260:Glycine, serine and threonine metabolism	4	2.25989	0.0652866	8018475, 8018836, 8019266, 8020846	83	29	2533	4.20939	0.995174	0.588914	51.1286
PIR_SUPERFAMILY	PIRSF001362:Isocit_lyase	2	1.12994	0.0691393	6289700, 6286079	9	3	340	25.1852	0.436262	0.436262	32.445
GOTERM_MF_FAT	GO:0004451~isocitrate lyase activity	2	1.12994	0.0730457	6289700, 6286079	76	3	3005	26.3596	0.999997	0.920613	60.2511
KEGG_PATHWAY	rpf00020:Citrate cycle (TCA cycle)	4	2.25989	0.0767339	8018836, 8019266, 8018084, 8019269	83	31	2533	3.93782	0.998177	0.593848	57.1152
SP_PIR_KEYWORDS	glyoxylate bypass	2	1.12994	0.0784888	8018947, 6287698	168	5	10301	24.5262	0.999779	0.390582	59.8405
SP_PIR_KEYWORDS	lyase	7	3.9548	0.0869507	8018721, 8018155, 8020592, 6289700, 6286079, 6287225, 8020139	168	189	10301	2.27094	0.999915	0.405791	63.7697
INTERPRO	IPR003593:ATPase, AAA+ type, core	5	2.82486	0.0990162	6286491, 6287437, 6288198, 6286925, 6288861	52	137	3950	2.77232	1	0.990087	72.2161

[truncated: 15 more sheets: p4_d180, p5_pre, p5_d7, p5_d180, p6_pre, p6_d7, p6_d180, p7_pre, p7_d7, p8_pre, p8_d7, p8_d180, p9_pre, p9_d7, p9_d180]
