# Supplementary material for: Circulating microbial RNA and health
Source: Sci Rep. 2015 Nov 18;5:16814. doi: 10.1038/srep16814 (PMC4649493; doi:10.1038/srep16814)
Supplement: Supplementary dataset 10 [file srep16814-s11.xls]

## Sheet: Sheet1
Circulating microbial RNA and health
Ross Ka-Kit Leung and Ying-Kit Wu
Table S10. RNA expression ratios of human to bacteria in healthy subjects calculated for the datasets from various studies
In [Age-related changes in microRNA levels in serum]1, filtering led to only RNA of the size comparable to microRNA retained in samples.
accession	human:bacteria ratio
SRR1054203	12.0093
SRR1054204	3.7217
SRR1054205	7.118
SRR1054206	7.10014
SRR1054207	5.51037
SRR1054208	9.35852
SRR1054209	11.5252
SRR1054210	10.1872
SRR1054211	8.75303
SRR1054212	15.83
SRR1054213	7.79014
SRR1054214	8.21444
SRR1054215	9.35071
SRR1054216	101.596
SRR1054217	300.819
SRR1054218	9.6259
SRR1054219	12.0173
SRR1054220	16.4092
SRR1054221	10.2841
SRR1054222	2.99539
SRR1054223	3.63837
SRR1054224	9.6323
SRR1054225	12.8862
SRR1054226	13.0608
In [Increased sensitivity of next generation sequencing-based expression profiling after globin reduction in human blood RNA]2, PAXgene Blood RNA Kit was employed, which led to isolation and purification of intracellular RNA from whole blood.
accession	human:bacteria ratio
SRR364415	1.82314
SRR364417	1.94463
SRR364419	1.68171
SRR364421	1.77041
SRR364423	1.76665
SRR364425	1.69135
In [Mother and child T cell receptor repertoires: deep profiling study.]3, primers specific for TCR beta joining amplification were employed.
accession	human:bacteria ratio
SRR1033674	80892.3
SRR1033675	51977.1
SRR1033676	338217
SRR1033677	188327
SRR1033678	148815
SRR1033679	206044
1	Noren Hooten, N. et al. Age-related changes in microRNA levels in serum. Aging (Albany. NY). 5, 725–40 (2013).
2	Mastrokolias, A., den Dunnen, J. T., van Ommen, G. B., ’t Hoen, P. A. C. & van Roon-Mom, W. M. C. Increased sensitivity of next generation sequencing-based expression profiling after globin reduction in human blood RNA. BMC Genomics 13, 28 (2012).
3	Putintseva, E. V et al. Mother and child T cell receptor repertoires: deep profiling study. Front. Immunol. 4, 463 (2013).
